# Supplementary material for: Symmetric and asymmetric DNA N6-adenine methylation regulates different biological responses in Mucorales
Source: Nat Commun. 2024 Jul 18;15:6066. doi: 10.1038/s41467-024-50365-2 (PMC11258239; doi:10.1038/s41467-024-50365-2)
Supplement: Supplementary file 4 — Supplementary Data 1 [file 41467_2024_50365_MOESM4_ESM.xlsx]

## Sheet: NRRL1555 LM
Scaffold	Start	End	Length	6mA sites
scaffold_1	34871	35106	235	36
scaffold_1	44200	44435	235	40
scaffold_1	78254	78489	235	44
scaffold_1	110055	110499	444	52
scaffold_1	116318	116775	457	58
scaffold_1	125745	125948	203	24
scaffold_1	128586	128858	272	34
scaffold_1	130869	131161	292	44
scaffold_1	131282	131372	90	16
scaffold_1	134302	134605	303	36
scaffold_1	137006	137511	505	50
scaffold_1	143115	143178	63	16
scaffold_1	146651	146734	83	16
scaffold_1	155264	155508	244	36
scaffold_1	155943	156176	233	28
scaffold_1	161693	161787	94	10
scaffold_1	161927	162030	103	22
scaffold_1	163779	163793	14	4
scaffold_1	164789	164821	32	12
scaffold_1	165015	165770	755	60
scaffold_1	170418	170951	533	44
scaffold_1	237165	237410	245	40
scaffold_1	240783	240870	87	18
scaffold_1	248943	249031	88	18
scaffold_1	256603	256628	25	6
scaffold_1	259114	259215	101	22
scaffold_1	259916	259998	82	18
scaffold_1	264025	264680	655	82
scaffold_1	265357	265860	503	36
scaffold_1	266141	266987	846	86
scaffold_1	267090	267314	224	24
scaffold_1	271507	271831	324	48
scaffold_1	274084	274144	60	20
scaffold_1	282662	283063	401	68
scaffold_1	284045	284309	264	22
scaffold_1	286204	286736	532	64
scaffold_1	291519	291881	362	46
scaffold_1	293795	293847	52	14
scaffold_1	294096	294103	7	4
scaffold_1	296173	296718	545	48
scaffold_1	307032	307596	564	74
scaffold_1	309355	309731	376	30
scaffold_1	315001	315304	303	28
scaffold_1	315489	315735	246	42
scaffold_1	317093	317362	269	44
scaffold_1	322023	322061	38	6
scaffold_1	323757	323809	52	14
scaffold_1	325186	325696	510	54
scaffold_1	326371	326733	362	46
scaffold_1	330694	331381	687	44
scaffold_1	334024	334208	184	20
scaffold_1	335700	335755	55	8
scaffold_1	335872	335986	114	20
scaffold_1	347599	347705	106	16
scaffold_1	347949	348296	347	28
scaffold_1	352199	352230	31	12
scaffold_1	352400	352752	352	50
scaffold_1	354180	354484	304	30
scaffold_1	356627	356659	32	8
scaffold_1	364470	364974	504	46
scaffold_1	378444	378839	395	44
scaffold_1	381594	382625	1031	110
scaffold_1	384476	384926	450	48
scaffold_1	385021	385048	27	4
scaffold_1	385193	385352	159	28
scaffold_1	386719	386922	203	26
scaffold_1	387761	388208	447	52
scaffold_1	389629	390056	427	52
scaffold_1	390346	390561	215	30
scaffold_1	391437	391848	411	44
scaffold_1	396448	396632	184	22
scaffold_1	396918	397261	343	42
scaffold_1	398389	398994	605	66
scaffold_1	403306	403428	122	20
scaffold_1	407918	407984	66	20
scaffold_1	408073	408127	54	14
scaffold_1	408770	409016	246	18
scaffold_1	409215	409252	37	6
scaffold_1	411023	411115	92	18
scaffold_1	412260	412439	179	16
scaffold_1	427647	427679	32	8
scaffold_1	430318	430611	293	32
scaffold_1	432337	432503	166	32
scaffold_1	432597	432610	13	4
scaffold_1	432848	433085	237	14
scaffold_1	433247	433897	650	66
scaffold_1	437163	437522	359	44
scaffold_1	439722	440111	389	46
scaffold_1	441653	441855	202	26
scaffold_1	445547	445572	25	4
scaffold_1	446191	446501	310	26
scaffold_1	447316	447406	90	18
scaffold_1	451788	452071	283	26
scaffold_1	453636	453898	262	28
scaffold_1	454936	455406	470	50
scaffold_1	479463	479829	366	42
scaffold_1	494365	495025	660	38
scaffold_1	495152	495279	127	30
scaffold_1	514800	515524	724	64
scaffold_1	522647	522943	296	30
scaffold_1	524698	524712	14	4
scaffold_1	524900	524960	60	10
scaffold_1	528977	529213	236	42
scaffold_1	533753	534178	425	58
scaffold_1	542993	543378	385	42
scaffold_1	567297	567778	481	52
scaffold_1	569273	569416	143	18
scaffold_1	569646	569665	19	6
scaffold_1	570266	570628	362	34
scaffold_1	574210	574496	286	48
scaffold_1	579679	579927	248	38
scaffold_1	586094	586267	173	28
scaffold_1	588070	588422	352	46
scaffold_1	618760	619143	383	40
scaffold_1	629179	629837	658	88
scaffold_1	632737	633150	413	40
scaffold_1	634445	634827	382	52
scaffold_1	637627	637647	20	4
scaffold_1	637794	638217	423	56
scaffold_1	640691	641020	329	36
scaffold_1	643341	643698	357	54
scaffold_1	643824	644049	225	36
scaffold_1	647462	647524	62	12
scaffold_1	650769	650857	88	12
scaffold_1	650984	651112	128	22
scaffold_1	651332	651404	72	8
scaffold_1	671495	671751	256	42
scaffold_1	671913	672342	429	38
scaffold_1	680316	680847	531	70
scaffold_1	681704	681986	282	44
scaffold_1	691456	691707	251	28
scaffold_1	692056	692709	653	78
scaffold_1	702961	703231	270	18
scaffold_1	705885	706127	242	22
scaffold_1	707821	707860	39	8
scaffold_1	710663	710734	71	20
scaffold_1	726965	727266	301	26
scaffold_1	734502	734911	409	26
scaffold_1	735924	736180	256	50
scaffold_1	736435	736723	288	32
scaffold_1	738992	739206	214	24
scaffold_1	747084	747390	306	42
scaffold_1	750638	750804	166	26
scaffold_1	752275	752705	430	60
scaffold_1	757686	757944	258	46
scaffold_1	769401	769965	564	74
scaffold_1	784645	784921	276	46
scaffold_1	785720	785951	231	24
scaffold_1	790907	790946	39	10
scaffold_1	792564	792948	384	56
scaffold_1	794337	794456	119	10
scaffold_1	796827	797334	507	54
scaffold_1	801794	801882	88	14
scaffold_1	804484	804960	476	38
scaffold_1	805643	806418	775	48
scaffold_1	808105	808577	472	58
scaffold_1	811714	812135	421	38
scaffold_1	812251	812706	455	56
scaffold_1	831116	831259	143	18
scaffold_1	835718	836400	682	70
scaffold_1	839511	839846	335	40
scaffold_1	842323	842996	673	76
scaffold_1	854275	854361	86	20
scaffold_1	857239	857579	340	36
scaffold_1	864032	864255	223	22
scaffold_1	864451	864504	53	10
scaffold_1	868104	868433	329	36
scaffold_1	870610	870828	218	26
scaffold_1	872535	872977	442	44
scaffold_1	883116	883444	328	26
scaffold_1	883608	883944	336	48
scaffold_1	887320	887745	425	58
scaffold_1	898363	898682	319	58
scaffold_1	901641	901936	295	36
scaffold_1	903723	903931	208	30
scaffold_1	904118	904485	367	28
scaffold_1	908794	909281	487	26
scaffold_1	909650	909775	125	12
scaffold_1	910339	910812	473	60
scaffold_1	912127	912178	51	12
scaffold_1	915911	916274	363	40
scaffold_1	916539	916574	35	6
scaffold_1	918023	918345	322	52
scaffold_1	920518	920923	405	46
scaffold_1	925544	925977	433	30
scaffold_1	927245	927560	315	50
scaffold_1	929479	929799	320	32
scaffold_1	932098	932964	866	106
scaffold_1	936228	936392	164	24
scaffold_1	948555	948897	342	46
scaffold_1	962410	962644	234	30
scaffold_1	963044	963308	264	26
scaffold_1	977405	977952	547	50
scaffold_1	980052	980074	22	6
scaffold_1	984803	984901	98	20
scaffold_1	985046	985280	234	26
scaffold_1	985688	985958	270	40
scaffold_1	987569	987964	395	52
scaffold_1	989857	990337	480	66
scaffold_1	990776	990828	52	14
scaffold_1	991921	992190	269	40
scaffold_1	994085	994271	186	22
scaffold_1	1005778	1006074	296	58
scaffold_1	1018641	1018956	315	52
scaffold_1	1022845	1023232	387	54
scaffold_1	1023370	1023731	361	32
scaffold_1	1043217	1043345	128	28
scaffold_1	1049739	1049829	90	14
scaffold_1	1050431	1050873	442	56
scaffold_1	1053160	1053611	451	50
scaffold_1	1058939	1059202	263	34
scaffold_1	1065141	1065925	784	66
scaffold_1	1066111	1066801	690	76
scaffold_1	1070990	1071139	149	14
scaffold_1	1072420	1072726	306	34
scaffold_1	1082492	1082676	184	28
scaffold_1	1087645	1087962	317	26
scaffold_1	1100296	1100822	526	40
scaffold_1	1102361	1102509	148	24
scaffold_1	1103949	1104203	254	26
scaffold_1	1108449	1108467	18	4
scaffold_1	1109016	1109041	25	8
scaffold_1	1114813	1114838	25	8
scaffold_1	1115554	1116666	1112	88
scaffold_1	1122491	1123057	566	60
scaffold_1	1123350	1123534	184	26
scaffold_1	1124171	1124539	368	46
scaffold_1	1127624	1128237	613	64
scaffold_1	1137935	1138270	335	48
scaffold_1	1138400	1138761	361	34
scaffold_1	1143551	1143666	115	12
scaffold_1	1145783	1146044	261	38
scaffold_1	1148421	1148963	542	66
scaffold_1	1156241	1156651	410	50
scaffold_1	1161447	1161672	225	30
scaffold_1	1161720	1161931	211	24
scaffold_1	1164182	1164197	15	10
scaffold_1	1165088	1165333	245	34
scaffold_1	1167179	1167448	269	36
scaffold_1	1172244	1172441	197	16
scaffold_1	1175856	1176273	417	48
scaffold_1	1177476	1177537	61	14
scaffold_1	1181345	1181537	192	34
scaffold_1	1189472	1189856	384	22
scaffold_1	1195997	1196571	574	78
scaffold_1	1196682	1196749	67	6
scaffold_1	1197793	1198005	212	24
scaffold_1	1198145	1198271	126	26
scaffold_1	1201655	1201886	231	16
scaffold_1	1210029	1210217	188	24
scaffold_1	1212720	1213232	512	58
scaffold_1	1219260	1219534	274	30
scaffold_1	1222137	1222453	316	36
scaffold_1	1223972	1224738	766	100
scaffold_1	1225253	1225560	307	40
scaffold_1	1230618	1231770	1152	98
scaffold_1	1231835	1231881	46	8
scaffold_1	1237299	1237403	104	22
scaffold_1	1239489	1239721	232	28
scaffold_1	1241230	1241711	481	62
scaffold_1	1243244	1243648	404	48
scaffold_1	1248919	1249145	226	22
scaffold_1	1249334	1249929	595	54
scaffold_1	1250763	1250922	159	32
scaffold_1	1259200	1259624	424	64
scaffold_1	1263138	1263450	312	40
scaffold_1	1271090	1271468	378	28
scaffold_1	1279795	1280144	349	50
scaffold_1	1287117	1287275	158	22
scaffold_1	1291064	1291243	179	32
scaffold_1	1295984	1296217	233	24
scaffold_1	1298406	1298758	352	48
scaffold_1	1298894	1298948	54	8
scaffold_1	1303372	1303681	309	36
scaffold_1	1305321	1305610	289	40
scaffold_1	1311760	1312020	260	30
scaffold_1	1318731	1319167	436	38
scaffold_1	1325733	1326486	753	76
scaffold_1	1333545	1333590	45	10
scaffold_1	1333836	1333870	34	8
scaffold_1	1335606	1336036	430	68
scaffold_1	1347086	1347311	225	26
scaffold_1	1351062	1351388	326	46
scaffold_1	1354107	1354174	67	14
scaffold_1	1355571	1355780	209	34
scaffold_1	1357194	1357221	27	6
scaffold_1	1371665	1371896	231	18
scaffold_1	1372037	1372225	188	10
scaffold_1	1373436	1373880	444	40
scaffold_1	1379547	1379856	309	46
scaffold_1	1392693	1392831	138	28
scaffold_1	1403752	1404068	316	34
scaffold_1	1405041	1405513	472	42
scaffold_1	1408739	1408777	38	10
scaffold_1	1409729	1410018	289	32
scaffold_1	1412557	1412875	318	38
scaffold_1	1418694	1418806	112	26
scaffold_1	1419719	1419764	45	16
scaffold_1	1421462	1421689	227	30
scaffold_1	1422790	1422906	116	16
scaffold_1	1425889	1426166	277	46
scaffold_1	1426604	1426654	50	16
scaffold_1	1435336	1435573	237	34
scaffold_1	1442275	1442365	90	18
scaffold_1	1442824	1443136	312	30
scaffold_1	1447084	1447246	162	26
scaffold_1	1450724	1451115	391	56
scaffold_1	1452890	1453064	174	28
scaffold_1	1456911	1457171	260	34
scaffold_1	1465452	1465722	270	28
scaffold_1	1469844	1469896	52	12
scaffold_1	1470371	1470725	354	22
scaffold_1	1470976	1471273	297	22
scaffold_1	1473388	1474184	796	82
scaffold_1	1479619	1479633	14	6
scaffold_1	1480531	1480555	24	8
scaffold_1	1480689	1480735	46	6
scaffold_1	1481622	1481785	163	20
scaffold_1	1486691	1486849	158	28
scaffold_1	1489804	1489982	178	28
scaffold_1	1493809	1494492	683	82
scaffold_1	1496640	1496949	309	32
scaffold_1	1500693	1501093	400	64
scaffold_1	1514555	1514589	34	8
scaffold_1	1515494	1515549	55	18
scaffold_1	1516219	1516277	58	14
scaffold_1	1516514	1516565	51	8
scaffold_1	1518013	1518349	336	38
scaffold_1	1534454	1534992	538	48
scaffold_1	1538220	1538297	77	16
scaffold_1	1540488	1540793	305	52
scaffold_1	1547773	1548107	334	42
scaffold_1	1552048	1552435	387	32
scaffold_1	1558961	1559289	328	42
scaffold_1	1559508	1559813	305	46
scaffold_1	1560553	1560727	174	22
scaffold_1	1564998	1565315	317	30
scaffold_1	1573650	1574350	700	82
scaffold_1	1579830	1580142	312	40
scaffold_1	1588662	1589331	669	86
scaffold_1	1590723	1590780	57	10
scaffold_1	1591006	1591405	399	44
scaffold_1	1593708	1594184	476	60
scaffold_1	1607243	1607728	485	48
scaffold_1	1608471	1608884	413	44
scaffold_1	1609166	1609585	419	26
scaffold_1	1612586	1612873	287	38
scaffold_1	1614619	1615104	485	40
scaffold_1	1624179	1624649	470	60
scaffold_1	1625446	1625659	213	20
scaffold_1	1631124	1631337	213	24
scaffold_1	1634685	1635099	414	78
scaffold_1	1635342	1636063	721	64
scaffold_1	1638237	1638269	32	10
scaffold_1	1638399	1638444	45	8
scaffold_1	1638566	1638630	64	10
scaffold_1	1650653	1650739	86	18
scaffold_1	1653345	1653526	181	30
scaffold_1	1657834	1658651	817	94
scaffold_1	1665023	1665572	549	48
scaffold_1	1671939	1672144	205	20
scaffold_1	1672701	1673050	349	32
scaffold_1	1674002	1674527	525	50
scaffold_1	1676595	1677249	654	50
scaffold_1	1677404	1677697	293	26
scaffold_1	1678406	1678448	42	8
scaffold_1	1678736	1678989	253	30
scaffold_1	1681214	1681452	238	26
scaffold_1	1687914	1688657	743	72
scaffold_1	1704044	1704267	223	32
scaffold_1	1707440	1707867	427	58
scaffold_1	1711350	1711391	41	10
scaffold_1	1714184	1714218	34	8
scaffold_1	1714310	1714340	30	4
scaffold_1	1714559	1714921	362	48
scaffold_1	1722616	1722747	131	18
scaffold_1	1723535	1723726	191	22
scaffold_1	1728976	1729024	48	14
scaffold_1	1731696	1731864	168	30
scaffold_1	1738681	1738773	92	24
scaffold_1	1738931	1738945	14	4
scaffold_1	1739229	1739608	379	46
scaffold_1	1748309	1748721	412	50
scaffold_1	1753129	1753496	367	22
scaffold_1	1754302	1754521	219	24
scaffold_1	1755834	1756290	456	46
scaffold_1	1791294	1791755	461	56
scaffold_1	1793079	1793550	471	42
scaffold_1	1802496	1802978	482	58
scaffold_1	1804095	1804131	36	6
scaffold_1	1804262	1804470	208	32
scaffold_1	1807587	1807650	63	12
scaffold_1	1817541	1817703	162	34
scaffold_1	1817923	1818044	121	20
scaffold_1	1824258	1824501	243	34
scaffold_1	1829030	1829458	428	36
scaffold_1	1830832	1831194	362	50
scaffold_1	1835009	1835215	206	32
scaffold_1	1837017	1837517	500	64
scaffold_1	1838345	1838618	273	32
scaffold_1	1838765	1838894	129	26
scaffold_1	1846340	1846547	207	24
scaffold_1	1846741	1846774	33	8
scaffold_1	1846881	1846908	27	6
scaffold_1	1847048	1847268	220	30
scaffold_1	1851061	1851365	304	22
scaffold_1	1851496	1851531	35	8
scaffold_1	2017857	2018391	534	56
scaffold_1	2036370	2036817	447	56
scaffold_1	2037300	2037897	597	70
scaffold_1	2038169	2038888	719	62
scaffold_1	2039009	2039187	178	24
scaffold_1	2043984	2044269	285	34
scaffold_1	2046603	2047074	471	48
scaffold_1	2047272	2047606	334	28
scaffold_1	2064364	2064386	22	4
scaffold_1	2064535	2064625	90	20
scaffold_1	2070350	2070710	360	44
scaffold_1	2070933	2071165	232	36
scaffold_1	2075137	2075490	353	34
scaffold_1	2076574	2076813	239	22
scaffold_1	2080556	2080954	398	46
scaffold_1	2084693	2084738	45	12
scaffold_1	2084829	2084870	41	10
scaffold_1	2085110	2085165	55	12
scaffold_1	2090228	2090519	291	54
scaffold_1	2096279	2096634	355	52
scaffold_1	2100771	2100947	176	24
scaffold_1	2113264	2113375	111	32
scaffold_1	2121557	2122058	501	22
scaffold_1	2134898	2135265	367	64
scaffold_1	2137640	2138007	367	30
scaffold_1	2139703	2140163	460	34
scaffold_1	2141664	2142015	351	42
scaffold_1	2150614	2150737	123	18
scaffold_1	2152028	2152129	101	12
scaffold_1	2155732	2155799	67	12
scaffold_1	2155886	2155938	52	12
scaffold_1	2156132	2156573	441	46
scaffold_1	2156713	2156949	236	34
scaffold_1	2158575	2158770	195	28
scaffold_1	2167193	2167540	347	54
scaffold_1	2169242	2169297	55	14
scaffold_1	2175473	2175944	471	44
scaffold_1	2176386	2176657	271	38
scaffold_1	2180135	2180295	160	28
scaffold_1	2188234	2188901	667	84
scaffold_1	2193085	2193298	213	32
scaffold_1	2199399	2199896	497	64
scaffold_1	2207512	2207744	232	14
scaffold_1	2211567	2211649	82	20
scaffold_1	2218333	2218577	244	32
scaffold_1	2220381	2220685	304	36
scaffold_1	2221216	2221423	207	18
scaffold_1	2224882	2225148	266	34
scaffold_1	2228897	2229349	452	64
scaffold_1	2236445	2236617	172	34
scaffold_1	2237377	2237436	59	14
scaffold_1	2255838	2256965	1127	100
scaffold_1	2260767	2261405	638	88
scaffold_1	2264448	2264625	177	24
scaffold_1	2267303	2268265	962	64
scaffold_1	2270101	2270453	352	44
scaffold_1	2282726	2283516	790	72
scaffold_1	2301056	2301100	44	10
scaffold_1	2302184	2302943	759	42
scaffold_1	2305935	2305972	37	12
scaffold_1	2307310	2307399	89	20
scaffold_1	2313640	2313907	267	22
scaffold_1	2321728	2322467	739	74
scaffold_1	2323034	2323064	30	8
scaffold_1	2323615	2323796	181	18
scaffold_1	2329642	2329680	38	6
scaffold_1	2329888	2330287	399	48
scaffold_1	2330434	2330780	346	44
scaffold_1	2332269	2332898	629	72
scaffold_1	2333005	2333166	161	24
scaffold_1	2335944	2336075	131	20
scaffold_1	2338235	2339044	809	72
scaffold_1	2341522	2341616	94	20
scaffold_1	2352020	2352724	704	64
scaffold_1	2359798	2359851	53	12
scaffold_1	2377624	2378099	475	62
scaffold_1	2392374	2392666	292	34
scaffold_1	2394327	2394728	401	60
scaffold_1	2396167	2396533	366	38
scaffold_1	2410832	2410870	38	12
scaffold_1	2414546	2414796	250	40
scaffold_1	2415005	2415252	247	22
scaffold_1	2420765	2421348	583	50
scaffold_1	2431038	2431111	73	18
scaffold_1	2446598	2447141	543	56
scaffold_1	2453116	2453400	284	44
scaffold_1	2462222	2462438	216	30
scaffold_1	2465766	2466306	540	42
scaffold_1	2467462	2467982	520	82
scaffold_1	2469674	2469949	275	50
scaffold_1	2480877	2481174	297	28
scaffold_1	2481837	2482216	379	54
scaffold_1	2495735	2495808	73	16
scaffold_1	2500494	2500764	270	24
scaffold_1	2504286	2504556	270	32
scaffold_1	2510825	2511150	325	34
scaffold_1	2518119	2518316	197	24
scaffold_1	2523042	2523451	409	46
scaffold_1	2527141	2527595	454	60
scaffold_1	2533662	2534080	418	66
scaffold_1	2534975	2535241	266	32
scaffold_1	2542034	2542541	507	58
scaffold_1	2543057	2543387	330	32
scaffold_1	2554091	2554380	289	50
scaffold_1	2556946	2557161	215	36
scaffold_1	2561319	2561544	225	26
scaffold_1	2569386	2569679	293	42
scaffold_1	2607584	2607646	62	16
scaffold_1	2633698	2633937	239	28
scaffold_1	2634073	2634277	204	26
scaffold_1	2635645	2635873	228	24
scaffold_1	2637560	2637715	155	14
scaffold_1	2641869	2642119	250	22
scaffold_1	2645471	2645694	223	26
scaffold_1	2648576	2648840	264	26
scaffold_1	2656811	2657188	377	46
scaffold_1	2666996	2667385	389	42
scaffold_1	2675850	2676023	173	20
scaffold_1	2680450	2680611	161	22
scaffold_1	2683835	2684140	305	48
scaffold_1	2689800	2690437	637	52
scaffold_1	2700640	2700691	51	10
scaffold_1	2702177	2702565	388	42
scaffold_1	2718653	2718728	75	16
scaffold_1	2719279	2719472	193	18
scaffold_1	2731144	2731572	428	54
scaffold_1	2738846	2739012	166	32
scaffold_1	2740849	2741348	499	52
scaffold_1	2741456	2741521	65	16
scaffold_1	2831478	2831779	301	40
scaffold_1	2835377	2835526	149	28
scaffold_1	2843255	2843482	227	34
scaffold_1	2860090	2860453	363	44
scaffold_1	2863293	2863810	517	70
scaffold_1	2868766	2869246	480	36
scaffold_1	2873545	2874018	473	46
scaffold_1	2876652	2877024	372	36
scaffold_1	2878609	2878937	328	38
scaffold_1	2884701	2884891	190	30
scaffold_1	2885936	2886180	244	24
scaffold_1	2894814	2894873	59	14
scaffold_1	2895147	2895217	70	14
scaffold_1	2896439	2896824	385	38
scaffold_1	2905871	2906403	532	72
scaffold_1	2906629	2906924	295	22
scaffold_1	2907225	2907289	64	18
scaffold_1	2910675	2911103	428	50
scaffold_1	2914826	2915221	395	52
scaffold_1	2924901	2925170	269	26
scaffold_1	2925375	2925727	352	38
scaffold_1	2931550	2931774	224	26
scaffold_1	2936035	2936208	173	28
scaffold_1	2965191	2965454	263	30
scaffold_1	3059376	3059443	67	20
scaffold_1	3130069	3130182	113	10
scaffold_1	3130444	3130729	285	40
scaffold_1	3195287	3195595	308	30
scaffold_1	3197264	3197741	477	42
scaffold_1	3203311	3203653	342	38
scaffold_1	3203839	3204727	888	82
scaffold_1	3209637	3209904	267	30
scaffold_1	3216293	3216593	300	42
scaffold_1	3221471	3221516	45	10
scaffold_1	3221700	3221764	64	14
scaffold_1	3223205	3223603	398	40
scaffold_1	3223704	3223759	55	8
scaffold_1	3246992	3247059	67	20
scaffold_1	3380921	3381224	303	26
scaffold_1	3382151	3382428	277	38
scaffold_1	3386396	3386967	571	68
scaffold_1	3387478	3387695	217	18
scaffold_1	3394231	3394503	272	40
scaffold_1	3400578	3400981	403	42
scaffold_1	3401565	3402496	931	110
scaffold_1	3412583	3413044	461	74
scaffold_1	3428333	3428367	34	10
scaffold_1	3438216	3438533	317	48
scaffold_1	3440321	3440626	305	36
scaffold_1	3446919	3447434	515	46
scaffold_1	3449246	3449309	63	16
scaffold_1	3449569	3450086	517	36
scaffold_1	3460985	3461193	208	28
scaffold_1	3461375	3461986	611	76
scaffold_1	3472421	3472979	558	38
scaffold_1	3480239	3481099	860	76
scaffold_1	3481759	3481873	114	14
scaffold_1	3500515	3500702	187	24
scaffold_1	3505664	3505991	327	48
scaffold_1	3506787	3507233	446	34
scaffold_1	3524869	3524951	82	22
scaffold_1	3525456	3525576	120	24
scaffold_1	3530280	3530386	106	20
scaffold_1	3538070	3538406	336	48
scaffold_1	3542206	3542534	328	40
scaffold_1	3544485	3544693	208	20
scaffold_1	3568615	3569014	399	42
scaffold_1	3582334	3582908	574	70
scaffold_1	3583994	3584161	167	22
scaffold_1	3587174	3587843	669	46
scaffold_1	3590695	3590934	239	30
scaffold_1	3591083	3591110	27	8
scaffold_1	3614856	3615367	511	74
scaffold_1	3618934	3619303	369	50
scaffold_1	3623101	3623695	594	68
scaffold_1	3624209	3624817	608	38
scaffold_1	3660514	3661019	505	42
scaffold_1	3663056	3663182	126	18
scaffold_1	3705557	3705953	396	38
scaffold_1	3707863	3708250	387	40
scaffold_1	3719632	3719795	163	26
scaffold_1	3720161	3720231	70	8
scaffold_1	3720633	3720815	182	14
scaffold_1	3722210	3722683	473	38
scaffold_1	3723652	3724033	381	30
scaffold_1	3727802	3727864	62	14
scaffold_1	3733737	3734000	263	32
scaffold_1	3735113	3735423	310	26
scaffold_1	3735517	3735723	206	16
scaffold_1	3745515	3745736	221	28
scaffold_1	3762100	3762446	346	44
scaffold_1	3768303	3768662	359	32
scaffold_1	3774528	3774919	391	42
scaffold_1	3778976	3779367	391	42
scaffold_1	3779916	3780004	88	22
scaffold_1	3787583	3787845	262	52
scaffold_1	3790491	3790713	222	50
scaffold_1	3795242	3795715	473	46
scaffold_1	3796422	3796801	379	48
scaffold_1	3797541	3797961	420	56
scaffold_1	3799303	3799685	382	40
scaffold_1	3802563	3802917	354	30
scaffold_1	3814439	3814985	546	52
scaffold_1	3822322	3822334	12	4
scaffold_1	3824896	3825238	342	52
scaffold_1	3827725	3828407	682	78
scaffold_1	3836442	3836747	305	24
scaffold_1	3839072	3839482	410	50
scaffold_1	3849575	3849888	313	46
scaffold_1	3855113	3855332	219	18
scaffold_1	3860393	3860426	33	6
scaffold_1	3865272	3865684	412	50
scaffold_1	3874015	3874101	86	14
scaffold_1	3877308	3877369	61	14
scaffold_1	3895661	3895954	293	40
scaffold_1	3898302	3898551	249	28
scaffold_1	3898639	3898671	32	8
scaffold_1	3899117	3899223	106	8
scaffold_1	3899310	3899344	34	6
scaffold_1	3900614	3900851	237	28
scaffold_1	3913475	3913667	192	38
scaffold_1	3916922	3917196	274	30
scaffold_1	3929086	3929517	431	42
scaffold_1	3929856	3930035	179	28
scaffold_1	3944487	3944696	209	24
scaffold_1	3951162	3951682	520	46
scaffold_1	3967019	3967125	106	24
scaffold_1	3977308	3977568	260	36
scaffold_1	3979673	3979876	203	28
scaffold_1	3981927	3982387	460	48
scaffold_1	3986564	3987060	496	46
scaffold_1	3996573	3996718	145	26
scaffold_1	4013595	4013972	377	38
scaffold_1	4022858	4022976	118	26
scaffold_1	4025366	4026007	641	58
scaffold_1	4040534	4040977	443	48
scaffold_1	4098347	4098433	86	16
scaffold_1	4108349	4108773	424	52
scaffold_1	4108837	4108930	93	6
scaffold_1	4109643	4109712	69	38
scaffold_1	4123218	4123664	446	58
scaffold_1	4134360	4134422	62	12
scaffold_1	4134861	4134892	31	8
scaffold_1	4143249	4143311	62	12
scaffold_1	4143750	4143781	31	8
scaffold_1	4148686	4149058	372	36
scaffold_1	4151819	4152269	450	44
scaffold_1	4152779	4152922	143	20
scaffold_1	4155788	4156562	774	70
scaffold_1	4171466	4171905	439	42
scaffold_1	4187505	4187514	9	4
scaffold_1	4187619	4187753	134	18
scaffold_1	4188445	4188717	272	30
scaffold_1	4188808	4188968	160	20
scaffold_1	4190138	4190549	411	36
scaffold_1	4222474	4222911	437	48
scaffold_1	4234601	4235238	637	76
scaffold_1	4255594	4255852	258	24
scaffold_1	4270757	4271415	658	78
scaffold_1	4273390	4273785	395	48
scaffold_1	4300086	4300114	28	6
scaffold_1	4302580	4303106	526	42
scaffold_1	4308380	4308761	381	42
scaffold_1	4309677	4309887	210	26
scaffold_1	4313662	4313851	189	28
scaffold_1	4314705	4314952	247	27
scaffold_10	834	1080	246	28
scaffold_10	1977	2253	276	30
scaffold_10	6195	6860	665	80
scaffold_10	7323	7357	34	10
scaffold_10	7518	7538	20	4
scaffold_10	12386	12591	205	22
scaffold_10	13080	13499	419	52
scaffold_10	14479	14634	155	28
scaffold_10	22739	22857	118	24
scaffold_10	23465	23913	448	74
scaffold_10	25958	26092	134	34
scaffold_10	30400	31224	824	70
scaffold_10	36356	36646	290	36
scaffold_10	39851	39952	101	16
scaffold_10	44072	44282	210	32
scaffold_10	44357	44678	321	18
scaffold_10	54902	55179	277	44
scaffold_10	61311	62093	782	78
scaffold_10	70978	71632	654	64
scaffold_10	76050	76404	354	48
scaffold_10	78800	78812	12	4
scaffold_10	78972	78991	19	6
scaffold_10	79228	79322	94	20
scaffold_10	80320	80557	237	26
scaffold_10	84523	84731	208	24
scaffold_10	86990	87270	280	28
scaffold_10	88032	88458	426	60
scaffold_10	88885	89110	225	30
scaffold_10	90453	90963	510	54
scaffold_10	91731	92048	317	54
scaffold_10	97052	97399	347	44
scaffold_10	97974	98379	405	46
scaffold_10	102789	103178	389	42
scaffold_10	104166	104366	200	34
scaffold_10	107820	108154	334	58
scaffold_10	113969	114510	541	54
scaffold_10	115834	115875	41	8
scaffold_10	115944	116265	321	32
scaffold_10	119414	119596	182	26
scaffold_10	126510	126871	361	34
scaffold_10	127008	127240	232	38
scaffold_10	136379	136887	508	54
scaffold_10	142985	143550	565	74
scaffold_10	149839	150266	427	42
scaffold_10	153766	153996	230	38
scaffold_10	154144	154187	43	10
scaffold_10	157422	157669	247	16
scaffold_10	157847	157863	16	4
scaffold_10	168495	168589	94	12
scaffold_10	169049	169429	380	40
scaffold_10	171534	171952	418	30
scaffold_10	172115	172122	7	4
scaffold_10	175133	175363	230	32
scaffold_10	178831	178908	77	18
scaffold_10	192157	192725	568	50
scaffold_10	193598	193981	383	58
scaffold_10	194509	195136	627	50
scaffold_10	195235	195259	24	6
scaffold_10	201921	202249	328	40
scaffold_10	209387	209467	80	18
scaffold_10	218627	218712	85	16
scaffold_10	225882	226191	309	44
scaffold_10	233817	234013	196	34
scaffold_10	238341	238372	31	8
scaffold_10	238523	238753	230	36
scaffold_10	246558	246982	424	46
scaffold_10	251109	251602	493	62
scaffold_10	253272	253580	308	34
scaffold_10	257243	257630	387	44
scaffold_10	261339	261532	193	34
scaffold_10	261683	261726	43	10
scaffold_10	265652	266076	424	46
scaffold_10	285820	286244	424	46
scaffold_10	292239	292282	43	10
scaffold_10	292433	292663	230	36
scaffold_10	294349	294772	423	40
scaffold_10	295738	295976	238	48
scaffold_10	304777	305184	407	42
scaffold_10	310900	311203	303	28
scaffold_10	311399	311705	306	38
scaffold_10	317350	317587	237	34
scaffold_10	317681	317958	277	20
scaffold_10	318914	319463	549	44
scaffold_10	326373	326433	60	12
scaffold_10	333797	334153	356	42
scaffold_10	336717	336804	87	18
scaffold_10	336883	337204	321	48
scaffold_10	344216	344428	212	26
scaffold_10	348567	349163	596	74
scaffold_10	353813	353856	43	10
scaffold_10	354007	354237	230	34
scaffold_10	358618	358780	162	32
scaffold_10	363172	363206	34	8
scaffold_10	389752	389770	18	6
scaffold_10	389921	390114	193	30
scaffold_10	395924	395976	52	14
scaffold_10	398506	398798	292	40
scaffold_10	398963	399062	99	18
scaffold_10	401871	401892	21	4
scaffold_10	402173	402399	226	32
scaffold_10	404139	404622	483	56
scaffold_10	411608	412051	443	50
scaffold_10	414091	414477	386	50
scaffold_10	415570	415621	51	14
scaffold_10	416855	417377	522	48
scaffold_10	465170	465358	188	26
scaffold_10	473250	473684	434	56
scaffold_10	477488	477982	494	54
scaffold_10	487070	487831	761	66
scaffold_10	497141	497311	170	28
scaffold_10	499490	499805	315	38
scaffold_10	502060	502731	671	70
scaffold_10	507650	508049	399	52
scaffold_10	509431	509882	451	70
scaffold_10	514671	514861	190	24
scaffold_10	523634	524042	408	58
scaffold_10	532619	532944	325	32
scaffold_10	546785	547386	601	56
scaffold_10	548337	548514	177	26
scaffold_10	548694	548873	179	24
scaffold_10	549233	549709	476	62
scaffold_10	551731	552024	293	28
scaffold_10	557093	557558	465	52
scaffold_10	559341	559405	64	18
scaffold_10	563498	563795	297	28
scaffold_10	569509	569827	318	34
scaffold_10	570395	570821	426	62
scaffold_10	590219	590504	285	32
scaffold_10	596655	596943	288	34
scaffold_10	604492	605165	673	72
scaffold_10	606161	606369	208	30
scaffold_10	606563	606632	69	12
scaffold_10	619871	620221	350	30
scaffold_10	640992	641023	31	8
scaffold_10	641874	642456	582	56
scaffold_10	654428	654592	164	18
scaffold_10	655916	656225	309	38
scaffold_10	664420	664590	170	32
scaffold_10	664682	664783	101	14
scaffold_10	667047	667403	356	34
scaffold_10	672507	672780	273	22
scaffold_10	675042	675275	233	34
scaffold_10	679031	679263	232	30
scaffold_10	681932	682387	455	62
scaffold_10	684552	684796	244	30
scaffold_10	687057	687152	95	18
scaffold_10	687895	688460	565	58
scaffold_10	689291	689385	94	16
scaffold_10	696515	696662	147	26
scaffold_10	698655	698746	91	16
scaffold_10	699730	700134	404	60
scaffold_10	701129	701521	392	50
scaffold_10	708141	708264	123	16
scaffold_10	708417	708448	31	8
scaffold_10	709581	709636	55	14
scaffold_10	712326	712484	158	22
scaffold_10	712681	712886	205	26
scaffold_10	744514	744705	191	28
scaffold_10	744848	744904	56	12
scaffold_10	747949	748580	631	54
scaffold_10	749932	750008	76	16
scaffold_10	753473	753621	148	26
scaffold_10	756538	756870	332	46
scaffold_10	759001	759062	61	18
scaffold_10	765680	765955	275	34
scaffold_10	770488	770551	63	8
scaffold_10	773528	773996	468	58
scaffold_10	779928	780330	402	38
scaffold_10	782769	782834	65	10
scaffold_10	782945	783189	244	34
scaffold_10	788774	789034	260	42
scaffold_10	800704	801019	315	42
scaffold_10	805658	805971	313	36
scaffold_10	806867	807240	373	40
scaffold_10	809669	809685	16	6
scaffold_10	814020	814614	594	44
scaffold_10	819437	819581	144	10
scaffold_10	825150	825283	133	22
scaffold_10	825525	825694	169	34
scaffold_10	825836	826036	200	24
scaffold_10	829152	829455	303	40
scaffold_10	835971	836675	704	66
scaffold_10	841846	841904	58	12
scaffold_10	841977	842168	191	16
scaffold_10	842392	842591	199	22
scaffold_10	845884	845982	98	16
scaffold_10	846154	846372	218	20
scaffold_10	846515	846840	325	36
scaffold_10	847859	847913	54	10
scaffold_10	848072	848636	564	94
scaffold_10	852838	852964	126	14
scaffold_10	861609	861876	267	24
scaffold_10	862307	862643	336	42
scaffold_10	867024	867200	176	30
scaffold_10	871727	871759	32	8
scaffold_10	871995	872007	12	4
scaffold_10	877256	877688	432	58
scaffold_10	881435	881662	227	30
scaffold_10	883245	883685	440	58
scaffold_10	888140	888342	202	36
scaffold_10	891084	891622	538	54
scaffold_10	891707	891795	88	16
scaffold_10	893991	894405	414	46
scaffold_10	897819	898077	258	38
scaffold_10	899992	900636	644	70
scaffold_10	902087	902352	265	36
scaffold_10	909060	909515	455	54
scaffold_10	909568	909770	202	20
scaffold_10	922775	923108	333	40
scaffold_10	929321	929847	526	30
scaffold_10	931348	931811	463	34
scaffold_10	933011	933336	325	34
scaffold_10	938462	938591	129	24
scaffold_10	943428	943869	441	46
scaffold_10	948378	949112	734	94
scaffold_10	977030	977353	323	38
scaffold_10	979736	979862	126	22
scaffold_10	981615	981941	326	36
scaffold_10	982015	982071	56	6
scaffold_10	982851	983065	214	28
scaffold_10	983871	984067	196	22
scaffold_10	985116	985363	247	26
scaffold_10	985473	985642	169	22
scaffold_10	995617	995798	181	20
scaffold_10	999650	1000137	487	42
scaffold_10	1005861	1006248	387	40
scaffold_10	1011413	1011582	169	16
scaffold_10	1014030	1014627	597	62
scaffold_10	1014668	1014720	52	8
scaffold_10	1017767	1017830	63	22
scaffold_10	1026125	1026514	389	42
scaffold_10	1030695	1030813	118	22
scaffold_10	1035432	1035729	297	36
scaffold_10	1036028	1036198	170	32
scaffold_10	1036935	1037075	140	24
scaffold_10	1041077	1041235	158	22
scaffold_10	1042036	1042543	507	44
scaffold_10	1042670	1042830	160	26
scaffold_10	1047364	1047534	170	24
scaffold_10	1051381	1051739	358	42
scaffold_10	1058449	1058949	500	32
scaffold_10	1061415	1062370	955	96
scaffold_10	1067270	1067284	14	4
scaffold_10	1072669	1073204	535	56
scaffold_10	1074988	1075375	387	40
scaffold_10	1084556	1084755	199	30
scaffold_10	1085537	1085650	113	18
scaffold_10	1094568	1094627	59	8
scaffold_10	1094804	1095071	267	26
scaffold_10	1096609	1097141	532	78
scaffold_10	1099688	1100360	672	58
scaffold_10	1104262	1104650	388	50
scaffold_10	1104918	1105169	251	48
scaffold_10	1112465	1112634	169	28
scaffold_10	1119096	1119141	45	18
scaffold_10	1122409	1122676	267	48
scaffold_10	1130801	1130878	77	20
scaffold_10	1130964	1131743	779	72
scaffold_10	1141685	1142134	449	54
scaffold_10	1144595	1144994	399	48
scaffold_10	1145135	1145564	429	42
scaffold_10	1153741	1153902	161	20
scaffold_10	1154204	1154624	420	36
scaffold_10	1289293	1289580	287	18
scaffold_10	1292650	1292678	28	8
scaffold_10	1292833	1292983	150	18
scaffold_10	1295344	1295777	433	48
scaffold_10	1296034	1296433	399	40
scaffold_10	1312930	1313042	112	22
scaffold_10	1314250	1314939	689	62
scaffold_10	1319055	1319406	351	40
scaffold_10	1320809	1321172	363	42
scaffold_10	1327070	1327351	281	40
scaffold_10	1328317	1328831	514	62
scaffold_10	1335607	1335766	159	18
scaffold_10	1337472	1338015	543	70
scaffold_10	1340416	1340860	444	52
scaffold_10	1344677	1344941	264	26
scaffold_10	1345273	1345377	104	24
scaffold_10	1350451	1350739	288	48
scaffold_10	1358976	1359323	347	44
scaffold_10	1365354	1365635	281	30
scaffold_10	1370353	1370463	110	4
scaffold_10	1370624	1370768	144	14
scaffold_10	1372396	1372469	73	16
scaffold_10	1375722	1376142	420	38
scaffold_10	1376299	1376665	366	34
scaffold_10	1380844	1381082	238	28
scaffold_10	1382799	1382956	157	28
scaffold_10	1392136	1392212	76	12
scaffold_10	1392439	1392521	82	14
scaffold_10	1396893	1396969	76	14
scaffold_10	1397119	1397984	865	106
scaffold_10	1404100	1404140	40	16
scaffold_10	1405929	1406731	802	74
scaffold_10	1416156	1416579	423	50
scaffold_10	1421374	1421433	59	14
scaffold_10	1423444	1423719	275	26
scaffold_10	1423962	1424175	213	34
scaffold_10	1425738	1425855	117	8
scaffold_10	1433829	1433901	72	16
scaffold_10	1436625	1437097	472	70
scaffold_10	1439095	1439573	478	60
scaffold_10	1441205	1441867	662	86
scaffold_10	1445144	1445205	61	10
scaffold_10	1445619	1445766	147	16
scaffold_10	1445889	1445945	56	14
scaffold_10	1448899	1449486	587	72
scaffold_10	1460811	1461029	218	22
scaffold_10	1461547	1462152	605	72
scaffold_10	1466095	1466371	276	30
scaffold_10	1467263	1467604	341	34
scaffold_10	1470257	1470532	275	56
scaffold_10	1479463	1479698	235	40
scaffold_10	1497944	1498194	250	56
scaffold_10	1502804	1503039	235	36
scaffold_10	1561544	1561666	122	27
scaffold_28	79880	79947	67	20
scaffold_28	106232	106299	67	20
scaffold_28	219349	219363	14	4
scaffold_28	219471	219547	76	18
scaffold_28	221792	221851	59	8
scaffold_28	221923	222044	121	16
scaffold_28	222150	222269	119	16
scaffold_28	223744	224261	517	66
scaffold_28	224977	225342	365	32
scaffold_28	234869	235063	194	22
scaffold_28	235175	235251	76	10
scaffold_28	237973	238186	213	22
scaffold_28	241439	241975	536	40
scaffold_28	242238	242317	79	14
scaffold_28	243957	244197	240	36
scaffold_28	249108	249168	60	20
scaffold_28	249401	249822	421	72
scaffold_28	252653	252729	76	26
scaffold_28	255518	255639	121	26
scaffold_28	257987	258266	279	40
scaffold_28	258553	258759	206	20
scaffold_28	262688	263155	467	48
scaffold_28	263254	263287	33	4
scaffold_28	264356	264771	415	56
scaffold_28	273237	273283	46	10
scaffold_28	273523	273729	206	26
scaffold_28	273834	274018	184	26
scaffold_28	279213	279414	201	36
scaffold_28	284443	284656	213	12
scaffold_28	284838	285031	193	36
scaffold_28	286731	287264	533	36
scaffold_28	290201	290798	597	62
scaffold_28	292817	292857	40	10
scaffold_28	300677	301083	406	48
scaffold_28	308871	309286	415	42
scaffold_28	310502	310863	361	58
scaffold_28	311576	312126	550	60
scaffold_28	313844	314322	478	60
scaffold_28	316958	317345	387	66
scaffold_28	321531	321619	88	12
scaffold_28	326440	326581	141	22
scaffold_28	327726	328066	340	42
scaffold_28	337341	337800	459	36
scaffold_28	350611	350779	168	28
scaffold_28	355094	355425	331	26
scaffold_28	357303	357393	90	12
scaffold_28	359201	359786	585	76
scaffold_28	359888	360025	137	24
scaffold_28	360964	361187	223	28
scaffold_28	365262	365627	365	54
scaffold_28	366902	367412	510	70
scaffold_28	367924	368422	498	52
scaffold_28	377076	377113	37	6
scaffold_28	377506	377985	479	48
scaffold_28	383119	383266	147	16
scaffold_28	383312	383551	239	38
scaffold_28	389573	389655	82	22
scaffold_28	391564	391743	179	24
scaffold_28	395325	395402	77	16
scaffold_28	395858	396131	273	26
scaffold_28	396218	396308	90	22
scaffold_28	396490	396499	9	6
scaffold_28	416871	416940	69	16
scaffold_28	419229	419307	78	18
scaffold_28	425090	425545	455	44
scaffold_28	433366	433517	151	32
scaffold_28	433756	434138	382	32
scaffold_28	434269	434584	315	50
scaffold_28	435944	436092	148	18
scaffold_28	444062	444156	94	20
scaffold_28	449576	449810	234	32
scaffold_28	451369	451478	109	20
scaffold_28	453431	453785	354	36
scaffold_28	460585	460970	385	46
scaffold_28	461329	461360	31	10
scaffold_28	466736	466762	26	6
scaffold_28	466949	467259	310	52
scaffold_28	467555	467620	65	16
scaffold_28	468424	468912	488	42
scaffold_28	469558	469870	312	38
scaffold_28	479153	479360	207	36
scaffold_28	480546	480873	327	48
scaffold_28	482908	483590	682	82
scaffold_28	489171	489240	69	20
scaffold_28	490838	491308	470	50
scaffold_28	492632	493050	418	56
scaffold_28	567059	567294	235	42
scaffold_28	585427	585542	115	25
scaffold_40	781	873	92	22
scaffold_40	27410	27495	85	18
scaffold_40	27741	28071	330	46
scaffold_40	32713	33273	560	40
scaffold_40	39340	39457	117	28
scaffold_40	55593	55887	294	28
scaffold_40	58207	58532	325	42
scaffold_40	61508	61740	232	26
scaffold_40	65109	65322	213	28
scaffold_40	72639	73081	442	64
scaffold_40	74906	75172	266	32
scaffold_40	93991	94820	829	76
scaffold_40	95220	95434	214	36
scaffold_40	98322	98513	191	20
scaffold_40	98985	99465	480	60
scaffold_40	183009	183087	78	18
scaffold_40	185594	185653	59	12
scaffold_40	189025	189084	59	14
scaffold_40	191496	191555	59	14
scaffold_40	209036	209073	37	10
scaffold_40	215056	215428	372	24
scaffold_40	215919	216124	205	22
scaffold_40	217456	217929	473	52
scaffold_40	218164	218495	331	40
scaffold_40	220981	221059	78	20
scaffold_40	221426	221707	281	28
scaffold_40	227399	227918	519	66
scaffold_40	230292	230344	52	12
scaffold_40	230520	230630	110	20
scaffold_40	230974	231137	163	22
scaffold_40	231375	231405	30	6
scaffold_40	239725	240082	357	42
scaffold_40	243408	243787	379	48
scaffold_40	252355	252983	628	80
scaffold_40	256504	256516	12	4
scaffold_40	256702	256767	65	16
scaffold_40	261343	261490	147	26
scaffold_40	262062	262504	442	46
scaffold_40	272094	272609	515	42
scaffold_40	279651	280184	533	58
scaffold_40	281070	281349	279	32
scaffold_40	283580	283767	187	28
scaffold_40	285215	285548	333	44
scaffold_40	287901	288058	157	26
scaffold_40	289568	290059	491	50
scaffold_40	296143	296489	346	28
scaffold_40	301404	301490	86	18
scaffold_40	305938	305992	54	8
scaffold_40	309313	309999	686	82
scaffold_40	310976	311358	382	46
scaffold_40	313674	313892	218	16
scaffold_40	314041	314097	56	14
scaffold_40	315697	316350	653	84
scaffold_40	320426	320855	429	48
scaffold_40	338980	339573	593	84
scaffold_40	343071	343582	511	54
scaffold_40	355833	356005	172	32
scaffold_40	356615	356667	52	14
scaffold_40	365568	365826	258	27
scaffold_51	752	1192	440	62
scaffold_51	3157	3275	118	22
scaffold_51	7761	8091	330	30
scaffold_51	9725	10106	381	34
scaffold_51	13430	13721	291	30
scaffold_51	18875	19276	401	46
scaffold_51	20973	21317	344	30
scaffold_51	23129	23416	287	38
scaffold_51	25201	25223	22	6
scaffold_51	25791	25948	157	18
scaffold_51	27627	28087	460	44
scaffold_51	30118	30444	326	32
scaffold_51	46003	46032	29	6
scaffold_51	46652	46698	46	12
scaffold_51	48944	49519	575	25
scaffold_11	18832	19152	320	48
scaffold_11	19491	19538	47	18
scaffold_11	34987	35407	420	34
scaffold_11	35688	35749	61	12
scaffold_11	41958	42335	377	32
scaffold_11	57014	57372	358	30
scaffold_11	70119	70458	339	52
scaffold_11	73329	73555	226	34
scaffold_11	74770	74826	56	16
scaffold_11	103582	103634	52	14
scaffold_11	121998	122376	378	40
scaffold_11	122556	122853	297	44
scaffold_11	125552	125625	73	18
scaffold_11	154486	154913	427	44
scaffold_11	156421	156855	434	62
scaffold_11	160588	160908	320	40
scaffold_11	161861	162113	252	38
scaffold_11	163146	163594	448	38
scaffold_11	166086	166461	375	42
scaffold_11	175566	175932	366	32
scaffold_11	180509	180881	372	46
scaffold_11	185642	186037	395	52
scaffold_11	188530	188929	399	58
scaffold_11	195870	196022	152	24
scaffold_11	200602	200891	289	40
scaffold_11	202550	202734	184	24
scaffold_11	209985	210256	271	38
scaffold_11	210482	210493	11	4
scaffold_11	214204	214220	16	8
scaffold_11	214305	214531	226	28
scaffold_11	220062	220664	602	60
scaffold_11	220709	220890	181	32
scaffold_11	223702	224042	340	30
scaffold_11	224185	224416	231	26
scaffold_11	225453	225920	467	36
scaffold_11	227902	228055	153	26
scaffold_11	230289	230589	300	40
scaffold_11	239449	239678	229	28
scaffold_11	241418	241503	85	16
scaffold_11	244858	245306	448	48
scaffold_11	251342	251503	161	16
scaffold_11	251890	252013	123	24
scaffold_11	254002	254309	307	36
scaffold_11	255198	255327	129	16
scaffold_11	260727	261189	462	30
scaffold_11	265223	265564	341	42
scaffold_11	268884	269425	541	86
scaffold_11	271296	271558	262	24
scaffold_11	272964	273309	345	32
scaffold_11	273665	273767	102	16
scaffold_11	273903	274015	112	12
scaffold_11	275356	275572	216	28
scaffold_11	283509	283784	275	48
scaffold_11	287143	287396	253	36
scaffold_11	291652	291872	220	12
scaffold_11	296623	296957	334	40
scaffold_11	327701	328142	441	46
scaffold_11	334333	334609	276	42
scaffold_11	334760	334772	12	4
scaffold_11	337575	338059	484	50
scaffold_11	358974	359108	134	20
scaffold_11	364129	364234	105	20
scaffold_11	385751	386009	258	36
scaffold_11	388893	389205	312	30
scaffold_11	417452	417744	292	26
scaffold_11	417795	418015	220	24
scaffold_11	419690	420018	328	40
scaffold_11	428497	428543	46	6
scaffold_11	428705	429055	350	42
scaffold_11	429293	429819	526	74
scaffold_11	429891	430023	132	20
scaffold_11	452965	453112	147	22
scaffold_11	484974	485327	353	48
scaffold_11	498636	499283	647	72
scaffold_11	529066	529293	227	36
scaffold_11	541849	542350	501	48
scaffold_11	551814	552005	191	24
scaffold_11	554271	554624	353	26
scaffold_11	562322	563055	733	92
scaffold_11	563875	563953	78	6
scaffold_11	564032	564249	217	22
scaffold_11	564623	565072	449	42
scaffold_11	567676	567865	189	26
scaffold_11	584725	584898	173	30
scaffold_11	590067	590139	72	16
scaffold_11	591364	591410	46	12
scaffold_11	602556	603298	742	74
scaffold_11	613505	614213	708	74
scaffold_11	616284	616356	72	16
scaffold_11	639190	639685	495	40
scaffold_11	642050	642474	424	48
scaffold_11	653712	653870	158	28
scaffold_11	658201	658878	677	84
scaffold_11	661392	661970	578	72
scaffold_11	670362	670501	139	18
scaffold_11	675339	675580	241	26
scaffold_11	675672	676190	518	32
scaffold_11	679363	679720	357	42
scaffold_11	684684	684928	244	38
scaffold_11	710128	710444	316	34
scaffold_11	711014	711688	674	62
scaffold_11	715344	715825	481	58
scaffold_11	720792	720841	49	10
scaffold_11	720973	721111	138	16
scaffold_11	727566	727671	105	20
scaffold_11	727776	727871	95	16
scaffold_11	734441	734613	172	28
scaffold_11	737449	737622	173	28
scaffold_11	740273	740679	406	48
scaffold_11	752970	753330	360	50
scaffold_11	758621	758933	312	54
scaffold_11	759319	759418	99	10
scaffold_11	761582	762126	544	68
scaffold_11	763055	763222	167	18
scaffold_11	763412	763494	82	8
scaffold_11	771141	771548	407	64
scaffold_11	771743	772040	297	30
scaffold_11	773183	773191	8	4
scaffold_11	773466	773699	233	36
scaffold_11	776755	777499	744	82
scaffold_11	778300	778479	179	28
scaffold_11	788410	788447	37	10
scaffold_11	791839	792100	261	42
scaffold_11	800160	800307	147	38
scaffold_11	816986	817315	329	20
scaffold_11	817501	817894	393	48
scaffold_11	819083	819763	680	66
scaffold_11	825751	826045	294	46
scaffold_11	826195	826349	154	18
scaffold_11	827804	828054	250	34
scaffold_11	829056	829448	392	42
scaffold_11	829668	829932	264	28
scaffold_11	831149	831357	208	20
scaffold_11	833193	833647	454	54
scaffold_11	835534	835974	440	58
scaffold_11	844670	844700	30	8
scaffold_11	845252	845585	333	46
scaffold_11	845685	845765	80	8
scaffold_11	848451	848594	143	18
scaffold_11	848700	848704	4	4
scaffold_11	848816	848892	76	10
scaffold_11	850758	851634	876	62
scaffold_11	855581	856005	424	56
scaffold_11	871319	871495	176	34
scaffold_11	879771	879947	176	28
scaffold_11	883253	883573	320	38
scaffold_11	885709	886024	315	32
scaffold_11	886202	886578	376	36
scaffold_11	893032	893104	72	20
scaffold_11	898072	898385	313	28
scaffold_11	903164	903478	314	36
scaffold_11	924190	924242	52	12
scaffold_11	930599	931089	490	48
scaffold_11	932310	932669	359	44
scaffold_11	944139	944478	339	42
scaffold_11	945696	945968	272	42
scaffold_11	949099	949219	120	24
scaffold_11	952058	952621	563	78
scaffold_11	958269	958478	209	28
scaffold_11	961075	961351	276	18
scaffold_11	962080	962356	276	22
scaffold_11	962757	962808	51	12
scaffold_11	966129	966658	529	60
scaffold_11	967863	967983	120	26
scaffold_11	969073	969567	494	38
scaffold_11	970133	970547	414	42
scaffold_11	980697	980830	133	22
scaffold_11	980934	980948	14	6
scaffold_11	981291	981371	80	20
scaffold_11	990487	991149	662	72
scaffold_11	991612	991919	307	40
scaffold_11	996571	996715	144	24
scaffold_11	999426	999795	369	48
scaffold_11	1002181	1002360	179	26
scaffold_11	1011109	1011597	488	48
scaffold_11	1012808	1013346	538	58
scaffold_11	1015817	1015993	176	22
scaffold_11	1016250	1016437	187	18
scaffold_11	1024417	1024629	212	24
scaffold_11	1025951	1026305	354	44
scaffold_11	1028744	1028868	124	24
scaffold_11	1036132	1037025	893	96
scaffold_11	1041979	1042083	104	20
scaffold_11	1051469	1051758	289	48
scaffold_11	1053990	1054263	273	40
scaffold_11	1055723	1055892	169	18
scaffold_11	1056416	1057082	666	42
scaffold_11	1057912	1058120	208	18
scaffold_11	1060946	1061260	314	36
scaffold_11	1073974	1074327	353	38
scaffold_11	1079672	1080048	376	44
scaffold_11	1085806	1086099	293	42
scaffold_11	1091573	1092011	438	42
scaffold_11	1094426	1094858	432	48
scaffold_11	1098209	1098609	400	54
scaffold_11	1104647	1104929	282	40
scaffold_11	1106202	1106399	197	14
scaffold_11	1106579	1106959	380	46
scaffold_11	1110056	1110649	593	56
scaffold_11	1128182	1128267	85	24
scaffold_11	1129528	1129805	277	46
scaffold_11	1132278	1132553	275	36
scaffold_11	1144758	1144832	74	16
scaffold_11	1144946	1145021	75	14
scaffold_11	1145164	1145525	361	34
scaffold_11	1147906	1148382	476	54
scaffold_11	1151350	1151492	142	24
scaffold_11	1153611	1154021	410	46
scaffold_11	1154286	1154294	8	4
scaffold_11	1166177	1166550	373	28
scaffold_11	1168373	1168539	166	34
scaffold_11	1174747	1175005	258	32
scaffold_11	1175117	1175221	104	14
scaffold_11	1175743	1176137	394	48
scaffold_11	1182919	1182944	25	8
scaffold_11	1191122	1191509	387	24
scaffold_11	1195341	1195651	310	30
scaffold_11	1205567	1205860	293	18
scaffold_11	1210983	1211229	246	34
scaffold_11	1212824	1213698	874	122
scaffold_11	1224591	1224787	196	36
scaffold_11	1231229	1231661	432	64
scaffold_11	1233102	1233457	355	40
scaffold_11	1241754	1241789	35	6
scaffold_11	1241896	1242102	206	28
scaffold_11	1242225	1242571	346	38
scaffold_11	1252152	1252215	63	16
scaffold_11	1252457	1252620	163	20
scaffold_11	1264107	1264244	137	20
scaffold_11	1265735	1265793	58	12
scaffold_11	1265923	1265998	75	14
scaffold_11	1266142	1266503	361	34
scaffold_11	1289003	1289726	723	68
scaffold_11	1304300	1304316	16	4
scaffold_11	1304428	1304470	42	10
scaffold_11	1310167	1310462	295	42
scaffold_11	1314992	1315126	134	24
scaffold_11	1315363	1315394	31	6
scaffold_11	1319315	1320202	887	78
scaffold_11	1322435	1322593	158	20
scaffold_11	1328727	1329041	314	36
scaffold_11	1333953	1334249	296	24
scaffold_11	1345274	1345843	569	58
scaffold_11	1351932	1352434	502	64
scaffold_11	1360926	1361189	263	22
scaffold_11	1361369	1361756	387	42
scaffold_11	1361845	1362022	177	22
scaffold_11	1373082	1373508	426	48
scaffold_11	1378501	1378542	41	6
scaffold_11	1378643	1378888	245	42
scaffold_11	1380985	1381303	318	46
scaffold_11	1387003	1387262	259	36
scaffold_11	1389081	1389118	37	14
scaffold_11	1397714	1398216	502	64
scaffold_11	1399390	1399456	66	10
scaffold_11	1399619	1399683	64	14
scaffold_11	1401122	1401676	554	52
scaffold_11	1401933	1402163	230	30
scaffold_11	1402240	1402284	44	6
scaffold_11	1404521	1404563	42	14
scaffold_11	1418266	1418742	476	50
scaffold_11	1421336	1421471	135	22
scaffold_11	1429371	1429563	192	38
scaffold_11	1431749	1432048	299	28
scaffold_11	1438603	1439105	502	64
scaffold_11	1449231	1449373	142	20
scaffold_11	1451328	1451632	304	36
scaffold_11	1452925	1453236	311	30
scaffold_11	1453397	1453548	151	12
scaffold_11	1466854	1467081	227	34
scaffold_11	1470518	1470605	87	14
scaffold_11	1482132	1482185	53	16
scaffold_11	1483561	1484046	485	56
scaffold_11	1484162	1484374	212	20
scaffold_11	1484580	1484715	135	18
scaffold_11	1487248	1487425	177	32
scaffold_11	1514521	1514589	68	15
scaffold_27	3037	3285	248	28
scaffold_27	4189	4466	277	32
scaffold_27	7708	8816	1108	78
scaffold_27	10556	10873	317	40
scaffold_27	15033	15367	334	38
scaffold_27	15517	15534	17	4
scaffold_27	30954	31220	266	44
scaffold_27	34994	35311	317	36
scaffold_27	43753	43857	104	24
scaffold_27	44102	44132	30	10
scaffold_27	54579	54667	88	18
scaffold_27	54791	54953	162	28
scaffold_27	60073	60468	395	42
scaffold_27	74541	74710	169	18
scaffold_27	75175	75181	6	4
scaffold_27	79890	80229	339	54
scaffold_27	84339	84582	243	34
scaffold_27	93322	93912	590	72
scaffold_27	98575	98901	326	26
scaffold_27	98969	98978	9	4
scaffold_27	100942	101173	231	44
scaffold_27	103621	103832	211	30
scaffold_27	119423	119844	421	48
scaffold_27	121560	121880	320	40
scaffold_27	123605	123927	322	58
scaffold_27	135086	135150	64	12
scaffold_27	135766	135807	41	14
scaffold_27	136378	136451	73	10
scaffold_27	141201	141314	113	26
scaffold_27	148674	148753	79	14
scaffold_27	151407	151769	362	38
scaffold_27	154407	155195	788	90
scaffold_27	155505	155782	277	22
scaffold_27	158105	158456	351	60
scaffold_27	162613	162663	50	10
scaffold_27	164245	164303	58	10
scaffold_27	168887	169896	1009	78
scaffold_27	171642	171961	319	32
scaffold_27	172031	172284	253	42
scaffold_27	183001	183199	198	34
scaffold_27	205771	206215	444	58
scaffold_27	206435	206533	98	16
scaffold_27	215754	216016	262	36
scaffold_27	228277	228700	423	40
scaffold_27	228993	229003	10	4
scaffold_27	235467	235969	502	66
scaffold_27	239752	239941	189	26
scaffold_27	243032	243295	263	32
scaffold_27	243962	244034	72	12
scaffold_27	248302	248670	368	38
scaffold_27	248712	248751	39	6
scaffold_27	254978	255090	112	20
scaffold_27	255190	255257	67	10
scaffold_27	256075	256217	142	16
scaffold_27	265832	266315	483	40
scaffold_27	275822	276437	615	52
scaffold_27	276591	276615	24	6
scaffold_27	277980	278245	265	32
scaffold_27	283051	283079	28	10
scaffold_27	286117	286157	40	6
scaffold_27	288174	288487	313	54
scaffold_27	296135	296604	469	50
scaffold_27	298220	298668	448	36
scaffold_27	307367	307910	543	62
scaffold_27	312044	312363	319	44
scaffold_27	313180	313426	246	30
scaffold_27	313869	314050	181	28
scaffold_27	314163	314248	85	20
scaffold_27	346152	346437	285	46
scaffold_27	355385	355619	234	28
scaffold_27	357029	357440	411	32
scaffold_27	358395	358551	156	18
scaffold_27	366295	366612	317	38
scaffold_27	368042	368241	199	34
scaffold_27	368423	368666	243	16
scaffold_27	375061	375190	129	20
scaffold_27	378191	378433	242	26
scaffold_27	378496	378651	155	4
scaffold_27	387568	387636	68	16
scaffold_27	393542	393748	206	22
scaffold_27	397756	398036	280	34
scaffold_27	402525	402618	93	12
scaffold_27	403629	404003	374	56
scaffold_27	407792	408122	330	36
scaffold_27	409371	409655	284	30
scaffold_27	419189	419330	141	12
scaffold_27	419996	420327	331	46
scaffold_27	421243	421309	66	16
scaffold_27	433256	433389	133	22
scaffold_27	443448	443781	333	32
scaffold_27	449135	449247	112	12
scaffold_27	453226	453759	533	70
scaffold_27	458658	458852	194	28
scaffold_27	462196	462420	224	36
scaffold_27	465565	466087	522	48
scaffold_27	466447	466764	317	44
scaffold_27	468513	468768	255	24
scaffold_27	469244	469318	74	12
scaffold_27	472043	472599	556	40
scaffold_27	473437	473859	422	34
scaffold_27	477703	477929	226	22
scaffold_27	479115	479812	697	80
scaffold_27	480887	481158	271	32
scaffold_27	483869	485044	1175	108
scaffold_27	488641	488863	222	28
scaffold_27	490256	490309	53	12
scaffold_27	490591	491080	489	48
scaffold_27	498120	498489	369	44
scaffold_27	499497	499864	367	58
scaffold_27	502157	502217	60	12
scaffold_27	513082	513502	420	64
scaffold_27	525719	526216	497	54
scaffold_27	531856	532179	323	38
scaffold_27	533138	533562	424	42
scaffold_27	547976	548043	67	12
scaffold_27	548161	548522	361	34
scaffold_27	552341	553231	890	96
scaffold_27	565034	565385	351	42
scaffold_27	570633	570839	206	26
scaffold_27	574074	574246	172	42
scaffold_27	574806	575115	309	40
scaffold_27	578154	578314	160	20
scaffold_27	580870	580998	128	18
scaffold_27	584636	584811	175	30
scaffold_27	585301	585854	553	56
scaffold_27	588380	588726	346	34
scaffold_27	598362	599025	663	56
scaffold_27	602602	602914	312	30
scaffold_27	605809	606103	294	28
scaffold_27	610369	610701	332	26
scaffold_27	617165	617313	148	24
scaffold_27	617482	617875	393	46
scaffold_27	619157	619368	211	26
scaffold_27	619777	619785	8	4
scaffold_27	619873	620230	357	38
scaffold_27	625708	625862	154	22
scaffold_27	627672	628087	415	40
scaffold_27	630685	631191	506	48
scaffold_27	638512	638693	181	18
scaffold_27	638964	638976	12	4
scaffold_27	639244	639274	30	8
scaffold_27	639590	640012	422	56
scaffold_27	640091	640149	58	10
scaffold_27	643210	643246	36	10
scaffold_27	643401	644016	615	42
scaffold_27	644244	644729	485	52
scaffold_27	651226	651722	496	60
scaffold_27	664994	665048	54	14
scaffold_27	667416	667804	388	38
scaffold_27	667899	668341	442	42
scaffold_27	668502	668557	55	12
scaffold_27	669725	669789	64	12
scaffold_27	669923	670015	92	16
scaffold_27	671724	671734	10	4
scaffold_27	672114	672523	409	46
scaffold_27	672654	672670	16	4
scaffold_27	680555	680962	407	40
scaffold_27	684725	685095	370	44
scaffold_27	686254	686294	40	4
scaffold_27	694201	694256	55	14
scaffold_27	696622	696847	225	34
scaffold_27	697092	697431	339	44
scaffold_27	698858	699002	144	22
scaffold_27	699115	699181	66	14
scaffold_27	709356	709506	150	20
scaffold_27	712158	712320	162	26
scaffold_27	712527	712756	229	30
scaffold_27	713038	713153	115	16
scaffold_27	713380	713432	52	11
scaffold_39	5750	5933	183	24
scaffold_39	6056	6282	226	24
scaffold_39	6496	7119	623	56
scaffold_39	12988	13212	224	28
scaffold_39	16674	17245	571	68
scaffold_39	24981	25508	527	56
scaffold_39	33451	34145	694	78
scaffold_39	34946	35623	677	58
scaffold_39	38635	38991	356	46
scaffold_39	48235	48310	75	22
scaffold_39	56816	57026	210	30
scaffold_39	105193	105222	29	6
scaffold_39	106676	107091	415	20
scaffold_39	108624	109096	472	46
scaffold_39	110204	110378	174	30
scaffold_39	119241	119450	209	24
scaffold_39	120422	120502	80	18
scaffold_39	120650	120764	114	14
scaffold_39	123088	123142	54	10
scaffold_39	123225	123266	41	8
scaffold_39	123584	124229	645	78
scaffold_39	127167	127270	103	22
scaffold_39	134662	134883	221	24
scaffold_39	150027	150499	472	70
scaffold_39	155283	155619	336	64
scaffold_39	159218	159239	21	6
scaffold_39	165828	166113	285	30
scaffold_39	167476	167685	209	32
scaffold_39	167920	168167	247	32
scaffold_39	175291	175529	238	22
scaffold_39	178819	179378	559	46
scaffold_39	200231	200416	185	34
scaffold_39	200687	200815	128	22
scaffold_39	210017	210472	455	68
scaffold_39	211752	211804	52	18
scaffold_39	215069	215458	389	56
scaffold_39	217453	218245	792	72
scaffold_39	220644	220922	278	46
scaffold_39	222160	222208	48	14
scaffold_39	228523	229114	591	86
scaffold_39	237100	237360	260	34
scaffold_39	237488	237849	361	34
scaffold_39	240377	240762	385	36
scaffold_39	240889	240927	38	8
scaffold_39	242521	243067	546	56
scaffold_39	243639	243995	356	38
scaffold_39	244953	245322	369	48
scaffold_39	246800	246950	150	30
scaffold_39	256449	256931	482	62
scaffold_39	257611	257887	276	50
scaffold_39	260256	260558	302	24
scaffold_39	262130	262724	594	88
scaffold_39	272755	273126	371	46
scaffold_39	276004	276376	372	46
scaffold_39	280903	281175	272	40
scaffold_39	281426	281472	46	6
scaffold_39	282493	282579	86	10
scaffold_39	289245	289421	176	30
scaffold_39	293147	293193	46	10
scaffold_39	293276	293394	118	16
scaffold_39	308546	308783	237	34
scaffold_39	309031	309060	29	12
scaffold_39	312522	312871	349	38
scaffold_39	319847	320052	205	32
scaffold_39	320280	320819	539	62
scaffold_39	329041	329536	495	46
scaffold_39	344140	344583	443	72
scaffold_39	347531	348084	553	58
scaffold_39	348376	348624	248	36
scaffold_39	350309	350411	102	18
scaffold_39	360348	360863	515	80
scaffold_39	365412	365743	331	30
scaffold_39	366860	366970	110	20
scaffold_39	371401	371492	91	17
scaffold_48	16365	16386	21	4
scaffold_48	16498	17104	606	74
scaffold_48	17622	17840	218	22
scaffold_48	33052	33382	330	38
scaffold_48	49984	50399	415	50
scaffold_48	51231	51739	508	60
scaffold_48	54786	55380	594	70
scaffold_48	55585	55600	15	4
scaffold_48	59229	59556	327	44
scaffold_48	64255	64460	205	28
scaffold_48	77918	78375	457	38
scaffold_48	81056	81436	380	50
scaffold_48	82184	82285	101	18
scaffold_48	85877	86528	651	73
scaffold_12	101290	101525	235	42
scaffold_12	106103	106338	235	36
scaffold_12	195074	195320	246	30
scaffold_12	196227	196535	308	34
scaffold_12	198646	198868	222	40
scaffold_12	200930	201395	465	56
scaffold_12	218606	218637	31	6
scaffold_12	218768	218932	164	18
scaffold_12	225193	225461	268	32
scaffold_12	234854	234883	29	10
scaffold_12	249287	249323	36	8
scaffold_12	250038	250074	36	8
scaffold_12	255755	256346	591	74
scaffold_12	261160	261431	271	30
scaffold_12	270406	270736	330	22
scaffold_12	270944	271830	886	104
scaffold_12	271959	272005	46	12
scaffold_12	272922	273344	422	60
scaffold_12	273751	273761	10	4
scaffold_12	274262	275542	1280	118
scaffold_12	277913	278568	655	86
scaffold_12	282522	282734	212	34
scaffold_12	291257	291699	442	46
scaffold_12	298211	298654	443	32
scaffold_12	304426	304805	379	48
scaffold_12	314584	315139	555	56
scaffold_12	315612	315806	194	26
scaffold_12	317300	317745	445	42
scaffold_12	317876	317967	91	16
scaffold_12	320115	320134	19	6
scaffold_12	320962	321499	537	58
scaffold_12	325657	325849	192	38
scaffold_12	329254	329555	301	26
scaffold_12	329607	329701	94	18
scaffold_12	335222	335265	43	16
scaffold_12	337088	337346	258	22
scaffold_12	344716	344863	147	20
scaffold_12	356479	356595	116	28
scaffold_12	357062	357265	203	22
scaffold_12	358523	358631	108	22
scaffold_12	363402	363433	31	6
scaffold_12	364661	364743	82	22
scaffold_12	365405	365879	474	58
scaffold_12	367816	368112	296	30
scaffold_12	375129	375540	411	48
scaffold_12	383842	384321	479	56
scaffold_12	384586	384716	130	24
scaffold_12	392859	393074	215	34
scaffold_12	394135	394557	422	26
scaffold_12	395286	395650	364	36
scaffold_12	396025	396077	52	8
scaffold_12	397182	397493	311	28
scaffold_12	397918	398251	333	42
scaffold_12	405226	405597	371	48
scaffold_12	407412	407857	445	48
scaffold_12	408641	408766	125	22
scaffold_12	411168	411375	207	40
scaffold_12	414303	414654	351	52
scaffold_12	414791	414845	54	16
scaffold_12	416366	416695	329	44
scaffold_12	420908	421149	241	30
scaffold_12	422233	422654	421	64
scaffold_12	423424	423727	303	34
scaffold_12	423965	424463	498	48
scaffold_12	437724	438237	513	50
scaffold_12	459791	460194	403	48
scaffold_12	464979	465291	312	26
scaffold_12	472219	472464	245	22
scaffold_12	473875	474251	376	52
scaffold_12	481160	481413	253	40
scaffold_12	486803	487218	415	54
scaffold_12	496985	497246	261	36
scaffold_12	502184	502535	351	34
scaffold_12	504734	505263	529	68
scaffold_12	511620	511839	219	34
scaffold_12	514785	514982	197	36
scaffold_12	522510	523013	503	52
scaffold_12	528383	528510	127	18
scaffold_12	528813	529108	295	22
scaffold_12	529571	530085	514	44
scaffold_12	530975	531468	493	48
scaffold_12	533803	534269	466	72
scaffold_12	537382	537724	342	34
scaffold_12	537946	538059	113	12
scaffold_12	547236	547526	290	20
scaffold_12	548116	548176	60	4
scaffold_12	548379	548480	101	10
scaffold_12	550745	550930	185	20
scaffold_12	551810	551993	183	22
scaffold_12	568541	568725	184	24
scaffold_12	568891	568938	47	8
scaffold_12	576349	576654	305	40
scaffold_12	581033	581162	129	18
scaffold_12	582847	583033	186	24
scaffold_12	583393	583405	12	4
scaffold_12	586355	586470	115	18
scaffold_12	587560	588461	901	64
scaffold_12	588736	588834	98	16
scaffold_12	600874	601515	641	60
scaffold_12	607676	608019	343	44
scaffold_12	608987	609591	604	80
scaffold_12	610522	610718	196	26
scaffold_12	610875	611387	512	70
scaffold_12	619372	619599	227	28
scaffold_12	619820	619839	19	4
scaffold_12	627890	628256	366	40
scaffold_12	631934	632167	233	28
scaffold_12	646837	647101	264	34
scaffold_12	647966	648144	178	30
scaffold_12	659390	659810	420	62
scaffold_12	661873	662368	495	50
scaffold_12	667643	668041	398	38
scaffold_12	668237	669111	874	102
scaffold_12	679727	680065	338	54
scaffold_12	688917	689399	482	60
scaffold_12	691887	692354	467	64
scaffold_12	695985	696028	43	10
scaffold_12	696728	696771	43	10
scaffold_12	700534	700750	216	32
scaffold_12	705074	705678	604	74
scaffold_12	745868	746110	242	24
scaffold_12	748620	748852	232	32
scaffold_12	750526	751134	608	82
scaffold_12	751505	751835	330	38
scaffold_12	753778	754245	467	46
scaffold_12	761796	762160	364	48
scaffold_12	764529	764741	212	26
scaffold_12	768057	768209	152	34
scaffold_12	769715	770211	496	34
scaffold_12	775874	776377	503	42
scaffold_12	778484	779005	521	76
scaffold_12	779569	779738	169	24
scaffold_12	781346	781498	152	22
scaffold_12	788291	788323	32	8
scaffold_12	789786	790249	463	28
scaffold_12	792633	793033	400	60
scaffold_12	795894	796946	1052	116
scaffold_12	803377	803688	311	32
scaffold_12	806051	806228	177	28
scaffold_12	807833	808099	266	28
scaffold_12	812185	812566	381	48
scaffold_12	814127	814312	185	22
scaffold_12	817918	818071	153	14
scaffold_12	818162	818184	22	6
scaffold_12	819077	819578	501	50
scaffold_12	822296	822528	232	36
scaffold_12	825123	825506	383	44
scaffold_12	833888	833968	80	12
scaffold_12	837105	837495	390	60
scaffold_12	840625	840834	209	26
scaffold_12	841992	842229	237	26
scaffold_12	846516	846623	107	10
scaffold_12	846857	847063	206	18
scaffold_12	848648	849082	434	50
scaffold_12	849291	849654	363	34
scaffold_12	849754	850390	636	72
scaffold_12	854544	854819	275	44
scaffold_12	863096	863206	110	20
scaffold_12	872480	872505	25	8
scaffold_12	890405	891004	599	86
scaffold_12	896497	896810	313	44
scaffold_12	904347	904426	79	18
scaffold_12	906078	906208	130	20
scaffold_12	906569	906908	339	30
scaffold_12	914485	914814	329	46
scaffold_12	916694	917055	361	46
scaffold_12	923916	923967	51	8
scaffold_12	926234	926297	63	14
scaffold_12	926462	927028	566	54
scaffold_12	927285	927943	658	60
scaffold_12	929044	929134	90	18
scaffold_12	935951	936026	75	14
scaffold_12	936161	936237	76	18
scaffold_12	936410	936949	539	54
scaffold_12	942153	942313	160	20
scaffold_12	942385	942560	175	26
scaffold_12	944439	944803	364	46
scaffold_12	952738	953411	673	62
scaffold_12	955326	955379	53	8
scaffold_12	955544	956080	536	54
scaffold_12	960320	960401	81	20
scaffold_12	961274	961681	407	52
scaffold_12	966040	966342	302	24
scaffold_12	978304	978999	695	58
scaffold_12	979423	979644	221	22
scaffold_12	979741	979768	27	4
scaffold_12	979925	980684	759	54
scaffold_12	981830	982527	697	102
scaffold_12	984711	984882	171	20
scaffold_12	1001497	1001559	62	16
scaffold_12	1004828	1005045	217	38
scaffold_12	1016073	1016462	389	58
scaffold_12	1023110	1023497	387	38
scaffold_12	1023668	1023970	302	36
scaffold_12	1028409	1028754	345	50
scaffold_12	1036160	1036355	195	28
scaffold_12	1043751	1044038	287	32
scaffold_12	1044155	1044342	187	20
scaffold_12	1044516	1044630	114	20
scaffold_12	1045994	1046197	203	20
scaffold_12	1049963	1050059	96	18
scaffold_12	1050237	1050294	57	10
scaffold_12	1052331	1052484	153	30
scaffold_12	1054081	1054133	52	10
scaffold_12	1062098	1062341	243	30
scaffold_12	1062796	1063089	293	28
scaffold_12	1066200	1066382	182	26
scaffold_12	1066558	1067023	465	52
scaffold_12	1068127	1068360	233	24
scaffold_12	1071530	1071642	112	22
scaffold_12	1073353	1073395	42	8
scaffold_12	1073948	1074066	118	18
scaffold_12	1075871	1076213	342	36
scaffold_12	1076357	1076674	317	36
scaffold_12	1083415	1083753	338	40
scaffold_12	1086997	1087409	412	68
scaffold_12	1089428	1089648	220	30
scaffold_12	1089766	1090055	289	44
scaffold_12	1095772	1095829	57	10
scaffold_12	1098772	1098859	87	12
scaffold_12	1100254	1100334	80	14
scaffold_12	1103928	1104170	242	38
scaffold_12	1105746	1106257	511	74
scaffold_12	1107609	1107629	20	8
scaffold_12	1107834	1108282	448	34
scaffold_12	1114301	1114425	124	16
scaffold_12	1114502	1115101	599	80
scaffold_12	1118141	1118507	366	26
scaffold_12	1123919	1124121	202	26
scaffold_12	1124384	1124781	397	20
scaffold_12	1126369	1126452	83	18
scaffold_12	1140056	1140293	237	28
scaffold_12	1140847	1140910	63	10
scaffold_12	1142559	1143045	486	56
scaffold_12	1157361	1157840	479	54
scaffold_12	1159017	1159208	191	26
scaffold_12	1172632	1172658	26	8
scaffold_12	1172790	1172939	149	24
scaffold_12	1183846	1184354	508	52
scaffold_12	1190108	1190224	116	16
scaffold_12	1190683	1191453	770	96
scaffold_12	1193045	1193109	64	8
scaffold_12	1193781	1194242	461	40
scaffold_12	1195877	1196198	321	42
scaffold_12	1201030	1201297	267	46
scaffold_12	1202438	1202641	203	22
scaffold_12	1205153	1205187	34	8
scaffold_12	1206154	1206461	307	20
scaffold_12	1211511	1211533	22	6
scaffold_12	1211743	1211873	130	22
scaffold_12	1215094	1215618	524	50
scaffold_12	1217485	1217794	309	32
scaffold_12	1222956	1222969	13	6
scaffold_12	1230390	1230415	25	6
scaffold_12	1233708	1234158	450	64
scaffold_12	1241539	1241727	188	28
scaffold_12	1241847	1242401	554	62
scaffold_12	1242576	1242598	22	12
scaffold_12	1248500	1248670	170	28
scaffold_12	1259583	1259736	153	28
scaffold_12	1262321	1262507	186	36
scaffold_12	1263103	1263220	117	18
scaffold_12	1407210	1407534	324	36
scaffold_12	1410767	1411335	568	62
scaffold_12	1411488	1411805	317	30
scaffold_12	1412146	1412253	107	12
scaffold_12	1423544	1423798	254	30
scaffold_12	1424704	1425026	322	36
scaffold_12	1428919	1429524	605	74
scaffold_12	1430045	1430260	215	18
scaffold_12	1442125	1442503	378	30
scaffold_12	1454680	1455393	713	78
scaffold_12	1455548	1455814	266	32
scaffold_12	1461310	1461431	121	23
scaffold_26	450	542	92	18
scaffold_26	3227	3726	499	44
scaffold_26	16805	17136	331	40
scaffold_26	21458	21872	414	36
scaffold_26	23559	24679	1120	120
scaffold_26	32012	32148	136	16
scaffold_26	32344	32500	156	28
scaffold_26	45353	45490	137	18
scaffold_26	46628	46847	219	36
scaffold_26	48844	48886	42	10
[truncated: 7,971 more rows]

## Sheet: NRRL1555 DM
Scaffold	Start	End	Length	6mA sites
scaffold_1	34871	35106	235	38
scaffold_1	44200	44435	235	42
scaffold_1	78254	78489	235	44
scaffold_1	110055	110499	444	52
scaffold_1	116315	116775	460	62
scaffold_1	125745	126026	281	26
scaffold_1	128586	128858	272	34
scaffold_1	130853	131161	308	48
scaffold_1	131282	131372	90	16
scaffold_1	134203	134605	402	38
scaffold_1	137006	137511	505	50
scaffold_1	143017	143178	161	18
scaffold_1	146625	146734	109	18
scaffold_1	155264	155508	244	36
scaffold_1	155943	156176	233	28
scaffold_1	161693	162030	337	34
scaffold_1	163779	163793	14	4
scaffold_1	164789	164821	32	12
scaffold_1	165015	165770	755	60
scaffold_1	170418	170951	533	44
scaffold_1	173353	173368	15	4
scaffold_1	237165	237410	245	40
scaffold_1	240783	240870	87	18
scaffold_1	248943	249031	88	18
scaffold_1	256603	256628	25	6
scaffold_1	259114	259215	101	22
scaffold_1	259916	259998	82	18
scaffold_1	264025	264680	655	82
scaffold_1	265357	265860	503	36
scaffold_1	266141	266987	846	88
scaffold_1	267090	267314	224	24
scaffold_1	271507	271831	324	48
scaffold_1	274084	274147	63	22
scaffold_1	282642	283063	421	70
scaffold_1	284040	284309	269	24
scaffold_1	286204	286736	532	64
scaffold_1	291519	291881	362	48
scaffold_1	293795	293847	52	14
scaffold_1	294084	294103	19	6
scaffold_1	296173	296718	545	50
scaffold_1	307032	307596	564	76
scaffold_1	309355	309731	376	30
scaffold_1	315001	315304	303	28
scaffold_1	315489	315735	246	42
scaffold_1	317053	317362	309	46
scaffold_1	322023	322061	38	6
scaffold_1	323757	323809	52	14
scaffold_1	325186	325696	510	54
scaffold_1	326371	326733	362	46
scaffold_1	330694	331381	687	44
scaffold_1	333961	334208	247	22
scaffold_1	335700	335755	55	8
scaffold_1	335872	335986	114	20
scaffold_1	347599	347705	106	18
scaffold_1	347949	348296	347	28
scaffold_1	352202	352238	36	12
scaffold_1	352400	352752	352	50
scaffold_1	354056	354484	428	34
scaffold_1	356627	356659	32	8
scaffold_1	364470	364974	504	44
scaffold_1	378444	378839	395	44
scaffold_1	381594	382619	1025	108
scaffold_1	384505	385048	543	54
scaffold_1	385193	385397	204	30
scaffold_1	386719	386922	203	30
scaffold_1	387761	388208	447	54
scaffold_1	389629	390056	427	52
scaffold_1	390346	390561	215	30
scaffold_1	391437	391902	465	50
scaffold_1	396448	396632	184	22
scaffold_1	396918	397367	449	44
scaffold_1	398331	398994	663	68
scaffold_1	403306	403428	122	20
scaffold_1	407905	408010	105	24
scaffold_1	408073	408130	57	16
scaffold_1	408770	409252	482	28
scaffold_1	411023	411115	92	20
scaffold_1	412260	412439	179	16
scaffold_1	427647	427679	32	8
scaffold_1	430318	430611	293	32
scaffold_1	432337	432610	273	40
scaffold_1	432848	433085	237	16
scaffold_1	433247	433959	712	74
scaffold_1	437133	437522	389	46
scaffold_1	439722	440111	389	46
scaffold_1	441653	441855	202	26
scaffold_1	445547	445572	25	4
scaffold_1	446191	446501	310	26
scaffold_1	447316	447406	90	18
scaffold_1	451722	452071	349	28
scaffold_1	453591	453910	319	32
scaffold_1	454936	455406	470	54
scaffold_1	479463	479829	366	42
scaffold_1	494365	495051	686	40
scaffold_1	495152	495279	127	30
scaffold_1	514800	515524	724	64
scaffold_1	522647	522943	296	30
scaffold_1	524698	524977	279	20
scaffold_1	528977	529267	290	44
scaffold_1	533753	534178	425	58
scaffold_1	542993	543186	193	34
scaffold_1	543352	543378	26	6
scaffold_1	567201	567778	577	54
scaffold_1	569273	569416	143	18
scaffold_1	569646	569665	19	6
scaffold_1	570172	570646	474	38
scaffold_1	574210	574496	286	48
scaffold_1	579679	580055	376	44
scaffold_1	586094	586267	173	30
scaffold_1	588070	588603	533	48
scaffold_1	618760	619186	426	42
scaffold_1	629179	629876	697	92
scaffold_1	632737	633150	413	42
scaffold_1	634445	634827	382	52
scaffold_1	637617	637647	30	6
scaffold_1	637794	638217	423	60
scaffold_1	640691	641020	329	34
scaffold_1	643341	643698	357	54
scaffold_1	643824	644115	291	40
scaffold_1	647462	647524	62	12
scaffold_1	650769	650857	88	12
scaffold_1	650984	651236	252	30
scaffold_1	651332	651404	72	8
scaffold_1	671495	672342	847	92
scaffold_1	680316	680847	531	70
scaffold_1	681704	681986	282	44
scaffold_1	691456	691707	251	28
scaffold_1	692056	692709	653	82
scaffold_1	702961	703231	270	18
scaffold_1	705885	706127	242	24
scaffold_1	707814	707860	46	10
scaffold_1	710663	710734	71	20
scaffold_1	726957	727266	309	30
scaffold_1	734502	734911	409	26
scaffold_1	735924	736281	357	56
scaffold_1	736435	736759	324	36
scaffold_1	738837	739213	376	36
scaffold_1	747084	747390	306	42
scaffold_1	750615	750763	148	26
scaffold_1	752275	752705	430	60
scaffold_1	757686	757961	275	48
scaffold_1	769401	769965	564	74
scaffold_1	784645	784921	276	48
scaffold_1	785720	785951	231	24
scaffold_1	790907	790946	39	10
scaffold_1	792564	792948	384	56
scaffold_1	794337	794456	119	10
scaffold_1	796827	797334	507	54
scaffold_1	801828	801882	54	12
scaffold_1	804484	804960	476	38
scaffold_1	805643	806418	775	48
scaffold_1	808105	808577	472	60
scaffold_1	811714	812135	421	40
scaffold_1	812251	812706	455	56
scaffold_1	831116	831259	143	18
scaffold_1	834408	834782	374	40
scaffold_1	835718	836400	682	76
scaffold_1	839507	839846	339	42
scaffold_1	842323	842996	673	80
scaffold_1	854275	854361	86	20
scaffold_1	857239	857579	340	36
scaffold_1	864032	864255	223	22
scaffold_1	864451	864504	53	10
scaffold_1	868104	868433	329	36
scaffold_1	870610	870828	218	28
scaffold_1	872535	872988	453	48
scaffold_1	883116	883444	328	28
scaffold_1	883608	883944	336	48
scaffold_1	887320	887745	425	58
scaffold_1	898363	898682	319	58
scaffold_1	901641	901936	295	40
scaffold_1	903643	903931	288	32
scaffold_1	904118	904502	384	32
scaffold_1	908794	909281	487	26
scaffold_1	909650	909775	125	12
scaffold_1	910339	910812	473	62
scaffold_1	912127	912178	51	12
scaffold_1	915911	916274	363	40
scaffold_1	916539	916574	35	6
scaffold_1	918023	918345	322	54
scaffold_1	920518	920923	405	46
scaffold_1	925544	925977	433	32
scaffold_1	927245	927560	315	52
scaffold_1	929455	929799	344	38
scaffold_1	932098	932964	866	108
scaffold_1	936228	936419	191	26
scaffold_1	948555	948897	342	46
scaffold_1	962391	962644	253	32
scaffold_1	963044	963308	264	26
scaffold_1	977405	977952	547	50
scaffold_1	980052	980074	22	6
scaffold_1	984803	984901	98	20
scaffold_1	985046	985280	234	28
scaffold_1	985682	985958	276	42
scaffold_1	987569	987964	395	54
scaffold_1	989857	990337	480	68
scaffold_1	990776	990828	52	14
scaffold_1	991869	992193	324	44
scaffold_1	993988	994271	283	24
scaffold_1	1005778	1006074	296	58
scaffold_1	1018641	1019031	390	54
scaffold_1	1022845	1023232	387	56
scaffold_1	1023370	1023731	361	32
scaffold_1	1043217	1043345	128	28
scaffold_1	1049739	1049829	90	14
scaffold_1	1050431	1050873	442	58
scaffold_1	1053160	1053611	451	52
scaffold_1	1058939	1059202	263	36
scaffold_1	1065141	1065925	784	70
scaffold_1	1066086	1066801	715	78
scaffold_1	1070990	1071139	149	14
scaffold_1	1072420	1072726	306	34
scaffold_1	1075494	1075512	18	4
scaffold_1	1082492	1082599	107	26
scaffold_1	1087645	1087962	317	26
scaffold_1	1100296	1100822	526	42
scaffold_1	1102361	1102509	148	24
scaffold_1	1103949	1104203	254	28
scaffold_1	1108449	1108467	18	4
scaffold_1	1109016	1109047	31	10
scaffold_1	1114813	1114844	31	10
scaffold_1	1115554	1116666	1112	94
scaffold_1	1122491	1123057	566	64
scaffold_1	1123350	1123534	184	26
scaffold_1	1124171	1124539	368	46
scaffold_1	1127624	1128271	647	70
scaffold_1	1137878	1138270	392	50
scaffold_1	1138400	1138761	361	34
scaffold_1	1143551	1143666	115	12
scaffold_1	1145783	1146089	306	40
scaffold_1	1146211	1146232	21	4
scaffold_1	1148421	1149049	628	68
scaffold_1	1156241	1156651	410	50
scaffold_1	1161402	1161931	529	62
scaffold_1	1164122	1164197	75	12
scaffold_1	1165088	1165347	259	38
scaffold_1	1167179	1167528	349	40
scaffold_1	1172244	1172441	197	16
scaffold_1	1175856	1176273	417	50
scaffold_1	1177476	1177537	61	14
scaffold_1	1181237	1181537	300	36
scaffold_1	1189401	1189856	455	24
scaffold_1	1195989	1196749	760	94
scaffold_1	1197793	1198005	212	24
scaffold_1	1198145	1198271	126	26
scaffold_1	1201655	1201943	288	18
scaffold_1	1210029	1210217	188	24
scaffold_1	1212692	1213232	540	60
scaffold_1	1219201	1219534	333	34
scaffold_1	1222137	1222453	316	36
scaffold_1	1223947	1224738	791	102
scaffold_1	1225253	1225560	307	40
scaffold_1	1230581	1231770	1189	102
scaffold_1	1231835	1232011	176	12
scaffold_1	1237299	1237403	104	22
scaffold_1	1239489	1239721	232	28
scaffold_1	1241230	1241818	588	68
scaffold_1	1243244	1243648	404	50
scaffold_1	1248919	1249145	226	22
scaffold_1	1249334	1249957	623	56
scaffold_1	1250763	1250922	159	32
scaffold_1	1259200	1259624	424	64
scaffold_1	1263138	1263471	333	42
scaffold_1	1271090	1271468	378	30
scaffold_1	1279731	1280149	418	54
scaffold_1	1287117	1287275	158	22
scaffold_1	1291064	1291243	179	32
scaffold_1	1295984	1296217	233	24
scaffold_1	1298406	1298948	542	56
scaffold_1	1303347	1303681	334	40
scaffold_1	1305321	1305610	289	40
scaffold_1	1311760	1312020	260	30
scaffold_1	1318731	1319167	436	38
scaffold_1	1325733	1326486	753	78
scaffold_1	1333545	1333590	45	10
scaffold_1	1333836	1333870	34	8
scaffold_1	1335606	1336060	454	70
scaffold_1	1347086	1347311	225	30
scaffold_1	1351062	1351388	326	48
scaffold_1	1354107	1354174	67	14
scaffold_1	1355571	1355780	209	34
scaffold_1	1357194	1357221	27	6
scaffold_1	1371665	1371896	231	18
scaffold_1	1372037	1372225	188	10
scaffold_1	1373436	1373932	496	44
scaffold_1	1379547	1379892	345	50
scaffold_1	1392693	1392831	138	28
scaffold_1	1403752	1404068	316	38
scaffold_1	1405041	1405513	472	44
scaffold_1	1408739	1408777	38	10
scaffold_1	1409729	1410018	289	32
scaffold_1	1412557	1412875	318	38
scaffold_1	1418694	1418806	112	26
scaffold_1	1419719	1419764	45	16
scaffold_1	1421462	1421689	227	30
scaffold_1	1422790	1422906	116	16
scaffold_1	1425889	1426166	277	46
scaffold_1	1426604	1426654	50	16
scaffold_1	1435336	1435573	237	34
scaffold_1	1442239	1442365	126	20
scaffold_1	1442824	1443136	312	30
scaffold_1	1447084	1447246	162	26
scaffold_1	1450724	1451115	391	56
scaffold_1	1452890	1453064	174	28
scaffold_1	1456911	1457171	260	34
scaffold_1	1465452	1465783	331	30
scaffold_1	1469814	1469896	82	16
scaffold_1	1470371	1470725	354	22
scaffold_1	1470976	1471273	297	22
scaffold_1	1473388	1474184	796	86
scaffold_1	1479619	1479633	14	6
scaffold_1	1480531	1480555	24	8
scaffold_1	1480653	1480735	82	8
scaffold_1	1481622	1481785	163	20
scaffold_1	1486658	1486849	191	30
scaffold_1	1489682	1489989	307	34
scaffold_1	1493809	1494492	683	82
scaffold_1	1496640	1496992	352	34
scaffold_1	1500693	1501093	400	64
scaffold_1	1514555	1514589	34	8
scaffold_1	1515494	1515549	55	18
scaffold_1	1516219	1516277	58	14
scaffold_1	1516514	1516565	51	8
scaffold_1	1518013	1518349	336	38
scaffold_1	1534454	1534992	538	48
scaffold_1	1538220	1538297	77	16
scaffold_1	1540488	1540793	305	52
scaffold_1	1547773	1548107	334	42
scaffold_1	1552048	1552435	387	34
scaffold_1	1558961	1559347	386	46
scaffold_1	1559508	1559813	305	46
scaffold_1	1560553	1560727	174	22
scaffold_1	1564992	1565315	323	32
scaffold_1	1573650	1574350	700	82
scaffold_1	1579809	1580142	333	42
scaffold_1	1588662	1589331	669	86
scaffold_1	1590723	1590780	57	10
scaffold_1	1591006	1591414	408	46
scaffold_1	1593708	1594184	476	62
scaffold_1	1607243	1607728	485	50
scaffold_1	1608471	1608887	416	46
scaffold_1	1609166	1609585	419	26
scaffold_1	1612540	1612873	333	40
scaffold_1	1614619	1615104	485	40
scaffold_1	1624179	1624717	538	66
scaffold_1	1625446	1625687	241	22
scaffold_1	1631124	1631337	213	24
scaffold_1	1634685	1635099	414	78
scaffold_1	1635342	1636063	721	64
scaffold_1	1638237	1638269	32	10
scaffold_1	1638371	1638444	73	10
scaffold_1	1638566	1638630	64	10
scaffold_1	1650653	1650739	86	18
scaffold_1	1653345	1653526	181	30
scaffold_1	1657834	1658651	817	96
scaffold_1	1665023	1665572	549	50
scaffold_1	1671939	1672144	205	20
scaffold_1	1672630	1673050	420	38
scaffold_1	1674002	1674527	525	50
scaffold_1	1676595	1677249	654	54
scaffold_1	1677404	1677752	348	28
scaffold_1	1678406	1678448	42	8
scaffold_1	1678736	1678989	253	30
scaffold_1	1681153	1681452	299	28
scaffold_1	1687914	1688657	743	72
scaffold_1	1703734	1704267	533	56
scaffold_1	1707440	1707867	427	60
scaffold_1	1711201	1711391	190	12
scaffold_1	1714184	1714412	228	22
scaffold_1	1714559	1714921	362	52
scaffold_1	1722616	1722747	131	18
scaffold_1	1723535	1723726	191	22
scaffold_1	1728976	1729024	48	14
scaffold_1	1731696	1731864	168	30
scaffold_1	1738681	1738970	289	32
scaffold_1	1739229	1739608	379	48
scaffold_1	1748309	1748721	412	48
scaffold_1	1753129	1753496	367	22
scaffold_1	1754302	1754644	342	26
scaffold_1	1755803	1756290	487	48
scaffold_1	1791294	1791755	461	58
scaffold_1	1793079	1793550	471	50
scaffold_1	1802517	1802978	461	58
scaffold_1	1804095	1804131	36	6
scaffold_1	1804262	1804470	208	32
scaffold_1	1807587	1807650	63	12
scaffold_1	1817541	1817703	162	34
scaffold_1	1817923	1818098	175	24
scaffold_1	1824258	1824501	243	34
scaffold_1	1829030	1829458	428	36
scaffold_1	1830832	1831243	411	52
scaffold_1	1835009	1835215	206	32
scaffold_1	1837017	1837698	681	72
scaffold_1	1838345	1838618	273	32
scaffold_1	1838765	1838948	183	30
scaffold_1	1846340	1846547	207	24
scaffold_1	1846735	1846774	39	10
scaffold_1	1846881	1846908	27	6
scaffold_1	1847004	1847268	264	32
scaffold_1	1851054	1851365	311	26
scaffold_1	1851496	1851531	35	8
scaffold_1	2017857	2018391	534	58
scaffold_1	2036356	2036817	461	58
scaffold_1	2037300	2037897	597	72
scaffold_1	2038169	2038888	719	62
scaffold_1	2039009	2039187	178	24
scaffold_1	2043984	2044269	285	34
scaffold_1	2046567	2047074	507	52
scaffold_1	2047272	2047606	334	30
scaffold_1	2064364	2064386	22	4
scaffold_1	2064535	2064625	90	20
scaffold_1	2070350	2070710	360	46
scaffold_1	2070933	2071165	232	36
scaffold_1	2075137	2075490	353	34
scaffold_1	2076574	2076875	301	26
scaffold_1	2080556	2080954	398	46
scaffold_1	2084693	2084738	45	12
scaffold_1	2084829	2084870	41	10
scaffold_1	2085110	2085165	55	12
scaffold_1	2090228	2090519	291	54
scaffold_1	2096279	2096634	355	52
scaffold_1	2100771	2101118	347	28
scaffold_1	2113264	2113375	111	32
scaffold_1	2121557	2122058	501	24
scaffold_1	2134898	2135265	367	64
scaffold_1	2137640	2138007	367	32
scaffold_1	2139703	2140163	460	36
scaffold_1	2141664	2142126	462	46
scaffold_1	2150614	2150737	123	18
scaffold_1	2152028	2152129	101	12
scaffold_1	2155732	2155799	67	12
scaffold_1	2155886	2155938	52	12
scaffold_1	2156081	2156573	492	50
scaffold_1	2156713	2156949	236	34
scaffold_1	2158575	2158770	195	28
scaffold_1	2167193	2167540	347	54
scaffold_1	2169242	2169297	55	14
scaffold_1	2175473	2175944	471	44
scaffold_1	2176386	2176657	271	38
scaffold_1	2180135	2180295	160	28
scaffold_1	2188234	2188901	667	86
scaffold_1	2193085	2193298	213	32
scaffold_1	2199399	2199896	497	64
scaffold_1	2207512	2207744	232	14
scaffold_1	2211567	2211649	82	20
scaffold_1	2218333	2218577	244	32
scaffold_1	2220381	2220685	304	36
scaffold_1	2221216	2221423	207	18
scaffold_1	2224882	2225219	337	36
scaffold_1	2228897	2229370	473	70
scaffold_1	2236445	2236617	172	34
scaffold_1	2237377	2237436	59	14
scaffold_1	2255838	2257027	1189	104
scaffold_1	2260767	2261405	638	88
scaffold_1	2264448	2264625	177	28
scaffold_1	2267303	2268265	962	66
scaffold_1	2269988	2270453	465	46
scaffold_1	2282726	2283516	790	78
scaffold_1	2301056	2301100	44	10
scaffold_1	2302307	2302943	636	40
scaffold_1	2305935	2305972	37	12
scaffold_1	2307310	2307399	89	20
scaffold_1	2313640	2313907	267	22
scaffold_1	2321728	2322467	739	74
scaffold_1	2323034	2323064	30	8
scaffold_1	2323615	2323796	181	18
scaffold_1	2329642	2329680	38	6
scaffold_1	2329888	2330287	399	48
scaffold_1	2330434	2330780	346	44
scaffold_1	2332269	2332898	629	76
scaffold_1	2333005	2333166	161	26
scaffold_1	2335944	2336075	131	20
scaffold_1	2338235	2339044	809	72
scaffold_1	2341522	2341616	94	20
scaffold_1	2352020	2352724	704	68
scaffold_1	2359798	2359851	53	12
scaffold_1	2377624	2378099	475	66
scaffold_1	2392374	2392666	292	34
scaffold_1	2394327	2394728	401	60
scaffold_1	2396150	2396567	417	42
scaffold_1	2410832	2410870	38	12
scaffold_1	2414546	2414796	250	40
scaffold_1	2415005	2415252	247	22
scaffold_1	2420765	2421348	583	50
scaffold_1	2431038	2431111	73	18
scaffold_1	2446598	2447162	564	62
scaffold_1	2453116	2453400	284	44
scaffold_1	2462193	2462438	245	32
scaffold_1	2465766	2466306	540	44
scaffold_1	2467462	2467982	520	82
scaffold_1	2469674	2469949	275	50
scaffold_1	2480853	2481174	321	38
scaffold_1	2481584	2481622	38	6
scaffold_1	2481837	2482237	400	58
scaffold_1	2495735	2495808	73	16
scaffold_1	2500494	2500764	270	24
scaffold_1	2504286	2504556	270	34
scaffold_1	2510778	2511150	372	40
scaffold_1	2518119	2518316	197	24
scaffold_1	2523042	2523477	435	48
scaffold_1	2527141	2527595	454	60
scaffold_1	2533662	2534080	418	66
scaffold_1	2534975	2535241	266	32
scaffold_1	2542034	2542541	507	60
scaffold_1	2543057	2543387	330	32
scaffold_1	2554091	2554380	289	52
scaffold_1	2556938	2557161	223	38
scaffold_1	2561319	2561574	255	28
scaffold_1	2569386	2569679	293	42
scaffold_1	2607584	2607646	62	16
scaffold_1	2633698	2633937	239	28
scaffold_1	2634073	2634277	204	28
scaffold_1	2635645	2635873	228	24
scaffold_1	2637560	2637715	155	14
scaffold_1	2641798	2642119	321	26
scaffold_1	2645257	2645264	7	4
scaffold_1	2645528	2645694	166	24
scaffold_1	2648553	2648891	338	32
scaffold_1	2656811	2657188	377	46
scaffold_1	2666996	2667385	389	42
scaffold_1	2675850	2676023	173	20
scaffold_1	2680450	2680611	161	22
scaffold_1	2683823	2684140	317	50
scaffold_1	2689800	2690437	637	54
scaffold_1	2700640	2701029	389	42
scaffold_1	2702177	2702370	193	34
scaffold_1	2702539	2702565	26	6
scaffold_1	2718653	2718728	75	16
scaffold_1	2719279	2719472	193	18
scaffold_1	2731009	2731572	563	58
scaffold_1	2738846	2739035	189	34
scaffold_1	2740480	2740501	21	4
scaffold_1	2740849	2741348	499	56
scaffold_1	2741456	2741521	65	16
scaffold_1	2831478	2831779	301	40
scaffold_1	2835377	2835635	258	30
scaffold_1	2843213	2843482	269	36
scaffold_1	2860090	2860453	363	44
scaffold_1	2863293	2863810	517	70
scaffold_1	2868766	2869246	480	36
scaffold_1	2873545	2874018	473	50
scaffold_1	2875828	2875927	99	8
scaffold_1	2876652	2877024	372	36
scaffold_1	2878609	2878898	289	36
scaffold_1	2884701	2884895	194	32
scaffold_1	2885936	2886180	244	26
scaffold_1	2894814	2894873	59	14
scaffold_1	2895147	2895217	70	14
scaffold_1	2896439	2896824	385	40
scaffold_1	2905871	2906403	532	72
scaffold_1	2906591	2906924	333	24
scaffold_1	2907225	2907289	64	18
scaffold_1	2910675	2911103	428	52
scaffold_1	2914826	2915245	419	58
scaffold_1	2924901	2925170	269	26
scaffold_1	2925375	2925727	352	38
scaffold_1	2931550	2931833	283	28
scaffold_1	2936035	2936208	173	28
scaffold_1	2965090	2965454	364	32
scaffold_1	3059376	3059443	67	20
scaffold_1	3130022	3130291	269	20
scaffold_1	3130437	3130900	463	52
scaffold_1	3195287	3195595	308	36
scaffold_1	3197264	3197757	493	60
scaffold_1	3203311	3203653	342	38
scaffold_1	3203839	3204727	888	84
scaffold_1	3209637	3209904	267	30
scaffold_1	3216293	3216593	300	42
scaffold_1	3221471	3221537	66	12
scaffold_1	3221700	3221764	64	14
scaffold_1	3223049	3223062	13	6
scaffold_1	3223205	3223759	554	52
scaffold_1	3246992	3247059	67	20
scaffold_1	3380921	3381224	303	30
scaffold_1	3382143	3382474	331	44
scaffold_1	3386393	3386967	574	70
scaffold_1	3387478	3387695	217	20
scaffold_1	3394231	3394503	272	44
scaffold_1	3400578	3400981	403	42
scaffold_1	3401565	3402496	931	118
scaffold_1	3412583	3413044	461	74
scaffold_1	3428333	3428367	34	10
scaffold_1	3438216	3438533	317	48
scaffold_1	3440309	3440626	317	38
scaffold_1	3446919	3447434	515	46
scaffold_1	3449246	3449309	63	16
scaffold_1	3449569	3450086	517	38
scaffold_1	3460938	3461193	255	32
scaffold_1	3461375	3462030	655	78
scaffold_1	3472421	3473061	640	50
scaffold_1	3480239	3481099	860	76
scaffold_1	3481759	3481873	114	14
scaffold_1	3500515	3500733	218	26
scaffold_1	3505664	3505991	327	48
scaffold_1	3506787	3507263	476	40
scaffold_1	3524869	3524951	82	22
scaffold_1	3525456	3525576	120	24
scaffold_1	3530280	3530386	106	20
scaffold_1	3538038	3538406	368	50
scaffold_1	3542206	3542544	338	42
scaffold_1	3544485	3544693	208	20
scaffold_1	3568615	3569014	399	42
scaffold_1	3582334	3582908	574	70
scaffold_1	3583994	3584161	167	22
scaffold_1	3587174	3587843	669	48
scaffold_1	3590695	3590934	239	30
scaffold_1	3591083	3591110	27	8
scaffold_1	3614856	3615367	511	74
scaffold_1	3618934	3619303	369	52
scaffold_1	3623101	3623695	594	72
scaffold_1	3624209	3624817	608	38
scaffold_1	3638721	3639062	341	32
scaffold_1	3660514	3661019	505	42
scaffold_1	3663056	3663182	126	18
scaffold_1	3705557	3705953	396	38
scaffold_1	3707863	3708368	505	42
scaffold_1	3719632	3719795	163	26
scaffold_1	3720161	3720231	70	8
scaffold_1	3720633	3720815	182	14
scaffold_1	3722210	3722683	473	38
scaffold_1	3723652	3724033	381	32
scaffold_1	3727802	3727864	62	14
scaffold_1	3733737	3734037	300	34
scaffold_1	3735113	3735723	610	50
scaffold_1	3745515	3745736	221	28
scaffold_1	3762100	3762446	346	44
scaffold_1	3768247	3768662	415	38
scaffold_1	3774528	3774919	391	42
scaffold_1	3775016	3775027	11	4
scaffold_1	3778868	3779367	499	50
scaffold_1	3779916	3780004	88	22
scaffold_1	3787654	3787914	260	52
scaffold_1	3790491	3790748	257	52
scaffold_1	3795242	3795715	473	52
scaffold_1	3796422	3796801	379	50
scaffold_1	3797541	3797961	420	56
scaffold_1	3799303	3799685	382	42
scaffold_1	3802563	3802917	354	30
scaffold_1	3814410	3814985	575	54
scaffold_1	3822322	3822334	12	4
scaffold_1	3824896	3825238	342	52
scaffold_1	3827591	3828407	816	82
scaffold_1	3836442	3836747	305	24
scaffold_1	3838965	3839482	517	52
scaffold_1	3849575	3849888	313	46
scaffold_1	3855097	3855332	235	20
scaffold_1	3860393	3860426	33	6
scaffold_1	3865272	3865684	412	50
scaffold_1	3874015	3874101	86	14
scaffold_1	3877308	3877369	61	14
scaffold_1	3895154	3895177	23	4
scaffold_1	3895661	3895954	293	40
scaffold_1	3898302	3898671	369	38
scaffold_1	3899117	3899361	244	18
scaffold_1	3900614	3900851	237	28
scaffold_1	3913475	3913667	192	38
scaffold_1	3916922	3917196	274	30
scaffold_1	3917310	3917325	15	4
scaffold_1	3929086	3929517	431	42
scaffold_1	3929809	3930035	226	28
scaffold_1	3944487	3944696	209	24
scaffold_1	3951162	3951682	520	46
scaffold_1	3967019	3967125	106	24
scaffold_1	3977308	3977661	353	38
scaffold_1	3979673	3979876	203	28
scaffold_1	3981927	3982387	460	48
scaffold_1	3986564	3987060	496	46
scaffold_1	3996573	3996718	145	26
scaffold_1	4013595	4013972	377	40
scaffold_1	4022858	4022976	118	26
scaffold_1	4025366	4026007	641	58
scaffold_1	4040512	4040977	465	54
scaffold_1	4098347	4098433	86	16
scaffold_1	4108349	4108930	581	64
scaffold_1	4109643	4109712	69	38
scaffold_1	4123218	4123664	446	60
scaffold_1	4134272	4134422	150	14
scaffold_1	4134861	4134892	31	8
scaffold_1	4143046	4143073	27	6
scaffold_1	4143161	4143311	150	14
scaffold_1	4143750	4143781	31	8
scaffold_1	4148686	4149058	372	36
scaffold_1	4151819	4152269	450	44
scaffold_1	4152779	4152922	143	22
scaffold_1	4155788	4156562	774	70
scaffold_1	4171513	4171905	392	40
scaffold_1	4187505	4187514	9	4
scaffold_1	4187619	4187777	158	22
scaffold_1	4188445	4188968	523	56
scaffold_1	4190029	4190549	520	42
scaffold_1	4222474	4222911	437	52
scaffold_1	4234601	4235259	658	80
scaffold_1	4255594	4255964	370	36
scaffold_1	4270757	4271415	658	80
scaffold_1	4273364	4273785	421	54
scaffold_1	4300086	4300114	28	8
scaffold_1	4302580	4303106	526	46
scaffold_1	4308380	4308761	381	42
scaffold_1	4309677	4309887	210	26
scaffold_1	4313662	4313851	189	28
scaffold_1	4314705	4315041	336	33
scaffold_5	26879	27440	561	46
scaffold_5	27625	27658	33	12
scaffold_5	27772	28243	471	48
scaffold_5	30521	30577	56	16
scaffold_5	35706	36203	497	32
scaffold_5	39701	39741	40	14
scaffold_5	39813	39838	25	12
scaffold_5	45064	45791	727	70
scaffold_5	48652	48735	83	12
scaffold_5	49255	49513	258	32
scaffold_5	63777	64117	340	44
scaffold_5	64509	64671	162	22
scaffold_5	64781	64873	92	20
scaffold_5	70389	70526	137	26
scaffold_5	73208	73813	605	66
scaffold_5	77114	77596	482	58
scaffold_5	87550	88088	538	66
scaffold_5	90116	90492	376	44
scaffold_5	94424	94882	458	66
scaffold_5	108661	109231	570	52
scaffold_5	119713	120074	361	34
scaffold_5	120202	120472	270	52
scaffold_5	129372	129682	310	44
scaffold_5	135873	136071	198	30
scaffold_5	137549	137835	286	34
scaffold_5	138972	139245	273	38
scaffold_5	140649	140921	272	34
scaffold_5	153806	154031	225	28
scaffold_5	155501	156140	639	66
scaffold_5	159700	159826	126	28
scaffold_5	169252	169437	185	16
scaffold_5	174048	174285	237	22
scaffold_5	174606	174805	199	38
scaffold_5	175710	176388	678	82
scaffold_5	190693	191079	386	46
scaffold_5	200200	200771	571	76
scaffold_5	206272	206559	287	38
scaffold_5	210378	210834	456	58
scaffold_5	226400	226641	241	16
scaffold_5	228149	228330	181	26
scaffold_5	231270	231582	312	50
scaffold_5	232744	233274	530	50
scaffold_5	237776	237916	140	14
scaffold_5	239518	239770	252	26
scaffold_5	239896	239911	15	6
scaffold_5	240042	240096	54	18
scaffold_5	245631	245935	304	32
scaffold_5	250831	251301	470	60
scaffold_5	255504	256230	726	64
scaffold_5	256349	256410	61	12
scaffold_5	263014	263188	174	40
scaffold_5	263615	263960	345	38
scaffold_5	266388	266397	9	4
scaffold_5	266709	266917	208	34
scaffold_5	271027	271283	256	28
scaffold_5	276116	276387	271	34
scaffold_5	284872	284948	76	16
scaffold_5	286297	286833	536	72
scaffold_5	288447	289026	579	70
scaffold_5	290090	290192	102	18
scaffold_5	290301	290348	47	8
scaffold_5	297989	298009	20	8
scaffold_5	298782	299301	519	50
scaffold_5	301562	301948	386	46
scaffold_5	302635	303308	673	128
scaffold_5	305902	306064	162	30
scaffold_5	308949	309168	219	4
scaffold_5	310473	310718	245	36
scaffold_5	329983	330227	244	40
scaffold_5	338300	338707	407	48
scaffold_5	340695	340783	88	14
scaffold_5	342025	342071	46	8
scaffold_5	342223	342737	514	60
scaffold_5	344928	345067	139	14
scaffold_5	349212	349239	27	6
scaffold_5	349389	349555	166	16
scaffold_5	351045	351108	63	10
scaffold_5	351293	351961	668	74
scaffold_5	356345	356687	342	26
scaffold_5	362920	363215	295	26
scaffold_5	367948	368272	324	40
scaffold_5	370537	370581	44	12
scaffold_5	371281	371325	44	12
scaffold_5	374319	374401	82	18
scaffold_5	382790	382970	180	24
scaffold_5	383122	383354	232	22
scaffold_5	387323	387628	305	42
scaffold_5	391664	391838	174	22
scaffold_5	398029	398456	427	56
scaffold_5	400853	401186	333	46
scaffold_5	401281	401393	112	12
scaffold_5	404025	404493	468	38
scaffold_5	407959	408388	429	56
scaffold_5	416515	416901	386	52
scaffold_5	420983	421350	367	64
scaffold_5	424990	425626	636	74
scaffold_5	427701	428030	329	46
scaffold_5	432688	432823	135	18
scaffold_5	432978	433287	309	42
scaffold_5	437383	437768	385	40
scaffold_5	456076	456459	383	52
scaffold_5	463048	463842	794	82
scaffold_5	466644	467122	478	64
scaffold_5	473247	473545	298	30
scaffold_5	475747	476627	880	68
scaffold_5	479176	479252	76	18
scaffold_5	481814	482368	554	72
scaffold_5	483387	483679	292	24
scaffold_5	486126	486906	780	122
scaffold_5	489836	489935	99	10
scaffold_5	490387	490972	585	54
scaffold_5	500541	501169	628	80
scaffold_5	501251	501419	168	22
scaffold_5	506456	506901	445	52
scaffold_5	507313	507650	337	48
scaffold_5	509103	509607	504	58
scaffold_5	521648	522190	542	64
scaffold_5	522390	522788	398	22
scaffold_5	524525	524536	11	4
scaffold_5	530878	531267	389	52
scaffold_5	535835	536167	332	74
scaffold_5	537983	538343	360	42
scaffold_5	538856	539443	587	60
scaffold_5	551873	552089	216	12
scaffold_5	552263	552299	36	8
scaffold_5	552886	553005	119	16
scaffold_5	556403	556644	241	26
scaffold_5	557595	558351	756	96
scaffold_5	560850	561191	341	58
scaffold_5	566502	566743	241	34
scaffold_5	567372	567695	323	40
scaffold_5	568911	569399	488	54
scaffold_5	575790	576194	404	44
scaffold_5	576261	576307	46	14
scaffold_5	577804	578300	496	56
scaffold_5	581429	581676	247	24
scaffold_5	586318	586421	103	24
scaffold_5	588309	588530	221	18
scaffold_5	588681	588996	315	40
scaffold_5	589149	589216	67	8
scaffold_5	590206	590531	325	42
scaffold_5	596281	596516	235	22
scaffold_5	596971	597372	401	46
scaffold_5	600175	600195	20	6
scaffold_5	600288	601084	796	82
scaffold_5	606147	606676	529	60
scaffold_5	607399	607730	331	30
scaffold_5	614694	614847	153	16
scaffold_5	635451	635927	476	54
scaffold_5	637199	637616	417	38
scaffold_5	637965	638436	471	44
scaffold_5	641601	642144	543	68
scaffold_5	642970	643177	207	42
scaffold_5	650379	650762	383	52
scaffold_5	651711	651858	147	30
scaffold_5	652109	652270	161	26
scaffold_5	654691	654998	307	36
scaffold_5	662730	662908	178	22
scaffold_5	663082	663661	579	60
scaffold_5	672070	672438	368	52
scaffold_5	672571	672672	101	8
scaffold_5	680786	681028	242	24
scaffold_5	683579	683733	154	26
scaffold_5	687307	687946	639	48
scaffold_5	688859	689277	418	36
scaffold_5	691651	692037	386	50
scaffold_5	692846	693332	486	66
scaffold_5	698686	698974	288	28
scaffold_5	701215	701540	325	54
scaffold_5	704252	704953	701	92
scaffold_5	710897	711331	434	70
scaffold_5	714489	714933	444	50
scaffold_5	719847	719941	94	24
scaffold_5	720581	720894	313	34
scaffold_5	721045	721074	29	10
scaffold_5	724302	724368	66	10
scaffold_5	728760	728794	34	12
scaffold_5	738524	738910	386	42
scaffold_5	745239	745420	181	26
scaffold_5	755769	756196	427	28
scaffold_5	762831	763147	316	40
scaffold_5	765023	765301	278	16
scaffold_5	765847	766083	236	22
scaffold_5	767183	767695	512	68
scaffold_5	779368	779746	378	36
scaffold_5	783933	784404	471	44
scaffold_5	793436	793859	423	36
scaffold_5	793977	794165	188	16
scaffold_5	794373	794508	135	20
scaffold_5	801199	801246	47	10
scaffold_5	801499	801722	223	32
scaffold_5	808102	808204	102	16
scaffold_5	811093	811289	196	22
scaffold_5	817017	817229	212	32
scaffold_5	827440	827713	273	38
scaffold_5	866303	866948	645	72
scaffold_5	889428	890021	593	42
scaffold_5	893305	893603	298	42
scaffold_5	902872	903099	227	28
scaffold_5	906661	906884	223	28
scaffold_5	907051	907189	138	26
scaffold_5	910557	910961	404	46
scaffold_5	914419	914886	467	64
scaffold_5	918735	919453	718	82
scaffold_5	920222	920711	489	54
scaffold_5	922345	922829	484	48
scaffold_5	923148	923441	293	38
scaffold_5	928291	928851	560	44
scaffold_5	930978	931251	273	24
scaffold_5	939634	939842	208	44
scaffold_5	950917	951396	479	38
scaffold_5	952765	953199	434	38
scaffold_5	958009	958335	326	50
scaffold_5	964259	965291	1032	100
scaffold_5	973154	973282	128	34
scaffold_5	987875	988270	395	56
scaffold_5	993657	994094	437	72
scaffold_5	995101	995290	189	16
scaffold_5	995452	995570	118	24
scaffold_5	997224	997315	91	18
scaffold_5	1006441	1006685	244	38
scaffold_5	1015281	1015587	306	44
scaffold_5	1016513	1017016	503	54
scaffold_5	1018222	1018425	203	32
scaffold_5	1024783	1024946	163	20
scaffold_5	1027725	1028017	292	44
scaffold_5	1032520	1033026	506	48
scaffold_5	1033455	1033876	421	40
scaffold_5	1038317	1038683	366	34
scaffold_5	1053502	1053702	200	20
scaffold_5	1070593	1071135	542	64
scaffold_5	1080446	1081285	839	78
scaffold_5	1085244	1085496	252	26
scaffold_5	1087360	1087601	241	42
scaffold_5	1088361	1088663	302	28
scaffold_5	1091560	1091911	351	48
scaffold_5	1092361	1092375	14	4
scaffold_5	1099638	1099853	215	28
scaffold_5	1099990	1100020	30	6
scaffold_5	1101335	1101610	275	36
scaffold_5	1104055	1104728	673	54
scaffold_5	1105790	1106133	343	32
scaffold_5	1109335	1109859	524	60
scaffold_5	1110099	1110315	216	34
scaffold_5	1112314	1112483	169	22
scaffold_5	1191347	1191404	57	8
scaffold_5	1191556	1191620	64	14
scaffold_5	1193152	1193392	240	14
scaffold_5	1193803	1193950	147	14
scaffold_5	1196394	1196470	76	16
scaffold_5	1197962	1198358	396	38
scaffold_5	1198511	1198544	33	12
scaffold_5	1198676	1198948	272	26
scaffold_5	1307640	1308103	463	60
scaffold_5	1381874	1382353	479	78
scaffold_5	1384125	1384618	493	54
scaffold_5	1385734	1386431	697	62
scaffold_5	1389928	1390680	752	92
scaffold_5	1399734	1400186	452	58
scaffold_5	1402048	1402566	518	44
scaffold_5	1404708	1405237	529	58
scaffold_5	1418755	1419198	443	54
scaffold_5	1419279	1419540	261	28
scaffold_5	1420648	1420953	305	54
scaffold_5	1425722	1425734	12	4
scaffold_5	1427472	1427525	53	16
scaffold_5	1434827	1435576	749	76
scaffold_5	1436993	1437363	370	34
scaffold_5	1441405	1441638	233	32
scaffold_5	1442257	1442888	631	78
scaffold_5	1447632	1447845	213	26
scaffold_5	1461449	1461513	64	12
scaffold_5	1462732	1462763	31	10
scaffold_5	1462978	1463415	437	30
scaffold_5	1465006	1465419	413	34
scaffold_5	1466849	1467082	233	30
scaffold_5	1468709	1468997	288	40
scaffold_5	1469167	1469225	58	10
scaffold_5	1474362	1475021	659	48
scaffold_5	1476238	1476296	58	10
scaffold_5	1476466	1476754	288	40
scaffold_5	1477362	1477712	350	40
scaffold_5	1477873	1478225	352	42
scaffold_5	1484608	1484976	368	52
scaffold_5	1493564	1493616	52	12
scaffold_5	1493804	1494242	438	52
scaffold_5	1494901	1495232	331	38
scaffold_5	1499704	1499973	269	52
scaffold_5	1502827	1503126	299	44
scaffold_5	1504792	1505057	265	30
scaffold_5	1514730	1514871	141	36
scaffold_5	1518199	1518733	534	72
scaffold_5	1521386	1521777	391	42
scaffold_5	1521854	1522056	202	14
scaffold_5	1522248	1522310	62	16
scaffold_5	1522480	1523089	609	58
scaffold_5	1525423	1525914	491	40
scaffold_5	1525998	1526119	121	20
scaffold_5	1527132	1527370	238	54
scaffold_5	1539478	1539730	252	36
scaffold_5	1539923	1540401	478	56
scaffold_5	1543828	1544216	388	36
scaffold_5	1565931	1566297	366	46
scaffold_5	1567231	1567380	149	22
scaffold_5	1567436	1567578	142	28
scaffold_5	1572611	1572647	36	12
scaffold_5	1574803	1574915	112	16
scaffold_5	1575116	1575236	120	8
scaffold_5	1589628	1589707	79	14
scaffold_5	1590702	1590923	221	26
scaffold_5	1599105	1599496	391	60
scaffold_5	1601653	1601965	312	28
scaffold_5	1602403	1602705	302	30
scaffold_5	1608599	1608920	321	32
scaffold_5	1610741	1610975	234	40
scaffold_5	1615489	1615714	225	36
scaffold_5	1618449	1618762	313	58
scaffold_5	1625809	1626016	207	14
scaffold_5	1626172	1626313	141	24
scaffold_5	1628558	1628711	153	24
scaffold_5	1628829	1628957	128	24
scaffold_5	1629482	1630141	659	72
scaffold_5	1634124	1634683	559	48
scaffold_5	1642702	1643218	516	56
scaffold_5	1654461	1654669	208	30
scaffold_5	1654841	1655359	518	58
scaffold_5	1658411	1658777	366	48
scaffold_5	1659696	1659951	255	28
scaffold_5	1660187	1660546	359	46
scaffold_5	1675650	1676022	372	52
scaffold_5	1677670	1677722	52	12
scaffold_5	1679684	1680263	579	68
scaffold_5	1684718	1684922	204	30
scaffold_5	1687126	1687334	208	16
scaffold_5	1690387	1690704	317	30
scaffold_5	1696982	1697523	541	82
scaffold_5	1699119	1699679	560	58
scaffold_5	1703361	1703685	324	32
scaffold_5	1705492	1706118	626	80
scaffold_5	1714945	1715357	412	46
scaffold_5	1721273	1721642	369	44
scaffold_5	1733131	1733363	232	24
scaffold_5	1752247	1752347	100	16
scaffold_5	1752517	1753067	550	56
scaffold_5	1755976	1756201	225	34
scaffold_5	1758851	1758930	79	16
scaffold_5	1762706	1762900	194	32
scaffold_5	1763092	1763171	79	16
scaffold_5	1766872	1767066	194	36
scaffold_5	1767258	1767337	79	16
scaffold_5	1773474	1773668	194	32
scaffold_5	1773860	1773939	79	16
scaffold_5	1777676	1777710	34	10
scaffold_5	1791607	1791801	194	32
scaffold_5	1791993	1792072	79	16
scaffold_5	1810536	1810974	438	56
scaffold_5	1811101	1811343	242	14
scaffold_5	1811481	1811544	63	10
scaffold_5	1812128	1812492	364	48
scaffold_5	1827302	1827532	230	34
scaffold_5	1828457	1828470	13	4
scaffold_5	1828557	1828811	254	38
scaffold_5	1831320	1831837	517	82
scaffold_5	1832042	1832110	68	14
scaffold_5	1837633	1838079	446	48
scaffold_5	1843679	1844298	619	34
scaffold_5	1853291	1853795	504	72
scaffold_5	1855270	1855810	540	86
scaffold_5	1857816	1857845	29	8
scaffold_5	1857992	1858190	198	28
scaffold_5	1888646	1889244	598	56
scaffold_5	1891964	1891998	34	8
scaffold_5	1892134	1892410	276	18
scaffold_5	1895842	1896307	465	56
scaffold_5	1903812	1904114	302	40
scaffold_5	1905271	1905633	362	48
scaffold_5	1909793	1910113	320	42
scaffold_5	1914066	1915153	1087	122
scaffold_5	1919864	1920131	267	26
scaffold_5	1920280	1920336	56	10
scaffold_5	1926322	1926648	326	50
scaffold_5	1928652	1928987	335	42
scaffold_5	1935862	1936352	490	58
scaffold_5	1941041	1941573	532	42
scaffold_5	1945506	1945645	139	22
scaffold_5	1949540	1950184	644	54
scaffold_5	1953446	1953875	429	40
scaffold_5	1955061	1955390	329	28
scaffold_5	1965608	1965998	390	72
scaffold_5	1971117	1971197	80	12
scaffold_5	1981943	1982305	362	54
scaffold_5	1990588	1990701	113	26
scaffold_5	1995282	1995784	502	36
scaffold_5	1997474	1997680	206	32
scaffold_5	2000456	2000648	192	38
scaffold_5	2028582	2028869	287	38
scaffold_5	2032176	2032209	33	10
scaffold_5	2032512	2032553	41	12
scaffold_5	2040013	2040345	332	46
scaffold_5	2042600	2042916	316	34
scaffold_5	2043779	2044068	289	32
scaffold_5	2045380	2045588	208	38
scaffold_5	2048827	2049135	308	42
scaffold_5	2049624	2050017	393	42
scaffold_5	2056856	2057041	185	28
scaffold_5	2058464	2059276	812	40
scaffold_5	2059691	2060029	338	42
scaffold_5	2060966	2061151	185	20
scaffold_5	2064739	2065229	490	44
scaffold_5	2083653	2083797	144	22
scaffold_5	2085995	2086385	390	36
scaffold_5	2103739	2104030	291	32
scaffold_5	2106813	2107104	291	30
scaffold_5	2108507	2108798	291	36
scaffold_5	2111185	2112037	852	58
scaffold_5	2115134	2115580	446	50
scaffold_5	2122178	2122444	266	48
scaffold_5	2122646	2122739	93	14
scaffold_5	2129488	2130104	616	72
scaffold_5	2130990	2131450	460	52
scaffold_5	2133511	2133805	294	38
scaffold_5	2159818	2160388	570	78
scaffold_5	2162330	2162392	62	14
scaffold_5	2166468	2166531	63	16
scaffold_5	2166875	2167521	646	68
scaffold_5	2187711	2188192	481	70
scaffold_5	2189500	2189900	400	50
scaffold_5	2204670	2205097	427	48
scaffold_5	2208204	2208574	370	48
scaffold_5	2211346	2211455	109	16
scaffold_5	2212793	2213005	212	24
scaffold_5	2224496	2225058	562	34
scaffold_5	2226793	2227131	338	40
scaffold_5	2231336	2231619	283	46
scaffold_5	2234875	2234963	88	20
scaffold_5	2235366	2235447	81	18
scaffold_5	2237518	2238123	605	54
scaffold_5	2241618	2241944	326	38
scaffold_5	2242727	2243109	382	36
scaffold_5	2251652	2251954	302	28
scaffold_5	2255926	2256497	571	72
scaffold_5	2257186	2257426	240	38
scaffold_5	2257538	2257828	290	30
scaffold_5	2269423	2269784	361	52
scaffold_5	2276777	2277000	223	26
scaffold_5	2278621	2279022	401	30
scaffold_5	2296449	2297077	628	54
scaffold_5	2307286	2307541	255	28
scaffold_5	2307706	2308061	355	36
scaffold_5	2309330	2309730	400	46
scaffold_5	2316317	2316601	284	28
scaffold_5	2316725	2317334	609	66
scaffold_5	2331831	2332225	394	56
scaffold_5	2339622	2339847	225	36
scaffold_5	2342431	2342824	393	36
scaffold_5	2343055	2343465	410	50
scaffold_5	2345619	2345897	278	26
scaffold_5	2346629	2346655	26	4
scaffold_5	2346907	2347324	417	50
scaffold_5	2352204	2352641	437	48
scaffold_5	2354939	2355014	75	16
scaffold_5	2355137	2355209	72	18
scaffold_5	2355391	2355908	517	50
scaffold_5	2356976	2357051	75	24
scaffold_5	2359761	2360210	449	44
scaffold_5	2362958	2363619	661	98
scaffold_5	2369938	2369977	39	10
scaffold_5	2370136	2370377	241	28
scaffold_5	2383958	2384389	431	76
scaffold_5	2384957	2385224	267	48
scaffold_5	2388173	2388440	267	22
scaffold_5	2388608	2388776	168	32
scaffold_5	2390733	2391267	534	40
scaffold_5	2392593	2392730	137	24
scaffold_5	2393528	2394038	510	62
scaffold_5	2402500	2402841	341	40
scaffold_5	2404276	2404428	152	22
scaffold_5	2411065	2411298	233	20
scaffold_5	2412194	2412490	296	32
scaffold_5	2419605	2419935	330	44
scaffold_5	2428542	2429172	630	58
scaffold_5	2435665	2436214	549	56
scaffold_5	2438187	2438880	693	90
scaffold_5	2439022	2439048	26	10
scaffold_5	2439162	2439349	187	20
scaffold_5	2446911	2447132	221	22
scaffold_5	2449240	2449248	8	4
scaffold_5	2449379	2449408	29	10
scaffold_5	2469717	2469863	146	20
scaffold_5	2470117	2470294	177	26
scaffold_5	2471818	2472168	350	44
scaffold_5	2481392	2481649	257	20
scaffold_5	2484593	2484884	291	34
scaffold_5	2486904	2487131	227	20
scaffold_5	2500591	2501341	750	72
scaffold_5	2510094	2510429	335	58
scaffold_5	2513435	2513938	503	46
scaffold_5	2516037	2516082	45	10
scaffold_5	2516363	2516410	47	8
scaffold_5	2528820	2529197	377	44
scaffold_5	2531274	2531563	289	40
scaffold_5	2546413	2546492	79	16
scaffold_5	2546702	2546878	176	30
scaffold_5	2550602	2550681	79	16
scaffold_5	2550873	2551067	194	32
scaffold_5	2554796	2554875	79	16
scaffold_5	2555067	2555261	194	32
scaffold_5	2559278	2559413	135	12
scaffold_6	2649	2831	182	22
scaffold_6	5896	6856	960	90
scaffold_6	18636	18770	134	30
scaffold_6	19779	20031	252	46
scaffold_6	24441	24525	84	16
scaffold_6	26183	26398	215	46
scaffold_6	26698	27040	342	44
scaffold_6	28799	28841	42	14
scaffold_6	38868	39002	134	20
scaffold_6	42783	42849	66	8
scaffold_6	43859	44191	332	32
scaffold_6	46969	47086	117	18
scaffold_6	51530	51728	198	26
scaffold_6	53924	54450	526	74
scaffold_6	55925	56442	517	70
scaffold_6	56638	56656	18	4
scaffold_6	71492	71600	108	16
scaffold_6	79429	79741	312	42
scaffold_6	79866	80127	261	34
scaffold_6	82886	83188	302	30
scaffold_6	84006	84380	374	34
scaffold_6	86089	86302	213	12
scaffold_6	86476	86601	125	24
scaffold_6	87776	88068	292	36
scaffold_6	96686	97046	360	48
scaffold_6	113536	113620	84	24
scaffold_6	116727	117084	357	38
scaffold_6	119003	119248	245	32
scaffold_6	119937	120291	354	50
scaffold_6	123963	124697	734	62
scaffold_6	125523	126057	534	68
scaffold_6	129357	129430	73	20
scaffold_6	135219	135711	492	52
scaffold_6	138989	139030	41	12
scaffold_6	139148	139439	291	40
scaffold_6	142088	142928	840	80
scaffold_6	146248	146466	218	20
scaffold_6	148783	149456	673	58
scaffold_6	150551	150892	341	30
scaffold_6	150978	150995	17	6
scaffold_6	151038	151107	69	8
scaffold_6	156394	157024	630	76
scaffold_6	161613	162099	486	60
scaffold_6	176188	176483	295	38
scaffold_6	180467	180730	263	30
scaffold_6	182914	183375	461	42
scaffold_6	193713	194248	535	66
scaffold_6	194884	194989	105	10
scaffold_6	195149	195496	347	46
scaffold_6	196401	196676	275	34
scaffold_6	199700	200474	774	106
scaffold_6	200611	201019	408	48
scaffold_6	201850	202317	467	52
scaffold_6	207882	208050	168	26
scaffold_6	208198	208265	67	14
scaffold_6	211564	211808	244	42
scaffold_6	212984	213389	405	32
scaffold_6	223578	223844	266	30
scaffold_6	224057	224140	83	14
scaffold_6	230710	230793	83	18
scaffold_6	235843	235922	79	10
scaffold_6	238970	239499	529	70
scaffold_6	242789	243083	294	28
scaffold_6	247757	248170	413	44
scaffold_6	249622	249998	376	48
scaffold_6	251642	251690	48	10
scaffold_6	259819	260350	531	70
scaffold_6	263022	263287	265	20
scaffold_6	263945	264322	377	28
scaffold_6	265392	265501	109	14
scaffold_6	266461	267119	658	58
scaffold_6	290877	291013	136	22
scaffold_6	291914	292302	388	50
scaffold_6	295089	295526	437	58
scaffold_6	295785	295852	67	8
scaffold_6	296155	296444	289	30
scaffold_6	300669	300932	263	32
scaffold_6	302246	302904	658	78
scaffold_6	306953	307469	516	74
scaffold_6	312484	312792	308	40
scaffold_6	318620	318656	36	12
scaffold_6	318731	318906	175	18
scaffold_6	319638	320121	483	42
scaffold_6	320454	320568	114	14
scaffold_6	323224	323759	535	56
scaffold_6	347231	347615	384	42
scaffold_6	349883	350217	334	32
scaffold_6	356740	356760	20	4
scaffold_6	356853	357786	933	96
scaffold_6	357860	357868	8	4
scaffold_6	359695	360068	373	54
scaffold_6	361753	362010	257	32
scaffold_6	368414	368784	370	48
scaffold_6	369813	370250	437	18
scaffold_6	377236	377320	84	18
scaffold_6	384725	384750	25	6
scaffold_6	389182	389404	222	18
scaffold_6	390913	391146	233	30
scaffold_6	395418	396304	886	84
scaffold_6	398063	398790	727	92
scaffold_6	406220	406546	326	38
scaffold_6	409947	410061	114	12
scaffold_6	411217	411659	442	40
scaffold_6	412289	412588	299	40
scaffold_6	415082	415421	339	40
scaffold_6	415677	415917	240	30
scaffold_6	416442	416795	353	32
scaffold_6	420394	420843	449	32
scaffold_6	421736	422143	407	56
scaffold_6	423441	424294	853	78
scaffold_6	428373	428492	119	28
scaffold_6	435993	436311	318	50
scaffold_6	439632	440145	513	48
scaffold_6	444013	444806	793	120
scaffold_6	448728	449212	484	40
scaffold_6	450089	450253	164	16
scaffold_6	452457	452870	413	56
scaffold_6	460527	460638	111	22
scaffold_6	460935	461184	249	24
scaffold_6	482051	482271	220	26
scaffold_6	483115	483375	260	50
scaffold_6	483736	483889	153	16
scaffold_6	486072	486092	20	4
scaffold_6	486147	486393	246	22
scaffold_6	488794	489141	347	34
scaffold_6	490913	491338	425	46
scaffold_6	492751	492791	40	14
scaffold_6	495249	495770	521	44
scaffold_6	497155	497584	429	46
scaffold_6	498972	499051	79	16
scaffold_6	501049	501291	242	32
scaffold_6	502694	502908	214	20
scaffold_6	512326	512497	171	20
scaffold_6	512697	512764	67	16
scaffold_6	513213	513645	432	32
scaffold_6	518465	518808	343	46
scaffold_6	520066	520608	542	48
scaffold_6	522271	522590	319	56
scaffold_6	533502	533875	373	50
scaffold_6	538349	538716	367	50
scaffold_6	538838	538867	29	4
scaffold_6	540257	540684	427	42
scaffold_6	541130	541167	37	12
scaffold_6	543273	543431	158	18
scaffold_6	563975	564267	292	34
scaffold_6	566939	567107	168	16
scaffold_6	568713	568764	51	10
scaffold_6	568887	568922	35	8
scaffold_6	571689	571883	194	38
scaffold_6	573161	573491	330	32
scaffold_6	575687	576305	618	78
scaffold_6	582231	582469	238	26
scaffold_6	582613	582960	347	30
scaffold_6	583134	583226	92	18
scaffold_6	587043	587514	471	72
scaffold_6	599048	599290	242	20
scaffold_6	600021	600090	69	12
scaffold_6	600254	600372	118	24
scaffold_6	629841	630471	630	66
scaffold_6	631475	631688	213	30
scaffold_6	637910	638145	235	40
scaffold_6	645956	646193	237	32
scaffold_6	648616	648797	181	26
scaffold_6	841345	841372	27	6
scaffold_6	841476	841943	467	56
scaffold_6	849061	849382	321	24
scaffold_6	863100	863517	417	52
scaffold_6	865347	865755	408	46
scaffold_6	876813	876892	79	10
scaffold_6	877064	877179	115	22
scaffold_6	877384	877808	424	50
scaffold_6	879609	879836	227	30
scaffold_6	881563	881747	184	26
scaffold_6	884299	884710	411	50
scaffold_6	889029	889364	335	34
scaffold_6	890659	891024	365	50
scaffold_6	895702	896106	404	50
scaffold_6	896401	896839	438	42
scaffold_6	912179	912224	45	10
scaffold_6	913481	913743	262	44
scaffold_6	920566	921119	553	54
scaffold_6	927319	927593	274	40
scaffold_6	940274	940836	562	58
scaffold_6	944797	944844	47	12
scaffold_6	945034	945239	205	34
scaffold_6	948640	949029	389	40
scaffold_6	954838	954988	150	14
scaffold_6	955802	956333	531	48
scaffold_6	959989	960296	307	44
scaffold_6	961681	961975	294	38
scaffold_6	965510	965919	409	56
scaffold_6	970421	970738	317	40
scaffold_6	985201	985608	407	52
scaffold_6	992775	993341	566	68
scaffold_6	1000034	1000230	196	20
scaffold_6	1000704	1001025	321	34
scaffold_6	1001578	1002317	739	76
scaffold_6	1004354	1004858	504	46
scaffold_6	1006672	1006784	112	22
scaffold_6	1010853	1011059	206	36
scaffold_6	1013453	1013494	41	10
scaffold_6	1013575	1013778	203	18
scaffold_6	1014194	1014482	288	34
scaffold_6	1018001	1018394	393	36
scaffold_6	1020073	1020336	263	46
scaffold_6	1045888	1046169	281	28
scaffold_6	1047976	1048279	303	42
scaffold_6	1055206	1055603	397	42
scaffold_6	1058333	1058545	212	26
scaffold_6	1059875	1060247	372	40
scaffold_6	1063731	1064748	1017	66
scaffold_6	1071844	1072217	373	50
scaffold_6	1073172	1073326	154	26
scaffold_6	1077914	1078258	344	28
scaffold_6	1079366	1079712	346	40
scaffold_6	1080479	1080863	384	22
scaffold_6	1084012	1084137	125	16
scaffold_6	1085194	1085529	335	40
scaffold_6	1088524	1088637	113	18
scaffold_6	1092012	1092657	645	38
scaffold_6	1102389	1103093	704	72
scaffold_6	1103860	1104301	441	54
scaffold_6	1111559	1111660	101	18
scaffold_6	1112066	1112124	58	8
scaffold_6	1112298	1112406	108	20
scaffold_6	1114311	1114975	664	66
scaffold_6	1122198	1122601	403	44
scaffold_6	1123394	1124270	876	78
scaffold_6	1129829	1130050	221	12
scaffold_6	1135327	1135405	78	18
scaffold_6	1135502	1135836	334	46
scaffold_6	1138612	1138984	372	34
scaffold_6	1144021	1144393	372	48
scaffold_6	1149935	1150112	177	28
scaffold_6	1152994	1153192	198	34
scaffold_6	1156380	1156525	145	26
scaffold_6	1156656	1156708	52	8
scaffold_6	1159228	1159680	452	28
scaffold_6	1160858	1161283	425	38
scaffold_6	1166629	1166867	238	30
scaffold_6	1169331	1169817	486	42
scaffold_6	1174399	1174623	224	26
scaffold_6	1175734	1175885	151	20
scaffold_6	1178787	1179009	222	20
scaffold_6	1185103	1185419	316	42
scaffold_6	1202544	1202673	129	20
scaffold_6	1213906	1214189	283	30
scaffold_6	1220177	1220253	76	14
scaffold_6	1231474	1231977	503	38
scaffold_6	1237094	1237434	340	36
scaffold_6	1243296	1243933	637	58
scaffold_6	1246508	1246835	327	38
scaffold_6	1259411	1259673	262	38
scaffold_6	1259870	1259877	7	4
scaffold_6	1261690	1261760	70	14
scaffold_6	1269205	1269371	166	28
scaffold_6	1274648	1274831	183	34
scaffold_6	1280615	1281118	503	74
scaffold_6	1286193	1286729	536	62
scaffold_6	1297159	1297522	363	22
scaffold_6	1302995	1303724	729	98
scaffold_6	1310686	1310989	303	46
scaffold_6	1311362	1311713	351	24
scaffold_6	1314773	1315221	448	46
scaffold_6	1327473	1327860	387	48
scaffold_6	1332351	1332942	591	66
scaffold_6	1341497	1341896	399	54
scaffold_6	1345111	1345749	638	80
scaffold_6	1354933	1355433	500	60
scaffold_6	1359555	1359759	204	26
scaffold_6	1361263	1361439	176	16
scaffold_6	1367230	1367447	217	28
scaffold_6	1368879	1369221	342	44
scaffold_6	1375693	1376325	632	62
scaffold_6	1377255	1377634	379	62
scaffold_6	1381941	1382136	195	20
scaffold_6	1383518	1383674	156	16
scaffold_6	1385620	1385975	355	44
scaffold_6	1394085	1394191	106	18
scaffold_6	1399126	1399514	388	28
scaffold_6	1411026	1412248	1222	178
scaffold_6	1416099	1416324	225	26
scaffold_6	1417006	1417152	146	28
scaffold_6	1417257	1417568	311	56
scaffold_6	1419002	1419391	389	62
scaffold_6	1419727	1420053	326	28
scaffold_6	1424251	1424439	188	26
scaffold_6	1426038	1426453	415	50
scaffold_6	1426575	1427035	460	44
scaffold_6	1434362	1434892	530	64
scaffold_6	1443349	1443443	94	18
scaffold_6	1445684	1445908	224	24
scaffold_6	1449132	1449436	304	22
scaffold_6	1451383	1451836	453	48
scaffold_6	1456366	1456598	232	24
scaffold_6	1456682	1456691	9	6
scaffold_6	1463019	1463242	223	36
scaffold_6	1467979	1468300	321	44
scaffold_6	1472192	1472381	189	36
scaffold_6	1477606	1477903	297	32
scaffold_6	1480631	1480716	85	10
scaffold_6	1482071	1482193	122	12
scaffold_6	1485129	1485943	814	98
scaffold_6	1494169	1494348	179	30
scaffold_6	1513381	1513492	111	26
scaffold_6	1514870	1515580	710	60
scaffold_6	1517630	1517784	154	28
scaffold_6	1519353	1519733	380	24
scaffold_6	1520946	1521009	63	14
scaffold_6	1523569	1523793	224	24
scaffold_6	1529467	1530210	743	106
scaffold_6	1539713	1539758	45	10
scaffold_6	1541656	1542086	430	52
scaffold_6	1542364	1542919	555	74
scaffold_6	1546371	1546853	482	62
scaffold_6	1562998	1563171	173	24
scaffold_6	1565096	1565123	27	10
scaffold_6	1568661	1568842	181	28
scaffold_6	1569091	1570093	1002	94
scaffold_6	1574517	1574831	314	38
scaffold_6	1577189	1577697	508	66
scaffold_6	1581021	1581073	52	14
scaffold_6	1591217	1591840	623	50
scaffold_6	1594564	1595035	471	66
scaffold_6	1597177	1597382	205	36
scaffold_6	1599594	1599873	279	32
scaffold_6	1601885	1602211	326	28
scaffold_6	1602589	1602598	9	4
scaffold_6	1603866	1604006	140	20
scaffold_6	1604138	1604459	321	50
scaffold_6	1605143	1605405	262	38
scaffold_6	1622926	1623275	349	52
scaffold_6	1624618	1625124	506	46
scaffold_6	1628717	1628926	209	24
scaffold_6	1635288	1635430	142	26
scaffold_6	1637668	1637770	102	14
scaffold_6	1639772	1640263	491	42
scaffold_6	1641681	1641776	95	12
scaffold_6	1644800	1645489	689	58
scaffold_6	1648276	1648360	84	18
scaffold_6	1654272	1654374	102	20
scaffold_6	1655440	1655635	195	14
scaffold_6	1656540	1656826	286	46
scaffold_6	1661609	1661889	280	42
scaffold_6	1675228	1675649	421	54
scaffold_6	1687920	1688321	401	50
scaffold_6	1689269	1689477	208	34
scaffold_6	1689591	1689794	203	28
scaffold_6	1691026	1691039	13	4
scaffold_6	1691244	1691540	296	30
scaffold_6	1691957	1692034	77	14
scaffold_6	1706065	1706217	152	32
scaffold_6	1706576	1707066	490	50
scaffold_6	1711735	1712364	629	66
scaffold_6	1713528	1714063	535	64
scaffold_6	1714807	1715477	670	72
scaffold_6	1726913	1727123	210	34
scaffold_6	1728339	1728531	192	38
scaffold_6	1731248	1731590	342	52
scaffold_6	1734444	1734720	276	36
scaffold_6	1743435	1743580	145	26
scaffold_6	1745700	1746052	352	30
scaffold_6	1746977	1747886	909	106
scaffold_6	1753061	1753511	450	58
scaffold_6	1753901	1754303	402	32
scaffold_6	1763656	1764176	520	88
scaffold_6	1766570	1766920	350	54
scaffold_6	1769610	1770010	400	32
scaffold_6	1770175	1770567	392	32
scaffold_6	1773567	1774015	448	34
scaffold_6	1774549	1774998	449	50
scaffold_6	1776412	1776557	145	22
scaffold_6	1777199	1777744	545	50
scaffold_6	1779266	1779666	400	68
scaffold_6	1791878	1792011	133	12
scaffold_6	1795355	1795517	162	12
scaffold_6	1796326	1796346	20	6
scaffold_6	1798488	1798784	296	44
scaffold_6	1809534	1810365	831	60
scaffold_6	1815815	1816084	269	42
scaffold_6	1818411	1818825	414	34
scaffold_6	1819030	1819299	269	44
scaffold_6	1820106	1820580	474	38
scaffold_6	1822306	1822756	450	48
scaffold_6	1829775	1830338	563	74
scaffold_6	1833107	1833126	19	6
scaffold_6	1833339	1833457	118	24
scaffold_6	1834134	1834466	332	42
scaffold_6	1841821	1842156	335	48
scaffold_6	1853717	1854114	397	40
scaffold_6	1854814	1855166	352	50
scaffold_6	1865950	1866041	91	16
scaffold_6	1867540	1867614	74	18
scaffold_6	1867978	1868250	272	18
scaffold_6	1871289	1871554	265	36
scaffold_6	1872173	1872670	497	56
scaffold_6	1882614	1882637	23	8
scaffold_6	1897598	1897930	332	38
scaffold_6	1906053	1906745	692	66
scaffold_6	1913376	1913459	83	16
scaffold_6	1920252	1920591	339	56
scaffold_6	1929073	1929434	361	44
scaffold_6	1930989	1931221	232	38
scaffold_6	1960261	1960859	598	70
scaffold_6	1961488	1961500	12	4
scaffold_6	1964689	1965194	505	70
scaffold_6	1965295	1965303	8	4
scaffold_6	1966579	1967291	712	88
scaffold_6	1969837	1970186	349	32
scaffold_6	1970321	1970374	53	10
scaffold_6	1970506	1970589	83	20
scaffold_6	1972214	1972785	571	62
scaffold_6	1989294	1989859	565	46
scaffold_6	1991072	1991278	206	38
scaffold_6	1991805	1992093	288	28
scaffold_6	2010934	2011750	816	90
scaffold_6	2014624	2015251	627	48
scaffold_6	2015384	2015494	110	18
scaffold_6	2030288	2030884	596	74
scaffold_6	2034030	2034107	77	32
scaffold_6	2043554	2043664	110	36
scaffold_6	2056564	2057093	529	46
scaffold_6	2060849	2061208	359	38
scaffold_6	2062652	2063348	696	76
scaffold_6	2069214	2069499	285	42
scaffold_6	2070082	2070718	636	80
scaffold_6	2070827	2070954	127	28
scaffold_6	2074856	2075161	305	30
scaffold_6	2075371	2076054	683	42
scaffold_6	2078032	2078514	482	62
scaffold_6	2079626	2080020	394	36
scaffold_6	2101441	2101677	236	32
scaffold_6	2111824	2112166	342	40
scaffold_6	2112648	2112661	13	6
scaffold_6	2112812	2113122	310	22
scaffold_6	2116220	2116663	443	32
scaffold_6	2129576	2130035	459	46
scaffold_6	2131398	2131701	303	40
scaffold_6	2140590	2140666	76	14
scaffold_6	2142223	2142614	391	16
scaffold_6	2142825	2142880	55	8
scaffold_6	2143562	2144487	925	88
scaffold_6	2144975	2145425	450	26
scaffold_6	2149957	2150186	229	30
scaffold_6	2157141	2157473	332	24
scaffold_6	2160281	2160569	288	20
scaffold_6	2164942	2165233	291	32
scaffold_6	2166263	2166318	55	14
scaffold_6	2172855	2173292	437	52
scaffold_6	2176288	2176560	272	34
scaffold_6	2180015	2180157	142	18
scaffold_6	2181910	2182208	298	46
scaffold_6	2184737	2184878	141	20
scaffold_6	2188009	2188223	214	22
scaffold_6	2192059	2192425	366	42
scaffold_6	2194044	2194393	349	50
scaffold_6	2194555	2194566	11	4
scaffold_6	2194648	2194680	32	8
scaffold_6	2195265	2195460	195	24
scaffold_6	2197796	2197988	192	38
scaffold_6	2198511	2198615	104	22
scaffold_6	2201541	2201784	243	38
scaffold_6	2233972	2234268	296	42
scaffold_6	2237034	2237617	583	42
scaffold_6	2240072	2240277	205	32
scaffold_6	2240518	2240601	83	10
scaffold_6	2243139	2243336	197	30
scaffold_6	2244963	2245150	187	34
scaffold_6	2247019	2247085	66	20
scaffold_6	2253513	2253946	433	62
scaffold_6	2255906	2256192	286	26
scaffold_6	2256599	2256927	328	44
scaffold_6	2258225	2258380	155	26
scaffold_6	2260890	2261231	341	42
scaffold_6	2262562	2263000	438	48
scaffold_6	2267605	2267639	34	10
scaffold_6	2270094	2270731	637	60
scaffold_6	2270898	2270932	34	6
scaffold_6	2278343	2278745	402	50
scaffold_6	2280267	2280529	262	32
scaffold_6	2285467	2285487	20	6
scaffold_6	2288903	2289006	103	18
scaffold_6	2297159	2297625	466	32
scaffold_6	2299133	2299303	170	28
scaffold_6	2303558	2303890	332	36
scaffold_6	2305021	2305512	491	44
scaffold_6	2306800	2306819	19	6
scaffold_6	2307032	2307150	118	22
scaffold_6	2308271	2308506	235	28
scaffold_6	2312998	2313031	33	8
scaffold_6	2313138	2313165	27	6
scaffold_6	2313305	2313525	220	30
scaffold_6	2319571	2319625	54	14
scaffold_6	2320345	2320926	581	56
scaffold_6	2328653	2329361	708	82
scaffold_6	2333036	2333397	361	50
scaffold_6	2339811	2340097	286	12
scaffold_6	2340411	2340637	226	32
scaffold_6	2344464	2344740	276	36
scaffold_6	2348417	2348624	207	28
scaffold_6	2358031	2358290	259	26
scaffold_6	2358808	2359117	309	38
scaffold_6	2371743	2372246	503	64
scaffold_6	2372761	2373242	481	68
scaffold_6	2373406	2373842	436	28
scaffold_6	2374482	2375026	544	44
scaffold_6	2384823	2385132	309	48
scaffold_6	2390852	2391040	188	32
scaffold_6	2395256	2395579	323	42
scaffold_6	2395793	2396296	503	46
scaffold_6	2399085	2399356	271	20
scaffold_6	2399546	2399878	332	42
scaffold_6	2400691	2400989	298	36
scaffold_6	2402759	2403559	800	94
scaffold_6	2405407	2405779	372	48
scaffold_6	2407984	2408368	384	64
scaffold_6	2416922	2417312	390	44
scaffold_6	2424879	2425354	475	62
scaffold_6	2432572	2432996	424	35
scaffold_7	1227	1296	69	16
scaffold_7	3967	4030	63	12
scaffold_7	6671	6731	60	14
scaffold_7	11546	11740	194	20
scaffold_7	33803	34066	263	32
scaffold_7	34176	34218	42	10
scaffold_7	34878	34905	27	6
scaffold_7	35152	35211	59	8
scaffold_7	56207	56591	384	28
scaffold_7	58655	58733	78	16
scaffold_7	61549	61977	428	24
scaffold_7	72355	72886	531	46
scaffold_7	75410	76778	1368	102
scaffold_7	87690	87755	65	12
scaffold_7	88795	89479	684	66
scaffold_7	94110	94534	424	42
scaffold_7	94704	94888	184	24
scaffold_7	95087	95094	7	4
scaffold_7	103224	103427	203	24
scaffold_7	111594	111922	328	30
scaffold_7	112084	112507	423	50
scaffold_7	114838	114980	142	20
scaffold_7	116245	116326	81	14
scaffold_7	124354	124762	408	44
scaffold_7	134323	134391	68	8
scaffold_7	134452	134964	512	44
scaffold_7	136415	136670	255	32
scaffold_7	143363	143668	305	36
scaffold_7	145367	145758	391	40
scaffold_7	153015	153705	690	72
scaffold_7	154030	154327	297	44
scaffold_7	158964	159292	328	44
scaffold_7	160823	161298	475	60
scaffold_7	161671	161974	303	28
scaffold_7	162375	162700	325	54
scaffold_7	167546	167751	205	14
scaffold_7	170417	170808	391	42
scaffold_7	172332	172719	387	50
scaffold_7	179060	179778	718	68
scaffold_7	180397	180737	340	24
scaffold_7	184453	184788	335	38
scaffold_7	185151	185187	36	10
scaffold_7	191450	191854	404	44
scaffold_7	203549	204029	480	52
scaffold_7	204643	205103	460	34
scaffold_7	206785	207198	413	44
scaffold_7	210415	211030	615	84
scaffold_7	221729	222029	300	28
scaffold_7	224022	224335	313	40
scaffold_7	226854	227156	302	44
scaffold_7	230200	230677	477	48
scaffold_7	231513	231808	295	38
scaffold_7	234745	234825	80	20
scaffold_7	239253	239700	447	48
scaffold_7	250808	251090	282	34
scaffold_7	255554	255778	224	26
scaffold_7	259956	260326	370	34
scaffold_7	260729	260819	90	16
scaffold_7	260950	261225	275	24
scaffold_7	262590	263093	503	72
scaffold_7	265614	266118	504	62
scaffold_7	272264	272908	644	62
scaffold_7	276142	276516	374	48
scaffold_7	277708	278066	358	22
scaffold_7	278206	278679	473	74
scaffold_7	283244	283624	380	46
scaffold_7	284230	284490	260	44
scaffold_7	287668	287802	134	26
scaffold_7	288718	289152	434	44
scaffold_7	294167	294331	164	32
scaffold_7	295847	296147	300	48
scaffold_7	308399	308836	437	34
scaffold_7	308994	309252	258	30
scaffold_7	315711	315803	92	22
scaffold_7	319325	319417	92	22
scaffold_7	322939	323031	92	22
scaffold_7	372009	372532	523	60
scaffold_7	380025	380075	50	10
scaffold_7	380177	380636	459	40
scaffold_7	401932	402064	132	14
scaffold_7	406518	406853	335	28
scaffold_7	414384	414489	105	14
scaffold_7	414695	415155	460	38
scaffold_7	415864	416147	283	42
scaffold_7	424790	424988	198	32
scaffold_7	429809	430067	258	42
scaffold_7	432686	433185	499	58
scaffold_7	435751	436225	474	62
scaffold_7	437513	438033	520	60
scaffold_7	439035	439196	161	26
scaffold_7	441999	442014	15	4
scaffold_7	442158	442255	97	20
scaffold_7	457874	458150	276	50
scaffold_7	478562	478845	283	44
scaffold_7	480004	480479	475	38
scaffold_7	487253	487631	378	30
scaffold_7	488101	488392	291	32
scaffold_7	496044	496168	124	14
scaffold_7	496298	496349	51	16
scaffold_7	505269	505312	43	12
scaffold_7	510571	510926	355	42
scaffold_7	513455	513706	251	34
scaffold_7	516744	517084	340	48
scaffold_7	518067	518374	307	32
scaffold_7	520327	520876	549	42
scaffold_7	522017	522440	423	58
scaffold_7	537125	537493	368	34
scaffold_7	538760	538873	113	18
scaffold_7	539218	539270	52	10
scaffold_7	542507	542661	154	24
scaffold_7	545202	545489	287	44
scaffold_7	547393	547451	58	14
scaffold_7	555403	555642	239	48
scaffold_7	557846	557893	47	12
scaffold_7	558647	559091	444	62
scaffold_7	560498	560964	466	46
scaffold_7	563634	563698	64	12
scaffold_7	568281	568515	234	30
scaffold_7	569490	570056	566	54
scaffold_7	570486	570706	220	26
scaffold_7	573824	574178	354	48
scaffold_7	575691	576446	755	88
scaffold_7	676694	677101	407	50
scaffold_7	679956	680170	214	32
scaffold_7	683233	683700	467	58
scaffold_7	690529	690940	411	54
scaffold_7	694579	694748	169	26
scaffold_7	695416	695519	103	16
scaffold_7	695612	696295	683	82
scaffold_7	697063	697378	315	46
scaffold_7	699216	699533	317	42
scaffold_7	701012	701311	299	44
scaffold_7	701421	701943	522	64
scaffold_7	707464	707631	167	30
scaffold_7	711219	711231	12	4
scaffold_7	711672	711930	258	30
scaffold_7	712351	712579	228	34
scaffold_7	716495	716947	452	42
scaffold_7	718087	718281	194	30
scaffold_7	723647	723810	163	22
scaffold_7	731403	731747	344	40
scaffold_7	733220	733564	344	42
scaffold_7	747026	747508	482	50
scaffold_7	750730	751704	974	110
scaffold_7	775158	775265	107	18
scaffold_7	775781	775815	34	10
scaffold_7	776279	776313	34	10
scaffold_7	787625	787709	84	18
scaffold_7	791021	791569	548	60
scaffold_7	800576	800642	66	12
scaffold_7	801131	801511	380	52
scaffold_7	806492	806985	493	60
scaffold_7	807341	807357	16	8
scaffold_7	808265	808712	447	52
scaffold_7	812328	812758	430	40
scaffold_7	819448	819812	364	44
scaffold_7	821332	821666	334	34
scaffold_7	827383	827779	396	42
scaffold_7	835384	835759	375	50
scaffold_7	851469	851822	353	36
scaffold_7	857959	858255	296	44
scaffold_7	864779	865224	445	42
scaffold_7	867969	868350	381	50
scaffold_7	868488	868759	271	28
scaffold_7	869427	869755	328	36
scaffold_7	872561	872644	83	14
scaffold_7	881263	881414	151	26
scaffold_7	888880	889487	607	66
scaffold_7	890718	891086	368	50
scaffold_7	906842	906966	124	26
scaffold_7	908952	909345	393	32
scaffold_7	909601	909752	151	26
scaffold_7	913613	914081	468	42
scaffold_7	921495	921959	464	36
scaffold_7	923166	923741	575	50
scaffold_7	924456	924687	231	36
scaffold_7	925164	925196	32	6
scaffold_7	929481	929777	296	40
scaffold_7	931168	931454	286	48
scaffold_7	933508	933548	40	10
scaffold_7	933762	934013	251	38
scaffold_7	953262	953489	227	36
scaffold_7	954423	954563	140	18
scaffold_7	955454	955871	417	48
scaffold_7	956146	956542	396	50
scaffold_7	956606	956641	35	10
scaffold_7	963642	963839	197	22
scaffold_7	967472	967702	230	38
scaffold_7	977683	977997	314	34
scaffold_7	978071	978278	207	30
scaffold_7	981007	981398	391	20
scaffold_7	984737	985357	620	54
scaffold_7	985704	985955	251	28
scaffold_7	991566	992032	466	52
scaffold_7	1014148	1014641	493	64
scaffold_7	1016310	1016618	308	36
scaffold_7	1032574	1032936	362	56
scaffold_7	1039703	1039841	138	22
scaffold_7	1041489	1041962	473	52
scaffold_7	1045092	1045407	315	16
scaffold_7	1055261	1055329	68	12
scaffold_7	1055536	1055776	240	36
scaffold_7	1062684	1063131	447	56
scaffold_7	1067708	1067998	290	34
scaffold_7	1068154	1068515	361	34
scaffold_7	1074027	1074237	210	40
scaffold_7	1078396	1078844	448	68
scaffold_7	1078939	1079058	119	24
scaffold_7	1107188	1107463	275	60
scaffold_7	1118633	1118858	225	36
scaffold_7	1145646	1145686	40	4
scaffold_7	1145772	1146409	637	54
scaffold_7	1146680	1146840	160	24
scaffold_7	1147193	1147295	102	16
scaffold_7	1159405	1159805	400	30
scaffold_7	1162582	1162612	30	12
scaffold_7	1168044	1168555	511	46
scaffold_7	1168962	1169343	381	36
scaffold_7	1177193	1177585	392	30
scaffold_7	1178836	1179116	280	52
scaffold_7	1186187	1186411	224	32
scaffold_7	1295066	1295577	511	32
scaffold_7	1295793	1296076	283	32
scaffold_7	1300540	1300624	84	26
scaffold_7	1301507	1301589	82	18
scaffold_7	1312487	1312681	194	32
scaffold_7	1315248	1315540	292	18
scaffold_7	1318226	1318546	320	32
scaffold_7	1327312	1327580	268	34
scaffold_7	1330958	1331234	276	40
scaffold_7	1332687	1332791	104	18
scaffold_7	1336393	1337020	627	72
scaffold_7	1337731	1337778	47	16
scaffold_7	1339858	1340342	484	56
scaffold_7	1341237	1341992	755	70
scaffold_7	1343866	1344091	225	28
scaffold_7	1346709	1346750	41	10
scaffold_7	1346878	1347236	358	46
scaffold_7	1353300	1353804	504	62
scaffold_7	1355834	1356302	468	46
scaffold_7	1359020	1359338	318	52
scaffold_7	1364992	1365158	166	22
scaffold_7	1365368	1365481	113	22
scaffold_7	1369380	1369429	49	16
scaffold_7	1383133	1383552	419	34
scaffold_7	1388432	1388669	237	26
scaffold_7	1396459	1396994	535	60
scaffold_7	1404882	1404947	65	12
scaffold_7	1405472	1405550	78	22
scaffold_7	1405675	1405722	47	8
scaffold_7	1409213	1410079	866	144
scaffold_7	1412165	1412593	428	52
scaffold_7	1414606	1414764	158	28
scaffold_7	1420097	1420443	346	50
scaffold_7	1430221	1430742	521	52
scaffold_7	1444390	1444683	293	36
scaffold_7	1446477	1446571	94	24
scaffold_7	1453985	1454422	437	58
scaffold_7	1455712	1455758	46	14
scaffold_7	1464300	1464405	105	26
scaffold_7	1465828	1466244	416	48
scaffold_7	1472410	1472604	194	34
scaffold_7	1472757	1472924	167	24
scaffold_7	1475568	1475713	145	24
scaffold_7	1476633	1476975	342	26
scaffold_7	1477834	1478312	478	46
scaffold_7	1480328	1480710	382	38
scaffold_7	1481017	1481116	99	14
scaffold_7	1481347	1481571	224	22
scaffold_7	1488239	1488835	596	62
scaffold_7	1489083	1489132	49	14
[truncated: 7,844 more rows]

## Sheet: NRRL1555 LS
Scaffold	Start	End	Length	6mA sites
scaffold_1	34871	35106	235	36
scaffold_1	44200	44435	235	38
scaffold_1	78254	78489	235	44
scaffold_1	110055	110499	444	52
scaffold_1	116318	116775	457	52
scaffold_1	125745	125882	137	20
scaffold_1	128586	128858	272	34
scaffold_1	130869	131010	141	36
scaffold_1	131120	131161	41	4
scaffold_1	131282	131372	90	14
scaffold_1	134302	134605	303	36
scaffold_1	137006	137042	36	8
scaffold_1	137128	137511	383	36
scaffold_1	143115	143178	63	16
scaffold_1	146629	146734	105	18
scaffold_1	155284	155508	224	34
scaffold_1	155943	156176	233	28
scaffold_1	161693	162030	337	34
scaffold_1	163779	163793	14	4
scaffold_1	164789	164821	32	12
scaffold_1	165015	165770	755	60
scaffold_1	170418	170951	533	42
scaffold_1	237165	237397	232	36
scaffold_1	240783	240870	87	18
scaffold_1	248937	249031	94	20
scaffold_1	256603	256628	25	6
scaffold_1	259114	259215	101	22
scaffold_1	259916	259998	82	18
scaffold_1	264010	264680	670	84
scaffold_1	265357	265860	503	36
scaffold_1	266141	266987	846	88
scaffold_1	267090	267314	224	24
scaffold_1	271507	271831	324	46
scaffold_1	274093	274144	51	18
scaffold_1	282662	283063	401	64
scaffold_1	284045	284268	223	20
scaffold_1	286204	286644	440	62
scaffold_1	291528	291881	353	44
scaffold_1	293766	293847	81	16
scaffold_1	296173	296718	545	48
scaffold_1	307032	307596	564	74
scaffold_1	309355	309731	376	28
scaffold_1	315001	315304	303	26
scaffold_1	315489	315731	242	40
scaffold_1	317093	317362	269	44
scaffold_1	322023	322061	38	6
scaffold_1	323757	323809	52	14
scaffold_1	325186	325656	470	52
scaffold_1	326371	326733	362	46
scaffold_1	330694	331339	645	40
scaffold_1	334024	334208	184	20
scaffold_1	335700	335755	55	8
scaffold_1	335872	335986	114	20
scaffold_1	347599	347705	106	16
scaffold_1	347949	347960	11	4
scaffold_1	348133	348262	129	14
scaffold_1	352202	352752	550	60
scaffold_1	354195	354484	289	28
scaffold_1	356627	356659	32	8
scaffold_1	364470	364974	504	46
scaffold_1	378444	378839	395	42
scaffold_1	381594	382619	1025	106
scaffold_1	384505	384926	421	44
scaffold_1	385193	385352	159	28
scaffold_1	386719	386922	203	28
scaffold_1	387761	388208	447	52
scaffold_1	389629	390056	427	50
scaffold_1	390346	390561	215	30
scaffold_1	391437	391875	438	46
scaffold_1	396448	396632	184	22
scaffold_1	396918	397261	343	36
scaffold_1	398389	398994	605	62
scaffold_1	403306	403428	122	20
scaffold_1	407918	407984	66	20
scaffold_1	408073	408127	54	14
scaffold_1	408773	409252	479	26
scaffold_1	411053	411115	62	14
scaffold_1	412260	412439	179	16
scaffold_1	427647	427679	32	8
scaffold_1	430318	430611	293	32
scaffold_1	432337	432503	166	32
scaffold_1	432597	432610	13	4
scaffold_1	432848	433085	237	14
scaffold_1	433247	433897	650	64
scaffold_1	437163	437522	359	38
scaffold_1	439722	440111	389	44
scaffold_1	441653	441855	202	26
scaffold_1	446191	446398	207	22
scaffold_1	447316	447406	90	18
scaffold_1	451675	452071	396	30
scaffold_1	453636	453923	287	30
scaffold_1	454936	455349	413	48
scaffold_1	479463	479689	226	40
scaffold_1	494365	494488	123	16
scaffold_1	494726	495025	299	18
scaffold_1	495152	495279	127	30
scaffold_1	514800	515524	724	64
scaffold_1	522647	522896	249	28
scaffold_1	524698	524712	14	4
scaffold_1	524900	524960	60	10
scaffold_1	528977	529213	236	42
scaffold_1	533753	534178	425	58
scaffold_1	542993	543186	193	34
scaffold_1	567297	567778	481	52
scaffold_1	569273	569416	143	18
scaffold_1	569646	569665	19	6
scaffold_1	570172	570628	456	36
scaffold_1	574213	574496	283	44
scaffold_1	579679	580055	376	42
scaffold_1	586094	586267	173	28
scaffold_1	588070	588422	352	46
scaffold_1	618760	619143	383	38
scaffold_1	629179	629837	658	88
scaffold_1	632737	633150	413	36
scaffold_1	634445	634827	382	50
scaffold_1	637627	637647	20	4
scaffold_1	637794	638217	423	54
scaffold_1	640691	640897	206	24
scaffold_1	640986	640991	5	4
scaffold_1	643341	643698	357	52
scaffold_1	643824	644049	225	36
scaffold_1	647462	647524	62	12
scaffold_1	650769	650857	88	12
scaffold_1	650984	651196	212	26
scaffold_1	651391	651404	13	4
scaffold_1	671511	671751	240	40
scaffold_1	671913	672342	429	40
scaffold_1	680316	680847	531	70
scaffold_1	681704	681986	282	44
scaffold_1	691456	691707	251	30
scaffold_1	692056	692709	653	78
scaffold_1	703001	703231	230	14
scaffold_1	705885	706127	242	24
scaffold_1	707814	707860	46	10
scaffold_1	710663	710734	71	20
scaffold_1	726957	727266	309	30
scaffold_1	734676	734911	235	22
scaffold_1	735924	736210	286	54
scaffold_1	736435	736675	240	30
scaffold_1	738992	739206	214	24
scaffold_1	747084	747390	306	42
scaffold_1	750615	750763	148	26
scaffold_1	752275	752705	430	60
scaffold_1	757703	757944	241	44
scaffold_1	769401	769965	564	72
scaffold_1	784645	784921	276	46
scaffold_1	785750	785913	163	20
scaffold_1	790907	790946	39	10
scaffold_1	792564	792948	384	56
scaffold_1	794337	794456	119	10
scaffold_1	796827	797334	507	54
scaffold_1	801828	801882	54	12
scaffold_1	804508	804960	452	36
scaffold_1	805643	806418	775	48
scaffold_1	808105	808577	472	60
scaffold_1	811714	812135	421	38
scaffold_1	812251	812706	455	54
scaffold_1	831116	831259	143	18
scaffold_1	835775	836349	574	56
scaffold_1	839580	839829	249	36
scaffold_1	842323	842996	673	74
scaffold_1	854275	854361	86	20
scaffold_1	857239	857579	340	36
scaffold_1	864032	864160	128	20
scaffold_1	864451	864504	53	10
scaffold_1	868384	868412	28	6
scaffold_1	870610	870828	218	26
scaffold_1	872535	872926	391	38
scaffold_1	883116	883419	303	26
scaffold_1	883608	883944	336	48
scaffold_1	887320	887840	520	60
scaffold_1	898344	898682	338	60
scaffold_1	901641	901936	295	38
scaffold_1	903759	903931	172	28
scaffold_1	904118	904485	367	26
scaffold_1	908794	909281	487	26
scaffold_1	909650	909824	174	14
scaffold_1	910339	910812	473	62
scaffold_1	912127	912178	51	12
scaffold_1	915911	916274	363	38
scaffold_1	916539	916574	35	6
scaffold_1	918023	918345	322	52
scaffold_1	920518	920588	70	20
scaffold_1	920699	920923	224	22
scaffold_1	925544	925977	433	30
scaffold_1	927245	927560	315	52
scaffold_1	929479	929799	320	30
scaffold_1	932098	932964	866	106
scaffold_1	936228	936392	164	24
scaffold_1	948555	948897	342	46
scaffold_1	962410	962644	234	30
scaffold_1	963044	963308	264	26
scaffold_1	977405	977952	547	44
scaffold_1	980052	980074	22	6
scaffold_1	984803	984901	98	20
scaffold_1	985046	985280	234	26
scaffold_1	985682	985958	276	40
scaffold_1	987569	987964	395	54
scaffold_1	989863	990337	474	64
scaffold_1	990776	990828	52	14
scaffold_1	991869	992190	321	42
scaffold_1	994085	994271	186	22
scaffold_1	1005778	1006074	296	56
scaffold_1	1018641	1018956	315	50
scaffold_1	1022845	1023232	387	50
scaffold_1	1023370	1023731	361	32
scaffold_1	1043217	1043345	128	28
scaffold_1	1049739	1049829	90	14
scaffold_1	1050431	1050852	421	52
scaffold_1	1053160	1053611	451	50
scaffold_1	1058939	1059202	263	32
scaffold_1	1065200	1065925	725	66
scaffold_1	1066111	1066770	659	70
scaffold_1	1070990	1071139	149	14
scaffold_1	1072420	1072726	306	34
scaffold_1	1082500	1082599	99	24
scaffold_1	1087645	1087962	317	26
scaffold_1	1100296	1100674	378	36
scaffold_1	1102361	1102509	148	24
scaffold_1	1103949	1104203	254	28
scaffold_1	1109016	1109041	25	8
scaffold_1	1114813	1114844	31	10
scaffold_1	1115554	1116666	1112	86
scaffold_1	1122515	1123057	542	58
scaffold_1	1123350	1123534	184	24
scaffold_1	1124171	1124413	242	38
scaffold_1	1127624	1128128	504	62
scaffold_1	1128259	1128271	12	4
scaffold_1	1137886	1138270	384	50
scaffold_1	1138400	1138761	361	32
scaffold_1	1143551	1143666	115	12
scaffold_1	1145783	1146041	258	36
scaffold_1	1148421	1148963	542	66
scaffold_1	1156241	1156651	410	50
scaffold_1	1161402	1161931	529	60
scaffold_1	1164182	1164197	15	10
scaffold_1	1165088	1165140	52	10
scaffold_1	1165230	1165347	117	24
scaffold_1	1167193	1167448	255	34
scaffold_1	1172244	1172441	197	16
scaffold_1	1175856	1176178	322	44
scaffold_1	1177476	1177537	61	14
scaffold_1	1181345	1181537	192	34
scaffold_1	1189401	1189756	355	20
scaffold_1	1195989	1196749	760	92
scaffold_1	1197793	1198005	212	24
scaffold_1	1198145	1198271	126	24
scaffold_1	1201655	1201886	231	16
scaffold_1	1210029	1210217	188	24
scaffold_1	1212720	1213232	512	54
scaffold_1	1219260	1219534	274	30
scaffold_1	1222137	1222453	316	36
scaffold_1	1223972	1224702	730	98
scaffold_1	1225253	1225560	307	40
scaffold_1	1230618	1231770	1152	98
scaffold_1	1231835	1231881	46	8
scaffold_1	1237299	1237403	104	22
scaffold_1	1239489	1239721	232	28
scaffold_1	1241230	1241711	481	64
scaffold_1	1243244	1243648	404	50
scaffold_1	1248919	1249145	226	22
scaffold_1	1249334	1249957	623	56
scaffold_1	1250763	1250922	159	32
scaffold_1	1259200	1259620	420	60
scaffold_1	1263138	1263450	312	40
scaffold_1	1271090	1271224	134	18
scaffold_1	1271308	1271344	36	6
scaffold_1	1279731	1280144	413	50
scaffold_1	1287117	1287275	158	22
scaffold_1	1291064	1291243	179	32
scaffold_1	1295984	1296217	233	24
scaffold_1	1298406	1298758	352	46
scaffold_1	1298920	1298948	28	6
scaffold_1	1303353	1303681	328	38
scaffold_1	1305321	1305610	289	38
scaffold_1	1311760	1312020	260	30
scaffold_1	1318731	1319167	436	38
scaffold_1	1325733	1326261	528	52
scaffold_1	1326361	1326486	125	20
scaffold_1	1333545	1333590	45	10
scaffold_1	1333836	1333870	34	8
scaffold_1	1335606	1336060	454	68
scaffold_1	1347086	1347311	225	28
scaffold_1	1351082	1351388	306	44
scaffold_1	1354107	1354174	67	14
scaffold_1	1355577	1355780	203	32
scaffold_1	1357194	1357221	27	6
scaffold_1	1371665	1371896	231	18
scaffold_1	1372037	1372087	50	8
scaffold_1	1373436	1373834	398	38
scaffold_1	1379547	1379856	309	44
scaffold_1	1392693	1392810	117	24
scaffold_1	1403752	1404068	316	34
scaffold_1	1405041	1405513	472	42
scaffold_1	1408739	1408777	38	10
scaffold_1	1409729	1410018	289	32
scaffold_1	1412557	1412875	318	38
scaffold_1	1418694	1418806	112	26
scaffold_1	1419719	1419764	45	16
scaffold_1	1421462	1421689	227	26
scaffold_1	1422790	1423057	267	20
scaffold_1	1425904	1426166	262	42
scaffold_1	1426604	1426654	50	16
scaffold_1	1435336	1435573	237	34
scaffold_1	1442275	1442365	90	16
scaffold_1	1442824	1443136	312	30
scaffold_1	1447119	1447231	112	22
scaffold_1	1450724	1451115	391	52
scaffold_1	1452890	1453064	174	28
scaffold_1	1456911	1457171	260	34
scaffold_1	1465452	1465722	270	26
scaffold_1	1469814	1469896	82	16
scaffold_1	1470371	1470725	354	22
scaffold_1	1470976	1471273	297	22
scaffold_1	1473388	1474184	796	84
scaffold_1	1481622	1481785	163	20
scaffold_1	1486691	1486849	158	28
scaffold_1	1489799	1489982	183	30
scaffold_1	1493809	1494492	683	78
scaffold_1	1496640	1496949	309	32
scaffold_1	1500850	1500872	22	6
scaffold_1	1500925	1501093	168	32
scaffold_1	1514555	1514589	34	8
scaffold_1	1515494	1515549	55	18
scaffold_1	1516219	1516277	58	14
scaffold_1	1516514	1516565	51	8
scaffold_1	1518013	1518349	336	38
scaffold_1	1534454	1534733	279	46
scaffold_1	1538220	1538297	77	16
scaffold_1	1540488	1540793	305	52
scaffold_1	1547773	1548107	334	42
scaffold_1	1552048	1552391	343	28
scaffold_1	1558961	1559347	386	44
scaffold_1	1559508	1559813	305	46
scaffold_1	1560553	1560712	159	20
scaffold_1	1564998	1565315	317	28
scaffold_1	1573650	1574350	700	82
scaffold_1	1579809	1580142	333	42
scaffold_1	1588662	1589331	669	86
scaffold_1	1590734	1590780	46	8
scaffold_1	1591006	1591405	399	44
scaffold_1	1593708	1593737	29	6
scaffold_1	1593856	1594184	328	44
scaffold_1	1607243	1607728	485	48
scaffold_1	1608471	1608884	413	44
scaffold_1	1609166	1609585	419	26
scaffold_1	1612586	1612873	287	38
scaffold_1	1614619	1615104	485	38
scaffold_1	1624179	1624649	470	60
scaffold_1	1625446	1625659	213	20
scaffold_1	1631124	1631337	213	24
scaffold_1	1634685	1635099	414	76
scaffold_1	1635342	1636063	721	58
scaffold_1	1638237	1638269	32	10
scaffold_1	1638399	1638444	45	8
scaffold_1	1638566	1638630	64	10
scaffold_1	1650653	1650739	86	18
scaffold_1	1653345	1653526	181	30
scaffold_1	1657841	1658651	810	86
scaffold_1	1665111	1665572	461	44
scaffold_1	1671939	1672144	205	20
scaffold_1	1672635	1673050	415	32
scaffold_1	1674002	1674527	525	50
scaffold_1	1676595	1677249	654	52
scaffold_1	1677404	1677697	293	26
scaffold_1	1678406	1678448	42	8
scaffold_1	1678736	1678989	253	30
scaffold_1	1681182	1681452	270	28
scaffold_1	1687914	1688657	743	72
scaffold_1	1703872	1704267	395	44
scaffold_1	1707440	1707867	427	56
scaffold_1	1711350	1711391	41	10
scaffold_1	1714195	1714218	23	6
scaffold_1	1714310	1714340	30	4
scaffold_1	1714559	1714921	362	50
scaffold_1	1722616	1722747	131	18
scaffold_1	1723542	1723726	184	20
scaffold_1	1728976	1729024	48	14
scaffold_1	1731696	1731864	168	30
scaffold_1	1738681	1738773	92	24
scaffold_1	1738931	1738945	14	4
scaffold_1	1739229	1739608	379	48
scaffold_1	1748309	1748721	412	46
scaffold_1	1753129	1753496	367	22
scaffold_1	1754302	1754644	342	26
scaffold_1	1755834	1756088	254	34
scaffold_1	1756243	1756290	47	8
scaffold_1	1791294	1791755	461	56
scaffold_1	1793090	1793507	417	36
scaffold_1	1802496	1802978	482	60
scaffold_1	1804095	1804131	36	6
scaffold_1	1804262	1804470	208	32
scaffold_1	1807587	1807650	63	12
scaffold_1	1817541	1817703	162	34
scaffold_1	1817923	1818044	121	22
scaffold_1	1824258	1824501	243	34
scaffold_1	1829030	1829458	428	36
scaffold_1	1830832	1831194	362	48
scaffold_1	1835009	1835215	206	32
scaffold_1	1837017	1837517	500	64
scaffold_1	1838345	1838368	23	8
scaffold_1	1838765	1838948	183	26
scaffold_1	1846366	1846547	181	22
scaffold_1	1846741	1846774	33	8
scaffold_1	1846881	1846908	27	6
scaffold_1	1847048	1847268	220	30
scaffold_1	1851036	1851321	285	20
scaffold_1	1851496	1851531	35	8
scaffold_1	2017857	2018391	534	56
scaffold_1	2036370	2036817	447	54
scaffold_1	2037300	2037897	597	72
scaffold_1	2038169	2038888	719	62
scaffold_1	2039009	2039187	178	24
scaffold_1	2043984	2044269	285	34
scaffold_1	2046567	2047074	507	52
scaffold_1	2047272	2047606	334	30
scaffold_1	2064364	2064386	22	4
scaffold_1	2064535	2064625	90	20
scaffold_1	2070350	2070710	360	46
scaffold_1	2070933	2071165	232	36
scaffold_1	2075137	2075490	353	34
scaffold_1	2076574	2076875	301	22
scaffold_1	2080649	2080954	305	42
scaffold_1	2084693	2084738	45	12
scaffold_1	2084829	2084870	41	10
scaffold_1	2085110	2085154	44	10
scaffold_1	2090228	2090519	291	54
scaffold_1	2096279	2096634	355	52
scaffold_1	2100771	2100947	176	22
scaffold_1	2113264	2113375	111	32
scaffold_1	2121557	2121618	61	10
scaffold_1	2121967	2122058	91	8
scaffold_1	2134898	2135265	367	62
scaffold_1	2137671	2138007	336	28
scaffold_1	2139703	2140163	460	34
scaffold_1	2141664	2142126	462	42
scaffold_1	2150614	2150737	123	18
scaffold_1	2152028	2152129	101	12
scaffold_1	2155732	2155799	67	12
scaffold_1	2155886	2155938	52	12
scaffold_1	2156132	2156215	83	12
scaffold_1	2156319	2156529	210	28
scaffold_1	2156713	2156949	236	34
scaffold_1	2158575	2158770	195	28
scaffold_1	2167193	2167540	347	54
scaffold_1	2169242	2169297	55	14
scaffold_1	2175473	2175944	471	42
scaffold_1	2176386	2176657	271	38
scaffold_1	2180135	2180295	160	28
scaffold_1	2188234	2188901	667	86
scaffold_1	2193085	2193298	213	32
scaffold_1	2199419	2199896	477	62
scaffold_1	2207629	2207744	115	12
scaffold_1	2211567	2211649	82	20
scaffold_1	2218333	2218577	244	32
scaffold_1	2220398	2220685	287	34
scaffold_1	2221216	2221296	80	16
scaffold_1	2224882	2225125	243	32
scaffold_1	2228897	2229349	452	64
scaffold_1	2236445	2236617	172	34
scaffold_1	2237377	2237436	59	14
scaffold_1	2255838	2256332	494	54
scaffold_1	2256637	2257027	390	42
scaffold_1	2260767	2261405	638	86
scaffold_1	2267303	2268265	962	62
scaffold_1	2269988	2270453	465	46
scaffold_1	2282726	2283516	790	72
scaffold_1	2301056	2301100	44	10
scaffold_1	2302307	2302943	636	40
scaffold_1	2305935	2305972	37	12
scaffold_1	2307310	2307399	89	20
scaffold_1	2313640	2313807	167	20
scaffold_1	2321728	2322467	739	72
scaffold_1	2323034	2323064	30	8
scaffold_1	2323615	2323796	181	14
scaffold_1	2329888	2330287	399	48
scaffold_1	2330434	2330780	346	44
scaffold_1	2332269	2332898	629	72
scaffold_1	2333005	2333166	161	24
scaffold_1	2335944	2336075	131	20
scaffold_1	2338235	2339044	809	70
scaffold_1	2341522	2341616	94	20
scaffold_1	2352020	2352724	704	62
scaffold_1	2359798	2359851	53	12
scaffold_1	2377624	2378099	475	62
scaffold_1	2392374	2392666	292	34
scaffold_1	2394327	2394708	381	56
scaffold_1	2396150	2396567	417	42
scaffold_1	2410840	2410870	30	10
scaffold_1	2414550	2414796	246	38
scaffold_1	2415005	2415252	247	22
scaffold_1	2420784	2421348	564	46
scaffold_1	2431038	2431111	73	18
scaffold_1	2446605	2447162	557	52
scaffold_1	2453116	2453400	284	42
scaffold_1	2462222	2462438	216	28
scaffold_1	2465766	2466306	540	42
scaffold_1	2467462	2467982	520	78
scaffold_1	2469674	2469949	275	50
scaffold_1	2480904	2481174	270	28
scaffold_1	2481837	2482190	353	46
scaffold_1	2495735	2495808	73	16
scaffold_1	2500494	2500764	270	24
scaffold_1	2504286	2504556	270	32
scaffold_1	2510778	2511014	236	26
scaffold_1	2511133	2511150	17	6
scaffold_1	2518119	2518316	197	24
scaffold_1	2523042	2523451	409	46
scaffold_1	2527141	2527595	454	60
scaffold_1	2533662	2534080	418	64
scaffold_1	2534975	2535241	266	32
scaffold_1	2542034	2542541	507	58
scaffold_1	2543057	2543286	229	30
scaffold_1	2554091	2554380	289	50
scaffold_1	2556946	2557161	215	36
scaffold_1	2561319	2561574	255	28
scaffold_1	2569386	2569679	293	42
scaffold_1	2607584	2607646	62	16
scaffold_1	2633698	2633937	239	28
scaffold_1	2634073	2634277	204	24
scaffold_1	2635645	2635873	228	24
scaffold_1	2637560	2637715	155	14
scaffold_1	2641869	2642119	250	22
scaffold_1	2645528	2645694	166	24
scaffold_1	2648553	2648840	287	28
scaffold_1	2656811	2657188	377	46
scaffold_1	2666996	2667022	26	6
scaffold_1	2667192	2667385	193	34
scaffold_1	2675850	2676023	173	20
scaffold_1	2680450	2680611	161	22
scaffold_1	2683835	2684140	305	46
scaffold_1	2689800	2690437	637	52
scaffold_1	2702315	2702370	55	10
scaffold_1	2702539	2702565	26	6
scaffold_1	2718653	2718728	75	16
scaffold_1	2719429	2719472	43	12
scaffold_1	2731209	2731572	363	50
scaffold_1	2738846	2739012	166	32
scaffold_1	2740849	2741348	499	52
scaffold_1	2741456	2741521	65	16
scaffold_1	2831478	2831779	301	40
scaffold_1	2835377	2835526	149	28
scaffold_1	2843213	2843482	269	36
scaffold_1	2860090	2860453	363	42
scaffold_1	2863293	2863810	517	70
scaffold_1	2868817	2869246	429	34
scaffold_1	2873545	2874018	473	44
scaffold_1	2876652	2877024	372	34
scaffold_1	2878609	2878937	328	36
scaffold_1	2884701	2884891	190	30
scaffold_1	2885936	2886180	244	22
scaffold_1	2894820	2894873	53	12
scaffold_1	2895147	2895217	70	14
scaffold_1	2896439	2896824	385	40
scaffold_1	2905890	2906309	419	64
scaffold_1	2906629	2906924	295	22
scaffold_1	2907225	2907289	64	18
scaffold_1	2910675	2911103	428	50
scaffold_1	2914870	2915221	351	50
scaffold_1	2924901	2925170	269	26
scaffold_1	2925375	2925727	352	38
scaffold_1	2931575	2931774	199	24
scaffold_1	2936035	2936208	173	26
scaffold_1	2965191	2965454	263	30
scaffold_1	3059376	3059443	67	20
scaffold_1	3129974	3130291	317	18
scaffold_1	3130444	3130729	285	40
scaffold_1	3130843	3130856	13	6
scaffold_1	3195308	3195438	130	8
scaffold_1	3195533	3195595	62	14
scaffold_1	3203311	3203653	342	38
scaffold_1	3203847	3204666	819	74
scaffold_1	3209637	3209682	45	12
scaffold_1	3209846	3209904	58	16
scaffold_1	3216344	3216593	249	40
scaffold_1	3221471	3221537	66	8
scaffold_1	3221700	3221764	64	14
scaffold_1	3223049	3223104	55	8
scaffold_1	3246992	3247059	67	20
scaffold_1	3380921	3381224	303	30
scaffold_1	3382151	3382428	277	38
scaffold_1	3386396	3386967	571	66
scaffold_1	3387478	3387698	220	20
scaffold_1	3394231	3394503	272	40
scaffold_1	3400619	3400981	362	32
scaffold_1	3401570	3402496	926	108
scaffold_1	3412583	3413044	461	74
scaffold_1	3428333	3428367	34	10
scaffold_1	3438221	3438533	312	44
scaffold_1	3440321	3440626	305	36
scaffold_1	3446919	3447434	515	46
scaffold_1	3449246	3449309	63	16
scaffold_1	3449569	3449985	416	30
scaffold_1	3460985	3461193	208	28
scaffold_1	3461375	3461986	611	70
scaffold_1	3472421	3472979	558	36
scaffold_1	3480239	3481099	860	74
scaffold_1	3481759	3481850	91	12
scaffold_1	3500515	3500733	218	26
scaffold_1	3505664	3505991	327	48
scaffold_1	3506860	3507233	373	30
scaffold_1	3524869	3524951	82	22
scaffold_1	3525456	3525576	120	24
scaffold_1	3530280	3530386	106	20
scaffold_1	3538070	3538406	336	46
scaffold_1	3542206	3542534	328	40
scaffold_1	3544569	3544693	124	18
scaffold_1	3568615	3568995	380	40
scaffold_1	3582334	3582908	574	68
scaffold_1	3583994	3584161	167	22
scaffold_1	3587174	3587843	669	46
scaffold_1	3590714	3590934	220	28
scaffold_1	3591083	3591110	27	8
scaffold_1	3614819	3615367	548	74
scaffold_1	3618934	3619303	369	50
scaffold_1	3623101	3623695	594	68
scaffold_1	3624209	3624817	608	36
scaffold_1	3660623	3661019	396	36
scaffold_1	3663056	3663182	126	18
scaffold_1	3705557	3705953	396	38
scaffold_1	3707863	3708368	505	40
scaffold_1	3719632	3719795	163	26
scaffold_1	3720161	3720231	70	8
scaffold_1	3720633	3720815	182	14
scaffold_1	3722263	3722683	420	34
scaffold_1	3723652	3724033	381	28
scaffold_1	3727802	3727864	62	14
scaffold_1	3733737	3734000	263	30
scaffold_1	3735113	3735723	610	44
scaffold_1	3745533	3745736	203	26
scaffold_1	3762113	3762425	312	40
scaffold_1	3768282	3768662	380	32
scaffold_1	3774528	3774906	378	40
scaffold_1	3778976	3779367	391	42
scaffold_1	3779916	3780004	88	22
scaffold_1	3787654	3787845	191	50
scaffold_1	3790491	3790713	222	50
scaffold_1	3795242	3795286	44	8
scaffold_1	3795484	3795715	231	32
scaffold_1	3796458	3796801	343	46
scaffold_1	3797541	3797961	420	56
scaffold_1	3799303	3799685	382	40
scaffold_1	3802563	3802917	354	30
scaffold_1	3814439	3814967	528	46
scaffold_1	3822322	3822334	12	4
scaffold_1	3824896	3825238	342	50
scaffold_1	3827591	3828407	816	82
scaffold_1	3836442	3836747	305	24
scaffold_1	3839080	3839482	402	48
scaffold_1	3849621	3849888	267	44
scaffold_1	3855176	3855332	156	16
scaffold_1	3860393	3860426	33	6
scaffold_1	3865358	3865684	326	48
scaffold_1	3874015	3874101	86	14
scaffold_1	3877308	3877369	61	14
scaffold_1	3895661	3895942	281	36
scaffold_1	3898302	3898551	249	26
scaffold_1	3898639	3898671	32	8
scaffold_1	3899070	3899223	153	8
scaffold_1	3899306	3899361	55	10
scaffold_1	3900614	3900851	237	28
scaffold_1	3913475	3913667	192	38
scaffold_1	3916922	3917196	274	30
scaffold_1	3929086	3929517	431	40
scaffold_1	3929879	3930035	156	24
scaffold_1	3951162	3951682	520	44
scaffold_1	3967019	3967125	106	24
scaffold_1	3977308	3977568	260	36
scaffold_1	3979673	3979876	203	28
scaffold_1	3981960	3982387	427	44
scaffold_1	3986564	3987060	496	42
scaffold_1	3996573	3996718	145	26
scaffold_1	4013595	4013972	377	38
scaffold_1	4022858	4022976	118	26
scaffold_1	4025366	4026007	641	58
scaffold_1	4040534	4040977	443	52
scaffold_1	4098347	4098433	86	14
scaffold_1	4108349	4108721	372	50
scaffold_1	4108837	4108930	93	6
scaffold_1	4109646	4109712	66	36
scaffold_1	4123218	4123664	446	60
scaffold_1	4148686	4149058	372	36
scaffold_1	4151856	4152269	413	42
scaffold_1	4152779	4152922	143	18
scaffold_1	4155788	4156562	774	68
scaffold_1	4171513	4171905	392	38
scaffold_1	4187505	4187514	9	4
scaffold_1	4187619	4187777	158	20
scaffold_1	4188445	4188968	523	48
scaffold_1	4190038	4190549	511	36
scaffold_1	4222474	4222530	56	16
scaffold_1	4222645	4222744	99	18
scaffold_1	4234601	4235158	557	68
scaffold_1	4255840	4255852	12	4
scaffold_1	4270757	4271394	637	76
scaffold_1	4273390	4273785	395	48
scaffold_1	4300086	4300114	28	8
scaffold_1	4302580	4302611	31	8
scaffold_1	4302783	4303106	323	26
scaffold_1	4308380	4308761	381	38
scaffold_1	4309677	4309887	210	24
scaffold_1	4313662	4313851	189	28
scaffold_1	4314705	4314952	247	27
scaffold_10	834	1080	246	28
scaffold_10	1977	2253	276	28
scaffold_10	6195	6860	665	80
scaffold_10	7323	7538	215	16
scaffold_10	12386	12591	205	22
scaffold_10	12969	13499	530	50
scaffold_10	14441	14634	193	32
scaffold_10	22739	22857	118	24
scaffold_10	23465	23913	448	76
scaffold_10	25958	26092	134	34
scaffold_10	30400	31224	824	70
scaffold_10	36356	36646	290	34
scaffold_10	39918	39952	34	10
scaffold_10	44072	44282	210	32
scaffold_10	44412	44678	266	18
scaffold_10	54902	55179	277	44
scaffold_10	61311	62113	802	80
scaffold_10	70978	71632	654	62
scaffold_10	76050	76404	354	48
scaffold_10	78800	78853	53	6
scaffold_10	78972	78991	19	6
scaffold_10	79228	79322	94	18
scaffold_10	80320	80534	214	24
scaffold_10	84523	84731	208	24
scaffold_10	86990	87248	258	28
scaffold_10	88032	88458	426	56
scaffold_10	88885	89110	225	28
scaffold_10	90453	90963	510	54
scaffold_10	91731	92048	317	50
scaffold_10	97015	97399	384	44
scaffold_10	97974	98379	405	46
scaffold_10	102789	103178	389	42
scaffold_10	104172	104370	198	34
scaffold_10	107820	108154	334	58
scaffold_10	113931	114510	579	56
scaffold_10	115834	115875	41	8
scaffold_10	115944	116265	321	32
scaffold_10	119414	119596	182	26
scaffold_10	126510	126859	349	30
scaffold_10	127008	127240	232	38
scaffold_10	136379	136887	508	54
scaffold_10	143004	143542	538	68
scaffold_10	149848	150266	418	40
scaffold_10	153766	153996	230	38
scaffold_10	154144	154187	43	10
scaffold_10	157422	157669	247	16
scaffold_10	157847	157863	16	4
scaffold_10	168495	168629	134	14
scaffold_10	169049	169429	380	40
scaffold_10	171618	171952	334	20
scaffold_10	175173	175363	190	30
scaffold_10	178831	178896	65	16
scaffold_10	192144	192725	581	52
scaffold_10	193598	193981	383	54
scaffold_10	194509	195136	627	48
scaffold_10	201921	202249	328	38
scaffold_10	209398	209467	69	16
scaffold_10	218627	218712	85	16
scaffold_10	225882	226202	320	44
scaffold_10	233825	234013	188	32
scaffold_10	238341	238372	31	8
scaffold_10	238523	238753	230	36
scaffold_10	246558	246982	424	46
scaffold_10	251109	251602	493	62
scaffold_10	253272	253580	308	36
scaffold_10	257243	257630	387	44
scaffold_10	261339	261532	193	34
scaffold_10	261683	261726	43	10
scaffold_10	265652	266076	424	46
scaffold_10	285820	285863	43	10
scaffold_10	286033	286093	60	12
scaffold_10	292239	292282	43	10
scaffold_10	292433	292663	230	36
scaffold_10	294349	294772	423	38
scaffold_10	295738	295976	238	48
scaffold_10	304777	304984	207	34
scaffold_10	305157	305184	27	6
scaffold_10	311558	311705	147	24
scaffold_10	317350	317587	237	34
scaffold_10	317681	317958	277	18
scaffold_10	318953	319343	390	36
scaffold_10	326385	326433	48	10
scaffold_10	333797	334153	356	42
scaffold_10	336717	336804	87	18
scaffold_10	336877	337204	327	50
scaffold_10	344216	344428	212	26
scaffold_10	348567	349127	560	72
scaffold_10	353813	353856	43	10
scaffold_10	354007	354237	230	34
scaffold_10	358618	358763	145	30
scaffold_10	363172	363206	34	8
scaffold_10	389752	389770	18	6
scaffold_10	389921	390114	193	30
scaffold_10	395924	395976	52	14
scaffold_10	401871	401966	95	6
scaffold_10	402173	402399	226	32
scaffold_10	404139	404622	483	54
scaffold_10	411608	412051	443	48
scaffold_10	414037	414477	440	54
scaffold_10	415570	415621	51	14
scaffold_10	416855	417377	522	48
scaffold_10	465170	465358	188	26
scaffold_10	473250	473684	434	56
scaffold_10	477488	477982	494	54
scaffold_10	487070	487831	761	60
scaffold_10	497141	497273	132	22
scaffold_10	499490	499805	315	36
scaffold_10	502060	502731	671	70
scaffold_10	507650	508049	399	50
scaffold_10	509431	509882	451	68
scaffold_10	514671	514861	190	24
scaffold_10	523634	524042	408	60
scaffold_10	532619	532944	325	32
scaffold_10	546785	547386	601	56
scaffold_10	548337	548486	149	24
scaffold_10	548708	548873	165	22
scaffold_10	549233	549709	476	62
scaffold_10	551731	552024	293	26
scaffold_10	557142	557558	416	48
scaffold_10	559341	559405	64	18
scaffold_10	563614	563795	181	22
scaffold_10	569509	569827	318	32
scaffold_10	570395	570821	426	62
scaffold_10	590219	590504	285	34
scaffold_10	596655	596943	288	34
scaffold_10	604492	604667	175	24
scaffold_10	604853	605165	312	46
scaffold_10	606161	606369	208	30
scaffold_10	606601	606632	31	10
scaffold_10	619871	620221	350	30
scaffold_10	640992	641023	31	8
scaffold_10	641985	642456	471	54
scaffold_10	654428	654592	164	18
scaffold_10	655916	656225	309	38
scaffold_10	664420	664590	170	32
scaffold_10	664682	664777	95	12
scaffold_10	667047	667403	356	32
scaffold_10	672507	672780	273	20
scaffold_10	675042	675275	233	34
scaffold_10	679031	679263	232	30
scaffold_10	681932	682387	455	64
scaffold_10	684552	684796	244	30
scaffold_10	687065	687152	87	16
scaffold_10	687895	688460	565	56
scaffold_10	689291	689385	94	16
scaffold_10	696515	696651	136	24
scaffold_10	698655	698746	91	16
scaffold_10	699730	700134	404	60
scaffold_10	701129	701521	392	48
scaffold_10	708166	708264	98	14
scaffold_10	708417	708448	31	8
scaffold_10	709581	709636	55	14
scaffold_10	712331	712484	153	20
scaffold_10	712705	712886	181	24
scaffold_10	744514	744705	191	30
scaffold_10	744848	744904	56	12
scaffold_10	747973	748537	564	48
scaffold_10	749932	750008	76	16
scaffold_10	753481	753621	140	24
scaffold_10	756538	756870	332	46
scaffold_10	759001	759062	61	18
scaffold_10	765680	765955	275	34
scaffold_10	770488	770551	63	10
scaffold_10	773528	773996	468	60
scaffold_10	779928	780330	402	38
scaffold_10	782769	782834	65	8
scaffold_10	782945	783189	244	34
scaffold_10	788774	788795	21	6
scaffold_10	788875	789034	159	18
scaffold_10	800704	800952	248	40
scaffold_10	805658	805971	313	36
scaffold_10	806867	807216	349	40
scaffold_10	809669	809685	16	6
scaffold_10	814020	814356	336	34
scaffold_10	814552	814574	22	6
scaffold_10	819437	819581	144	10
scaffold_10	825150	825283	133	22
scaffold_10	825525	825694	169	32
scaffold_10	825836	826036	200	26
scaffold_10	829152	829455	303	36
scaffold_10	835971	836675	704	66
scaffold_10	841846	841904	58	12
scaffold_10	841977	842168	191	16
scaffold_10	842296	842591	295	26
scaffold_10	845884	845982	98	12
scaffold_10	846154	846372	218	20
scaffold_10	846515	846840	325	36
scaffold_10	847859	847913	54	10
scaffold_10	848072	848636	564	94
scaffold_10	852838	852964	126	16
scaffold_10	861660	861876	216	22
scaffold_10	862307	862611	304	40
scaffold_10	867024	867200	176	30
scaffold_10	871727	871759	32	8
scaffold_10	871995	872007	12	4
scaffold_10	877256	877688	432	56
scaffold_10	881435	881630	195	28
scaffold_10	883272	883685	413	54
scaffold_10	888140	888342	202	36
scaffold_10	891089	891622	533	52
scaffold_10	891707	891795	88	16
scaffold_10	893991	894405	414	48
scaffold_10	897819	898077	258	38
scaffold_10	899992	900636	644	70
scaffold_10	902016	902352	336	34
scaffold_10	909060	909515	455	52
scaffold_10	909682	909770	88	16
scaffold_10	922775	923108	333	40
scaffold_10	929321	929847	526	30
scaffold_10	931348	931673	325	32
scaffold_10	933011	933336	325	34
scaffold_10	938462	938591	129	24
scaffold_10	943428	943869	441	48
scaffold_10	948378	949112	734	90
scaffold_10	977030	977353	323	38
scaffold_10	979736	979886	150	24
scaffold_10	981615	981941	326	36
scaffold_10	982015	982071	56	4
scaffold_10	982851	983026	175	24
scaffold_10	983871	984067	196	20
scaffold_10	985261	985363	102	16
scaffold_10	985473	985624	151	18
scaffold_10	995617	995798	181	20
scaffold_10	999650	1000137	487	38
scaffold_10	1005861	1006248	387	40
scaffold_10	1011413	1011582	169	16
scaffold_10	1014030	1014549	519	56
scaffold_10	1017767	1017830	63	22
scaffold_10	1026091	1026479	388	38
scaffold_10	1030695	1030813	118	22
scaffold_10	1035432	1035729	297	34
scaffold_10	1036042	1036198	156	30
scaffold_10	1041077	1041235	158	22
scaffold_10	1042045	1042426	381	38
scaffold_10	1042670	1042830	160	24
scaffold_10	1047364	1047534	170	24
scaffold_10	1051381	1051826	445	44
scaffold_10	1058449	1058949	500	32
scaffold_10	1061415	1062370	955	96
scaffold_10	1067270	1067284	14	4
scaffold_10	1072711	1073204	493	54
scaffold_10	1074988	1075375	387	38
scaffold_10	1084556	1084755	199	30
scaffold_10	1085559	1085655	96	18
scaffold_10	1094613	1094627	14	6
scaffold_10	1094804	1095071	267	26
scaffold_10	1096609	1097141	532	80
scaffold_10	1099688	1100360	672	56
scaffold_10	1104262	1104650	388	50
scaffold_10	1104918	1105169	251	48
scaffold_10	1112465	1112634	169	28
scaffold_10	1119096	1119157	61	18
scaffold_10	1122409	1122676	267	48
scaffold_10	1130801	1130878	77	20
scaffold_10	1131002	1131743	741	66
scaffold_10	1141685	1142134	449	50
scaffold_10	1144661	1144994	333	46
scaffold_10	1145135	1145564	429	42
scaffold_10	1153741	1153902	161	20
scaffold_10	1154204	1154624	420	34
scaffold_10	1289339	1289429	90	12
scaffold_10	1292650	1292678	28	8
scaffold_10	1292755	1292983	228	20
scaffold_10	1295344	1295687	343	44
scaffold_10	1296079	1296468	389	40
scaffold_10	1312930	1313042	112	22
scaffold_10	1314250	1314794	544	48
scaffold_10	1319055	1319406	351	40
scaffold_10	1320809	1321172	363	42
scaffold_10	1327070	1327327	257	40
scaffold_10	1328317	1328412	95	16
scaffold_10	1328505	1328831	326	40
scaffold_10	1335634	1335766	132	16
scaffold_10	1337472	1338015	543	70
scaffold_10	1340416	1340860	444	48
scaffold_10	1344677	1344823	146	16
scaffold_10	1344902	1344941	39	4
scaffold_10	1345273	1345377	104	24
scaffold_10	1350451	1350697	246	46
scaffold_10	1358902	1359323	421	48
scaffold_10	1365354	1365635	281	30
scaffold_10	1370690	1370801	111	14
scaffold_10	1372396	1372469	73	16
scaffold_10	1375722	1375807	85	16
scaffold_10	1375910	1375963	53	8
scaffold_10	1376070	1376142	72	10
scaffold_10	1376359	1376665	306	26
scaffold_10	1380838	1381082	244	30
scaffold_10	1382799	1382956	157	28
scaffold_10	1392136	1392212	76	12
scaffold_10	1392439	1392594	155	16
scaffold_10	1396893	1397006	113	16
scaffold_10	1397166	1397984	818	104
scaffold_10	1404100	1404140	40	16
scaffold_10	1405929	1406731	802	72
scaffold_10	1416156	1416579	423	50
scaffold_10	1421374	1421433	59	14
scaffold_10	1423444	1423719	275	22
scaffold_10	1423962	1424194	232	36
scaffold_10	1425833	1425927	94	8
scaffold_10	1433864	1433870	6	4
scaffold_10	1436625	1437097	472	68
scaffold_10	1439095	1439140	45	8
scaffold_10	1439295	1439563	268	46
scaffold_10	1441187	1441867	680	88
scaffold_10	1445144	1445205	61	10
scaffold_10	1445680	1445766	86	14
scaffold_10	1445889	1445945	56	14
scaffold_10	1448899	1449363	464	64
scaffold_10	1460814	1461029	215	18
scaffold_10	1461547	1462152	605	72
scaffold_10	1466049	1466371	322	34
scaffold_10	1467263	1467604	341	34
scaffold_10	1470257	1470532	275	56
scaffold_10	1479463	1479698	235	38
scaffold_10	1497944	1498194	250	56
scaffold_10	1502804	1503039	235	38
scaffold_10	1561544	1561667	123	28
scaffold_10	1561759	1561778	19	3
scaffold_28	79880	79947	67	20
scaffold_28	106232	106299	67	20
scaffold_28	219349	219370	21	6
scaffold_28	219471	219547	76	18
scaffold_28	221776	221807	31	8
scaffold_28	221926	222044	118	12
scaffold_28	222150	222269	119	16
scaffold_28	223744	224261	517	64
scaffold_28	224977	225342	365	36
scaffold_28	234869	234953	84	14
scaffold_28	237973	238186	213	24
scaffold_28	241453	242059	606	48
scaffold_28	242238	242317	79	14
scaffold_28	243957	244197	240	36
scaffold_28	249108	249201	93	24
scaffold_28	249401	249811	410	70
scaffold_28	252653	252729	76	26
scaffold_28	255518	255639	121	26
scaffold_28	257987	258266	279	40
scaffold_28	258553	258759	206	20
scaffold_28	262688	263155	467	48
scaffold_28	263254	263287	33	4
scaffold_28	264356	264771	415	56
scaffold_28	273237	273283	46	10
scaffold_28	273523	274018	495	50
scaffold_28	279213	279414	201	36
scaffold_28	284443	284656	213	12
scaffold_28	284838	285031	193	36
scaffold_28	286755	287264	509	34
scaffold_28	290201	290798	597	60
scaffold_28	292817	292857	40	10
scaffold_28	300677	301083	406	48
scaffold_28	308871	309286	415	42
scaffold_28	310502	310863	361	56
scaffold_28	311576	312126	550	60
scaffold_28	313855	314322	467	58
scaffold_28	316958	317345	387	66
scaffold_28	321531	321619	88	12
scaffold_28	326466	326581	115	20
scaffold_28	327726	328077	351	46
scaffold_28	337341	337800	459	36
scaffold_28	350611	350779	168	28
scaffold_28	355094	355425	331	28
scaffold_28	357303	357393	90	12
scaffold_28	359201	360158	957	106
scaffold_28	360964	361221	257	32
scaffold_28	365262	365627	365	54
scaffold_28	366902	367412	510	68
scaffold_28	367924	368422	498	52
scaffold_28	377506	377985	479	48
scaffold_28	383119	383256	137	14
scaffold_28	383336	383551	215	34
scaffold_28	389573	389655	82	22
scaffold_28	391564	391743	179	24
scaffold_28	395325	395402	77	16
scaffold_28	396051	396131	80	12
scaffold_28	396218	396308	90	20
scaffold_28	416871	416940	69	16
scaffold_28	419229	419307	78	18
scaffold_28	425090	425545	455	44
scaffold_28	433366	433517	151	32
scaffold_28	433756	434138	382	32
scaffold_28	434289	434584	295	48
scaffold_28	435944	436092	148	18
scaffold_28	444062	444156	94	20
scaffold_28	449576	449810	234	32
scaffold_28	451369	451478	109	20
scaffold_28	453431	453880	449	38
scaffold_28	460585	460970	385	44
scaffold_28	461329	461360	31	10
scaffold_28	466736	466762	26	6
scaffold_28	466949	467259	310	52
scaffold_28	467555	467620	65	16
scaffold_28	468409	468684	275	38
scaffold_28	469537	469870	333	40
scaffold_28	479153	479360	207	36
scaffold_28	480589	480864	275	42
scaffold_28	482908	483590	682	82
scaffold_28	489171	489240	69	20
scaffold_28	490895	491308	413	50
scaffold_28	492632	493050	418	54
scaffold_28	567059	567294	235	42
scaffold_28	585427	585542	115	25
scaffold_40	781	873	92	22
scaffold_40	27410	27495	85	18
scaffold_40	27741	28071	330	44
scaffold_40	32713	33273	560	40
scaffold_40	39340	39457	117	28
scaffold_40	55593	55887	294	28
scaffold_40	58207	58532	325	40
scaffold_40	61508	61740	232	26
scaffold_40	65109	65322	213	28
scaffold_40	72639	73081	442	62
scaffold_40	74906	75172	266	30
scaffold_40	93991	94820	829	78
scaffold_40	95186	95434	248	38
scaffold_40	98322	98513	191	20
scaffold_40	98985	99465	480	60
scaffold_40	183009	183087	78	18
scaffold_40	185594	185672	78	12
scaffold_40	189064	189078	14	4
scaffold_40	209036	209073	37	10
scaffold_40	215056	215428	372	22
scaffold_40	215919	215925	6	4
scaffold_40	216033	216124	91	14
scaffold_40	217456	217964	508	54
scaffold_40	218164	218495	331	40
scaffold_40	220981	221059	78	20
scaffold_40	221472	221728	256	28
scaffold_40	227399	227898	499	64
scaffold_40	230304	230344	40	8
scaffold_40	230520	230616	96	16
scaffold_40	230974	231137	163	22
scaffold_40	231375	231405	30	6
scaffold_40	239725	240082	357	42
scaffold_40	243408	243787	379	48
scaffold_40	252310	252983	673	82
scaffold_40	256702	256767	65	14
scaffold_40	261343	261490	147	26
scaffold_40	262062	262504	442	44
scaffold_40	272094	272431	337	38
scaffold_40	279651	280184	533	58
scaffold_40	281070	281349	279	32
scaffold_40	283619	283767	148	26
scaffold_40	285215	285548	333	44
scaffold_40	287901	288024	123	24
scaffold_40	289568	290059	491	50
scaffold_40	296143	296332	189	26
scaffold_40	301404	301490	86	18
scaffold_40	305938	305992	54	8
scaffold_40	309313	309999	686	82
scaffold_40	310976	311358	382	46
scaffold_40	313674	313892	218	14
scaffold_40	314041	314097	56	14
scaffold_40	315697	316350	653	82
scaffold_40	320426	320822	396	42
scaffold_40	338980	339573	593	84
scaffold_40	343071	343582	511	54
scaffold_40	355833	355939	106	20
scaffold_40	365568	365826	258	27
scaffold_51	752	1192	440	60
scaffold_51	3022	3063	41	6
scaffold_51	3157	3275	118	22
scaffold_51	7761	8091	330	26
scaffold_51	9725	10103	378	36
scaffold_51	13430	13665	235	28
scaffold_51	18875	19276	401	46
scaffold_51	20973	21024	51	4
scaffold_51	21148	21317	169	24
scaffold_51	23129	23416	287	38
scaffold_51	25201	25223	22	6
scaffold_51	25791	25948	157	18
scaffold_51	27635	27677	42	8
scaffold_51	27822	28082	260	26
scaffold_51	30118	30444	326	34
scaffold_51	46023	46032	9	4
scaffold_51	46652	46698	46	12
scaffold_51	48870	49519	649	27
scaffold_11	18809	19152	343	50
scaffold_11	19491	19538	47	18
scaffold_11	34987	35381	394	32
scaffold_11	35688	35749	61	12
scaffold_11	41958	42185	227	22
scaffold_11	42285	42335	50	8
scaffold_11	57014	57372	358	30
scaffold_11	70119	70458	339	48
scaffold_11	73329	73555	226	34
scaffold_11	74770	74826	56	16
scaffold_11	103582	103634	52	14
scaffold_11	121985	122376	391	44
scaffold_11	122556	122853	297	46
scaffold_11	125552	125625	73	20
scaffold_11	154486	154913	427	44
scaffold_11	156488	156855	367	54
scaffold_11	160588	160908	320	40
scaffold_11	161861	162113	252	38
scaffold_11	163162	163594	432	36
scaffold_11	166086	166448	362	42
scaffold_11	175566	175932	366	30
scaffold_11	180509	180881	372	46
scaffold_11	185642	186037	395	52
scaffold_11	188530	188929	399	58
scaffold_11	195870	196022	152	24
scaffold_11	200602	200891	289	40
scaffold_11	202593	202734	141	22
scaffold_11	209985	210261	276	40
scaffold_11	210482	210493	11	4
scaffold_11	214204	214220	16	8
scaffold_11	214305	214656	351	30
scaffold_11	220062	220377	315	44
scaffold_11	220547	220664	117	14
scaffold_11	220709	220890	181	32
scaffold_11	223702	224042	340	32
scaffold_11	224185	224416	231	26
scaffold_11	225453	225920	467	36
scaffold_11	227902	228055	153	26
scaffold_11	230364	230589	225	34
scaffold_11	239449	239650	201	26
scaffold_11	241418	241503	85	16
scaffold_11	244858	245297	439	46
scaffold_11	251342	251503	161	16
scaffold_11	251890	252013	123	24
scaffold_11	254002	254281	279	34
scaffold_11	255198	255327	129	16
scaffold_11	260727	260939	212	26
scaffold_11	265223	265483	260	40
scaffold_11	268884	269425	541	86
scaffold_11	271263	271558	295	26
scaffold_11	272964	273309	345	32
scaffold_11	273665	273767	102	16
scaffold_11	273903	274015	112	12
scaffold_11	275356	275572	216	28
scaffold_11	283509	283784	275	48
scaffold_11	287143	287396	253	36
scaffold_11	291652	291715	63	8
scaffold_11	296623	296648	25	8
scaffold_11	327755	328142	387	40
scaffold_11	334333	334621	288	42
scaffold_11	337575	338087	512	52
scaffold_11	358974	359108	134	20
scaffold_11	364122	364234	112	22
scaffold_11	385757	386009	252	34
scaffold_11	388893	389205	312	32
scaffold_11	417452	417729	277	24
scaffold_11	417795	418015	220	24
scaffold_11	419690	419999	309	38
scaffold_11	428497	428543	46	6
scaffold_11	428713	429055	342	38
scaffold_11	429293	429819	526	72
scaffold_11	429906	429995	89	14
scaffold_11	452965	453112	147	22
scaffold_11	484974	485327	353	48
scaffold_11	498636	499283	647	72
scaffold_11	499396	499533	137	10
scaffold_11	529066	529293	227	36
scaffold_11	541849	542350	501	46
scaffold_11	551814	552005	191	24
scaffold_11	554271	554624	353	26
scaffold_11	562311	563055	744	92
scaffold_11	563875	564249	374	32
scaffold_11	564623	565072	449	42
scaffold_11	567676	567865	189	26
scaffold_11	584725	584898	173	30
scaffold_11	590067	590139	72	16
scaffold_11	591364	591410	46	12
scaffold_11	602556	603298	742	72
scaffold_11	613505	614213	708	72
scaffold_11	616284	616356	72	16
scaffold_11	639190	639685	495	38
scaffold_11	642050	642474	424	46
scaffold_11	653712	653870	158	28
scaffold_11	658201	658878	677	82
scaffold_11	661362	661970	608	68
scaffold_11	670362	670501	139	18
scaffold_11	675248	675580	332	28
scaffold_11	675672	676190	518	34
scaffold_11	679363	679720	357	42
scaffold_11	684684	684928	244	40
scaffold_11	710164	710444	280	30
scaffold_11	711014	711688	674	62
scaffold_11	715344	715825	481	54
scaffold_11	720792	720841	49	10
scaffold_11	720916	721145	229	22
scaffold_11	727566	727671	105	20
scaffold_11	727776	727871	95	16
scaffold_11	734441	734613	172	28
scaffold_11	737449	737622	173	28
scaffold_11	740273	740679	406	48
scaffold_11	752970	753330	360	50
scaffold_11	758621	758933	312	54
scaffold_11	761582	762126	544	66
scaffold_11	763055	763222	167	18
scaffold_11	763412	763448	36	4
scaffold_11	771141	771548	407	64
scaffold_11	771743	772040	297	30
scaffold_11	773183	773191	8	4
scaffold_11	773466	773699	233	36
scaffold_11	776750	777489	739	84
scaffold_11	778300	778479	179	28
scaffold_11	788410	788447	37	10
scaffold_11	791857	792100	243	40
scaffold_11	800160	800307	147	38
scaffold_11	816986	817315	329	20
scaffold_11	817501	817894	393	52
scaffold_11	819083	819763	680	62
scaffold_11	825751	826045	294	46
scaffold_11	826195	826349	154	18
scaffold_11	827804	828085	281	36
scaffold_11	829056	829448	392	42
scaffold_11	829668	829932	264	28
scaffold_11	831149	831357	208	20
scaffold_11	833193	833647	454	54
scaffold_11	835534	835974	440	58
scaffold_11	844670	844700	30	8
scaffold_11	845252	845563	311	44
scaffold_11	845685	845792	107	10
scaffold_11	848424	848704	280	26
scaffold_11	848816	848892	76	10
scaffold_11	850758	851634	876	62
scaffold_11	855581	855985	404	54
scaffold_11	871319	871495	176	34
scaffold_11	879771	879947	176	28
scaffold_11	883140	883573	433	40
scaffold_11	885709	886024	315	32
scaffold_11	886202	886578	376	36
scaffold_11	893032	893104	72	20
scaffold_11	898072	898385	313	30
scaffold_11	903221	903478	257	34
scaffold_11	924190	924242	52	12
scaffold_11	930599	931089	490	48
scaffold_11	932310	932669	359	44
scaffold_11	944139	944478	339	42
scaffold_11	945696	945968	272	42
scaffold_11	949099	949219	120	24
scaffold_11	952058	952621	563	78
scaffold_11	958269	958478	209	28
scaffold_11	961075	961351	276	18
scaffold_11	962080	962356	276	22
scaffold_11	962757	962808	51	12
scaffold_11	966129	966658	529	60
scaffold_11	967863	967983	120	26
scaffold_11	969073	969567	494	38
scaffold_11	970133	970547	414	42
scaffold_11	980697	980830	133	20
scaffold_11	981291	981371	80	20
scaffold_11	990487	991149	662	74
scaffold_11	991612	991919	307	40
scaffold_11	996571	996715	144	26
scaffold_11	999426	999795	369	46
scaffold_11	1002181	1002360	179	26
scaffold_11	1011170	1011597	427	46
scaffold_11	1012808	1013346	538	58
scaffold_11	1015817	1015993	176	22
scaffold_11	1016250	1016437	187	16
scaffold_11	1024417	1024629	212	24
scaffold_11	1025951	1026305	354	44
scaffold_11	1028744	1028868	124	24
scaffold_11	1036132	1037025	893	94
scaffold_11	1042010	1042083	73	8
scaffold_11	1051415	1051758	343	50
scaffold_11	1054021	1054263	242	38
scaffold_11	1055723	1055892	169	18
scaffold_11	1056426	1057108	682	42
scaffold_11	1057979	1058120	141	16
scaffold_11	1060946	1061260	314	36
scaffold_11	1073974	1074327	353	38
scaffold_11	1079672	1079996	324	42
scaffold_11	1085806	1086099	293	42
scaffold_11	1091646	1092011	365	38
scaffold_11	1094426	1094858	432	48
scaffold_11	1098226	1098276	50	8
scaffold_11	1098502	1098609	107	18
scaffold_11	1104647	1104929	282	38
scaffold_11	1106202	1106399	197	14
scaffold_11	1106579	1106959	380	46
scaffold_11	1110103	1110649	546	50
scaffold_11	1128182	1128267	85	24
scaffold_11	1129528	1129792	264	44
scaffold_11	1132278	1132553	275	36
scaffold_11	1144758	1144816	58	12
scaffold_11	1144946	1145021	75	12
scaffold_11	1145164	1145525	361	34
scaffold_11	1147906	1148392	486	56
scaffold_11	1151350	1151492	142	24
scaffold_11	1153611	1154021	410	46
scaffold_11	1154286	1154294	8	4
scaffold_11	1166226	1166550	324	26
scaffold_11	1168373	1168539	166	34
scaffold_11	1174747	1175005	258	30
scaffold_11	1175117	1175221	104	14
scaffold_11	1175743	1176137	394	50
scaffold_11	1182913	1182944	31	10
scaffold_11	1191122	1191373	251	22
scaffold_11	1195341	1195533	192	28
scaffold_11	1205612	1205860	248	16
scaffold_11	1210983	1211191	208	32
scaffold_11	1212828	1213698	870	118
scaffold_11	1224591	1224787	196	36
scaffold_11	1231229	1231661	432	66
scaffold_11	1233105	1233436	331	34
scaffold_11	1241754	1242102	348	38
scaffold_11	1242234	1242571	337	36
scaffold_11	1252152	1252215	63	14
scaffold_11	1252483	1252620	137	18
scaffold_11	1264107	1264244	137	20
scaffold_11	1265735	1265764	29	10
scaffold_11	1265923	1265998	75	14
scaffold_11	1266142	1266503	361	34
scaffold_11	1289003	1289726	723	68
scaffold_11	1304300	1304333	33	6
scaffold_11	1304428	1304470	42	10
scaffold_11	1310167	1310462	295	42
scaffold_11	1314992	1315126	134	24
scaffold_11	1315380	1315394	14	4
scaffold_11	1319315	1320202	887	80
scaffold_11	1322519	1322593	74	18
scaffold_11	1328727	1329041	314	34
scaffold_11	1333953	1334249	296	24
scaffold_11	1345274	1345843	569	58
scaffold_11	1351932	1352434	502	64
scaffold_11	1360926	1361064	138	18
scaffold_11	1361351	1361756	405	46
scaffold_11	1361845	1362022	177	20
scaffold_11	1373082	1373519	437	48
scaffold_11	1378501	1378542	41	6
scaffold_11	1378666	1378888	222	38
scaffold_11	1381006	1381303	297	42
scaffold_11	1387003	1387262	259	34
scaffold_11	1389081	1389118	37	14
scaffold_11	1397714	1398216	502	64
scaffold_11	1399396	1399456	60	10
scaffold_11	1399619	1399683	64	14
scaffold_11	1401122	1401676	554	52
scaffold_11	1401933	1402163	230	30
scaffold_11	1402272	1402284	12	4
scaffold_11	1404521	1404563	42	14
scaffold_11	1418266	1418742	476	48
scaffold_11	1421336	1421471	135	22
scaffold_11	1429371	1429563	192	38
scaffold_11	1431749	1432048	299	28
scaffold_11	1438603	1439105	502	64
scaffold_11	1449231	1449373	142	20
scaffold_11	1451328	1451632	304	36
scaffold_11	1452925	1453236	311	30
scaffold_11	1453518	1453548	30	10
scaffold_11	1466854	1467081	227	32
scaffold_11	1470518	1470605	87	14
scaffold_11	1482132	1482185	53	16
scaffold_11	1483561	1483682	121	26
scaffold_11	1483856	1484046	190	28
scaffold_11	1484162	1484217	55	6
scaffold_11	1484327	1484374	47	12
scaffold_11	1484580	1484715	135	20
scaffold_11	1487248	1487425	177	32
scaffold_11	1514521	1514589	68	15
scaffold_27	3037	3285	248	28
scaffold_27	4189	4498	309	36
scaffold_27	7708	8816	1108	78
scaffold_27	10556	10873	317	40
scaffold_27	15033	15367	334	38
scaffold_27	15517	15534	17	4
scaffold_27	30954	31220	266	44
scaffold_27	34960	35311	351	38
scaffold_27	43753	43857	104	24
scaffold_27	44102	44132	30	10
scaffold_27	54579	54667	88	18
scaffold_27	54791	54953	162	30
scaffold_27	60156	60393	237	30
scaffold_27	74541	74710	169	18
scaffold_27	75175	75181	6	4
scaffold_27	79931	80229	298	52
scaffold_27	84339	84582	243	34
scaffold_27	93322	93912	590	70
scaffold_27	98676	98901	225	20
scaffold_27	100938	101173	235	44
scaffold_27	119423	119844	421	48
scaffold_27	121580	121587	7	4
scaffold_27	121697	121880	183	32
scaffold_27	123605	123966	361	58
scaffold_27	135086	135150	64	12
scaffold_27	135766	135807	41	14
scaffold_27	136378	136451	73	10
scaffold_27	141201	141314	113	26
scaffold_27	148674	148753	79	14
scaffold_27	151407	151769	362	38
scaffold_27	154407	154554	147	28
scaffold_27	154642	155195	553	58
scaffold_27	158105	158162	57	18
scaffold_27	158237	158456	219	36
scaffold_27	162613	162663	50	10
scaffold_27	164245	164303	58	10
scaffold_27	168866	169722	856	60
scaffold_27	169797	169896	99	10
scaffold_27	171642	171961	319	30
scaffold_27	172031	172284	253	42
scaffold_27	183001	183199	198	34
scaffold_27	205800	206215	415	54
scaffold_27	206468	206557	89	16
scaffold_27	215762	216016	254	34
scaffold_27	228490	228700	210	12
scaffold_27	235467	235913	446	66
scaffold_27	239752	239979	227	28
scaffold_27	243032	243295	263	32
scaffold_27	243962	244034	72	12
scaffold_27	248302	248592	290	36
scaffold_27	254978	255077	99	18
scaffold_27	255190	255257	67	10
scaffold_27	256075	256217	142	16
scaffold_27	265832	266016	184	26
scaffold_27	266226	266315	89	12
scaffold_27	275822	276437	615	52
scaffold_27	276591	276615	24	6
scaffold_27	277980	278245	265	32
scaffold_27	283051	283079	28	10
scaffold_27	288174	288487	313	54
scaffold_27	296135	296604	469	48
scaffold_27	298220	298655	435	34
scaffold_27	307367	307910	543	60
scaffold_27	312044	312363	319	44
scaffold_27	313180	313564	384	36
scaffold_27	313869	314036	167	26
scaffold_27	314163	314248	85	20
scaffold_27	346152	346437	285	44
scaffold_27	355407	355619	212	26
scaffold_27	357029	357440	411	30
scaffold_27	358395	358551	156	18
scaffold_27	366295	366612	317	36
scaffold_27	368042	368091	49	12
scaffold_27	368423	368451	28	8
scaffold_27	375061	375190	129	20
scaffold_27	378191	378651	460	34
scaffold_27	387568	387636	68	16
scaffold_27	393542	393697	155	20
scaffold_27	397756	398036	280	34
scaffold_27	402525	402618	93	12
scaffold_27	403643	404003	360	54
scaffold_27	407792	408122	330	34
scaffold_27	409390	409655	265	28
scaffold_27	419189	419330	141	12
scaffold_27	419996	420327	331	46
scaffold_27	421243	421309	66	16
scaffold_27	433289	433389	100	18
scaffold_27	443448	443781	333	32
scaffold_27	449184	449247	63	10
scaffold_27	453226	453759	533	68
scaffold_27	458658	458852	194	28
scaffold_27	462196	462420	224	36
scaffold_27	465565	466087	522	46
scaffold_27	466447	466764	317	44
scaffold_27	468646	468768	122	22
scaffold_27	469244	469318	74	12
scaffold_27	472043	472599	556	44
scaffold_27	473437	473859	422	34
scaffold_27	477703	477929	226	20
scaffold_27	479115	479379	264	30
scaffold_27	479495	479658	163	26
scaffold_27	479736	479812	76	16
scaffold_27	480948	481158	210	28
scaffold_27	483869	484991	1122	104
scaffold_27	488641	488863	222	28
scaffold_27	490256	490309	53	10
scaffold_27	490591	490609	18	4
scaffold_27	490752	491080	328	42
scaffold_27	498120	498489	369	44
scaffold_27	499425	499619	194	26
scaffold_27	499703	499864	161	30
scaffold_27	502157	502217	60	12
scaffold_27	513082	513502	420	64
scaffold_27	525719	526216	497	54
scaffold_27	531892	532179	287	36
scaffold_27	533138	533562	424	42
scaffold_27	547994	548043	49	10
scaffold_27	548161	548522	361	34
scaffold_27	552341	553231	890	94
scaffold_27	565034	565385	351	42
scaffold_27	570633	570839	206	26
scaffold_27	574074	574246	172	42
scaffold_27	574806	574990	184	30
scaffold_27	578154	578314	160	20
scaffold_27	580870	580998	128	18
scaffold_27	584636	584795	159	26
scaffold_27	585301	585680	379	38
scaffold_27	585773	585854	81	14
scaffold_27	588380	588749	369	34
scaffold_27	598362	599035	673	56
scaffold_27	602585	602914	329	34
scaffold_27	605809	606084	275	26
scaffold_27	610345	610701	356	26
scaffold_27	617165	617313	148	22
scaffold_27	617482	617875	393	46
scaffold_27	619145	619368	223	28
scaffold_27	619784	620230	446	44
scaffold_27	625708	625862	154	22
scaffold_27	627708	628087	379	38
scaffold_27	630685	631191	506	48
scaffold_27	638512	638693	181	18
scaffold_27	638964	638976	12	4
scaffold_27	639775	640012	237	30
scaffold_27	640091	640149	58	10
scaffold_27	643210	643246	36	10
scaffold_27	643407	643927	520	32
scaffold_27	644244	644715	471	48
scaffold_27	651226	651722	496	58
scaffold_27	664994	665048	54	14
scaffold_27	667469	667667	198	16
scaffold_27	667779	667804	25	8
scaffold_27	667899	668341	442	40
scaffold_27	668502	668557	55	12
scaffold_27	669725	669789	64	12
scaffold_27	669923	670015	92	18
scaffold_27	671724	671734	10	4
scaffold_27	672114	672523	409	46
scaffold_27	680555	680986	431	42
scaffold_27	684832	685095	263	40
scaffold_27	686254	686294	40	4
scaffold_27	694201	694256	55	14
scaffold_27	696622	696847	225	32
scaffold_27	697092	697431	339	44
scaffold_27	698885	699002	117	20
scaffold_27	699115	699181	66	14
scaffold_27	709469	709506	37	10
scaffold_27	712158	712403	245	26
scaffold_27	712527	712756	229	30
scaffold_27	713038	713153	115	16
scaffold_27	713380	713432	52	11
scaffold_39	5750	5933	183	24
scaffold_39	6056	6282	226	20
scaffold_39	6496	7119	623	54
scaffold_39	12988	13212	224	24
scaffold_39	16674	17245	571	66
scaffold_39	24981	25458	477	50
scaffold_39	33451	34145	694	78
scaffold_39	34946	35623	677	58
scaffold_39	38635	38991	356	46
scaffold_39	48235	48310	75	22
scaffold_39	56816	57034	218	32
scaffold_39	105193	105222	29	6
scaffold_39	106676	107091	415	24
scaffold_39	108624	109096	472	46
scaffold_39	110204	110462	258	32
scaffold_39	119241	119450	209	24
scaffold_39	120435	120502	67	16
scaffold_39	120650	120764	114	14
scaffold_39	123088	123109	21	8
scaffold_39	123225	123266	41	8
scaffold_39	123584	124229	645	78
scaffold_39	127167	127270	103	22
scaffold_39	134662	134883	221	20
scaffold_39	150027	150499	472	70
scaffold_39	155283	155619	336	64
scaffold_39	159218	159239	21	6
scaffold_39	165828	165874	46	8
scaffold_39	167476	167685	209	32
scaffold_39	167920	168167	247	32
scaffold_39	175291	175529	238	22
scaffold_39	178792	179378	586	48
scaffold_39	200193	200416	223	36
scaffold_39	200687	200815	128	20
scaffold_39	210017	210472	455	68
scaffold_39	211752	211804	52	18
scaffold_39	215087	215458	371	52
scaffold_39	217453	218245	792	72
scaffold_39	220644	220936	292	48
scaffold_39	222160	222208	48	14
scaffold_39	228523	229114	591	86
scaffold_39	237100	237360	260	34
scaffold_39	237488	237849	361	34
scaffold_39	240377	240762	385	36
scaffold_39	240889	240927	38	8
scaffold_39	242521	243067	546	58
scaffold_39	243639	243995	356	38
scaffold_39	244953	245322	369	48
scaffold_39	246800	246950	150	30
scaffold_39	256449	256931	482	62
scaffold_39	257611	257887	276	50
scaffold_39	260256	260558	302	24
scaffold_39	262130	262724	594	90
scaffold_39	272755	273126	371	46
scaffold_39	275829	275855	26	4
scaffold_39	276004	276376	372	44
scaffold_39	280903	281175	272	40
scaffold_39	281426	281472	46	6
scaffold_39	282493	282579	86	10
scaffold_39	289245	289421	176	30
scaffold_39	293147	293179	32	8
scaffold_39	293305	293394	89	14
scaffold_39	308564	308783	219	32
scaffold_39	309031	309145	114	14
scaffold_39	312522	312871	349	38
scaffold_39	319847	320052	205	32
scaffold_39	320280	320819	539	60
scaffold_39	329041	329536	495	46
scaffold_39	344140	344583	443	74
scaffold_39	347531	348084	553	58
scaffold_39	350309	350406	97	16
scaffold_39	360348	360709	361	48
scaffold_39	360787	360863	76	28
scaffold_39	365412	365731	319	28
scaffold_39	366860	366970	110	20
scaffold_39	371401	371492	91	17
scaffold_48	16365	16386	21	4
scaffold_48	16498	17104	606	72
scaffold_48	17622	17840	218	20
scaffold_48	33052	33382	330	38
scaffold_48	50028	50196	168	24
scaffold_48	51231	51739	508	54
scaffold_48	54786	55380	594	70
scaffold_48	55573	55622	49	8
scaffold_48	59229	59556	327	44
scaffold_48	64255	64460	205	28
scaffold_48	77918	78375	457	38
scaffold_48	81056	81436	380	50
scaffold_48	82184	82285	101	18
scaffold_48	85877	86500	623	71
scaffold_12	101290	101525	235	42
scaffold_12	106103	106338	235	36
scaffold_12	195074	195320	246	30
scaffold_12	196227	196535	308	34
scaffold_12	198646	198868	222	40
scaffold_12	200930	201395	465	52
scaffold_12	218633	218637	4	4
scaffold_12	218784	218932	148	14
scaffold_12	225193	225493	300	34
scaffold_12	234854	234883	29	10
scaffold_12	249287	249323	36	8
scaffold_12	250052	250074	22	6
scaffold_12	255755	256346	591	70
scaffold_12	261181	261431	250	22
scaffold_12	270406	270736	330	18
scaffold_12	270974	271830	856	98
scaffold_12	271973	272005	32	8
scaffold_12	272922	273344	422	60
scaffold_12	273745	273761	16	6
scaffold_12	274262	275542	1280	118
scaffold_12	277929	278568	639	82
scaffold_12	282522	282734	212	34
scaffold_12	291257	291670	413	44
scaffold_12	298211	298654	443	32
scaffold_12	304413	304805	392	50
scaffold_12	314584	315139	555	56
scaffold_12	315612	315806	194	26
scaffold_12	317300	317745	445	44
scaffold_12	317876	317967	91	16
scaffold_12	320115	320134	19	6
scaffold_12	320962	321499	537	52
scaffold_12	325657	325849	192	38
scaffold_12	329254	329555	301	26
scaffold_12	329607	329753	146	20
scaffold_12	335222	335283	61	18
scaffold_12	337088	337346	258	22
scaffold_12	344716	344863	147	18
scaffold_12	356479	356595	116	28
scaffold_12	357062	357265	203	22
scaffold_12	358523	358618	95	20
scaffold_12	363402	363433	31	6
scaffold_12	364661	364743	82	22
scaffold_12	365405	365891	486	60
scaffold_12	367816	368112	296	28
scaffold_12	375129	375540	411	46
scaffold_12	383842	384321	479	54
scaffold_12	384586	384716	130	24
scaffold_12	392859	393074	215	34
scaffold_12	394135	394557	422	26
scaffold_12	395261	395650	389	34
scaffold_12	396025	396077	52	8
scaffold_12	397182	397493	311	28
scaffold_12	397918	398251	333	42
scaffold_12	405226	405597	371	46
scaffold_12	407428	407857	429	44
scaffold_12	408641	408756	115	20
scaffold_12	411168	411375	207	40
scaffold_12	414303	414654	351	52
scaffold_12	414791	414845	54	16
scaffold_12	416366	416695	329	44
scaffold_12	420930	421149	219	28
scaffold_12	422233	422654	421	64
scaffold_12	423448	423727	279	32
scaffold_12	423965	424309	344	40
scaffold_12	437724	438237	513	48
scaffold_12	459791	459994	203	30
scaffold_12	460113	460194	81	14
scaffold_12	464979	465291	312	26
scaffold_12	472372	472464	92	18
scaffold_12	473878	474251	373	50
scaffold_12	481160	481453	293	42
scaffold_12	486803	487218	415	54
scaffold_12	496985	497246	261	38
scaffold_12	502380	502535	155	12
scaffold_12	504734	505225	491	66
scaffold_12	511628	511839	211	32
scaffold_12	514785	514982	197	36
scaffold_12	522510	522983	473	42
scaffold_12	528383	528619	236	22
scaffold_12	528813	528986	173	16
scaffold_12	529098	529108	10	4
scaffold_12	529571	530085	514	44
scaffold_12	530975	531468	493	48
scaffold_12	533803	534269	466	72
scaffold_12	537480	537724	244	34
scaffold_12	537946	538059	113	10
scaffold_12	547236	547526	290	20
scaffold_12	548379	548402	23	4
scaffold_12	550745	550908	163	18
scaffold_12	551810	551993	183	22
scaffold_12	568541	568725	184	24
scaffold_12	568891	568921	30	4
scaffold_12	576349	576654	305	38
scaffold_12	581033	581162	129	18
scaffold_12	582847	583033	186	24
scaffold_12	583393	583405	12	4
scaffold_12	586355	586470	115	18
scaffold_12	587560	588342	782	62
scaffold_12	588736	588834	98	16
scaffold_12	600888	601515	627	56
scaffold_12	607676	608019	343	44
scaffold_12	608987	609591	604	80
scaffold_12	610522	610718	196	26
scaffold_12	610875	611387	512	70
scaffold_12	619372	619599	227	28
scaffold_12	627890	628256	366	40
scaffold_12	631934	632167	233	28
scaffold_12	646837	647101	264	34
scaffold_12	647966	648124	158	28
scaffold_12	659390	659810	420	58
scaffold_12	661873	662368	495	48
scaffold_12	667643	668041	398	38
scaffold_12	668237	668624	387	42
scaffold_12	668760	669085	325	46
scaffold_12	679727	680065	338	52
scaffold_12	688917	689399	482	58
scaffold_12	691887	692354	467	64
scaffold_12	695985	696028	43	10
scaffold_12	696728	696771	43	10
scaffold_12	700534	700750	216	32
scaffold_12	705074	705678	604	74
scaffold_12	745868	746110	242	24
scaffold_12	748360	748366	6	4
scaffold_12	748635	748852	217	28
scaffold_12	750526	751134	608	82
scaffold_12	751505	751935	430	42
scaffold_12	753802	754245	443	38
scaffold_12	761823	762160	337	46
scaffold_12	764529	764725	196	24
scaffold_12	768057	768209	152	34
scaffold_12	769715	770211	496	34
scaffold_12	775874	776377	503	44
scaffold_12	778484	779005	521	72
scaffold_12	779569	779738	169	24
scaffold_12	781346	781485	139	20
scaffold_12	788291	788323	32	8
scaffold_12	789786	790249	463	28
scaffold_12	792633	793033	400	58
scaffold_12	795894	796946	1052	114
scaffold_12	803377	803688	311	32
scaffold_12	806051	806213	162	26
scaffold_12	807833	808099	266	30
scaffold_12	812185	812566	381	48
scaffold_12	814127	814312	185	24
scaffold_12	817918	818071	153	14
scaffold_12	818162	818184	22	6
scaffold_12	819077	819560	483	48
scaffold_12	822296	822528	232	36
scaffold_12	825080	825506	426	46
scaffold_12	833888	833968	80	12
scaffold_12	837086	837495	409	64
scaffold_12	840625	840834	209	26
scaffold_12	841992	842229	237	26
scaffold_12	846516	846623	107	12
scaffold_12	846735	847063	328	20
scaffold_12	848723	849082	359	44
scaffold_12	849291	849654	363	36
scaffold_12	849754	850353	599	68
scaffold_12	854544	854819	275	44
scaffold_12	863096	863206	110	20
scaffold_12	872480	872505	25	8
scaffold_12	890405	891004	599	88
scaffold_12	896497	896810	313	46
scaffold_12	904347	904426	79	18
scaffold_12	906078	906208	130	20
scaffold_12	906569	906597	28	4
scaffold_12	906665	906908	243	26
scaffold_12	914485	914814	329	44
scaffold_12	916662	917055	393	46
scaffold_12	923916	923967	51	8
scaffold_12	926234	926288	54	12
scaffold_12	926462	927028	566	54
scaffold_12	927285	927943	658	62
scaffold_12	929044	929134	90	18
scaffold_12	935951	936026	75	14
scaffold_12	936161	936424	263	24
scaffold_12	936513	936949	436	48
scaffold_12	942138	942313	175	22
scaffold_12	942385	942560	175	26
scaffold_12	944562	944803	241	36
scaffold_12	952746	953411	665	60
scaffold_12	955220	955379	159	12
scaffold_12	955544	956080	536	54
scaffold_12	960320	960401	81	20
scaffold_12	961274	961681	407	52
scaffold_12	966046	966342	296	22
scaffold_12	978304	979062	758	62
scaffold_12	979450	979644	194	20
scaffold_12	979741	979768	27	4
scaffold_12	979925	980619	694	52
scaffold_12	981830	982527	697	100
scaffold_12	984711	984882	171	20
scaffold_12	1001503	1001559	56	14
scaffold_12	1004828	1005045	217	38
scaffold_12	1016109	1016462	353	56
scaffold_12	1023110	1023497	387	42
scaffold_12	1023668	1023914	246	34
scaffold_12	1028409	1028754	345	50
scaffold_12	1036160	1036355	195	28
scaffold_12	1043751	1044038	287	32
scaffold_12	1044155	1044342	187	20
scaffold_12	1044516	1044630	114	20
scaffold_12	1045994	1046194	200	18
scaffold_12	1049963	1050059	96	18
scaffold_12	1052331	1052501	170	32
scaffold_12	1054081	1054133	52	10
scaffold_12	1062098	1062341	243	30
scaffold_12	1062749	1063089	340	28
scaffold_12	1066200	1066382	182	26
scaffold_12	1066606	1067023	417	46
scaffold_12	1068127	1068360	233	24
scaffold_12	1071530	1071642	112	22
scaffold_12	1073353	1073395	42	8
scaffold_12	1073948	1074066	118	18
scaffold_12	1075871	1076213	342	38
scaffold_12	1076357	1076674	317	36
scaffold_12	1083415	1083753	338	40
scaffold_12	1086997	1087409	412	66
scaffold_12	1089428	1089648	220	28
scaffold_12	1089766	1090029	263	42
scaffold_12	1095772	1095829	57	10
scaffold_12	1098772	1098859	87	12
scaffold_12	1100254	1100334	80	14
scaffold_12	1103928	1104170	242	38
scaffold_12	1105746	1106257	511	74
scaffold_12	1107609	1107629	20	8
scaffold_12	1107834	1108077	243	26
scaffold_12	1114301	1114425	124	16
scaffold_12	1114617	1115101	484	68
scaffold_12	1118327	1118537	210	26
scaffold_12	1123919	1124121	202	26
scaffold_12	1124384	1124781	397	20
scaffold_12	1126369	1126452	83	20
scaffold_12	1140096	1140293	197	26
scaffold_12	1140847	1140910	63	10
scaffold_12	1142559	1143045	486	56
scaffold_12	1157361	1157840	479	52
scaffold_12	1159017	1159208	191	26
scaffold_12	1172632	1172658	26	8
scaffold_12	1172790	1172939	149	24
scaffold_12	1183846	1184354	508	48
scaffold_12	1190108	1190224	116	14
scaffold_12	1190683	1191453	770	96
scaffold_12	1193045	1193136	91	10
scaffold_12	1193759	1194279	520	44
scaffold_12	1195877	1196170	293	38
scaffold_12	1201030	1201297	267	46
scaffold_12	1202438	1202649	211	24
scaffold_12	1205153	1205187	34	8
scaffold_12	1206154	1206461	307	20
scaffold_12	1211511	1211533	22	6
scaffold_12	1211743	1211873	130	22
scaffold_12	1215094	1215618	524	50
scaffold_12	1217485	1217794	309	30
scaffold_12	1222956	1222969	13	6
scaffold_12	1230390	1230415	25	6
scaffold_12	1233708	1234364	656	68
scaffold_12	1241553	1241727	174	26
scaffold_12	1242381	1242401	20	6
scaffold_12	1242576	1242598	22	12
scaffold_12	1248500	1248670	170	28
scaffold_12	1259583	1259736	153	28
scaffold_12	1262321	1262507	186	36
scaffold_12	1263103	1263220	117	18
scaffold_12	1407210	1407534	324	36
scaffold_12	1410798	1411335	537	58
scaffold_12	1411488	1411805	317	32
scaffold_12	1412146	1412253	107	12
scaffold_12	1423544	1423798	254	30
scaffold_12	1424704	1425026	322	36
scaffold_12	1428919	1429524	605	72
scaffold_12	1430045	1430090	45	12
scaffold_12	1430240	1430260	20	4
scaffold_12	1442125	1442503	378	30
scaffold_12	1454680	1455375	695	72
scaffold_12	1455548	1455754	206	22
scaffold_12	1461310	1461360	50	12
scaffold_12	1461496	1461612	116	11
scaffold_26	450	542	92	18
scaffold_26	3227	3726	499	44
scaffold_26	16805	17136	331	40
scaffold_26	21458	21872	414	38
scaffold_26	23559	23697	138	30
[truncated: 7,992 more rows]

## Sheet: NRRL1555 DS
Scaffold	Start	End	Length	6mA sites
scaffold_1	34871	35106	235	36
scaffold_1	44200	44435	235	42
scaffold_1	78254	78370	116	26
scaffold_1	78428	78489	61	14
scaffold_1	110055	110499	444	52
scaffold_1	116318	116775	457	60
scaffold_1	125745	126026	281	24
scaffold_1	128586	128858	272	34
scaffold_1	130869	131010	141	36
scaffold_1	131282	131372	90	14
scaffold_1	134302	134605	303	36
scaffold_1	137006	137511	505	48
scaffold_1	143017	143178	161	18
scaffold_1	146651	146734	83	16
scaffold_1	155284	155508	224	34
scaffold_1	155943	156176	233	28
scaffold_1	161693	161787	94	10
scaffold_1	161927	162030	103	22
scaffold_1	163779	163793	14	4
scaffold_1	164789	164821	32	12
scaffold_1	165015	165770	755	60
scaffold_1	170418	170951	533	46
scaffold_1	173353	173368	15	4
scaffold_1	237165	237410	245	40
scaffold_1	240783	240870	87	18
scaffold_1	248943	249031	88	18
scaffold_1	256603	256628	25	6
scaffold_1	259114	259215	101	22
scaffold_1	259916	259998	82	16
scaffold_1	264025	264680	655	82
scaffold_1	265357	265860	503	36
scaffold_1	266141	266987	846	86
scaffold_1	267090	267314	224	24
scaffold_1	271507	271831	324	44
scaffold_1	274093	274144	51	18
scaffold_1	282642	283063	421	70
scaffold_1	284045	284309	264	22
scaffold_1	286204	286736	532	64
scaffold_1	291528	291881	353	44
scaffold_1	293795	293847	52	14
scaffold_1	296173	296718	545	46
scaffold_1	307032	307596	564	74
scaffold_1	309355	309609	254	26
scaffold_1	315001	315304	303	28
scaffold_1	315489	315735	246	42
scaffold_1	317093	317362	269	44
scaffold_1	322023	322061	38	6
scaffold_1	323757	323809	52	14
scaffold_1	325186	325223	37	12
scaffold_1	325394	325696	302	40
scaffold_1	326371	326733	362	46
scaffold_1	330694	331381	687	44
scaffold_1	334024	334208	184	20
scaffold_1	335700	335755	55	8
scaffold_1	335872	335986	114	20
scaffold_1	347599	347705	106	18
scaffold_1	347949	348296	347	28
scaffold_1	352199	352752	553	66
scaffold_1	354126	354484	358	32
scaffold_1	356627	356659	32	8
scaffold_1	364470	364974	504	46
scaffold_1	378444	378839	395	42
scaffold_1	381594	382619	1025	106
scaffold_1	384505	385048	543	52
scaffold_1	385193	385352	159	26
scaffold_1	386719	386922	203	30
scaffold_1	387761	388208	447	54
scaffold_1	389629	390056	427	52
scaffold_1	390346	390561	215	30
scaffold_1	391437	391848	411	44
scaffold_1	396448	396632	184	22
scaffold_1	396918	397261	343	42
scaffold_1	398389	399087	698	68
scaffold_1	403306	403428	122	20
scaffold_1	407918	407984	66	20
scaffold_1	408073	408130	57	16
scaffold_1	408770	409252	482	30
scaffold_1	411023	411115	92	18
scaffold_1	412260	412439	179	16
scaffold_1	427647	427679	32	8
scaffold_1	430318	430611	293	32
scaffold_1	432337	432503	166	32
scaffold_1	432597	432610	13	4
scaffold_1	432848	432953	105	12
scaffold_1	433247	433897	650	66
scaffold_1	437163	437522	359	42
scaffold_1	439722	440111	389	46
scaffold_1	441653	441855	202	26
scaffold_1	446191	446501	310	24
scaffold_1	447316	447406	90	18
scaffold_1	451788	452071	283	26
scaffold_1	453636	453923	287	32
scaffold_1	454952	455349	397	46
scaffold_1	479463	479689	226	40
scaffold_1	494365	495025	660	38
scaffold_1	495152	495279	127	30
scaffold_1	514800	515524	724	64
scaffold_1	522647	522943	296	30
scaffold_1	524698	524977	279	20
scaffold_1	528977	529213	236	42
scaffold_1	533753	534178	425	58
scaffold_1	567297	567778	481	52
scaffold_1	569273	569375	102	16
scaffold_1	569646	569665	19	6
scaffold_1	570266	570597	331	32
scaffold_1	574213	574496	283	42
scaffold_1	579679	580055	376	44
scaffold_1	586094	586267	173	28
scaffold_1	588070	588422	352	46
scaffold_1	618760	619143	383	40
scaffold_1	629179	629814	635	86
scaffold_1	632737	633104	367	38
scaffold_1	634445	634827	382	52
scaffold_1	637627	637647	20	4
scaffold_1	637794	638217	423	56
scaffold_1	640691	640991	300	30
scaffold_1	643341	643698	357	54
scaffold_1	643824	644049	225	36
scaffold_1	647462	647524	62	12
scaffold_1	650769	650857	88	12
scaffold_1	650984	651112	128	22
scaffold_1	651391	651404	13	6
scaffold_1	671495	672342	847	88
scaffold_1	680316	680847	531	70
scaffold_1	681704	681986	282	44
scaffold_1	691456	691707	251	30
scaffold_1	692056	692709	653	78
scaffold_1	702961	703231	270	18
scaffold_1	705885	706127	242	24
scaffold_1	707821	707860	39	8
scaffold_1	710663	710734	71	20
scaffold_1	726957	727266	309	30
scaffold_1	734535	734891	356	22
scaffold_1	735924	736180	256	50
scaffold_1	736435	736723	288	32
scaffold_1	738944	739206	262	26
scaffold_1	747084	747390	306	42
scaffold_1	750615	750763	148	26
scaffold_1	752291	752705	414	58
scaffold_1	757686	757961	275	48
scaffold_1	769401	769965	564	72
scaffold_1	784645	784921	276	48
scaffold_1	785720	785913	193	22
scaffold_1	790907	790946	39	10
scaffold_1	792564	792948	384	56
scaffold_1	794337	794441	104	8
scaffold_1	796827	797334	507	54
scaffold_1	801828	801882	54	12
scaffold_1	804484	804960	476	38
scaffold_1	805643	806418	775	48
scaffold_1	808105	808577	472	60
scaffold_1	811714	812135	421	40
scaffold_1	812255	812706	451	54
scaffold_1	831116	831259	143	18
scaffold_1	835733	836400	667	70
scaffold_1	839511	839829	318	38
scaffold_1	842323	842996	673	78
scaffold_1	854275	854361	86	20
scaffold_1	857239	857579	340	36
scaffold_1	864032	864160	128	20
scaffold_1	864451	864572	121	12
scaffold_1	868104	868433	329	34
scaffold_1	870610	870828	218	26
scaffold_1	872535	872977	442	42
scaffold_1	883116	883419	303	24
scaffold_1	883608	883944	336	48
scaffold_1	887320	887745	425	58
scaffold_1	898344	898682	338	60
scaffold_1	901641	901936	295	38
scaffold_1	903643	903931	288	32
scaffold_1	904076	904485	409	32
scaffold_1	908794	909281	487	26
scaffold_1	909650	909941	291	16
scaffold_1	910339	910812	473	62
scaffold_1	912127	912178	51	12
scaffold_1	915916	916274	358	38
scaffold_1	916539	916574	35	6
scaffold_1	918023	918345	322	54
scaffold_1	920518	920923	405	46
scaffold_1	925544	925977	433	32
scaffold_1	927245	927560	315	52
scaffold_1	929479	929799	320	34
scaffold_1	932098	932964	866	110
scaffold_1	936228	936419	191	26
scaffold_1	948555	948897	342	46
scaffold_1	962410	962644	234	30
scaffold_1	963044	963308	264	26
scaffold_1	977405	977952	547	50
scaffold_1	980052	980074	22	6
scaffold_1	984803	984901	98	20
scaffold_1	985046	985280	234	28
scaffold_1	985682	985958	276	40
scaffold_1	987569	987964	395	54
scaffold_1	989857	990337	480	66
scaffold_1	990776	990828	52	14
scaffold_1	991869	992190	321	42
scaffold_1	993988	994271	283	24
scaffold_1	1005778	1006074	296	58
scaffold_1	1018603	1018956	353	54
scaffold_1	1022845	1023232	387	54
scaffold_1	1023370	1023731	361	32
scaffold_1	1043217	1043345	128	28
scaffold_1	1049739	1049829	90	14
scaffold_1	1050431	1050852	421	54
scaffold_1	1053160	1053611	451	46
scaffold_1	1058939	1059202	263	34
scaffold_1	1065125	1065593	468	52
scaffold_1	1065779	1065925	146	14
scaffold_1	1066111	1066790	679	76
scaffold_1	1070990	1071139	149	14
scaffold_1	1072420	1072726	306	34
scaffold_1	1082492	1082676	184	28
scaffold_1	1087645	1087962	317	26
scaffold_1	1100296	1100822	526	40
scaffold_1	1102361	1102509	148	24
scaffold_1	1103949	1104203	254	28
scaffold_1	1109016	1109041	25	8
scaffold_1	1114813	1114844	31	10
scaffold_1	1115554	1116666	1112	86
scaffold_1	1122491	1123057	566	60
scaffold_1	1123350	1123534	184	24
scaffold_1	1124171	1124413	242	38
scaffold_1	1127624	1128271	647	66
scaffold_1	1137935	1138270	335	48
scaffold_1	1138400	1138761	361	34
scaffold_1	1143551	1143666	115	12
scaffold_1	1145783	1146089	306	38
scaffold_1	1148421	1148963	542	66
scaffold_1	1156241	1156651	410	52
scaffold_1	1161447	1161672	225	30
scaffold_1	1161720	1161931	211	24
scaffold_1	1164182	1164197	15	10
scaffold_1	1165088	1165140	52	10
scaffold_1	1165230	1165347	117	24
scaffold_1	1167193	1167528	335	38
scaffold_1	1172244	1172441	197	16
scaffold_1	1175856	1176273	417	50
scaffold_1	1177476	1177537	61	14
scaffold_1	1181345	1181537	192	34
scaffold_1	1189401	1189756	355	20
scaffold_1	1195989	1196571	582	80
scaffold_1	1196642	1196749	107	8
scaffold_1	1197793	1198005	212	24
scaffold_1	1198145	1198271	126	26
scaffold_1	1201655	1201886	231	16
scaffold_1	1209890	1210217	327	26
scaffold_1	1212720	1213232	512	60
scaffold_1	1219260	1219534	274	32
scaffold_1	1222137	1222453	316	36
scaffold_1	1223972	1224738	766	102
scaffold_1	1225273	1225560	287	38
scaffold_1	1230618	1231770	1152	98
scaffold_1	1231835	1231881	46	8
scaffold_1	1237299	1237403	104	22
scaffold_1	1239489	1239721	232	28
scaffold_1	1241230	1241818	588	68
scaffold_1	1243244	1243648	404	48
scaffold_1	1248919	1249145	226	22
scaffold_1	1249334	1249929	595	54
scaffold_1	1250763	1250922	159	32
scaffold_1	1259200	1259624	424	64
scaffold_1	1263138	1263450	312	40
scaffold_1	1271090	1271468	378	28
scaffold_1	1279795	1280149	354	52
scaffold_1	1287117	1287275	158	22
scaffold_1	1291064	1291243	179	32
scaffold_1	1295984	1296217	233	24
scaffold_1	1298406	1298758	352	48
scaffold_1	1298920	1298930	10	4
scaffold_1	1303347	1303671	324	38
scaffold_1	1305321	1305610	289	36
scaffold_1	1311760	1312020	260	30
scaffold_1	1318731	1319167	436	38
scaffold_1	1325733	1326486	753	74
scaffold_1	1333545	1333590	45	10
scaffold_1	1333836	1333870	34	8
scaffold_1	1335606	1336060	454	70
scaffold_1	1347086	1347311	225	26
scaffold_1	1351062	1351388	326	46
scaffold_1	1354107	1354174	67	14
scaffold_1	1355571	1355780	209	34
scaffold_1	1357194	1357221	27	6
scaffold_1	1371665	1371896	231	18
scaffold_1	1372037	1372225	188	10
scaffold_1	1373436	1373880	444	40
scaffold_1	1379547	1379856	309	48
scaffold_1	1392693	1392831	138	28
scaffold_1	1403752	1404068	316	34
scaffold_1	1405041	1405513	472	42
scaffold_1	1408739	1408777	38	10
scaffold_1	1409729	1409985	256	30
scaffold_1	1412557	1412875	318	38
scaffold_1	1418694	1418806	112	26
scaffold_1	1419719	1419764	45	16
scaffold_1	1421462	1421689	227	30
scaffold_1	1422790	1422906	116	16
scaffold_1	1425889	1426166	277	44
scaffold_1	1426604	1426654	50	16
scaffold_1	1435336	1435573	237	34
scaffold_1	1442275	1442365	90	18
scaffold_1	1442824	1443136	312	28
scaffold_1	1447081	1447246	165	28
scaffold_1	1450724	1451115	391	54
scaffold_1	1452890	1453064	174	28
scaffold_1	1456911	1457171	260	34
scaffold_1	1465452	1465783	331	30
scaffold_1	1469814	1469896	82	16
scaffold_1	1470400	1470725	325	20
scaffold_1	1470976	1471187	211	20
scaffold_1	1473388	1474184	796	86
scaffold_1	1480531	1480555	24	8
scaffold_1	1480689	1480721	32	4
scaffold_1	1481622	1481785	163	20
scaffold_1	1486658	1486849	191	30
scaffold_1	1489799	1489982	183	30
scaffold_1	1493809	1494492	683	80
scaffold_1	1496640	1496992	352	34
scaffold_1	1500693	1501093	400	64
scaffold_1	1514555	1514589	34	8
scaffold_1	1515494	1515549	55	18
scaffold_1	1516219	1516277	58	14
scaffold_1	1516514	1516565	51	8
scaffold_1	1518013	1518349	336	38
scaffold_1	1534454	1534733	279	46
scaffold_1	1538220	1538285	65	14
scaffold_1	1540488	1540793	305	52
scaffold_1	1547773	1548107	334	42
scaffold_1	1552048	1552435	387	34
scaffold_1	1558961	1559289	328	42
scaffold_1	1559508	1559813	305	46
scaffold_1	1560553	1560727	174	22
scaffold_1	1564998	1565315	317	28
scaffold_1	1573650	1574320	670	80
scaffold_1	1579809	1580142	333	42
scaffold_1	1588662	1589331	669	86
scaffold_1	1590723	1590780	57	10
scaffold_1	1591006	1591405	399	44
scaffold_1	1593708	1594184	476	60
scaffold_1	1607243	1607728	485	50
scaffold_1	1608471	1608887	416	46
scaffold_1	1609166	1609585	419	26
scaffold_1	1612586	1612873	287	38
scaffold_1	1614619	1615104	485	40
scaffold_1	1624179	1624649	470	60
scaffold_1	1625446	1625659	213	20
scaffold_1	1631124	1631337	213	24
scaffold_1	1634685	1635099	414	76
scaffold_1	1635342	1636063	721	60
scaffold_1	1638237	1638269	32	10
scaffold_1	1638399	1638444	45	8
scaffold_1	1638566	1638630	64	10
scaffold_1	1650653	1650739	86	18
scaffold_1	1653345	1653579	234	32
scaffold_1	1657834	1658651	817	92
scaffold_1	1665050	1665572	522	46
scaffold_1	1671939	1672144	205	20
scaffold_1	1672701	1673050	349	32
scaffold_1	1674021	1674527	506	46
scaffold_1	1676595	1677249	654	52
scaffold_1	1677404	1677752	348	28
scaffold_1	1678406	1678448	42	8
scaffold_1	1678736	1678989	253	30
scaffold_1	1681182	1681452	270	28
scaffold_1	1687914	1688657	743	72
scaffold_1	1704013	1704267	254	38
scaffold_1	1707440	1707867	427	60
scaffold_1	1711350	1711391	41	10
scaffold_1	1714184	1714218	34	8
scaffold_1	1714310	1714412	102	8
scaffold_1	1714559	1714921	362	48
scaffold_1	1722616	1722747	131	18
scaffold_1	1723535	1723726	191	22
scaffold_1	1728976	1729024	48	14
scaffold_1	1731696	1731864	168	30
scaffold_1	1738681	1738773	92	24
scaffold_1	1738931	1738970	39	6
scaffold_1	1739229	1739608	379	48
scaffold_1	1748309	1748721	412	48
scaffold_1	1753129	1753496	367	22
scaffold_1	1754302	1754644	342	26
scaffold_1	1755834	1756290	456	46
scaffold_1	1791294	1791755	461	56
scaffold_1	1793096	1793507	411	32
scaffold_1	1802496	1802978	482	60
scaffold_1	1804095	1804470	375	40
scaffold_1	1807587	1807650	63	12
scaffold_1	1817541	1817703	162	34
scaffold_1	1817923	1818044	121	22
scaffold_1	1824258	1824501	243	34
scaffold_1	1829030	1829458	428	36
scaffold_1	1830832	1831194	362	50
scaffold_1	1835009	1835215	206	32
scaffold_1	1837017	1837517	500	66
scaffold_1	1838345	1838580	235	26
scaffold_1	1838765	1838894	129	24
scaffold_1	1846366	1846547	181	22
scaffold_1	1846741	1846908	167	16
scaffold_1	1847004	1847268	264	32
scaffold_1	1851061	1851098	37	10
scaffold_1	1851309	1851327	18	6
scaffold_1	1851496	1851531	35	8
scaffold_1	2017857	2018391	534	56
scaffold_1	2036370	2036817	447	56
scaffold_1	2037300	2037897	597	70
scaffold_1	2038169	2038888	719	60
scaffold_1	2039009	2039337	328	26
scaffold_1	2043984	2044269	285	34
scaffold_1	2046567	2047074	507	50
scaffold_1	2047272	2047606	334	30
scaffold_1	2064364	2064386	22	4
scaffold_1	2064535	2064625	90	20
scaffold_1	2070350	2070710	360	46
scaffold_1	2070933	2071165	232	36
scaffold_1	2075137	2075490	353	34
scaffold_1	2076574	2076875	301	24
scaffold_1	2080556	2080954	398	44
scaffold_1	2084693	2084738	45	12
scaffold_1	2084829	2084870	41	10
scaffold_1	2085110	2085165	55	12
scaffold_1	2090228	2090519	291	54
scaffold_1	2096279	2096634	355	52
scaffold_1	2100771	2101118	347	30
scaffold_1	2113264	2113375	111	32
scaffold_1	2121557	2122007	450	18
scaffold_1	2134898	2135265	367	64
scaffold_1	2137640	2138007	367	32
scaffold_1	2139703	2140163	460	32
scaffold_1	2141664	2142015	351	40
scaffold_1	2150614	2150737	123	18
scaffold_1	2152028	2152129	101	12
scaffold_1	2155732	2155799	67	12
scaffold_1	2155886	2155938	52	12
scaffold_1	2156132	2156573	441	48
scaffold_1	2156713	2156949	236	34
scaffold_1	2158575	2158770	195	28
scaffold_1	2167193	2167540	347	54
scaffold_1	2169242	2169297	55	14
scaffold_1	2175473	2175944	471	44
scaffold_1	2176386	2176657	271	38
scaffold_1	2180135	2180295	160	26
scaffold_1	2188234	2188901	667	84
scaffold_1	2193085	2193298	213	32
scaffold_1	2199419	2199896	477	62
scaffold_1	2207629	2207744	115	12
scaffold_1	2211544	2211649	105	24
scaffold_1	2218333	2218577	244	32
scaffold_1	2220381	2220685	304	36
scaffold_1	2221216	2221423	207	18
scaffold_1	2224882	2225148	266	34
scaffold_1	2228897	2229349	452	66
scaffold_1	2236445	2236617	172	32
scaffold_1	2237377	2237436	59	14
scaffold_1	2255838	2256332	494	56
scaffold_1	2256475	2257027	552	44
scaffold_1	2260767	2261405	638	86
scaffold_1	2267450	2268265	815	58
scaffold_1	2270101	2270453	352	44
scaffold_1	2282771	2283516	745	70
scaffold_1	2301056	2301100	44	10
scaffold_1	2302307	2302943	636	40
scaffold_1	2305947	2305972	25	10
scaffold_1	2307310	2307399	89	20
scaffold_1	2313640	2313807	167	20
scaffold_1	2321728	2322467	739	74
scaffold_1	2323034	2323064	30	8
scaffold_1	2323615	2323796	181	16
scaffold_1	2329642	2329660	18	4
scaffold_1	2329888	2330287	399	48
scaffold_1	2330434	2330780	346	44
scaffold_1	2332269	2332898	629	74
scaffold_1	2333005	2333166	161	26
scaffold_1	2335944	2336075	131	20
scaffold_1	2338235	2339044	809	70
scaffold_1	2341522	2341616	94	20
scaffold_1	2352020	2352724	704	68
scaffold_1	2359798	2359851	53	12
scaffold_1	2377624	2378099	475	64
scaffold_1	2392374	2392666	292	34
scaffold_1	2394327	2394708	381	58
scaffold_1	2396167	2396430	263	36
scaffold_1	2410832	2410870	38	12
scaffold_1	2414546	2414796	250	40
scaffold_1	2415005	2415232	227	20
scaffold_1	2420765	2421348	583	50
scaffold_1	2431038	2431111	73	18
scaffold_1	2446605	2447181	576	60
scaffold_1	2453116	2453457	341	50
scaffold_1	2462222	2462438	216	30
scaffold_1	2465766	2466306	540	42
scaffold_1	2467462	2468055	593	84
scaffold_1	2469674	2469949	275	48
scaffold_1	2480859	2481121	262	28
scaffold_1	2481584	2481622	38	4
scaffold_1	2481846	2482216	370	50
scaffold_1	2495740	2495808	68	14
scaffold_1	2500494	2500764	270	24
scaffold_1	2504286	2504583	297	38
scaffold_1	2510778	2511014	236	26
scaffold_1	2511133	2511150	17	6
scaffold_1	2518119	2518316	197	24
scaffold_1	2523042	2523451	409	46
scaffold_1	2527141	2527595	454	58
scaffold_1	2533662	2534080	418	64
scaffold_1	2534975	2535241	266	32
scaffold_1	2541989	2542541	552	60
scaffold_1	2543057	2543286	229	30
scaffold_1	2554091	2554380	289	50
scaffold_1	2556946	2557161	215	36
scaffold_1	2561319	2561574	255	28
scaffold_1	2569386	2569679	293	42
scaffold_1	2607584	2607646	62	16
scaffold_1	2633698	2633937	239	28
scaffold_1	2634073	2634277	204	26
scaffold_1	2635645	2635873	228	24
scaffold_1	2637560	2637715	155	14
scaffold_1	2641869	2642119	250	22
scaffold_1	2645257	2645264	7	4
scaffold_1	2645528	2645694	166	24
scaffold_1	2648576	2648840	264	26
scaffold_1	2656811	2657188	377	46
scaffold_1	2666996	2667385	389	42
scaffold_1	2675850	2676023	173	20
scaffold_1	2680450	2680611	161	22
scaffold_1	2683823	2684140	317	52
scaffold_1	2689800	2690421	621	52
scaffold_1	2700640	2700833	193	32
scaffold_1	2702177	2702370	193	34
scaffold_1	2702539	2702565	26	6
scaffold_1	2718653	2718728	75	16
scaffold_1	2719429	2719472	43	12
scaffold_1	2731209	2731572	363	50
scaffold_1	2738846	2739012	166	32
scaffold_1	2740849	2741348	499	52
scaffold_1	2741456	2741521	65	16
scaffold_1	2831478	2831779	301	40
scaffold_1	2835377	2835526	149	28
scaffold_1	2843213	2843482	269	36
scaffold_1	2860090	2860453	363	44
scaffold_1	2863293	2863810	517	68
scaffold_1	2868817	2869246	429	34
scaffold_1	2873545	2874018	473	48
scaffold_1	2876652	2877024	372	34
scaffold_1	2878609	2878937	328	38
scaffold_1	2884701	2884891	190	30
scaffold_1	2885936	2886180	244	24
scaffold_1	2894814	2894873	59	14
scaffold_1	2895105	2895217	112	16
scaffold_1	2896439	2896824	385	38
scaffold_1	2905871	2906403	532	70
scaffold_1	2906629	2906924	295	22
scaffold_1	2907233	2907289	56	16
scaffold_1	2910675	2911103	428	52
scaffold_1	2914826	2915245	419	56
scaffold_1	2924901	2925170	269	26
scaffold_1	2925375	2925727	352	38
scaffold_1	2931550	2931774	224	26
scaffold_1	2936035	2936208	173	28
scaffold_1	2965191	2965454	263	30
scaffold_1	3059388	3059443	55	18
scaffold_1	3130069	3130182	113	12
scaffold_1	3130444	3130856	412	48
scaffold_1	3195287	3195595	308	32
scaffold_1	3197264	3197524	260	22
scaffold_1	3197584	3197610	26	6
scaffold_1	3197668	3197741	73	4
scaffold_1	3203311	3203653	342	38
scaffold_1	3203839	3204683	844	80
scaffold_1	3209637	3209904	267	30
scaffold_1	3216348	3216593	245	38
scaffold_1	3221471	3221537	66	10
scaffold_1	3221700	3221764	64	14
scaffold_1	3223049	3223341	292	10
scaffold_1	3223433	3223566	133	24
scaffold_1	3246992	3247059	67	20
scaffold_1	3380933	3381224	291	28
scaffold_1	3382151	3382460	309	40
scaffold_1	3386396	3386967	571	68
scaffold_1	3387478	3387695	217	18
scaffold_1	3394231	3394503	272	38
scaffold_1	3400578	3400981	403	42
scaffold_1	3401570	3402496	926	110
scaffold_1	3412583	3413044	461	74
scaffold_1	3428333	3428367	34	10
scaffold_1	3438216	3438533	317	48
scaffold_1	3440502	3440599	97	20
scaffold_1	3446919	3447434	515	48
scaffold_1	3449246	3449309	63	16
scaffold_1	3449569	3450086	517	36
scaffold_1	3460985	3461193	208	28
scaffold_1	3461375	3461986	611	74
scaffold_1	3472421	3472979	558	40
scaffold_1	3480239	3481099	860	74
scaffold_1	3481759	3481873	114	14
scaffold_1	3500515	3500702	187	24
scaffold_1	3505664	3505991	327	48
scaffold_1	3506787	3507233	446	36
scaffold_1	3524869	3524951	82	22
scaffold_1	3525456	3525576	120	24
scaffold_1	3530280	3530386	106	20
scaffold_1	3538070	3538406	336	48
scaffold_1	3542206	3542544	338	44
scaffold_1	3544485	3544693	208	20
scaffold_1	3568615	3569014	399	42
scaffold_1	3582350	3582908	558	64
scaffold_1	3583994	3584161	167	24
scaffold_1	3587174	3587843	669	46
scaffold_1	3590695	3590891	196	28
scaffold_1	3591083	3591110	27	8
scaffold_1	3615133	3615348	215	30
scaffold_1	3618934	3619303	369	50
scaffold_1	3623101	3623695	594	70
scaffold_1	3624209	3624817	608	36
scaffold_1	3660514	3661019	505	40
scaffold_1	3663056	3663182	126	18
scaffold_1	3705557	3705953	396	38
scaffold_1	3707863	3708250	387	40
scaffold_1	3719632	3719789	157	24
scaffold_1	3720161	3720231	70	8
scaffold_1	3720633	3720815	182	14
scaffold_1	3722210	3722683	473	38
scaffold_1	3723652	3724033	381	30
scaffold_1	3727802	3727864	62	14
scaffold_1	3733737	3734037	300	34
scaffold_1	3735113	3735723	610	48
scaffold_1	3745533	3745736	203	26
scaffold_1	3762113	3762425	312	40
scaffold_1	3768247	3768662	415	38
scaffold_1	3774528	3774919	391	42
scaffold_1	3778868	3778879	11	4
scaffold_1	3778989	3779367	378	40
scaffold_1	3779916	3780004	88	22
scaffold_1	3787583	3787845	262	52
scaffold_1	3790491	3790713	222	50
scaffold_1	3795242	3795715	473	50
scaffold_1	3796422	3796801	379	50
scaffold_1	3797541	3797961	420	56
scaffold_1	3799303	3799685	382	40
scaffold_1	3802563	3802917	354	30
scaffold_1	3814444	3814967	523	46
scaffold_1	3822322	3822334	12	4
scaffold_1	3824896	3825238	342	52
scaffold_1	3827591	3828407	816	84
scaffold_1	3836442	3836747	305	24
scaffold_1	3839080	3839482	402	46
scaffold_1	3849575	3849888	313	46
scaffold_1	3855176	3855332	156	16
scaffold_1	3860393	3860426	33	6
scaffold_1	3865358	3865684	326	48
scaffold_1	3874015	3874101	86	14
scaffold_1	3877308	3877369	61	14
scaffold_1	3895661	3895942	281	38
scaffold_1	3898302	3898551	249	26
scaffold_1	3898639	3898671	32	8
scaffold_1	3900614	3900851	237	28
scaffold_1	3913475	3913667	192	38
scaffold_1	3916922	3916956	34	12
scaffold_1	3917117	3917196	79	16
scaffold_1	3917310	3917325	15	4
scaffold_1	3929086	3929517	431	40
scaffold_1	3929856	3929992	136	24
scaffold_1	3944487	3944668	181	22
scaffold_1	3951238	3951682	444	42
scaffold_1	3967019	3967125	106	24
scaffold_1	3977308	3977568	260	36
scaffold_1	3979673	3979876	203	28
scaffold_1	3981960	3982387	427	44
scaffold_1	3986564	3987060	496	46
scaffold_1	3996573	3996718	145	26
scaffold_1	4013595	4013972	377	40
scaffold_1	4022858	4022976	118	26
scaffold_1	4025366	4026007	641	58
scaffold_1	4040534	4040977	443	50
scaffold_1	4098347	4098433	86	16
scaffold_1	4108349	4108721	372	48
scaffold_1	4108837	4108930	93	6
scaffold_1	4109643	4109712	69	38
scaffold_1	4123218	4123664	446	58
scaffold_1	4148686	4149058	372	36
scaffold_1	4151819	4152269	450	44
scaffold_1	4152779	4152922	143	20
scaffold_1	4155816	4155875	59	8
scaffold_1	4156076	4156562	486	46
scaffold_1	4171466	4171905	439	40
scaffold_1	4187505	4187514	9	4
scaffold_1	4187619	4187753	134	18
scaffold_1	4188922	4188968	46	10
scaffold_1	4190090	4190549	459	38
scaffold_1	4222474	4222911	437	52
scaffold_1	4234601	4235238	637	76
scaffold_1	4270927	4271291	364	42
scaffold_1	4273390	4273785	395	48
scaffold_1	4300089	4300114	25	6
scaffold_1	4302580	4303106	526	44
scaffold_1	4308380	4308761	381	42
scaffold_1	4309677	4309887	210	26
scaffold_1	4313662	4313851	189	28
scaffold_1	4314705	4314982	277	29
scaffold_10	966	1080	114	18
scaffold_10	1977	2285	308	30
scaffold_10	6195	6860	665	78
scaffold_10	7323	7357	34	10
scaffold_10	7518	7538	20	4
scaffold_10	12438	12644	206	20
scaffold_10	13080	13470	390	50
scaffold_10	14441	14634	193	34
scaffold_10	22739	22857	118	24
scaffold_10	23465	23928	463	76
scaffold_10	25958	26092	134	34
scaffold_10	30400	31224	824	68
scaffold_10	36356	36646	290	36
scaffold_10	39851	39952	101	16
scaffold_10	44072	44282	210	32
scaffold_10	44412	44678	266	16
scaffold_10	54902	55239	337	48
scaffold_10	61311	62093	782	78
scaffold_10	70962	71632	670	66
scaffold_10	76050	76384	334	46
scaffold_10	78800	78853	53	6
scaffold_10	78972	78991	19	6
scaffold_10	79228	79322	94	20
scaffold_10	80320	80534	214	24
scaffold_10	84523	84731	208	24
scaffold_10	86990	87270	280	30
scaffold_10	88032	88458	426	60
scaffold_10	88885	89110	225	28
scaffold_10	90453	90963	510	54
scaffold_10	91731	92048	317	54
scaffold_10	97103	97399	296	40
scaffold_10	97974	98379	405	44
scaffold_10	102789	103178	389	44
scaffold_10	104161	104366	205	34
scaffold_10	107820	108154	334	58
scaffold_10	113969	114510	541	54
scaffold_10	115834	115875	41	8
scaffold_10	115944	116265	321	34
scaffold_10	119421	119596	175	24
scaffold_10	126510	126871	361	32
scaffold_10	127008	127240	232	38
scaffold_10	136379	136887	508	54
scaffold_10	143004	143550	546	72
scaffold_10	149848	150266	418	40
scaffold_10	153766	153996	230	38
scaffold_10	154144	154187	43	10
scaffold_10	157422	157669	247	18
scaffold_10	157847	157863	16	4
scaffold_10	168495	168589	94	12
scaffold_10	169049	169334	285	36
scaffold_10	171534	171952	418	28
scaffold_10	172115	172122	7	4
scaffold_10	175173	175363	190	30
scaffold_10	178831	178908	77	18
scaffold_10	192223	192725	502	44
scaffold_10	193598	193981	383	56
scaffold_10	194509	195259	750	56
scaffold_10	201921	202249	328	40
scaffold_10	209398	209467	69	16
scaffold_10	218627	218712	85	16
scaffold_10	225882	226202	320	44
scaffold_10	233825	234013	188	32
scaffold_10	238341	238372	31	8
scaffold_10	238523	238753	230	36
scaffold_10	246558	246982	424	46
scaffold_10	251109	251602	493	64
scaffold_10	253272	253580	308	36
scaffold_10	257243	257630	387	44
scaffold_10	261339	261532	193	34
scaffold_10	261683	261726	43	10
scaffold_10	265652	266076	424	46
scaffold_10	285820	286244	424	46
scaffold_10	292239	292282	43	10
scaffold_10	292433	292663	230	36
scaffold_10	294349	294772	423	44
scaffold_10	295738	295976	238	48
scaffold_10	304777	304984	207	34
scaffold_10	305157	305184	27	6
scaffold_10	310900	311228	328	28
scaffold_10	311399	311705	306	38
scaffold_10	317350	317587	237	34
scaffold_10	317681	317958	277	20
scaffold_10	318914	319463	549	44
scaffold_10	326385	326433	48	10
scaffold_10	333797	334153	356	42
scaffold_10	336717	336804	87	18
scaffold_10	336883	337204	321	48
scaffold_10	344216	344428	212	26
scaffold_10	348567	349127	560	74
scaffold_10	353813	353856	43	10
scaffold_10	354007	354237	230	34
scaffold_10	358618	358763	145	30
scaffold_10	363172	363206	34	8
scaffold_10	389752	389770	18	6
scaffold_10	389921	390114	193	30
scaffold_10	395924	395976	52	14
scaffold_10	398506	398798	292	40
scaffold_10	398995	399016	21	10
scaffold_10	402173	402399	226	32
scaffold_10	404139	404622	483	56
scaffold_10	411608	412051	443	48
scaffold_10	414091	414477	386	50
scaffold_10	415570	415621	51	14
scaffold_10	416855	417377	522	50
scaffold_10	465170	465358	188	26
scaffold_10	473250	473684	434	56
scaffold_10	477488	477982	494	54
scaffold_10	487070	487831	761	68
scaffold_10	497141	497286	145	26
scaffold_10	499490	499805	315	40
scaffold_10	502060	502749	689	72
scaffold_10	507650	508049	399	52
scaffold_10	509431	509882	451	70
scaffold_10	514671	514861	190	24
scaffold_10	523634	524042	408	60
scaffold_10	532619	532944	325	32
scaffold_10	546785	547386	601	54
scaffold_10	548337	548486	149	22
scaffold_10	548694	548873	179	24
scaffold_10	549293	549709	416	60
scaffold_10	551731	552024	293	26
scaffold_10	557122	557558	436	52
scaffold_10	559341	559405	64	18
scaffold_10	563498	563795	297	28
scaffold_10	569509	569827	318	34
scaffold_10	570395	570821	426	62
scaffold_10	590219	590504	285	32
scaffold_10	596655	596943	288	36
scaffold_10	604492	604667	175	24
scaffold_10	604853	605165	312	46
scaffold_10	606161	606369	208	30
scaffold_10	606563	606632	69	12
scaffold_10	619871	620221	350	30
scaffold_10	640992	641023	31	8
scaffold_10	641863	642456	593	58
scaffold_10	654428	654592	164	18
scaffold_10	655916	656225	309	38
scaffold_10	664420	664590	170	32
scaffold_10	664682	664777	95	12
scaffold_10	667024	667403	379	36
scaffold_10	672507	672780	273	22
scaffold_10	675042	675323	281	36
scaffold_10	679031	679263	232	30
scaffold_10	681932	682312	380	60
scaffold_10	684552	684796	244	30
scaffold_10	687057	687152	95	18
scaffold_10	687895	688460	565	58
scaffold_10	689291	689385	94	16
scaffold_10	696515	696662	147	26
scaffold_10	698655	698746	91	16
scaffold_10	699730	700134	404	62
scaffold_10	701129	701521	392	50
scaffold_10	708166	708264	98	14
scaffold_10	708417	708448	31	8
scaffold_10	709581	709636	55	14
scaffold_10	712326	712484	158	22
scaffold_10	712705	712886	181	24
scaffold_10	744514	744705	191	28
scaffold_10	744848	744904	56	12
scaffold_10	747973	748580	607	50
scaffold_10	749932	750008	76	16
scaffold_10	753473	753621	148	26
scaffold_10	756538	756865	327	44
scaffold_10	759001	759062	61	18
scaffold_10	765680	765955	275	34
scaffold_10	770488	770551	63	8
scaffold_10	773528	773996	468	60
scaffold_10	779928	780330	402	36
scaffold_10	782769	782834	65	8
scaffold_10	782945	783189	244	34
scaffold_10	788774	789034	260	42
scaffold_10	800704	800952	248	40
scaffold_10	805658	805971	313	36
scaffold_10	806867	807240	373	38
scaffold_10	809669	809685	16	6
scaffold_10	814020	814356	336	34
scaffold_10	814552	814614	62	8
scaffold_10	819552	819581	29	8
scaffold_10	825150	825283	133	22
scaffold_10	825525	825694	169	34
scaffold_10	825836	826036	200	26
scaffold_10	829152	829455	303	40
scaffold_10	835916	836675	759	68
scaffold_10	841846	841904	58	10
scaffold_10	841977	842168	191	16
scaffold_10	842312	842591	279	24
scaffold_10	845884	845916	32	8
scaffold_10	846154	846403	249	22
scaffold_10	846515	846840	325	36
scaffold_10	847859	847913	54	10
scaffold_10	848072	848636	564	94
scaffold_10	852838	852964	126	14
scaffold_10	861660	861876	216	22
scaffold_10	862307	862643	336	42
scaffold_10	867024	867200	176	30
scaffold_10	871727	871759	32	8
scaffold_10	877256	877688	432	56
scaffold_10	881435	881662	227	28
scaffold_10	883245	883685	440	58
scaffold_10	888140	888342	202	36
scaffold_10	891060	891622	562	56
scaffold_10	891707	891795	88	16
scaffold_10	893991	894405	414	50
scaffold_10	897819	898077	258	38
scaffold_10	899992	900636	644	72
scaffold_10	902087	902310	223	30
scaffold_10	909060	909515	455	52
scaffold_10	909682	909770	88	16
scaffold_10	922775	923108	333	40
scaffold_10	929321	929847	526	32
scaffold_10	931348	931673	325	34
scaffold_10	933011	933336	325	34
scaffold_10	938462	938591	129	24
scaffold_10	943428	943869	441	48
scaffold_10	948378	949112	734	94
scaffold_10	977030	977353	323	38
scaffold_10	979736	979944	208	28
scaffold_10	981615	982071	456	42
scaffold_10	982851	983065	214	26
scaffold_10	983871	984067	196	22
scaffold_10	985116	985363	247	26
scaffold_10	985473	985642	169	20
scaffold_10	995617	995798	181	20
scaffold_10	999672	1000127	455	36
scaffold_10	1005861	1006248	387	38
scaffold_10	1011413	1011582	169	16
scaffold_10	1014030	1014603	573	62
scaffold_10	1017767	1017830	63	22
scaffold_10	1026125	1026514	389	42
scaffold_10	1030695	1030813	118	22
scaffold_10	1035432	1035725	293	32
scaffold_10	1036042	1036198	156	30
scaffold_10	1036935	1037075	140	24
scaffold_10	1041077	1041235	158	22
scaffold_10	1042045	1042426	381	38
scaffold_10	1042670	1042845	175	28
scaffold_10	1047364	1047534	170	24
scaffold_10	1051381	1051739	358	40
scaffold_10	1058471	1058949	478	30
scaffold_10	1061415	1062370	955	94
scaffold_10	1067270	1067284	14	4
scaffold_10	1072711	1073204	493	52
scaffold_10	1074951	1075375	424	42
scaffold_10	1084556	1084755	199	30
scaffold_10	1085537	1085655	118	20
scaffold_10	1094568	1094627	59	8
scaffold_10	1094804	1095071	267	24
scaffold_10	1096609	1097141	532	78
scaffold_10	1099688	1100360	672	54
scaffold_10	1104262	1104650	388	50
scaffold_10	1104918	1105151	233	46
scaffold_10	1112465	1112634	169	28
scaffold_10	1119096	1119141	45	18
scaffold_10	1122409	1122676	267	48
scaffold_10	1130801	1130878	77	20
scaffold_10	1131002	1131743	741	70
scaffold_10	1141670	1142134	464	54
scaffold_10	1144661	1145696	1035	92
scaffold_10	1153741	1153902	161	20
scaffold_10	1154204	1154624	420	36
scaffold_10	1289383	1289429	46	8
scaffold_10	1292650	1292678	28	8
scaffold_10	1292833	1292983	150	18
scaffold_10	1295344	1295687	343	44
scaffold_10	1296034	1296468	434	42
scaffold_10	1312930	1313042	112	22
scaffold_10	1314250	1314816	566	60
scaffold_10	1319055	1319406	351	40
scaffold_10	1320809	1321172	363	42
scaffold_10	1327070	1327351	281	42
scaffold_10	1328317	1328412	95	16
scaffold_10	1328505	1328831	326	44
scaffold_10	1335634	1335766	132	16
scaffold_10	1337472	1338015	543	70
scaffold_10	1340416	1340959	543	56
scaffold_10	1344677	1344941	264	26
scaffold_10	1345273	1345377	104	24
scaffold_10	1350451	1350739	288	48
scaffold_10	1358976	1359323	347	44
scaffold_10	1365357	1365635	278	26
scaffold_10	1370624	1370768	144	14
scaffold_10	1372396	1372469	73	16
scaffold_10	1375722	1376142	420	38
scaffold_10	1376359	1376665	306	32
scaffold_10	1380844	1381082	238	28
scaffold_10	1382799	1382956	157	28
scaffold_10	1392136	1392212	76	12
scaffold_10	1392439	1392521	82	14
scaffold_10	1396893	1397006	113	16
scaffold_10	1397166	1397984	818	98
scaffold_10	1404100	1404140	40	16
scaffold_10	1405929	1406731	802	72
scaffold_10	1416147	1416579	432	52
scaffold_10	1421374	1421433	59	14
scaffold_10	1423444	1423719	275	26
scaffold_10	1423962	1424175	213	34
scaffold_10	1425833	1425927	94	8
scaffold_10	1433829	1433901	72	16
scaffold_10	1436625	1437097	472	68
scaffold_10	1439095	1439563	468	56
scaffold_10	1441187	1441867	680	90
scaffold_10	1445144	1445205	61	10
scaffold_10	1445619	1445766	147	16
scaffold_10	1445889	1445945	56	14
scaffold_10	1448899	1449486	587	72
scaffold_10	1460811	1461029	218	20
scaffold_10	1461547	1462152	605	62
scaffold_10	1466167	1466371	204	26
scaffold_10	1467263	1467604	341	34
scaffold_10	1470257	1470532	275	54
scaffold_10	1479463	1479698	235	40
scaffold_10	1497944	1498194	250	56
scaffold_10	1502804	1503038	234	35
scaffold_34	8789	8864	75	22
scaffold_34	22365	22574	209	18
scaffold_34	22726	23245	519	58
scaffold_34	25532	25816	284	28
scaffold_34	40390	41161	771	64
scaffold_34	45005	45435	430	50
scaffold_34	54394	54613	219	34
scaffold_34	77471	77784	313	28
scaffold_34	80732	80915	183	12
scaffold_34	81181	81701	520	58
scaffold_34	83871	83904	33	4
scaffold_34	83967	84147	180	20
scaffold_34	97264	97342	78	20
scaffold_34	97715	97856	141	22
scaffold_34	114722	114798	76	12
scaffold_34	119272	119398	126	22
scaffold_34	119532	119682	150	28
scaffold_34	119852	119936	84	18
scaffold_34	127106	127759	653	78
scaffold_34	132085	132209	124	20
scaffold_34	132478	133073	595	58
scaffold_34	142640	142718	78	20
scaffold_34	143091	143232	141	22
scaffold_34	153058	153158	100	24
scaffold_34	158788	159434	646	70
scaffold_34	168051	168456	405	32
scaffold_34	170456	170706	250	26
scaffold_34	171064	171529	465	60
scaffold_34	174431	174597	166	26
scaffold_34	178017	178328	311	48
scaffold_34	178512	178644	132	22
scaffold_34	182332	182397	65	18
scaffold_34	183547	183757	210	36
scaffold_34	194796	194988	192	26
scaffold_34	197476	198277	801	108
scaffold_34	198822	199045	223	28
scaffold_34	211590	211869	279	44
scaffold_34	216064	216578	514	98
scaffold_34	219744	220217	473	70
scaffold_34	223138	223170	32	8
scaffold_34	229845	229951	106	20
scaffold_34	230529	230919	390	40
scaffold_34	233252	233452	200	22
scaffold_34	233950	234119	169	28
scaffold_34	235587	236027	440	30
scaffold_34	236960	237012	52	8
scaffold_34	237702	237707	5	4
scaffold_34	244636	244820	184	18
scaffold_34	245602	246358	756	72
scaffold_34	252316	252563	247	34
scaffold_34	255450	255777	327	40
scaffold_34	267830	268230	400	54
scaffold_34	270817	271315	498	66
scaffold_34	276551	277055	504	44
scaffold_34	284158	284220	62	16
scaffold_34	285159	285219	60	4
scaffold_34	285396	285637	241	18
scaffold_34	286022	286075	53	8
scaffold_34	287873	287928	55	14
scaffold_34	301420	301498	78	18
scaffold_34	307267	307323	56	14
scaffold_34	313240	313309	69	14
scaffold_34	319322	319400	78	18
scaffold_34	322318	322415	97	18
scaffold_34	325982	326275	293	30
scaffold_34	326561	326630	69	14
scaffold_34	328116	328275	159	12
scaffold_34	328902	328944	42	8
scaffold_34	335880	336374	494	40
scaffold_34	337340	337759	419	54
scaffold_34	353552	354156	604	64
scaffold_34	359122	359329	207	24
scaffold_34	359654	359966	312	36
scaffold_34	361566	361886	320	32
scaffold_34	362269	362359	90	18
scaffold_34	362461	362611	150	22
scaffold_34	374987	375217	230	44
scaffold_34	377808	377981	173	48
scaffold_34	380458	380858	400	36
scaffold_34	381234	381467	233	22
scaffold_34	390313	390522	209	30
scaffold_34	390797	391065	268	36
scaffold_34	392877	393325	448	52
scaffold_34	401473	401788	315	42
scaffold_34	407851	408020	169	14
scaffold_34	408130	408327	197	24
scaffold_34	414257	414754	497	50
scaffold_34	415269	415746	477	60
scaffold_34	418202	418663	461	50
scaffold_34	429602	429700	98	18
scaffold_34	430236	430527	291	24
scaffold_34	435307	435458	151	20
scaffold_34	437932	438518	586	58
scaffold_34	439271	439361	90	14
scaffold_34	440141	441065	924	92
scaffold_34	443521	443685	164	26
scaffold_34	448650	448824	174	22
scaffold_34	451276	451559	283	42
scaffold_34	456199	456553	354	37
scaffold_49	4237	4518	281	40
scaffold_49	6718	7000	282	28
scaffold_49	16963	17476	513	52
scaffold_49	17629	17877	248	26
scaffold_52	4617	4867	250	16
scaffold_52	9977	10583	606	66
scaffold_52	11101	11297	196	16
scaffold_52	12369	12418	49	8
scaffold_52	27113	27182	69	16
scaffold_52	30582	30651	69	16
scaffold_52	33736	33804	68	15
scaffold_55	6016	6453	437	52
scaffold_55	19004	19119	115	19
scaffold_65	3349	3417	68	13
scaffold_11	18809	19152	343	50
scaffold_11	19491	19538	47	18
scaffold_11	34987	35060	73	10
scaffold_11	35184	35325	141	14
scaffold_11	35699	35780	81	12
scaffold_11	41958	42335	377	32
scaffold_11	57014	57372	358	28
scaffold_11	70119	70458	339	50
scaffold_11	73329	73555	226	34
scaffold_11	74770	74826	56	16
scaffold_11	103582	103634	52	14
scaffold_11	121998	122376	378	42
scaffold_11	122556	122853	297	44
scaffold_11	125552	125625	73	20
scaffold_11	154486	154974	488	46
scaffold_11	156468	156855	387	60
scaffold_11	160588	160908	320	38
scaffold_11	161861	162113	252	38
scaffold_11	163162	163594	432	36
scaffold_11	166137	166461	324	38
scaffold_11	175566	175932	366	32
scaffold_11	180509	180881	372	46
scaffold_11	185621	186037	416	54
scaffold_11	188530	188929	399	58
scaffold_11	195870	196022	152	24
scaffold_11	200602	200891	289	40
scaffold_11	202593	202734	141	22
scaffold_11	209985	210261	276	40
scaffold_11	210482	210493	11	4
scaffold_11	214204	214220	16	8
scaffold_11	214305	214656	351	26
scaffold_11	220062	220664	602	60
scaffold_11	220709	220875	166	28
scaffold_11	223702	224042	340	30
scaffold_11	224185	224416	231	26
scaffold_11	225453	225920	467	36
scaffold_11	227902	228055	153	28
scaffold_11	230317	230589	272	38
scaffold_11	239449	239650	201	26
scaffold_11	241418	241503	85	16
scaffold_11	244858	245306	448	50
scaffold_11	251342	251503	161	16
scaffold_11	251890	252013	123	24
scaffold_11	254002	254309	307	36
scaffold_11	255198	255327	129	16
scaffold_11	260727	261189	462	30
scaffold_11	265223	265483	260	40
scaffold_11	268884	269425	541	90
scaffold_11	271263	271558	295	26
scaffold_11	272964	273309	345	32
scaffold_11	273665	273767	102	16
scaffold_11	273903	274015	112	12
scaffold_11	275356	275572	216	28
scaffold_11	283509	283784	275	48
scaffold_11	287143	287396	253	36
scaffold_11	291652	291715	63	8
scaffold_11	291871	291892	21	4
scaffold_11	296618	296957	339	40
scaffold_11	327701	328142	441	46
scaffold_11	334336	334609	273	38
scaffold_11	337575	338059	484	50
scaffold_11	358974	359108	134	20
scaffold_11	364129	364234	105	20
scaffold_11	385757	386009	252	30
scaffold_11	388893	389208	315	34
scaffold_11	417452	417729	277	24
scaffold_11	417783	418015	232	26
scaffold_11	419690	420018	328	40
scaffold_11	428497	428543	46	6
scaffold_11	428713	429055	342	40
scaffold_11	429293	429819	526	72
scaffold_11	429891	430023	132	20
scaffold_11	452965	453112	147	22
scaffold_11	484974	485327	353	48
scaffold_11	498636	499397	761	78
scaffold_11	499487	499533	46	6
scaffold_11	529066	529293	227	36
scaffold_11	541849	542350	501	48
scaffold_11	551814	552005	191	24
scaffold_11	554271	554624	353	26
scaffold_11	562322	563055	733	92
scaffold_11	563875	564249	374	30
scaffold_11	564623	565072	449	40
scaffold_11	567676	567865	189	26
scaffold_11	584725	584898	173	30
scaffold_11	590067	590139	72	16
scaffold_11	591364	591410	46	12
scaffold_11	602556	603298	742	70
scaffold_11	613502	614213	711	76
scaffold_11	616284	616356	72	16
scaffold_11	639190	639223	33	6
scaffold_11	639374	639685	311	28
scaffold_11	642050	642474	424	48
scaffold_11	653712	653870	158	28
scaffold_11	658201	658878	677	86
scaffold_11	661392	661970	578	72
scaffold_11	670362	670501	139	18
scaffold_11	675339	675580	241	26
scaffold_11	675672	676190	518	34
scaffold_11	679363	679720	357	42
scaffold_11	684684	684928	244	36
scaffold_11	710128	710444	316	34
scaffold_11	711014	711688	674	62
scaffold_11	715344	715825	481	52
scaffold_11	720792	720841	49	10
scaffold_11	720973	721145	172	20
scaffold_11	727566	727671	105	18
scaffold_11	727776	727871	95	16
scaffold_11	734441	734613	172	26
scaffold_11	737449	737622	173	28
scaffold_11	740273	740739	466	52
scaffold_11	752950	753330	380	52
scaffold_11	758621	758933	312	50
scaffold_11	759294	759418	124	14
scaffold_11	761582	762126	544	70
scaffold_11	763055	763222	167	18
scaffold_11	763447	763494	47	6
scaffold_11	771141	771510	369	62
scaffold_11	771743	772040	297	30
scaffold_11	773164	773313	149	14
scaffold_11	773428	773699	271	38
scaffold_11	776750	777489	739	80
scaffold_11	778300	778479	179	28
scaffold_11	788410	788447	37	10
scaffold_11	791857	792124	267	42
scaffold_11	800160	800307	147	38
scaffold_11	816986	817315	329	20
scaffold_11	817501	817908	407	54
scaffold_11	819083	819763	680	62
scaffold_11	825751	826045	294	44
scaffold_11	826195	826349	154	18
scaffold_11	827804	828054	250	34
scaffold_11	829056	829448	392	44
scaffold_11	829668	829932	264	28
scaffold_11	831149	831357	208	18
scaffold_11	833193	833647	454	54
scaffold_11	835534	835974	440	58
scaffold_11	844670	844700	30	8
scaffold_11	845252	845563	311	40
scaffold_11	848424	848704	280	26
scaffold_11	848816	848892	76	10
scaffold_11	850758	851634	876	62
scaffold_11	855581	855948	367	50
scaffold_11	871319	871495	176	34
scaffold_11	879771	879947	176	28
scaffold_11	883140	883573	433	42
scaffold_11	885709	886024	315	32
scaffold_11	886202	886578	376	36
scaffold_11	893032	893104	72	20
scaffold_11	898072	898385	313	28
scaffold_11	903164	903478	314	38
scaffold_11	924190	924242	52	12
scaffold_11	930599	931089	490	48
scaffold_11	932310	932669	359	44
scaffold_11	944139	944478	339	44
scaffold_11	945696	945968	272	42
scaffold_11	949099	949219	120	24
scaffold_11	952058	952621	563	78
scaffold_11	958269	958478	209	28
scaffold_11	961075	961351	276	20
scaffold_11	962080	962356	276	20
scaffold_11	962757	962808	51	12
scaffold_11	966129	966658	529	60
scaffold_11	967863	967983	120	26
scaffold_11	969073	969581	508	40
scaffold_11	970133	970547	414	42
scaffold_11	980697	980966	269	32
scaffold_11	981291	981371	80	20
scaffold_11	990487	991149	662	72
scaffold_11	991612	991919	307	40
scaffold_11	996571	996715	144	26
scaffold_11	999426	999795	369	46
scaffold_11	1002181	1002360	179	26
scaffold_11	1011170	1011597	427	46
scaffold_11	1012808	1013138	330	46
scaffold_11	1013299	1013346	47	8
scaffold_11	1015817	1015993	176	22
scaffold_11	1016250	1016437	187	18
scaffold_11	1024417	1024629	212	24
scaffold_11	1025951	1026305	354	44
scaffold_11	1028744	1028868	124	24
scaffold_11	1036132	1037025	893	98
scaffold_11	1041979	1042083	104	20
scaffold_11	1051469	1051758	289	48
scaffold_11	1054021	1054263	242	38
scaffold_11	1055723	1055892	169	18
scaffold_11	1056416	1057082	666	42
scaffold_11	1057979	1058120	141	16
scaffold_11	1060946	1061260	314	38
scaffold_11	1073974	1074401	427	42
scaffold_11	1079672	1079996	324	42
scaffold_11	1085806	1086099	293	42
scaffold_11	1091580	1092011	431	42
scaffold_11	1094426	1094858	432	48
scaffold_11	1098209	1098609	400	54
scaffold_11	1104647	1104929	282	40
scaffold_11	1106202	1106399	197	14
scaffold_11	1106579	1106959	380	46
scaffold_11	1110056	1110649	593	56
scaffold_11	1128182	1128267	85	24
scaffold_11	1129528	1129805	277	46
scaffold_11	1132278	1132553	275	36
scaffold_11	1144758	1144816	58	14
scaffold_11	1144946	1145021	75	14
scaffold_11	1145176	1145525	349	30
scaffold_11	1147906	1148392	486	58
scaffold_11	1151350	1151492	142	24
scaffold_11	1153611	1154021	410	46
scaffold_11	1154286	1154294	8	4
scaffold_11	1166177	1166550	373	30
scaffold_11	1168373	1168604	231	36
scaffold_11	1174740	1175005	265	34
scaffold_11	1175117	1175221	104	14
scaffold_11	1175743	1176137	394	48
scaffold_11	1182919	1182944	25	8
scaffold_11	1191122	1191373	251	22
scaffold_11	1195341	1195533	192	28
scaffold_11	1205567	1205860	293	18
scaffold_11	1210983	1211229	246	34
scaffold_11	1212828	1213698	870	120
scaffold_11	1224591	1224787	196	36
scaffold_11	1231229	1231661	432	66
scaffold_11	1233102	1233436	334	36
scaffold_11	1241754	1242102	348	36
scaffold_11	1242234	1242571	337	36
scaffold_11	1252152	1252215	63	16
scaffold_11	1252457	1252620	163	20
scaffold_11	1264107	1264244	137	20
scaffold_11	1265735	1265764	29	10
scaffold_11	1265923	1265998	75	14
scaffold_11	1266132	1266503	371	36
scaffold_11	1289003	1289726	723	68
scaffold_11	1304300	1304316	16	4
scaffold_11	1304428	1304470	42	10
scaffold_11	1310167	1310462	295	42
scaffold_11	1314992	1315227	235	26
scaffold_11	1315380	1315394	14	4
scaffold_11	1319315	1320202	887	78
scaffold_11	1322519	1322593	74	18
scaffold_11	1328727	1329041	314	34
scaffold_11	1333953	1334249	296	22
scaffold_11	1345274	1345843	569	58
scaffold_11	1351932	1352434	502	64
scaffold_11	1360905	1361189	284	24
scaffold_11	1361351	1361756	405	44
scaffold_11	1361845	1362022	177	22
scaffold_11	1373082	1373519	437	52
scaffold_11	1378501	1378542	41	6
scaffold_11	1378613	1378888	275	44
scaffold_11	1380985	1381303	318	46
scaffold_11	1387003	1387039	36	10
scaffold_11	1387134	1387262	128	20
scaffold_11	1389081	1389118	37	14
scaffold_11	1397714	1398216	502	64
scaffold_11	1399390	1399456	66	10
scaffold_11	1399619	1399683	64	14
scaffold_11	1401122	1401676	554	52
scaffold_11	1401933	1402284	351	34
scaffold_11	1404521	1404563	42	14
scaffold_11	1418286	1418742	456	46
scaffold_11	1421336	1421471	135	20
scaffold_11	1429371	1429563	192	38
scaffold_11	1431749	1432021	272	26
scaffold_11	1438603	1439105	502	62
scaffold_11	1449231	1449373	142	20
scaffold_11	1451328	1451632	304	36
scaffold_11	1452925	1453236	311	30
scaffold_11	1453518	1453548	30	10
scaffold_11	1466854	1467081	227	34
scaffold_11	1470518	1470605	87	14
scaffold_11	1482132	1482185	53	16
scaffold_11	1483561	1484046	485	56
scaffold_11	1484162	1484374	212	22
scaffold_11	1484580	1484715	135	20
scaffold_11	1487248	1487425	177	32
scaffold_11	1514521	1514589	68	15
scaffold_33	2962	2972	10	4
scaffold_33	177029	177158	129	22
scaffold_33	178033	178359	326	38
scaffold_33	182027	182566	539	54
scaffold_33	195146	195257	111	28
scaffold_33	199563	199685	122	22
scaffold_33	203586	204270	684	70
scaffold_33	204752	205453	701	72
scaffold_33	205665	205794	129	14
scaffold_33	209420	209615	195	28
scaffold_33	213090	213415	325	22
scaffold_33	213561	213623	62	12
scaffold_33	221190	221878	688	70
scaffold_33	234790	235244	454	36
scaffold_33	253037	253102	65	14
scaffold_33	253294	253488	194	34
scaffold_33	257198	257277	79	16
scaffold_33	257469	257663	194	36
scaffold_33	261372	261451	79	14
scaffold_33	264992	265084	92	18
scaffold_33	265218	265282	64	12
scaffold_33	266356	267012	656	54
scaffold_33	267132	267457	325	26
scaffold_33	271258	271694	436	58
scaffold_33	286299	286645	346	34
scaffold_33	287071	287194	123	14
scaffold_33	289807	290400	593	54
scaffold_33	300177	300468	291	42
scaffold_33	314122	314275	153	20
scaffold_33	316543	316646	103	24
scaffold_33	325251	325640	389	40
scaffold_33	327776	328392	616	74
scaffold_33	330529	330613	84	28
scaffold_33	336850	337224	374	44
scaffold_33	344143	344709	566	74
scaffold_33	353118	353468	350	36
scaffold_33	355794	356130	336	32
scaffold_33	360549	360952	403	36
scaffold_33	369606	369861	255	42
scaffold_33	377100	377774	674	74
scaffold_33	378365	378473	108	20
scaffold_33	380094	380574	480	42
scaffold_33	381946	382058	112	18
scaffold_33	382189	382337	148	14
scaffold_33	384651	384685	34	6
scaffold_33	388590	388729	139	22
scaffold_33	389597	389823	226	32
scaffold_33	391330	391660	330	40
scaffold_33	397611	398036	425	38
scaffold_33	399099	399495	396	46
scaffold_33	412311	412875	564	46
scaffold_33	419316	419381	65	10
scaffold_33	421817	422133	316	36
scaffold_33	439606	439698	92	14
scaffold_33	439780	440243	463	64
scaffold_33	440517	440968	451	62
scaffold_33	448917	449324	407	46
scaffold_33	451031	451079	48	8
scaffold_33	454532	454980	448	56
scaffold_33	455123	455157	34	8
scaffold_33	455400	455593	193	24
scaffold_33	457779	457833	54	14
scaffold_33	460870	461126	256	18
scaffold_33	461287	461342	55	12
scaffold_33	469343	469422	79	14
scaffold_33	473138	473314	176	34
scaffold_33	473524	473603	79	14
scaffold_33	477328	477504	176	30
scaffold_33	477714	477793	79	14
scaffold_33	481497	481673	176	30
scaffold_33	482652	482828	176	30
scaffold_33	483038	483117	79	14
scaffold_33	486839	487014	175	25
scaffold_47	36337	36577	240	28
scaffold_47	42614	42672	58	12
scaffold_47	42836	43086	250	32
scaffold_47	44166	44445	279	36
scaffold_47	46768	47182	414	62
scaffold_47	58997	59251	254	42
scaffold_47	64735	65131	396	78
scaffold_47	68689	68917	228	24
scaffold_47	69655	69687	32	8
scaffold_47	80554	81090	536	54
scaffold_47	84629	84905	276	26
scaffold_47	109006	109838	832	72
scaffold_47	112963	113499	536	50
scaffold_47	122681	123310	629	66
scaffold_47	125424	125472	48	12
scaffold_47	125597	125689	92	14
scaffold_47	132895	132951	56	18
scaffold_47	135276	135896	620	68
scaffold_71	1752	2187	435	59
scaffold_12	101290	101525	235	42
scaffold_12	106103	106338	235	38
scaffold_12	195074	195320	246	30
scaffold_12	196227	196535	308	32
scaffold_12	198646	198868	222	40
scaffold_12	200930	201395	465	54
scaffold_12	218606	218637	31	6
scaffold_12	218778	218932	154	16
scaffold_12	225193	225493	300	34
scaffold_12	234854	234883	29	10
scaffold_12	249287	249323	36	8
scaffold_12	250038	250074	36	8
scaffold_12	255755	256346	591	74
scaffold_12	261181	261431	250	26
scaffold_12	270406	270736	330	20
scaffold_12	270974	271830	856	98
scaffold_12	271959	272005	46	12
scaffold_12	272922	273344	422	60
scaffold_12	274262	275542	1280	118
scaffold_12	277929	278568	639	76
scaffold_12	282522	282734	212	34
scaffold_12	291257	291670	413	44
scaffold_12	298211	298634	423	32
scaffold_12	304413	304805	392	50
scaffold_12	304893	304930	37	4
scaffold_12	314584	315139	555	56
scaffold_12	315612	315806	194	26
scaffold_12	317300	317745	445	42
scaffold_12	317876	317967	91	16
scaffold_12	320115	320125	10	4
scaffold_12	321009	321499	490	50
scaffold_12	325657	325849	192	38
scaffold_12	329254	329505	251	22
scaffold_12	329642	329701	59	16
scaffold_12	335222	335265	43	16
scaffold_12	337088	337346	258	22
scaffold_12	344716	344863	147	20
scaffold_12	356479	356595	116	28
scaffold_12	357062	357265	203	22
scaffold_12	358523	358631	108	22
scaffold_12	363402	363433	31	6
scaffold_12	364661	364743	82	22
scaffold_12	365405	365901	496	62
scaffold_12	367816	368074	258	26
scaffold_12	375129	375540	411	44
scaffold_12	383766	384321	555	58
scaffold_12	384586	384716	130	24
scaffold_12	392859	393115	256	36
scaffold_12	394135	394557	422	28
scaffold_12	395237	395650	413	40
scaffold_12	396025	396077	52	8
scaffold_12	397182	397493	311	28
scaffold_12	397918	398251	333	42
scaffold_12	405226	405597	371	48
scaffold_12	407412	407857	445	48
scaffold_12	408641	408766	125	22
scaffold_12	411168	411375	207	40
scaffold_12	414303	414654	351	52
scaffold_12	414791	414845	54	16
scaffold_12	416366	416695	329	44
scaffold_12	420991	421149	158	24
scaffold_12	422233	422645	412	62
scaffold_12	423448	423727	279	34
scaffold_12	423965	424463	498	48
scaffold_12	437724	438226	502	48
scaffold_12	459791	460194	403	50
scaffold_12	464979	465291	312	26
scaffold_12	472372	472464	92	18
scaffold_12	473878	474251	373	50
scaffold_12	481160	481453	293	42
scaffold_12	486803	487285	482	56
scaffold_12	496985	497246	261	36
scaffold_12	502184	502535	351	34
scaffold_12	504734	505225	491	66
scaffold_12	511620	511900	280	34
scaffold_12	514785	514982	197	34
scaffold_12	522510	522983	473	50
scaffold_12	528383	528461	78	16
scaffold_12	528613	528619	6	4
scaffold_12	528820	529108	288	22
scaffold_12	529571	530085	514	44
scaffold_12	530975	531468	493	48
scaffold_12	533803	534269	466	74
scaffold_12	537480	537724	244	32
scaffold_12	537946	538059	113	10
scaffold_12	547231	547526	295	20
scaffold_12	548116	548176	60	4
scaffold_12	548379	548470	91	8
scaffold_12	550745	550930	185	20
scaffold_12	551810	551993	183	20
scaffold_12	568541	568725	184	24
scaffold_12	568891	568921	30	4
scaffold_12	576349	576654	305	40
scaffold_12	581033	581162	129	18
scaffold_12	582847	583033	186	24
scaffold_12	583393	583405	12	4
scaffold_12	586355	586470	115	18
scaffold_12	587560	587905	345	42
scaffold_12	588242	588461	219	18
scaffold_12	588736	588834	98	16
scaffold_12	600861	601515	654	64
scaffold_12	607676	608019	343	42
scaffold_12	608987	609591	604	80
scaffold_12	610522	610718	196	24
scaffold_12	610875	611387	512	70
scaffold_12	619372	619599	227	28
scaffold_12	627890	628256	366	40
scaffold_12	631934	632167	233	28
scaffold_12	646837	647101	264	34
scaffold_12	647966	648144	178	30
scaffold_12	659376	659810	434	62
scaffold_12	661873	662368	495	50
scaffold_12	667643	668041	398	38
scaffold_12	668237	669085	848	102
scaffold_12	679727	680065	338	54
scaffold_12	688917	689399	482	58
scaffold_12	691887	692354	467	60
scaffold_12	695985	696028	43	10
scaffold_12	696728	696771	43	10
scaffold_12	700534	700750	216	32
scaffold_12	705074	705678	604	74
scaffold_12	745868	746110	242	24
scaffold_12	748635	748852	217	28
scaffold_12	750526	751134	608	84
scaffold_12	751505	751835	330	38
scaffold_12	753778	754245	467	46
scaffold_12	761823	762160	337	46
scaffold_12	764529	764741	212	26
scaffold_12	768057	768218	161	36
scaffold_12	769624	770211	587	40
scaffold_12	775874	776297	423	42
scaffold_12	778484	779005	521	76
scaffold_12	779569	779738	169	24
scaffold_12	781346	781498	152	22
scaffold_12	788291	788323	32	8
scaffold_12	789828	790249	421	26
scaffold_12	792633	793033	400	56
scaffold_12	795894	796946	1052	116
scaffold_12	803377	803688	311	32
scaffold_12	806051	806228	177	28
scaffold_12	807833	808099	266	30
scaffold_12	812185	812566	381	48
scaffold_12	814127	814312	185	24
scaffold_12	817918	818071	153	14
scaffold_12	818162	818184	22	6
scaffold_12	819077	819578	501	48
scaffold_12	822296	822528	232	36
scaffold_12	825080	825506	426	48
scaffold_12	833888	833968	80	12
scaffold_12	837086	837495	409	64
scaffold_12	840625	840834	209	26
scaffold_12	841992	842229	237	24
scaffold_12	846516	846623	107	12
scaffold_12	846735	847063	328	20
scaffold_12	848648	849082	434	50
scaffold_12	849291	849654	363	36
scaffold_12	849754	850390	636	72
scaffold_12	854544	854819	275	44
scaffold_12	863096	863206	110	20
scaffold_12	872480	872513	33	10
scaffold_12	890405	891004	599	90
scaffold_12	896497	896810	313	46
scaffold_12	904347	904426	79	18
scaffold_12	906078	906208	130	20
scaffold_12	906569	906908	339	30
scaffold_12	914485	914814	329	48
scaffold_12	916694	917055	361	44
scaffold_12	923916	923967	51	8
scaffold_12	926234	926297	63	14
scaffold_12	926469	927028	559	52
scaffold_12	927297	927943	646	60
scaffold_12	929044	929134	90	18
scaffold_12	935951	936026	75	14
scaffold_12	936161	936949	788	74
scaffold_12	942153	942313	160	20
scaffold_12	942385	942560	175	26
scaffold_12	944439	944803	364	44
scaffold_12	952738	953411	673	62
scaffold_12	955339	955379	40	6
scaffold_12	955544	956080	536	54
scaffold_12	960320	960401	81	20
scaffold_12	961274	961681	407	50
scaffold_12	966040	966342	302	22
scaffold_12	978304	979062	758	64
scaffold_12	979450	980684	1234	88
scaffold_12	981852	982527	675	96
scaffold_12	984711	984882	171	20
scaffold_12	1001497	1001559	62	16
scaffold_12	1004828	1005045	217	38
scaffold_12	1016073	1016462	389	58
scaffold_12	1023110	1023497	387	40
scaffold_12	1023668	1023970	302	36
scaffold_12	1028369	1028754	385	52
scaffold_12	1036160	1036355	195	28
scaffold_12	1043751	1044038	287	32
scaffold_12	1044155	1044342	187	20
scaffold_12	1044516	1044630	114	20
scaffold_12	1045888	1046197	309	20
scaffold_12	1049963	1050059	96	18
scaffold_12	1052331	1052501	170	34
scaffold_12	1054081	1054133	52	10
scaffold_12	1062098	1062341	243	30
scaffold_12	1062796	1063089	293	28
scaffold_12	1066200	1066382	182	26
scaffold_12	1066606	1067023	417	48
scaffold_12	1068127	1068360	233	24
scaffold_12	1071530	1071642	112	22
scaffold_12	1073353	1073395	42	8
scaffold_12	1073948	1074066	118	18
scaffold_12	1075871	1076234	363	44
scaffold_12	1076357	1076835	478	40
scaffold_12	1083415	1083753	338	38
scaffold_12	1086997	1087409	412	70
scaffold_12	1089428	1089648	220	30
scaffold_12	1089766	1090029	263	42
scaffold_12	1095772	1095829	57	10
scaffold_12	1098772	1098859	87	12
scaffold_12	1100254	1100334	80	14
scaffold_12	1103928	1104170	242	38
scaffold_12	1105746	1106257	511	74
scaffold_12	1107609	1107629	20	8
scaffold_12	1107834	1108113	279	28
scaffold_12	1114340	1114425	85	14
scaffold_12	1114502	1114536	34	8
scaffold_12	1114617	1115101	484	72
scaffold_12	1118327	1118537	210	26
scaffold_12	1123919	1124121	202	26
scaffold_12	1124384	1124781	397	20
scaffold_12	1126369	1126452	83	18
scaffold_12	1140056	1140293	237	28
scaffold_12	1140847	1140910	63	10
scaffold_12	1142559	1143073	514	56
scaffold_12	1157361	1157840	479	52
scaffold_12	1159017	1159208	191	26
scaffold_12	1172632	1172658	26	8
scaffold_12	1172790	1172844	54	18
scaffold_12	1183846	1184354	508	52
scaffold_12	1190108	1190224	116	16
scaffold_12	1190683	1191453	770	96
scaffold_12	1192896	1193136	240	12
scaffold_12	1193781	1194279	498	42
scaffold_12	1195877	1196170	293	42
scaffold_12	1201030	1201297	267	46
scaffold_12	1202438	1202641	203	22
scaffold_12	1205153	1205187	34	8
scaffold_12	1206154	1206461	307	20
scaffold_12	1211511	1211618	107	8
scaffold_12	1211743	1211873	130	22
scaffold_12	1215094	1215618	524	48
scaffold_12	1217511	1217794	283	28
scaffold_12	1222956	1222969	13	6
scaffold_12	1230390	1230415	25	6
scaffold_12	1233713	1234364	651	66
scaffold_12	1241539	1241727	188	28
scaffold_12	1241847	1242401	554	62
scaffold_12	1242576	1242598	22	12
scaffold_12	1248500	1248670	170	28
scaffold_12	1259546	1259736	190	30
scaffold_12	1262321	1262507	186	36
scaffold_12	1263103	1263312	209	20
scaffold_12	1407210	1407534	324	36
scaffold_12	1410767	1411335	568	64
scaffold_12	1411488	1411805	317	32
scaffold_12	1412146	1412235	89	10
scaffold_12	1423544	1423798	254	30
scaffold_12	1424704	1425012	308	34
scaffold_12	1428919	1429524	605	74
scaffold_12	1430045	1430260	215	18
scaffold_12	1442125	1442379	254	28
scaffold_12	1454680	1455393	713	78
scaffold_12	1455548	1455814	266	30
scaffold_12	1461310	1461612	302	37
scaffold_32	2471	2647	176	34
scaffold_32	2857	2936	79	16
scaffold_32	29651	29749	98	20
scaffold_32	30224	30561	337	44
scaffold_32	33942	34268	326	40
scaffold_32	38213	38306	93	16
scaffold_32	38491	38692	201	30
scaffold_32	44222	44282	60	12
scaffold_32	45387	45982	595	72
scaffold_32	48489	48691	202	34
scaffold_32	52720	53008	288	36
scaffold_32	58171	58535	364	30
scaffold_32	61978	62289	311	36
scaffold_32	62539	62996	457	62
scaffold_32	75475	75786	311	30
scaffold_32	79965	80376	411	46
scaffold_32	80824	81033	209	26
scaffold_32	87760	88430	670	62
scaffold_32	93513	93964	451	70
scaffold_32	99218	99586	368	40
scaffold_32	101310	101627	317	40
scaffold_32	167480	167727	247	42
scaffold_32	172292	172539	247	44
scaffold_32	243195	243403	208	22
scaffold_32	244394	244728	334	26
scaffold_32	249428	249873	445	58
scaffold_32	250166	250494	328	40
scaffold_32	250768	250806	38	8
scaffold_32	283764	284002	238	26
scaffold_32	297503	297712	209	30
scaffold_32	297967	298386	419	58
scaffold_32	303938	304278	340	16
scaffold_32	312048	313008	960	102
scaffold_32	314845	315213	368	48
scaffold_32	315305	315344	39	4
scaffold_32	315919	315989	70	18
scaffold_32	317849	317874	25	8
scaffold_32	320316	320656	340	42
scaffold_32	325800	325855	55	14
scaffold_32	336733	337298	565	78
scaffold_32	339761	339951	190	30
scaffold_32	343875	344236	361	32
scaffold_32	344364	344672	308	42
scaffold_32	349768	350022	254	38
scaffold_32	353893	354222	329	46
scaffold_32	355820	356104	284	32
scaffold_32	356323	356695	372	30
scaffold_32	359582	359983	401	42
scaffold_32	360488	360679	191	26
scaffold_32	363094	363682	588	44
scaffold_32	364672	365019	347	46
scaffold_32	377943	378055	112	24
scaffold_32	378438	378800	362	42
scaffold_32	380566	381120	554	44
scaffold_32	384623	385122	499	38
scaffold_32	386703	386851	148	26
scaffold_32	389324	389818	494	52
scaffold_32	393375	393838	463	38
scaffold_32	406923	407128	205	20
scaffold_32	427608	427916	308	32
scaffold_32	429585	430078	493	68
scaffold_32	498268	498795	527	52
scaffold_32	502054	502333	279	31
scaffold_6	2649	2831	182	22
scaffold_6	5896	6413	517	44
scaffold_6	6525	6856	331	38
scaffold_6	7016	7027	11	4
scaffold_6	18636	18770	134	30
scaffold_6	19779	20031	252	46
scaffold_6	24441	24525	84	16
scaffold_6	26183	26398	215	46
scaffold_6	26804	27040	236	42
scaffold_6	28799	28841	42	14
scaffold_6	38868	39002	134	20
scaffold_6	42783	42849	66	8
scaffold_6	43859	44191	332	32
scaffold_6	46969	47086	117	18
scaffold_6	51530	51728	198	26
scaffold_6	53957	54046	89	14
scaffold_6	54104	54450	346	36
scaffold_6	55925	56442	517	62
scaffold_6	56638	56656	18	4
scaffold_6	71492	71600	108	16
scaffold_6	79429	79741	312	42
scaffold_6	79866	80047	181	28
scaffold_6	82886	83091	205	28
scaffold_6	84006	84380	374	34
scaffold_6	86089	86302	213	12
scaffold_6	86476	86601	125	24
scaffold_6	87776	88068	292	34
scaffold_6	96686	97046	360	48
scaffold_6	113536	113620	84	24
scaffold_6	116727	117039	312	34
scaffold_6	119003	119248	245	30
scaffold_6	119937	120291	354	48
scaffold_6	123963	124584	621	54
scaffold_6	125564	126057	493	64
scaffold_6	129318	129430	112	22
scaffold_6	135219	135711	492	50
scaffold_6	139007	139030	23	10
scaffold_6	139148	139216	68	12
scaffold_6	139311	139439	128	22
scaffold_6	142088	142897	809	76
scaffold_6	146248	146466	218	20
scaffold_6	148783	149456	673	58
scaffold_6	150551	150627	76	12
scaffold_6	150793	150995	202	24
scaffold_6	151038	151113	75	8
scaffold_6	156427	156506	79	12
scaffold_6	156708	157024	316	56
scaffold_6	161620	162099	479	58
scaffold_6	176220	176483	263	36
scaffold_6	180467	180730	263	30
scaffold_6	183030	183266	236	32
scaffold_6	193713	194248	535	66
scaffold_6	194884	194989	105	10
scaffold_6	195149	195496	347	46
scaffold_6	196401	196676	275	34
scaffold_6	199679	200474	795	106
scaffold_6	200611	201019	408	46
scaffold_6	201850	202317	467	50
scaffold_6	207882	208050	168	26
scaffold_6	208198	208265	67	14
scaffold_6	211564	211808	244	42
scaffold_6	212984	213389	405	32
scaffold_6	223578	223761	183	28
scaffold_6	224057	224140	83	14
scaffold_6	230710	230781	71	16
scaffold_6	235843	235922	79	10
scaffold_6	238970	239499	529	68
scaffold_6	242789	243083	294	28
scaffold_6	247766	248170	404	42
scaffold_6	249622	249998	376	48
scaffold_6	251642	251690	48	10
scaffold_6	259819	260350	531	70
scaffold_6	263022	263287	265	18
scaffold_6	263945	264322	377	28
scaffold_6	265455	265501	46	8
scaffold_6	266461	267119	658	56
scaffold_6	290877	291013	136	22
scaffold_6	291914	292302	388	48
scaffold_6	295125	295526	401	56
scaffold_6	295785	295826	41	6
scaffold_6	296155	296408	253	28
scaffold_6	300669	300932	263	32
scaffold_6	302246	302488	242	36
scaffold_6	302592	302904	312	36
scaffold_6	306953	307469	516	74
scaffold_6	312484	312792	308	38
scaffold_6	318620	318656	36	12
scaffold_6	318731	318906	175	18
scaffold_6	319694	320121	427	38
scaffold_6	320454	320568	114	14
scaffold_6	323224	323759	535	56
scaffold_6	347231	347485	254	40
scaffold_6	349998	350217	219	28
scaffold_6	356740	356760	20	4
scaffold_6	356853	357786	933	96
scaffold_6	359695	360068	373	54
scaffold_6	361753	362010	257	32
scaffold_6	368414	368763	349	46
scaffold_6	369813	370250	437	18
scaffold_6	377236	377320	84	18
scaffold_6	384725	384750	25	6
scaffold_6	389182	389404	222	18
scaffold_6	390913	391146	233	30
scaffold_6	395418	395706	288	36
scaffold_6	396108	396262	154	20
scaffold_6	398063	398655	592	84
scaffold_6	406220	406546	326	38
scaffold_6	409967	410013	46	8
scaffold_6	411217	411646	429	38
scaffold_6	412289	412588	299	40
scaffold_6	415115	415388	273	36
scaffold_6	415677	415852	175	28
scaffold_6	416533	416795	262	30
scaffold_6	420412	420843	431	28
scaffold_6	421736	422143	407	54
scaffold_6	423441	424294	853	76
scaffold_6	428373	428492	119	28
scaffold_6	435993	436311	318	50
scaffold_6	439632	440145	513	48
scaffold_6	444013	444445	432	64
scaffold_6	444527	444806	279	48
scaffold_6	448718	449212	494	42
scaffold_6	449987	450009	22	4
scaffold_6	450089	450253	164	16
scaffold_6	452457	452870	413	52
scaffold_6	460539	460638	99	18
scaffold_6	460941	460951	10	4
scaffold_6	461123	461184	61	16
scaffold_6	482011	482271	260	28
scaffold_6	483115	483375	260	50
scaffold_6	483736	483889	153	16
scaffold_6	486147	486393	246	22
scaffold_6	488794	489003	209	32
scaffold_6	490913	491338	425	46
scaffold_6	492751	492791	40	14
scaffold_6	495254	495770	516	40
scaffold_6	497155	497584	429	46
scaffold_6	498972	499018	46	14
scaffold_6	501049	501291	242	32
scaffold_6	502694	502908	214	20
scaffold_6	512326	512497	171	20
scaffold_6	512697	512764	67	16
scaffold_6	513213	513631	418	28
scaffold_6	518506	518808	302	42
scaffold_6	520098	520608	510	42
scaffold_6	522271	522590	319	56
scaffold_6	533502	533875	373	48
scaffold_6	538349	538691	342	48
scaffold_6	538838	538867	29	4
scaffold_6	543273	543431	158	18
scaffold_6	563975	564267	292	34
scaffold_6	566939	567107	168	16
scaffold_6	568713	568764	51	10
scaffold_6	568887	568922	35	8
scaffold_6	571689	571883	194	36
scaffold_6	573161	573405	244	30
scaffold_6	575687	576305	618	76
scaffold_6	582231	582469	238	26
scaffold_6	582613	582960	347	28
scaffold_6	583164	583226	62	16
scaffold_6	587043	587514	471	70
scaffold_6	599082	599290	208	18
scaffold_6	599852	599905	53	4
scaffold_6	600021	600090	69	14
scaffold_6	600254	600372	118	24
scaffold_6	629851	630471	620	64
scaffold_6	631475	631688	213	30
scaffold_6	637910	638071	161	36
scaffold_6	645956	646193	237	30
scaffold_6	648616	648797	181	26
scaffold_6	841345	841372	27	6
scaffold_6	841476	841943	467	58
scaffold_6	848983	849382	399	24
[truncated: 7,927 more rows]

## Sheet: L51 LM
Scaffold	Start	End	Length	6mA sites
scaffold_1	34871	35106	235	42
scaffold_1	44200	44435	235	42
scaffold_1	78254	78489	235	44
scaffold_1	110055	110499	444	52
scaffold_1	116315	116775	460	60
scaffold_1	125745	125948	203	24
scaffold_1	128586	128858	272	34
scaffold_1	130853	131161	308	48
scaffold_1	131327	131372	45	12
scaffold_1	134203	134776	573	42
scaffold_1	137006	137511	505	50
scaffold_1	143017	143178	161	18
scaffold_1	146625	146734	109	18
scaffold_1	155284	155508	224	34
scaffold_1	155943	156176	233	28
scaffold_1	161693	162030	337	34
scaffold_1	163779	163793	14	4
scaffold_1	164789	164821	32	12
scaffold_1	165015	165770	755	60
scaffold_1	170418	170951	533	46
scaffold_1	172691	172713	22	6
scaffold_1	237165	237410	245	40
scaffold_1	240731	240870	139	20
scaffold_1	248937	249055	118	24
scaffold_1	249270	249289	19	6
scaffold_1	256603	256628	25	6
scaffold_1	259114	259215	101	22
scaffold_1	259916	259998	82	18
scaffold_1	264010	264680	670	84
scaffold_1	265357	265860	503	36
scaffold_1	266141	266987	846	88
scaffold_1	267090	267314	224	24
scaffold_1	271507	271831	324	48
scaffold_1	274093	274144	51	18
scaffold_1	282642	283063	421	70
scaffold_1	284040	284309	269	24
scaffold_1	286204	286736	532	66
scaffold_1	288247	288266	19	4
scaffold_1	291519	291881	362	48
scaffold_1	293766	293847	81	16
scaffold_1	294084	294103	19	6
scaffold_1	296163	296718	555	52
scaffold_1	303426	303471	45	12
scaffold_1	307032	307596	564	76
scaffold_1	309355	309731	376	30
scaffold_1	315001	315304	303	26
scaffold_1	315489	315735	246	42
scaffold_1	317093	317362	269	46
scaffold_1	322023	322081	58	8
scaffold_1	323757	323809	52	14
scaffold_1	325186	325696	510	54
scaffold_1	326371	326733	362	46
scaffold_1	330694	331418	724	46
scaffold_1	333982	334208	226	22
scaffold_1	335700	335755	55	8
scaffold_1	335872	335986	114	20
scaffold_1	347527	347705	178	20
scaffold_1	347949	348296	347	28
scaffold_1	352400	352752	352	50
scaffold_1	354056	354484	428	36
scaffold_1	356627	356659	32	8
scaffold_1	364423	364974	551	54
scaffold_1	378444	378839	395	44
scaffold_1	381594	382625	1031	110
scaffold_1	384476	385048	572	56
scaffold_1	385193	385397	204	32
scaffold_1	386719	386922	203	30
scaffold_1	387761	388208	447	56
scaffold_1	389629	390056	427	52
scaffold_1	390346	390561	215	30
scaffold_1	391437	391902	465	50
scaffold_1	396448	396632	184	22
scaffold_1	396918	397261	343	42
scaffold_1	398389	399087	698	68
scaffold_1	403306	403428	122	20
scaffold_1	407905	408010	105	24
scaffold_1	408073	408130	57	16
scaffold_1	408770	409252	482	30
scaffold_1	411023	411115	92	20
scaffold_1	412260	412439	179	16
scaffold_1	427647	427679	32	8
scaffold_1	430318	430611	293	32
scaffold_1	432337	432610	273	40
scaffold_1	432848	433085	237	16
scaffold_1	433247	433914	667	70
scaffold_1	435868	435946	78	14
scaffold_1	437163	437522	359	44
scaffold_1	439722	440111	389	46
scaffold_1	441653	441855	202	26
scaffold_1	446191	446501	310	26
scaffold_1	447121	447168	47	12
scaffold_1	447316	447406	90	18
scaffold_1	451722	452071	349	28
scaffold_1	453591	453923	332	34
scaffold_1	454519	454561	42	8
scaffold_1	454936	455349	413	50
scaffold_1	479463	479829	366	42
scaffold_1	494365	495051	686	44
scaffold_1	495152	495366	214	42
scaffold_1	514800	515524	724	64
scaffold_1	522647	522943	296	30
scaffold_1	524698	524977	279	20
scaffold_1	533753	534178	425	60
scaffold_1	542993	543378	385	42
scaffold_1	567297	567778	481	52
scaffold_1	569273	569416	143	18
scaffold_1	569646	569665	19	6
scaffold_1	570172	570703	531	40
scaffold_1	574210	574496	286	48
scaffold_1	579679	580055	376	44
scaffold_1	586094	586267	173	30
scaffold_1	588070	588603	533	48
scaffold_1	618760	619143	383	40
scaffold_1	629179	629876	697	92
scaffold_1	632737	633150	413	40
scaffold_1	634445	634827	382	52
scaffold_1	637627	637647	20	4
scaffold_1	637794	638217	423	58
scaffold_1	640691	641146	455	40
scaffold_1	643357	643698	341	52
scaffold_1	643824	644134	310	38
scaffold_1	647462	647524	62	12
scaffold_1	648516	648537	21	4
scaffold_1	650769	651112	343	36
scaffold_1	671495	672342	847	90
scaffold_1	680316	680847	531	70
scaffold_1	681704	681986	282	44
scaffold_1	691456	691707	251	28
scaffold_1	692056	692709	653	82
scaffold_1	702961	703231	270	18
scaffold_1	705885	706127	242	24
scaffold_1	707814	707860	46	10
scaffold_1	710663	710734	71	20
scaffold_1	726957	727266	309	30
scaffold_1	734502	734911	409	26
scaffold_1	735924	736281	357	56
scaffold_1	736435	736786	351	40
scaffold_1	738992	739206	214	24
scaffold_1	747084	747390	306	42
scaffold_1	750615	750804	189	28
scaffold_1	752275	752757	482	62
scaffold_1	752872	752889	17	4
scaffold_1	757595	757602	7	4
scaffold_1	757686	757961	275	48
scaffold_1	769287	769965	678	78
scaffold_1	784645	784921	276	48
scaffold_1	785720	785951	231	24
scaffold_1	790907	790946	39	10
scaffold_1	792564	792948	384	56
scaffold_1	794337	794456	119	10
scaffold_1	796827	797348	521	56
scaffold_1	801794	801882	88	14
scaffold_1	804484	804960	476	38
scaffold_1	805643	806418	775	48
scaffold_1	808105	808577	472	60
scaffold_1	811703	812135	432	42
scaffold_1	812251	812706	455	56
scaffold_1	830990	831259	269	20
scaffold_1	834408	834782	374	42
scaffold_1	835718	836400	682	74
scaffold_1	839507	839846	339	42
scaffold_1	842323	842996	673	80
scaffold_1	854275	854361	86	20
scaffold_1	857239	857579	340	36
scaffold_1	864032	864339	307	24
scaffold_1	864451	864504	53	10
scaffold_1	868104	868433	329	36
scaffold_1	870610	870828	218	28
scaffold_1	872535	872988	453	50
scaffold_1	883116	883444	328	30
scaffold_1	883608	883944	336	48
scaffold_1	887320	887745	425	60
scaffold_1	894883	895187	304	30
scaffold_1	898344	898682	338	60
scaffold_1	901641	901936	295	38
scaffold_1	903643	903931	288	32
scaffold_1	904118	904502	384	32
scaffold_1	908794	909281	487	26
scaffold_1	909650	909775	125	12
scaffold_1	910339	910812	473	62
scaffold_1	912127	912178	51	12
scaffold_1	915854	916274	420	42
scaffold_1	916461	916574	113	8
scaffold_1	918023	918424	401	60
scaffold_1	920518	920923	405	46
scaffold_1	925544	925977	433	32
scaffold_1	927245	927560	315	52
scaffold_1	929455	929799	344	36
scaffold_1	932098	932964	866	110
scaffold_1	936228	936419	191	26
scaffold_1	948555	948897	342	46
scaffold_1	962391	962644	253	32
scaffold_1	962948	963308	360	28
scaffold_1	977405	977952	547	52
scaffold_1	980052	980074	22	6
scaffold_1	984803	984901	98	20
scaffold_1	985046	985280	234	28
scaffold_1	985682	985958	276	42
scaffold_1	987569	987964	395	54
scaffold_1	989857	990337	480	66
scaffold_1	990776	990828	52	14
scaffold_1	991869	992193	324	44
scaffold_1	994085	994271	186	22
scaffold_1	1005778	1006074	296	58
scaffold_1	1018603	1019031	428	56
scaffold_1	1022845	1023232	387	52
scaffold_1	1023370	1023731	361	34
scaffold_1	1043217	1043394	177	30
scaffold_1	1049720	1049829	109	16
scaffold_1	1050431	1050873	442	60
scaffold_1	1050917	1050930	13	4
scaffold_1	1053160	1053611	451	52
scaffold_1	1058939	1059202	263	34
scaffold_1	1065141	1065925	784	72
scaffold_1	1066111	1066801	690	76
scaffold_1	1070990	1071139	149	14
scaffold_1	1072420	1072726	306	34
scaffold_1	1082492	1082676	184	28
scaffold_1	1087645	1087962	317	26
scaffold_1	1100296	1100822	526	42
scaffold_1	1102352	1102509	157	26
scaffold_1	1103949	1104203	254	28
scaffold_1	1109016	1109047	31	10
scaffold_1	1114813	1114856	43	12
scaffold_1	1115554	1116666	1112	94
scaffold_1	1122491	1123057	566	66
scaffold_1	1123350	1123534	184	26
scaffold_1	1124171	1124539	368	46
scaffold_1	1127624	1128271	647	70
scaffold_1	1137878	1138270	392	52
scaffold_1	1138400	1138761	361	34
scaffold_1	1143551	1143666	115	12
scaffold_1	1145783	1146089	306	40
scaffold_1	1146211	1146232	21	4
scaffold_1	1148421	1149049	628	68
scaffold_1	1156241	1156651	410	50
scaffold_1	1161447	1161931	484	60
scaffold_1	1164122	1164197	75	12
scaffold_1	1165088	1165383	295	42
scaffold_1	1167179	1167528	349	40
scaffold_1	1172244	1172441	197	16
scaffold_1	1175856	1176273	417	50
scaffold_1	1177476	1177537	61	14
scaffold_1	1181345	1181610	265	36
scaffold_1	1189401	1189856	455	24
scaffold_1	1195989	1196749	760	94
scaffold_1	1197793	1198005	212	24
scaffold_1	1198145	1198271	126	26
scaffold_1	1201655	1201943	288	18
scaffold_1	1209890	1210217	327	26
scaffold_1	1212692	1213232	540	60
scaffold_1	1219139	1219534	395	44
scaffold_1	1222137	1222453	316	36
scaffold_1	1223972	1224738	766	102
scaffold_1	1225253	1225560	307	40
scaffold_1	1230595	1231770	1175	102
scaffold_1	1231835	1232011	176	12
scaffold_1	1237299	1237403	104	22
scaffold_1	1239489	1239721	232	28
scaffold_1	1241230	1241823	593	70
scaffold_1	1243244	1243648	404	50
scaffold_1	1248919	1249145	226	22
scaffold_1	1249334	1249967	633	58
scaffold_1	1250763	1250922	159	32
scaffold_1	1259200	1259624	424	64
scaffold_1	1263138	1263471	333	42
scaffold_1	1271090	1271468	378	30
scaffold_1	1279795	1280149	354	52
scaffold_1	1287117	1287275	158	22
scaffold_1	1291001	1291243	242	36
scaffold_1	1295984	1296217	233	24
scaffold_1	1298406	1298758	352	48
scaffold_1	1303372	1303701	329	38
scaffold_1	1305321	1305610	289	40
scaffold_1	1311760	1312020	260	30
scaffold_1	1318731	1319167	436	38
scaffold_1	1325733	1326486	753	78
scaffold_1	1333545	1333590	45	10
scaffold_1	1335606	1336060	454	70
scaffold_1	1347045	1347311	266	32
scaffold_1	1351062	1351388	326	48
scaffold_1	1354107	1354192	85	16
scaffold_1	1355571	1355780	209	34
scaffold_1	1357194	1357276	82	8
scaffold_1	1371665	1371896	231	18
scaffold_1	1372037	1372225	188	10
scaffold_1	1373418	1373900	482	46
scaffold_1	1379547	1379856	309	48
scaffold_1	1392693	1392831	138	28
scaffold_1	1403752	1404068	316	38
scaffold_1	1405041	1405513	472	46
scaffold_1	1408739	1408777	38	10
scaffold_1	1409729	1410018	289	32
scaffold_1	1412557	1412875	318	38
scaffold_1	1418694	1418820	126	28
scaffold_1	1419719	1419764	45	16
scaffold_1	1421462	1421689	227	30
scaffold_1	1422790	1422906	116	16
scaffold_1	1425889	1426166	277	46
scaffold_1	1426604	1426654	50	16
scaffold_1	1435336	1435573	237	34
scaffold_1	1442152	1442365	213	22
scaffold_1	1442824	1443136	312	30
scaffold_1	1447084	1447246	162	26
scaffold_1	1450724	1451115	391	56
scaffold_1	1452831	1453064	233	32
scaffold_1	1456911	1457171	260	34
scaffold_1	1465452	1465791	339	36
scaffold_1	1469814	1469896	82	16
scaffold_1	1470371	1470725	354	22
scaffold_1	1470976	1471273	297	22
scaffold_1	1473388	1474184	796	88
scaffold_1	1479624	1479633	9	4
scaffold_1	1480531	1480735	204	18
scaffold_1	1481622	1481785	163	20
scaffold_1	1486658	1486849	191	30
scaffold_1	1489799	1489982	183	30
scaffold_1	1493809	1494492	683	82
scaffold_1	1494967	1495019	52	12
scaffold_1	1495095	1495159	64	12
scaffold_1	1496640	1496992	352	34
scaffold_1	1500693	1501093	400	64
scaffold_1	1514555	1514589	34	8
scaffold_1	1515494	1515549	55	18
scaffold_1	1516219	1516277	58	14
scaffold_1	1516514	1516565	51	8
scaffold_1	1518013	1518349	336	38
scaffold_1	1534454	1534992	538	48
scaffold_1	1538151	1538297	146	18
scaffold_1	1540488	1540793	305	52
scaffold_1	1547773	1548107	334	42
scaffold_1	1552048	1552435	387	34
scaffold_1	1558961	1559347	386	44
scaffold_1	1559508	1559813	305	46
scaffold_1	1560553	1560727	174	22
scaffold_1	1564998	1565315	317	30
scaffold_1	1573650	1574350	700	82
scaffold_1	1579809	1580142	333	42
scaffold_1	1588662	1589331	669	86
scaffold_1	1590723	1590780	57	10
scaffold_1	1591006	1591414	408	46
scaffold_1	1593708	1594184	476	62
scaffold_1	1607243	1607728	485	50
scaffold_1	1608471	1608887	416	46
scaffold_1	1609166	1609585	419	26
scaffold_1	1612540	1612873	333	40
scaffold_1	1614619	1615104	485	40
scaffold_1	1624179	1624717	538	64
scaffold_1	1625395	1625771	376	26
scaffold_1	1631124	1631337	213	24
scaffold_1	1634685	1635099	414	78
scaffold_1	1635342	1636063	721	64
scaffold_1	1638237	1638444	207	22
scaffold_1	1638566	1638630	64	10
scaffold_1	1650653	1650739	86	18
scaffold_1	1653345	1653579	234	32
scaffold_1	1657834	1658651	817	94
scaffold_1	1665023	1665572	549	50
scaffold_1	1671939	1672144	205	20
scaffold_1	1672649	1673050	401	34
scaffold_1	1674002	1674677	675	54
scaffold_1	1676595	1677249	654	56
scaffold_1	1677370	1677607	237	24
scaffold_1	1678387	1678448	61	10
scaffold_1	1678736	1678989	253	30
scaffold_1	1681153	1681452	299	30
scaffold_1	1687914	1688714	800	80
scaffold_1	1703734	1704267	533	54
scaffold_1	1707440	1707867	427	60
scaffold_1	1711201	1711391	190	12
scaffold_1	1714184	1714412	228	30
scaffold_1	1714559	1714921	362	52
scaffold_1	1722616	1722747	131	18
scaffold_1	1723535	1723726	191	22
scaffold_1	1728976	1729024	48	14
scaffold_1	1731696	1731864	168	30
scaffold_1	1738681	1738970	289	32
scaffold_1	1739229	1739608	379	48
scaffold_1	1748309	1748721	412	50
scaffold_1	1753129	1753496	367	22
scaffold_1	1754302	1754644	342	28
scaffold_1	1755803	1756290	487	48
scaffold_1	1791294	1791755	461	58
scaffold_1	1802496	1802978	482	60
scaffold_1	1804095	1804131	36	6
scaffold_1	1804262	1804470	208	32
scaffold_1	1807587	1807650	63	12
scaffold_1	1817541	1817703	162	34
scaffold_1	1817923	1818174	251	26
scaffold_1	1824258	1824501	243	34
scaffold_1	1829030	1829458	428	36
scaffold_1	1830832	1831243	411	52
scaffold_1	1835009	1835215	206	32
scaffold_1	1837017	1837698	681	72
scaffold_1	1838345	1838618	273	32
scaffold_1	1838765	1838948	183	32
scaffold_1	1846340	1846547	207	24
scaffold_1	1846735	1846908	173	20
scaffold_1	1847004	1847333	329	34
scaffold_1	1851036	1851365	329	28
scaffold_1	1851496	1851531	35	8
scaffold_1	2017857	2018391	534	56
scaffold_1	2036356	2036817	461	58
scaffold_1	2037300	2037897	597	72
scaffold_1	2038169	2038888	719	62
scaffold_1	2039009	2039187	178	24
scaffold_1	2043984	2044336	352	36
scaffold_1	2046567	2047074	507	52
scaffold_1	2047272	2047629	357	32
scaffold_1	2064364	2064386	22	4
scaffold_1	2064535	2064625	90	20
scaffold_1	2070350	2070710	360	48
scaffold_1	2070933	2071152	219	34
scaffold_1	2075137	2075490	353	34
scaffold_1	2076574	2076875	301	26
scaffold_1	2080556	2080954	398	46
scaffold_1	2084693	2084738	45	12
scaffold_1	2084829	2084870	41	10
scaffold_1	2085110	2085165	55	12
scaffold_1	2090228	2090519	291	54
scaffold_1	2096189	2096634	445	54
scaffold_1	2100771	2101118	347	28
scaffold_1	2113264	2113486	222	36
scaffold_1	2121557	2122058	501	24
scaffold_1	2134898	2135265	367	64
scaffold_1	2137640	2138007	367	32
scaffold_1	2139703	2140163	460	34
scaffold_1	2141480	2141500	20	6
scaffold_1	2141664	2142126	462	46
scaffold_1	2150614	2150737	123	18
scaffold_1	2152028	2152129	101	12
scaffold_1	2155886	2155938	52	12
scaffold_1	2156132	2156573	441	50
scaffold_1	2156713	2156949	236	34
scaffold_1	2158575	2158770	195	28
scaffold_1	2167193	2167540	347	54
scaffold_1	2168796	2168999	203	24
scaffold_1	2169146	2169333	187	32
scaffold_1	2172224	2172342	118	18
scaffold_1	2175473	2175944	471	44
scaffold_1	2176386	2176657	271	38
scaffold_1	2180135	2180324	189	30
scaffold_1	2188234	2188901	667	86
scaffold_1	2193048	2193298	250	36
scaffold_1	2199399	2199896	497	64
scaffold_1	2207512	2207744	232	14
scaffold_1	2211561	2211649	88	22
scaffold_1	2218333	2218577	244	32
scaffold_1	2220381	2220685	304	36
scaffold_1	2221216	2221423	207	18
scaffold_1	2224882	2225219	337	36
scaffold_1	2228897	2229370	473	70
scaffold_1	2236445	2236617	172	32
scaffold_1	2237377	2237436	59	14
scaffold_1	2255838	2257027	1189	104
scaffold_1	2260762	2261405	643	90
scaffold_1	2264448	2264625	177	28
scaffold_1	2267303	2268265	962	64
scaffold_1	2269988	2270453	465	48
scaffold_1	2282726	2283516	790	76
scaffold_1	2301056	2301100	44	10
scaffold_1	2302307	2302943	636	40
scaffold_1	2307310	2307399	89	20
scaffold_1	2313640	2313907	267	22
scaffold_1	2321728	2322467	739	74
scaffold_1	2323034	2323064	30	8
scaffold_1	2323343	2323427	84	4
scaffold_1	2323615	2323796	181	18
scaffold_1	2329639	2329680	41	8
scaffold_1	2329888	2330287	399	48
scaffold_1	2330434	2330780	346	44
scaffold_1	2332269	2333166	897	110
scaffold_1	2335944	2336273	329	22
scaffold_1	2338235	2339044	809	72
scaffold_1	2341522	2341640	118	24
scaffold_1	2352020	2352724	704	68
scaffold_1	2359798	2359851	53	12
scaffold_1	2377624	2378099	475	66
scaffold_1	2392374	2392666	292	34
scaffold_1	2394327	2394728	401	60
scaffold_1	2395594	2395713	119	20
scaffold_1	2396150	2396567	417	42
scaffold_1	2410832	2410870	38	12
scaffold_1	2414546	2414796	250	40
scaffold_1	2415005	2415252	247	22
scaffold_1	2420765	2421348	583	48
scaffold_1	2431038	2431111	73	18
scaffold_1	2446598	2447181	583	64
scaffold_1	2453116	2453457	341	52
scaffold_1	2462193	2462438	245	32
scaffold_1	2465766	2466342	576	48
scaffold_1	2467462	2468055	593	86
scaffold_1	2469674	2469949	275	50
scaffold_1	2480904	2481058	154	20
scaffold_1	2481584	2481622	38	6
scaffold_1	2481837	2482237	400	58
scaffold_1	2495735	2495808	73	16
scaffold_1	2500494	2500764	270	24
scaffold_1	2504286	2504583	297	38
scaffold_1	2510778	2511150	372	42
scaffold_1	2518119	2518316	197	24
scaffold_1	2523042	2523451	409	46
scaffold_1	2526169	2526326	157	24
scaffold_1	2527141	2527595	454	60
scaffold_1	2533662	2534080	418	66
scaffold_1	2534975	2535241	266	32
scaffold_1	2541989	2542541	552	62
scaffold_1	2543057	2543387	330	32
scaffold_1	2554091	2554380	289	52
scaffold_1	2556938	2557161	223	40
scaffold_1	2561319	2561544	225	26
scaffold_1	2569386	2569679	293	42
scaffold_1	2633666	2633937	271	32
scaffold_1	2634073	2634277	204	28
scaffold_1	2635580	2635873	293	26
scaffold_1	2637560	2637715	155	14
scaffold_1	2641798	2642119	321	26
scaffold_1	2645257	2645264	7	4
scaffold_1	2645471	2645694	223	26
scaffold_1	2648553	2648840	287	30
scaffold_1	2656811	2657188	377	46
scaffold_1	2666996	2667385	389	42
scaffold_1	2675850	2676023	173	20
scaffold_1	2680450	2680611	161	22
scaffold_1	2683823	2683987	164	28
scaffold_1	2684103	2684140	37	10
scaffold_1	2689800	2690437	637	52
scaffold_1	2700640	2701029	389	42
scaffold_1	2702177	2702565	388	42
scaffold_1	2718653	2718728	75	16
scaffold_1	2719275	2719472	197	22
scaffold_1	2731009	2731572	563	58
scaffold_1	2738846	2739035	189	34
scaffold_1	2740849	2741348	499	56
scaffold_1	2741456	2741521	65	16
scaffold_1	2745345	2745599	254	28
scaffold_1	2831478	2831779	301	40
scaffold_1	2835377	2835635	258	32
scaffold_1	2843213	2843482	269	36
scaffold_1	2860090	2860453	363	44
scaffold_1	2863293	2863810	517	70
scaffold_1	2868737	2869246	509	38
scaffold_1	2873480	2874018	538	54
scaffold_1	2876652	2877024	372	36
scaffold_1	2878609	2878937	328	38
scaffold_1	2884701	2884895	194	32
scaffold_1	2885916	2886180	264	28
scaffold_1	2894814	2894873	59	14
scaffold_1	2895105	2895217	112	16
scaffold_1	2896439	2896824	385	40
scaffold_1	2905871	2906403	532	72
scaffold_1	2906591	2906924	333	24
scaffold_1	2907225	2907289	64	18
scaffold_1	2910675	2911103	428	54
scaffold_1	2914826	2915245	419	58
scaffold_1	2924901	2925170	269	26
scaffold_1	2925375	2925783	408	40
scaffold_1	2931550	2931774	224	26
scaffold_1	2936035	2936208	173	28
scaffold_1	2965090	2965454	364	32
scaffold_1	2965727	2965938	211	24
scaffold_1	3059376	3059443	67	20
scaffold_1	3121358	3121968	610	68
scaffold_1	3122116	3122671	555	42
scaffold_1	3129974	3130291	317	26
scaffold_1	3130437	3130900	463	54
scaffold_1	3197264	3197727	463	44
scaffold_1	3203226	3203653	427	42
scaffold_1	3203839	3204666	827	80
scaffold_1	3209637	3209904	267	32
scaffold_1	3216293	3216593	300	42
scaffold_1	3221471	3221537	66	10
scaffold_1	3221700	3221764	64	14
scaffold_1	3223049	3223062	13	4
scaffold_1	3223205	3223738	533	44
scaffold_1	3246992	3247059	67	20
scaffold_1	3380921	3381224	303	30
scaffold_1	3382143	3382474	331	44
scaffold_1	3386366	3386967	601	74
scaffold_1	3387478	3387698	220	22
scaffold_1	3393312	3393594	282	24
scaffold_1	3394231	3394503	272	42
scaffold_1	3400545	3400981	436	46
scaffold_1	3401565	3402496	931	118
scaffold_1	3412583	3413044	461	74
scaffold_1	3428333	3428367	34	10
scaffold_1	3438216	3438533	317	48
scaffold_1	3446671	3446691	20	4
scaffold_1	3446919	3447434	515	46
scaffold_1	3449246	3449309	63	16
scaffold_1	3449569	3450086	517	38
scaffold_1	3460932	3461203	271	34
scaffold_1	3461375	3462030	655	80
scaffold_1	3472421	3472979	558	44
scaffold_1	3480239	3481138	899	80
scaffold_1	3500515	3500733	218	26
scaffold_1	3505664	3505991	327	48
scaffold_1	3506787	3507263	476	42
scaffold_1	3524869	3525002	133	24
scaffold_1	3525456	3525576	120	24
scaffold_1	3530280	3530386	106	20
scaffold_1	3538070	3538406	336	48
scaffold_1	3542206	3542544	338	44
scaffold_1	3544485	3544693	208	20
scaffold_1	3568615	3569014	399	42
scaffold_1	3582334	3582943	609	74
scaffold_1	3583994	3584269	275	24
scaffold_1	3587174	3587843	669	50
scaffold_1	3590695	3590934	239	30
scaffold_1	3591083	3591110	27	8
scaffold_1	3614819	3615367	548	76
scaffold_1	3618934	3619303	369	52
scaffold_1	3623101	3623695	594	72
scaffold_1	3624209	3624817	608	38
scaffold_1	3638721	3639062	341	32
scaffold_1	3660623	3661019	396	36
scaffold_1	3663056	3663182	126	18
scaffold_1	3705557	3705953	396	38
scaffold_1	3707863	3708368	505	42
scaffold_1	3719632	3719795	163	26
scaffold_1	3720161	3720294	133	10
scaffold_1	3720633	3720918	285	16
scaffold_1	3722210	3722683	473	38
scaffold_1	3723652	3724033	381	32
scaffold_1	3727802	3727864	62	14
scaffold_1	3733737	3734037	300	34
scaffold_1	3745515	3745736	221	28
scaffold_1	3762100	3762446	346	44
scaffold_1	3768247	3768665	418	40
scaffold_1	3774528	3775027	499	54
scaffold_1	3778868	3779367	499	54
scaffold_1	3779902	3780004	102	24
scaffold_1	3787654	3787845	191	50
scaffold_1	3790491	3790713	222	52
scaffold_1	3795242	3795715	473	52
scaffold_1	3796284	3796801	517	52
scaffold_1	3797541	3797961	420	56
scaffold_1	3799303	3799685	382	42
scaffold_1	3802563	3802917	354	32
scaffold_1	3814410	3814997	587	58
scaffold_1	3824896	3825238	342	54
scaffold_1	3827591	3828407	816	84
scaffold_1	3836442	3836747	305	24
scaffold_1	3838946	3839482	536	54
scaffold_1	3849575	3849888	313	46
scaffold_1	3855113	3855332	219	18
scaffold_1	3860393	3860426	33	6
scaffold_1	3865272	3865808	536	52
scaffold_1	3874015	3874101	86	14
scaffold_1	3877256	3877369	113	16
scaffold_1	3895661	3895954	293	40
scaffold_1	3898302	3898671	369	38
scaffold_1	3900614	3900851	237	28
scaffold_1	3913475	3913667	192	38
scaffold_1	3916922	3917325	403	36
scaffold_1	3929086	3929517	431	42
scaffold_1	3929809	3930035	226	30
scaffold_1	3944487	3944696	209	24
scaffold_1	3951162	3951682	520	46
scaffold_1	3967019	3967125	106	24
scaffold_1	3977308	3977661	353	38
scaffold_1	3979673	3979876	203	28
scaffold_1	3981915	3982387	472	50
scaffold_1	3986564	3987060	496	46
scaffold_1	3996573	3996718	145	26
scaffold_1	4013595	4013972	377	40
scaffold_1	4022858	4022976	118	26
scaffold_1	4025366	4026007	641	58
scaffold_1	4040534	4040977	443	52
scaffold_1	4098347	4098433	86	16
scaffold_1	4108349	4108930	581	64
scaffold_1	4109643	4109712	69	38
scaffold_1	4123218	4123664	446	60
scaffold_1	4134360	4134422	62	12
scaffold_1	4134861	4134892	31	8
scaffold_1	4143161	4143311	150	14
scaffold_1	4143750	4143781	31	8
scaffold_1	4148686	4149058	372	36
scaffold_1	4151819	4152269	450	46
scaffold_1	4152779	4152970	191	24
scaffold_1	4155788	4156562	774	70
scaffold_1	4171513	4171905	392	38
scaffold_1	4187505	4187514	9	4
scaffold_1	4187619	4187777	158	22
scaffold_1	4188445	4188968	523	56
scaffold_1	4190029	4190549	520	42
scaffold_1	4222468	4222934	466	60
scaffold_1	4234601	4235259	658	82
scaffold_1	4255594	4256017	423	44
scaffold_1	4270757	4271415	658	80
scaffold_1	4273364	4273785	421	54
scaffold_1	4302422	4302431	9	4
scaffold_1	4302580	4303106	526	46
scaffold_1	4308380	4308761	381	42
scaffold_1	4309677	4309887	210	26
scaffold_1	4313662	4313851	189	28
scaffold_1	4314705	4315020	315	31
scaffold_3	14023	14206	183	22
scaffold_3	14804	15555	751	68
scaffold_3	24696	24948	252	24
scaffold_3	25339	25718	379	50
scaffold_3	48690	49071	381	26
scaffold_3	60409	60704	295	34
scaffold_3	64027	64325	298	36
scaffold_3	64478	64521	43	8
scaffold_3	68613	68631	18	4
scaffold_3	75199	75585	386	52
scaffold_3	79889	80021	132	28
scaffold_3	84790	84853	63	14
scaffold_3	85142	85334	192	38
scaffold_3	89307	89368	61	14
scaffold_3	89548	89691	143	32
scaffold_3	91096	91530	434	34
scaffold_3	98116	98321	205	38
scaffold_3	105389	105727	338	32
scaffold_3	108537	109079	542	48
scaffold_3	109822	109941	119	8
scaffold_3	111154	111234	80	12
scaffold_3	111404	111563	159	26
scaffold_3	115396	116003	607	72
scaffold_3	119281	119564	283	34
scaffold_3	121338	121936	598	52
scaffold_3	123490	124018	528	78
scaffold_3	129875	129895	20	4
scaffold_3	129988	130538	550	46
scaffold_3	130675	130749	74	18
scaffold_3	136669	136737	68	14
scaffold_3	137041	137127	86	12
scaffold_3	137270	137275	5	4
scaffold_3	137373	137516	143	18
scaffold_3	138502	138859	357	42
scaffold_3	141986	142574	588	74
scaffold_3	145199	145458	259	32
scaffold_3	148990	149094	104	20
scaffold_3	150084	150367	283	50
scaffold_3	153810	153922	112	24
scaffold_3	158385	158754	369	50
scaffold_3	166446	167319	873	70
scaffold_3	167551	167599	48	12
scaffold_3	170446	170912	466	54
scaffold_3	171075	171342	267	18
scaffold_3	171842	172230	388	44
scaffold_3	182947	183055	108	28
scaffold_3	186187	186345	158	30
scaffold_3	188820	189082	262	32
scaffold_3	192513	192535	22	4
scaffold_3	192615	192779	164	16
scaffold_3	194190	194365	175	30
scaffold_3	208094	208587	493	32
scaffold_3	210781	210827	46	14
scaffold_3	211537	211610	73	18
scaffold_3	213249	213305	56	14
scaffold_3	214813	215097	284	48
scaffold_3	215269	215709	440	42
scaffold_3	219071	219363	292	40
scaffold_3	219938	220025	87	14
scaffold_3	222075	222633	558	68
scaffold_3	227140	227508	368	46
scaffold_3	232604	232834	230	24
scaffold_3	233017	233048	31	10
scaffold_3	234360	234545	185	26
scaffold_3	236060	236197	137	36
scaffold_3	244283	244454	171	24
scaffold_3	247536	247556	20	6
scaffold_3	250549	250659	110	28
scaffold_3	257894	257942	48	12
scaffold_3	259329	259552	223	44
scaffold_3	259960	260489	529	66
scaffold_3	271198	271485	287	36
scaffold_3	272147	272217	70	16
scaffold_3	274513	274701	188	24
scaffold_3	281870	281978	108	20
scaffold_3	282152	282317	165	14
scaffold_3	282452	282526	74	12
scaffold_3	282638	282755	117	18
scaffold_3	283689	283891	202	30
scaffold_3	300938	301211	273	24
scaffold_3	304808	305076	268	40
scaffold_3	309463	309861	398	46
scaffold_3	310630	311217	587	38
scaffold_3	316761	316911	150	24
scaffold_3	344264	344839	575	46
scaffold_3	351665	352128	463	58
scaffold_3	352318	353042	724	80
scaffold_3	357660	357802	142	26
scaffold_3	359897	360331	434	40
scaffold_3	360513	360519	6	4
scaffold_3	360644	360966	322	40
scaffold_3	368134	368309	175	18
scaffold_3	371880	371974	94	22
scaffold_3	383555	384163	608	56
scaffold_3	395503	395845	342	38
scaffold_3	396263	396499	236	22
scaffold_3	403564	403756	192	30
scaffold_3	408032	408554	522	64
scaffold_3	410325	410894	569	46
scaffold_3	428175	428441	266	30
scaffold_3	429477	429991	514	40
scaffold_3	434066	434113	47	16
scaffold_3	436363	436918	555	60
scaffold_3	441537	441923	386	40
scaffold_3	442992	443184	192	36
scaffold_3	445484	446088	604	60
scaffold_3	447943	448093	150	16
scaffold_3	449584	450169	585	64
scaffold_3	452103	452466	363	36
scaffold_3	452606	452755	149	22
scaffold_3	455065	455429	364	38
scaffold_3	455551	455596	45	12
scaffold_3	455671	455794	123	26
scaffold_3	461607	461889	282	38
scaffold_3	472109	472483	374	30
scaffold_3	472895	473239	344	46
scaffold_3	507441	508295	854	78
scaffold_3	508771	508828	57	14
scaffold_3	517705	517723	18	6
scaffold_3	518268	518349	81	20
scaffold_3	518491	518741	250	32
scaffold_3	521240	521507	267	36
scaffold_3	528020	528049	29	10
scaffold_3	533564	533591	27	6
scaffold_3	533760	534151	391	50
scaffold_3	538026	538243	217	30
scaffold_3	539011	539540	529	64
scaffold_3	563298	563639	341	38
scaffold_3	589454	590022	568	62
scaffold_3	590236	590433	197	30
scaffold_3	593177	593293	116	22
scaffold_3	599384	599507	123	30
scaffold_3	604912	605334	422	46
scaffold_3	610878	611314	436	40
scaffold_3	611552	611601	49	16
scaffold_3	611798	612033	235	38
scaffold_3	613614	614220	606	68
scaffold_3	614494	614498	4	4
scaffold_3	620718	621347	629	70
scaffold_3	626707	627058	351	46
scaffold_3	637185	637750	565	54
scaffold_3	648939	649574	635	48
scaffold_3	649699	649805	106	16
scaffold_3	652236	652416	180	18
scaffold_3	652849	653039	190	22
scaffold_3	656323	656889	566	60
scaffold_3	657278	657614	336	20
scaffold_3	660225	660394	169	28
scaffold_3	660555	660625	70	14
scaffold_3	662654	662999	345	32
scaffold_3	663149	663292	143	12
scaffold_3	668276	668619	343	32
scaffold_3	672886	673270	384	48
scaffold_3	673528	673969	441	48
scaffold_3	678571	679032	461	28
scaffold_3	684101	684553	452	58
scaffold_3	685433	685958	525	58
scaffold_3	690134	690853	719	62
scaffold_3	692187	692215	28	6
scaffold_3	692403	692882	479	50
scaffold_3	693070	693235	165	24
scaffold_3	696197	696254	57	8
scaffold_3	696323	697027	704	66
scaffold_3	702058	702350	292	44
scaffold_3	704314	705068	754	56
scaffold_3	711010	711458	448	52
scaffold_3	720764	721189	425	38
scaffold_3	722127	722325	198	28
scaffold_3	727164	727896	732	98
scaffold_3	729552	729612	60	14
scaffold_3	731810	732261	451	32
scaffold_3	734468	734714	246	28
scaffold_3	736517	736776	259	38
scaffold_3	738710	738884	174	18
scaffold_3	739048	739206	158	24
scaffold_3	739367	739703	336	32
scaffold_3	739839	740162	323	42
scaffold_3	741239	741828	589	64
scaffold_3	745345	745785	440	52
scaffold_3	745890	745907	17	4
scaffold_3	749808	749976	168	20
scaffold_3	770503	770580	77	18
scaffold_3	773718	773993	275	36
scaffold_3	774478	774641	163	18
scaffold_3	783896	784030	134	26
scaffold_3	796837	797341	504	40
scaffold_3	800029	800482	453	32
scaffold_3	803974	804626	652	58
scaffold_3	809910	810186	276	30
scaffold_3	811414	811758	344	36
scaffold_3	821388	822046	658	88
scaffold_3	822707	823020	313	30
scaffold_3	828103	828449	346	44
scaffold_3	834645	835114	469	72
scaffold_3	847900	848439	539	70
scaffold_3	851520	852036	516	58
scaffold_3	857162	858108	946	60
scaffold_3	858751	858770	19	6
scaffold_3	858994	859635	641	52
scaffold_3	865351	865464	113	30
scaffold_3	867554	867822	268	16
scaffold_3	868669	868958	289	32
scaffold_3	892799	892968	169	26
scaffold_3	893143	893251	108	12
scaffold_3	906139	906566	427	36
scaffold_3	908355	908639	284	22
scaffold_3	910105	910565	460	46
scaffold_3	965733	965906	173	22
scaffold_3	966071	966084	13	4
scaffold_3	968558	969156	598	66
scaffold_3	969438	969859	421	38
scaffold_3	972115	972461	346	58
scaffold_3	981745	982163	418	56
scaffold_3	983269	983345	76	16
scaffold_3	985718	986166	448	54
scaffold_3	986348	986588	240	16
scaffold_3	1023480	1024007	527	54
scaffold_3	1027248	1027554	306	36
scaffold_3	1027687	1027695	8	4
scaffold_3	1031500	1031963	463	58
scaffold_3	1032403	1032494	91	16
scaffold_3	1045737	1045954	217	30
scaffold_3	1053599	1053969	370	28
scaffold_3	1067086	1067377	291	20
scaffold_3	1067769	1068084	315	34
scaffold_3	1070690	1070842	152	32
scaffold_3	1073343	1073380	37	6
scaffold_3	1077082	1077176	94	22
scaffold_3	1077789	1077856	67	12
scaffold_3	1078168	1078215	47	10
scaffold_3	1091597	1092160	563	68
scaffold_3	1096960	1097298	338	38
scaffold_3	1103495	1103854	359	62
scaffold_3	1106002	1106345	343	34
scaffold_3	1113264	1113439	175	28
scaffold_3	1120463	1120869	406	58
scaffold_3	1124817	1125108	291	38
scaffold_3	1127798	1128010	212	18
scaffold_3	1128165	1128371	206	36
scaffold_3	1134186	1134601	415	28
scaffold_3	1135733	1136024	291	34
scaffold_3	1136404	1136694	290	34
scaffold_3	1139274	1139595	321	28
scaffold_3	1146144	1146529	385	42
scaffold_3	1148882	1149515	633	54
scaffold_3	1149689	1149797	108	20
scaffold_3	1152232	1152269	37	8
scaffold_3	1154505	1154887	382	44
scaffold_3	1158649	1159175	526	66
scaffold_3	1163645	1163947	302	40
scaffold_3	1173439	1173981	542	66
scaffold_3	1177464	1177789	325	44
scaffold_3	1184894	1185168	274	36
scaffold_3	1186634	1187111	477	56
scaffold_3	1187430	1187572	142	22
scaffold_3	1189993	1190290	297	26
scaffold_3	1193723	1194292	569	80
scaffold_3	1198336	1198745	409	56
scaffold_3	1199865	1200402	537	56
scaffold_3	1202559	1202791	232	28
scaffold_3	1205484	1205717	233	34
scaffold_3	1206942	1207342	400	54
scaffold_3	1216121	1216214	93	12
scaffold_3	1217696	1218213	517	68
scaffold_3	1219688	1220214	526	78
scaffold_3	1222410	1222608	198	26
scaffold_3	1226276	1226748	472	58
scaffold_3	1226944	1227151	207	26
scaffold_3	1227572	1227648	76	12
scaffold_3	1234261	1234615	354	48
scaffold_3	1253447	1253876	429	40
scaffold_3	1260526	1260922	396	42
scaffold_3	1267469	1268028	559	72
scaffold_3	1272278	1272633	355	32
scaffold_3	1272760	1273142	382	42
scaffold_3	1273694	1274192	498	58
scaffold_3	1276274	1276439	165	16
scaffold_3	1279505	1279829	324	30
scaffold_3	1285887	1286213	326	26
scaffold_3	1286535	1286819	284	18
scaffold_3	1288523	1288548	25	8
scaffold_3	1297097	1297440	343	46
scaffold_3	1297557	1297741	184	22
scaffold_3	1302817	1303309	492	50
scaffold_3	1305006	1305396	390	46
scaffold_3	1311305	1311778	473	46
scaffold_3	1314020	1314259	239	38
scaffold_3	1315853	1316836	983	78
scaffold_3	1324691	1325055	364	34
scaffold_3	1326154	1326528	374	48
scaffold_3	1327284	1327552	268	42
scaffold_3	1335292	1335369	77	16
scaffold_3	1335817	1336047	230	24
scaffold_3	1337428	1337509	81	6
scaffold_3	1337618	1338348	730	56
scaffold_3	1341190	1341623	433	38
scaffold_3	1344475	1344662	187	32
scaffold_3	1352911	1353267	356	32
scaffold_3	1360660	1360862	202	40
scaffold_3	1361420	1361841	421	44
scaffold_3	1379009	1379222	213	24
scaffold_3	1383059	1383399	340	52
scaffold_3	1384021	1384381	360	54
scaffold_3	1387994	1388363	369	40
scaffold_3	1388464	1388471	7	4
scaffold_3	1392307	1392360	53	14
scaffold_3	1400394	1400431	37	8
scaffold_3	1406696	1407009	313	46
scaffold_3	1413778	1413944	166	16
scaffold_3	1414121	1414445	324	24
scaffold_3	1418006	1418146	140	24
scaffold_3	1420483	1420639	156	34
scaffold_3	1423878	1424279	401	38
scaffold_3	1424404	1424853	449	46
scaffold_3	1427717	1428191	474	70
scaffold_3	1430201	1430247	46	4
scaffold_3	1430379	1430563	184	36
scaffold_3	1431478	1431727	249	36
scaffold_3	1433758	1433951	193	32
scaffold_3	1434929	1435150	221	20
scaffold_3	1446131	1446461	330	38
scaffold_3	1450595	1450609	14	4
scaffold_3	1450910	1451008	98	22
scaffold_3	1455271	1455381	110	16
scaffold_3	1456556	1456626	70	14
scaffold_3	1461456	1461814	358	38
scaffold_3	1462715	1462779	64	12
scaffold_3	1462943	1462968	25	4
scaffold_3	1463511	1463910	399	24
scaffold_3	1475095	1475292	197	40
scaffold_3	1480966	1481248	282	30
scaffold_3	1481458	1481608	150	16
scaffold_3	1485852	1486035	183	30
scaffold_3	1487711	1488237	526	56
scaffold_3	1489568	1489871	303	34
scaffold_3	1491592	1491728	136	12
scaffold_3	1491852	1492290	438	42
scaffold_3	1492472	1492969	497	50
scaffold_3	1495929	1496009	80	14
scaffold_3	1501320	1501775	455	44
scaffold_3	1501945	1502073	128	16
scaffold_3	1510532	1510593	61	16
scaffold_3	1511927	1512152	225	36
scaffold_3	1517499	1517631	132	22
scaffold_3	1517780	1518250	470	38
scaffold_3	1522555	1522898	343	38
scaffold_3	1531471	1531905	434	44
scaffold_3	1534242	1534550	308	38
scaffold_3	1536202	1536608	406	50
scaffold_3	1540012	1540492	480	62
scaffold_3	1547512	1547991	479	52
scaffold_3	1555393	1555868	475	50
scaffold_3	1580816	1580977	161	32
scaffold_3	1581124	1581186	62	6
scaffold_3	1585348	1585598	250	24
scaffold_3	1590667	1590873	206	26
scaffold_3	1603223	1603269	46	8
scaffold_3	1603430	1603706	276	36
scaffold_3	1607371	1607933	562	40
scaffold_3	1619104	1619601	497	46
scaffold_3	1631403	1631780	377	36
scaffold_3	1635440	1635772	332	28
scaffold_3	1637850	1638491	641	58
scaffold_3	1647908	1648419	511	78
scaffold_3	1652993	1653138	145	30
scaffold_3	1671442	1671669	227	26
scaffold_3	1678179	1678350	171	32
scaffold_3	1678484	1678707	223	20
scaffold_3	1692652	1692902	250	38
scaffold_3	1700778	1700818	40	10
scaffold_3	1701258	1701507	249	34
scaffold_3	1701679	1701740	61	4
scaffold_3	1712054	1712278	224	34
scaffold_3	1734198	1734774	576	56
scaffold_3	1737567	1737599	32	10
scaffold_3	1742127	1742507	380	42
scaffold_3	1747407	1747492	85	12
scaffold_3	1747595	1747604	9	4
scaffold_3	1747912	1748225	313	40
scaffold_3	1750125	1750495	370	54
scaffold_3	1752633	1753258	625	74
scaffold_3	1759749	1759847	98	28
scaffold_3	1774436	1774790	354	28
scaffold_3	1777947	1778399	452	46
scaffold_3	1789475	1789894	419	34
scaffold_3	1790345	1790466	121	22
scaffold_3	1791169	1791319	150	28
scaffold_3	1791893	1792278	385	38
scaffold_3	1792805	1793003	198	28
scaffold_3	1806993	1807336	343	56
scaffold_3	1810237	1810675	438	40
scaffold_3	1819463	1819513	50	10
scaffold_3	1831430	1831722	292	32
scaffold_3	1836257	1836534	277	40
scaffold_3	1841851	1842536	685	66
scaffold_3	1849053	1849611	558	68
scaffold_3	1850422	1851369	947	94
scaffold_3	1855540	1855755	215	34
scaffold_3	1858649	1858935	286	32
scaffold_3	1859251	1859554	303	40
scaffold_3	1861199	1861460	261	32
scaffold_3	1869739	1870085	346	40
scaffold_3	1873352	1873947	595	54
scaffold_3	1884500	1884759	259	34
scaffold_3	1884862	1885203	341	38
scaffold_3	1887192	1887264	72	14
scaffold_3	1887612	1887803	191	18
scaffold_3	1888070	1888087	17	8
scaffold_3	1888309	1888422	113	12
scaffold_3	1889737	1889934	197	24
scaffold_3	1890343	1890676	333	50
scaffold_3	1904244	1904338	94	20
scaffold_3	1909045	1909574	529	60
scaffold_3	1910442	1910860	418	36
scaffold_3	1910983	1911334	351	50
scaffold_3	1931831	1932222	391	44
scaffold_3	1934834	1935321	487	60
scaffold_3	1936418	1936811	393	50
scaffold_3	1937698	1937941	243	28
scaffold_3	1941410	1941725	315	30
scaffold_3	1943975	1944233	258	34
scaffold_3	1944626	1944651	25	8
scaffold_3	1953438	1953576	138	26
scaffold_3	1957787	1958635	848	58
scaffold_3	1961620	1961799	179	24
scaffold_3	1961906	1961979	73	16
scaffold_3	1963364	1963846	482	46
scaffold_3	1965140	1965329	189	40
scaffold_3	1979123	1979609	486	74
scaffold_3	1985240	1985410	170	20
scaffold_3	1991590	1991656	66	12
scaffold_3	1991871	1992052	181	14
scaffold_3	1994927	1995215	288	18
scaffold_3	1995639	1996384	745	80
scaffold_3	1997221	1997691	470	58
scaffold_3	2007682	2008230	548	60
scaffold_3	2013144	2013235	91	16
scaffold_3	2014139	2014157	18	6
scaffold_3	2022101	2022227	126	20
scaffold_3	2022490	2022550	60	8
scaffold_3	2023517	2023929	412	42
scaffold_3	2024502	2024983	481	68
scaffold_3	2049305	2049472	167	28
scaffold_3	2049557	2049853	296	36
scaffold_3	2051229	2051982	753	82
scaffold_3	2052769	2053112	343	46
scaffold_3	2053702	2054128	426	40
scaffold_3	2054462	2054507	45	8
scaffold_3	2065249	2065875	626	98
scaffold_3	2069454	2069473	19	8
scaffold_3	2070691	2071165	474	56
scaffold_3	2072008	2072451	443	46
scaffold_3	2076070	2076513	443	60
scaffold_3	2086517	2087193	676	62
scaffold_3	2091955	2092428	473	56
scaffold_3	2092563	2092796	233	28
scaffold_3	2094952	2095265	313	32
scaffold_3	2098710	2098729	19	8
scaffold_3	2099790	2100163	373	54
scaffold_3	2104076	2104338	262	38
scaffold_3	2106407	2107058	651	72
scaffold_3	2113526	2114035	509	50
scaffold_3	2114424	2114438	14	4
scaffold_3	2114786	2114953	167	54
scaffold_3	2119635	2119881	246	34
scaffold_3	2126871	2127571	700	76
scaffold_3	2127636	2127696	60	18
scaffold_3	2131688	2132052	364	42
scaffold_3	2132512	2132675	163	28
scaffold_3	2134051	2134456	405	56
scaffold_3	2136527	2137251	724	48
scaffold_3	2150298	2150929	631	60
scaffold_3	2158437	2158681	244	38
scaffold_3	2161111	2161548	437	60
scaffold_3	2172999	2173278	279	50
scaffold_3	2177912	2177927	15	6
scaffold_3	2178084	2178420	336	40
scaffold_3	2178604	2178661	57	12
scaffold_3	2181410	2181852	442	58
scaffold_3	2188434	2188944	510	48
scaffold_3	2194101	2194399	298	34
scaffold_3	2194508	2194552	44	10
scaffold_3	2201594	2201964	370	42
scaffold_3	2202047	2202498	451	46
scaffold_3	2209880	2210019	139	26
scaffold_3	2222737	2223002	265	18
scaffold_3	2224230	2224608	378	28
scaffold_3	2229559	2229717	158	28
scaffold_3	2231061	2231264	203	22
scaffold_3	2233617	2234125	508	52
scaffold_3	2237423	2237702	279	22
scaffold_3	2245474	2245891	417	44
scaffold_3	2247202	2247463	261	34
scaffold_3	2248658	2249087	429	52
scaffold_3	2250891	2251135	244	20
scaffold_3	2255570	2255580	10	4
scaffold_3	2255707	2256090	383	46
scaffold_3	2258522	2258820	298	36
scaffold_3	2267714	2267978	264	46
scaffold_3	2400327	2400973	646	58
scaffold_3	2401943	2402025	82	12
scaffold_3	2402494	2402849	355	42
scaffold_3	2403289	2403727	438	56
scaffold_3	2443641	2444049	408	38
scaffold_3	2445010	2445291	281	40
scaffold_3	2445500	2445537	37	8
scaffold_3	2446961	2447137	176	14
scaffold_3	2447451	2447969	518	38
scaffold_3	2456426	2456946	520	56
scaffold_3	2458673	2459434	761	76
scaffold_3	2468135	2468481	346	46
scaffold_3	2471791	2472543	752	94
scaffold_3	2483581	2483627	46	8
scaffold_3	2483768	2484159	391	48
scaffold_3	2484640	2485235	595	72
scaffold_3	2485412	2485789	377	40
scaffold_3	2487340	2487708	368	46
scaffold_3	2489384	2490126	742	72
scaffold_3	2493415	2493681	266	36
scaffold_3	2504300	2504771	471	68
scaffold_3	2507723	2507851	128	20
scaffold_3	2512468	2513075	607	50
scaffold_3	2543452	2543671	219	44
scaffold_3	2547138	2547226	88	18
scaffold_3	2549537	2549742	205	34
scaffold_3	2550481	2551143	662	72
scaffold_3	2564274	2564407	133	22
scaffold_3	2575403	2575624	221	32
scaffold_3	2591130	2591299	169	34
scaffold_3	2594507	2594928	421	58
scaffold_3	2596746	2597009	263	44
scaffold_3	2600594	2600792	198	26
scaffold_3	2601654	2602338	684	60
scaffold_3	2604722	2605306	584	68
scaffold_3	2607375	2607717	342	34
scaffold_3	2615651	2615755	104	4
scaffold_3	2615885	2616165	280	38
scaffold_3	2626273	2626398	125	28
scaffold_3	2626600	2626760	160	22
scaffold_3	2634062	2634894	832	92
scaffold_3	2640948	2641563	615	68
scaffold_3	2643152	2643616	464	50
scaffold_3	2649543	2649746	203	24
scaffold_3	2650732	2651028	296	48
scaffold_3	2652059	2652081	22	10
scaffold_3	2659750	2660047	297	28
scaffold_3	2661813	2662055	242	32
scaffold_3	2662186	2662307	121	18
scaffold_3	2664106	2664325	219	36
scaffold_3	2665883	2666285	402	38
scaffold_3	2667584	2667894	310	28
scaffold_3	2667984	2668088	104	18
scaffold_3	2671584	2672341	757	60
scaffold_3	2675103	2675509	406	74
scaffold_3	2677860	2678280	420	52
scaffold_3	2686538	2687078	540	58
scaffold_3	2688739	2689189	450	52
scaffold_3	2689305	2689506	201	18
scaffold_3	2695428	2696263	835	90
scaffold_3	2696466	2696687	221	16
scaffold_3	2720170	2720388	218	22
scaffold_3	2720765	2720910	145	40
scaffold_3	2722112	2722149	37	10
scaffold_3	2722358	2722635	277	40
scaffold_3	2725277	2725474	197	28
scaffold_3	2727107	2727195	88	20
scaffold_3	2732739	2733346	607	58
scaffold_3	2733665	2734154	489	44
scaffold_3	2747323	2747390	67	16
scaffold_3	2747989	2748211	222	32
scaffold_3	2751990	2752254	264	26
scaffold_3	2756704	2757004	300	28
scaffold_3	2767861	2768531	670	62
scaffold_3	2770817	2771026	209	32
scaffold_3	2771173	2771199	26	12
scaffold_3	2779451	2779491	40	10
scaffold_3	2779673	2779839	166	18
scaffold_3	2781125	2781748	623	64
scaffold_3	2783221	2783653	432	44
scaffold_3	2789836	2789894	58	20
scaffold_3	2792693	2792755	62	12
scaffold_3	2793454	2793516	62	12
scaffold_3	2799976	2800395	419	44
scaffold_3	2803050	2803502	452	38
scaffold_3	2803715	2804087	372	42
scaffold_3	2805988	2806469	481	62
scaffold_3	2808082	2808514	432	48
scaffold_3	2814703	2814888	185	28
scaffold_3	2816194	2816542	348	34
scaffold_3	2834890	2835586	696	66
scaffold_3	2835815	2835947	132	22
scaffold_3	2862050	2862423	373	46
scaffold_3	2862591	2862673	82	16
scaffold_3	2865968	2865980	12	4
scaffold_3	2866374	2866588	214	34
scaffold_3	2866714	2866821	107	16
scaffold_3	2875421	2875591	170	24
scaffold_3	2876116	2876382	266	24
scaffold_3	2876491	2876557	66	12
scaffold_3	2889552	2889652	100	12
scaffold_3	2890725	2890773	48	10
scaffold_3	2890989	2891132	143	24
scaffold_3	2894888	2895014	126	20
scaffold_3	2895276	2895440	164	20
scaffold_3	2896683	2897114	431	42
scaffold_3	2936916	2937150	234	39
scaffold_4	7567	7676	109	14
scaffold_4	9479	9913	434	46
scaffold_4	13170	14301	1131	120
scaffold_4	24265	24722	457	26
scaffold_4	27165	27488	323	34
scaffold_4	28684	28813	129	20
scaffold_4	37902	37979	77	22
scaffold_4	39203	39358	155	12
scaffold_4	40394	40633	239	32
scaffold_4	43457	43618	161	18
scaffold_4	43829	43879	50	8
scaffold_4	47128	47492	364	44
scaffold_4	50295	50558	263	34
scaffold_4	50888	51132	244	26
scaffold_4	57221	57902	681	72
scaffold_4	65105	65210	105	14
scaffold_4	65605	66028	423	44
scaffold_4	76747	76924	177	24
scaffold_4	83388	83714	326	30
scaffold_4	85639	86355	716	58
scaffold_4	90694	90750	56	18
scaffold_4	94163	94594	431	60
scaffold_4	95268	95961	693	70
scaffold_4	107963	108090	127	16
scaffold_4	111010	111080	70	16
scaffold_4	119314	119691	377	30
scaffold_4	121720	121902	182	28
scaffold_4	124942	125337	395	48
scaffold_4	131751	131808	57	12
scaffold_4	132284	132373	89	14
scaffold_4	133035	133242	207	16
scaffold_4	134157	134291	134	34
scaffold_4	140765	141098	333	40
scaffold_4	149733	150277	544	56
scaffold_4	156336	156444	108	22
scaffold_4	187263	187642	379	46
scaffold_4	191251	191310	59	12
scaffold_4	191429	191835	406	52
scaffold_4	191997	192260	263	22
scaffold_4	211781	211971	190	30
scaffold_4	213477	214374	897	88
scaffold_4	218011	218771	760	100
scaffold_4	225642	225696	54	16
scaffold_4	233409	233482	73	14
scaffold_4	241484	241558	74	18
scaffold_4	243978	244287	309	68
scaffold_4	246333	247089	756	98
scaffold_4	268491	268537	46	12
scaffold_4	268995	269243	248	28
scaffold_4	272474	272516	42	12
scaffold_4	290892	291000	108	24
scaffold_4	293011	293582	571	50
scaffold_4	293694	293868	174	24
scaffold_4	301361	301446	85	16
scaffold_4	307669	308092	423	50
scaffold_4	308680	308875	195	18
scaffold_4	309003	309234	231	40
scaffold_4	312759	313519	760	92
scaffold_4	319920	320174	254	48
scaffold_4	324204	324488	284	38
scaffold_4	330935	331335	400	58
scaffold_4	333012	333341	329	38
scaffold_4	335927	336175	248	40
scaffold_4	340201	340491	290	42
scaffold_4	347406	347635	229	48
scaffold_4	362164	362777	613	66
scaffold_4	370487	370555	68	10
scaffold_4	371144	371401	257	20
scaffold_4	373799	374075	276	34
scaffold_4	374185	374246	61	12
scaffold_4	385808	385937	129	14
scaffold_4	386875	387458	583	62
scaffold_4	387551	387735	184	22
scaffold_4	394889	394893	4	4
scaffold_4	394977	395238	261	44
scaffold_4	400848	401288	440	60
scaffold_4	406813	406969	156	28
scaffold_4	409981	410362	381	38
scaffold_4	413293	413315	22	10
scaffold_4	417778	417883	105	22
scaffold_4	418158	418503	345	44
scaffold_4	426037	426275	238	26
scaffold_4	439833	440265	432	54
scaffold_4	456060	456168	108	24
scaffold_4	473934	474266	332	24
scaffold_4	474531	474667	136	22
scaffold_4	492508	493037	529	64
scaffold_4	502920	503264	344	44
scaffold_4	505753	505806	53	14
scaffold_4	514021	514449	428	50
scaffold_4	518056	518595	539	56
scaffold_4	525211	525538	327	20
scaffold_4	533037	533329	292	42
scaffold_4	533516	533667	151	30
scaffold_4	533778	533883	105	12
scaffold_4	536216	536245	29	6
scaffold_4	536388	536870	482	50
scaffold_4	538510	539032	522	50
scaffold_4	541079	541632	553	52
scaffold_4	541806	541914	108	20
scaffold_4	544426	544724	298	24
scaffold_4	547064	547292	228	26
scaffold_4	547845	548125	280	30
scaffold_4	555332	555577	245	32
scaffold_4	555792	555825	33	10
scaffold_4	562650	562682	32	8
scaffold_4	563213	563914	701	62
scaffold_4	569405	569569	164	16
scaffold_4	569649	569671	22	4
scaffold_4	572887	573304	417	34
scaffold_4	577441	577539	98	24
scaffold_4	610084	610494	410	40
scaffold_4	611194	611419	225	24
scaffold_4	613638	614045	407	60
scaffold_4	615643	616206	563	46
scaffold_4	618922	619058	136	18
scaffold_4	619186	619356	170	22
scaffold_4	620741	620887	146	10
scaffold_4	622284	622296	12	4
scaffold_4	622494	622764	270	30
scaffold_4	622815	622908	93	14
scaffold_4	632521	633315	794	80
scaffold_4	636159	636236	77	14
scaffold_4	639639	640019	380	32
scaffold_4	642650	643294	644	66
scaffold_4	644856	645054	198	30
scaffold_4	662650	662883	233	36
scaffold_4	663026	663194	168	24
scaffold_4	672312	672332	20	6
scaffold_4	673929	674163	234	36
scaffold_4	684165	684985	820	86
scaffold_4	690147	690374	227	30
scaffold_4	695423	695520	97	18
scaffold_4	696390	696775	385	40
scaffold_4	701356	701514	158	24
scaffold_4	705158	705396	238	36
scaffold_4	716472	716965	493	66
scaffold_4	718635	718943	308	34
scaffold_4	722109	722431	322	22
scaffold_4	722724	723097	373	40
scaffold_4	728908	729037	129	32
scaffold_4	737287	737568	281	20
scaffold_4	747564	747945	381	36
scaffold_4	748883	749217	334	42
scaffold_4	754758	754906	148	22
scaffold_4	755204	755232	28	6
scaffold_4	765005	765315	310	40
scaffold_4	768345	768680	335	46
scaffold_4	781893	782169	276	30
scaffold_4	784845	784908	63	22
scaffold_4	785292	785391	99	14
scaffold_4	785574	786061	487	38
scaffold_4	793705	794156	451	50
scaffold_4	808973	809305	332	44
scaffold_4	812261	812822	561	58
scaffold_4	815279	815387	108	26
scaffold_4	819168	819907	739	76
scaffold_4	823671	824039	368	40
scaffold_4	830359	830531	172	22
scaffold_4	832346	832780	434	42
scaffold_4	838946	839078	132	24
scaffold_4	843212	843824	612	66
scaffold_4	844525	844736	211	18
scaffold_4	854268	854396	128	20
scaffold_4	859743	860080	337	38
scaffold_4	861684	861959	275	46
scaffold_4	865724	865982	258	40
scaffold_4	871077	871343	266	36
scaffold_4	873908	874228	320	48
scaffold_4	874359	874603	244	22
scaffold_4	875958	876490	532	54
scaffold_4	879948	880427	479	54
scaffold_4	883074	883251	177	24
scaffold_4	887897	888208	311	32
scaffold_4	888498	888741	243	30
scaffold_4	890872	891095	223	32
scaffold_4	894794	894984	190	28
scaffold_4	899179	899483	304	44
scaffold_4	908285	908920	635	68
scaffold_4	915846	916265	419	50
scaffold_4	917689	918178	489	64
scaffold_4	934209	934547	338	30
scaffold_4	934922	934981	59	8
scaffold_4	945211	945369	158	34
scaffold_4	947315	947338	23	8
scaffold_4	950230	950612	382	32
scaffold_4	953400	953710	310	30
scaffold_4	954282	954407	125	30
scaffold_4	955614	955878	264	36
scaffold_4	958677	959062	385	48
scaffold_4	959535	959913	378	50
scaffold_4	983710	984101	391	56
scaffold_4	991117	991533	416	66
scaffold_4	991990	992069	79	18
scaffold_4	994311	994763	452	30
scaffold_4	996477	996793	316	26
scaffold_4	997230	997538	308	44
scaffold_4	1000361	1000639	278	42
scaffold_4	1001028	1001062	34	8
scaffold_4	1002905	1003130	225	34
scaffold_4	1008375	1008616	241	48
scaffold_4	1015772	1016117	345	34
scaffold_4	1016319	1016483	164	16
scaffold_4	1016689	1017088	399	48
scaffold_4	1022337	1022730	393	36
scaffold_4	1022924	1023511	587	74
scaffold_4	1028217	1028455	238	24
scaffold_4	1028645	1028741	96	14
scaffold_4	1031187	1031492	305	34
scaffold_4	1034632	1034956	324	36
scaffold_4	1040800	1041140	340	32
scaffold_4	1044664	1045557	893	106
scaffold_4	1049751	1050104	353	42
scaffold_4	1052944	1053094	150	16
scaffold_4	1055512	1055850	338	46
scaffold_4	1066601	1067158	557	94
scaffold_4	1070695	1071183	488	60
scaffold_4	1071881	1072242	361	48
scaffold_4	1080363	1080430	67	6
scaffold_4	1083643	1083887	244	22
scaffold_4	1084844	1085350	506	46
scaffold_4	1093700	1093979	279	42
scaffold_4	1095432	1095527	95	16
scaffold_4	1097949	1098052	103	26
scaffold_4	1098862	1098905	43	8
scaffold_4	1105069	1105284	215	30
scaffold_4	1112799	1113114	315	30
scaffold_4	1116463	1116708	245	36
scaffold_4	1116890	1117222	332	34
scaffold_4	1119265	1119385	120	22
scaffold_4	1132066	1132340	274	28
scaffold_4	1133333	1133575	242	12
scaffold_4	1134679	1135185	506	54
scaffold_4	1136208	1136503	295	20
scaffold_4	1140033	1140425	392	36
scaffold_4	1153084	1153421	337	28
scaffold_4	1159926	1160035	109	16
scaffold_4	1160182	1160304	122	24
scaffold_4	1166949	1167408	459	26
scaffold_4	1176321	1176628	307	34
scaffold_4	1176824	1176864	40	14
scaffold_4	1181152	1181574	422	28
scaffold_4	1187708	1188199	491	52
scaffold_4	1189498	1189685	187	20
scaffold_4	1189922	1189960	38	6
scaffold_4	1190139	1190396	257	30
scaffold_4	1223422	1223810	388	48
scaffold_4	1229112	1229124	12	4
scaffold_4	1236867	1237161	294	48
scaffold_4	1244516	1244809	293	30
scaffold_4	1247403	1247458	55	10
scaffold_4	1248028	1248151	123	18
scaffold_4	1248266	1248481	215	28
scaffold_4	1250915	1251252	337	40
scaffold_4	1259505	1259818	313	30
scaffold_4	1260149	1260612	463	52
scaffold_4	1260844	1260862	18	4
scaffold_4	1274245	1274549	304	38
scaffold_4	1278253	1278313	60	16
scaffold_4	1278465	1278537	72	18
scaffold_4	1285462	1286480	1018	74
scaffold_4	1306308	1306411	103	10
scaffold_4	1306699	1307094	395	48
scaffold_4	1314099	1314466	367	18
scaffold_4	1316580	1316861	281	38
scaffold_4	1334611	1335000	389	36
scaffold_4	1343514	1343895	381	26
scaffold_4	1344870	1345252	382	30
scaffold_4	1346843	1347102	259	38
scaffold_4	1350936	1351299	363	32
scaffold_4	1351566	1351612	46	10
scaffold_4	1370075	1370436	361	44
scaffold_4	1378019	1378102	83	14
scaffold_4	1384854	1384957	103	12
scaffold_4	1385766	1386026	260	40
scaffold_4	1404083	1404361	278	34
scaffold_4	1404705	1405047	342	30
scaffold_4	1406478	1406793	315	46
scaffold_4	1407735	1408195	460	46
scaffold_4	1414144	1414635	491	52
scaffold_4	1417865	1418256	391	46
scaffold_4	1427635	1427827	192	38
scaffold_4	1433150	1433220	70	14
scaffold_4	1436832	1437149	317	44
scaffold_4	1437468	1437828	360	50
scaffold_4	1441534	1441800	266	38
scaffold_4	1442239	1442618	379	40
scaffold_4	1451657	1451891	234	16
scaffold_4	1452021	1452144	123	10
scaffold_4	1454252	1454473	221	32
scaffold_4	1460030	1460407	377	36
scaffold_4	1463156	1463376	220	36
scaffold_4	1464078	1464325	247	32
scaffold_4	1467511	1468163	652	78
scaffold_4	1474248	1474273	25	10
scaffold_4	1474382	1474731	349	54
scaffold_4	1479076	1479385	309	58
scaffold_4	1481846	1482853	1007	96
scaffold_4	1486847	1487657	810	72
scaffold_4	1490479	1490560	81	18
scaffold_4	1490611	1491173	562	48
scaffold_4	1492606	1492738	132	22
scaffold_4	1492863	1492944	81	22
scaffold_4	1497229	1497592	363	32
scaffold_4	1506286	1506374	88	18
scaffold_4	1506486	1506540	54	14
scaffold_4	1507858	1507939	81	20
scaffold_4	1508211	1508405	194	34
scaffold_4	1508843	1509156	313	28
scaffold_4	1511630	1511737	107	20
scaffold_4	1526507	1526966	459	44
scaffold_4	1530717	1531036	319	34
scaffold_4	1533435	1533714	279	38
scaffold_4	1534727	1534942	215	16
scaffold_4	1542826	1543196	370	42
scaffold_4	1546031	1546459	428	66
scaffold_4	1552099	1552455	356	32
scaffold_4	1552935	1553075	140	30
scaffold_4	1553445	1553790	345	46
scaffold_4	1573782	1574035	253	34
scaffold_4	1574187	1574400	213	18
scaffold_4	1576041	1576155	114	20
scaffold_4	1576369	1576585	216	30
scaffold_4	1578760	1579184	424	64
scaffold_4	1579285	1579504	219	24
scaffold_4	1580983	1581440	457	26
scaffold_4	1583020	1583641	621	60
scaffold_4	1591046	1591268	222	32
scaffold_4	1592796	1592879	83	14
scaffold_4	1597252	1597314	62	18
scaffold_4	1606330	1606675	345	44
scaffold_4	1610203	1610383	180	22
scaffold_4	1610462	1611327	865	84
scaffold_4	1614274	1614567	293	44
scaffold_4	1615838	1616076	238	30
scaffold_4	1616430	1616552	122	22
scaffold_4	1619035	1619071	36	10
scaffold_4	1622645	1622929	284	24
scaffold_4	1623091	1623463	372	50
scaffold_4	1623577	1623676	99	14
scaffold_4	1625997	1626369	372	46
scaffold_4	1626483	1626582	99	14
scaffold_4	1640618	1640946	328	30
scaffold_4	1641103	1641409	306	36
scaffold_4	1642711	1642917	206	26
scaffold_4	1650008	1650179	171	36
scaffold_4	1659832	1659902	70	18
scaffold_4	1663019	1663077	58	10
scaffold_4	1667636	1667815	179	32
scaffold_4	1670097	1670639	542	42
scaffold_4	1674229	1674378	149	28
scaffold_4	1675139	1675362	223	14
scaffold_4	1680066	1680971	905	78
scaffold_4	1687221	1687656	435	44
scaffold_4	1689258	1689677	419	50
scaffold_4	1694067	1694520	453	52
scaffold_4	1701412	1701756	344	34
scaffold_4	1703422	1704137	715	80
scaffold_4	1704523	1704689	166	30
scaffold_4	1708478	1708599	121	22
scaffold_4	1710345	1710684	339	60
scaffold_4	1721928	1722132	204	14
scaffold_4	1727449	1727613	164	30
scaffold_4	1731920	1732227	307	28
scaffold_4	1748625	1748759	134	20
scaffold_4	1749728	1749789	61	14
scaffold_4	1753931	1754065	134	28
scaffold_4	1763200	1763408	208	30
scaffold_4	1765308	1765615	307	32
scaffold_4	1768656	1768704	48	10
scaffold_4	1770275	1770415	140	34
scaffold_4	1773210	1773877	667	68
scaffold_4	1783399	1783980	581	66
scaffold_4	1787092	1787475	383	42
scaffold_4	1788708	1788765	57	12
scaffold_4	1788914	1789156	242	28
scaffold_4	1800237	1800761	524	46
scaffold_4	1801833	1802138	305	26
scaffold_4	1805182	1805437	255	42
scaffold_4	1810328	1810909	581	68
scaffold_4	1814077	1814204	127	20
scaffold_4	1823856	1824229	373	52
scaffold_4	1846422	1846723	301	38
scaffold_4	1849211	1849424	213	34
scaffold_4	1854705	1855045	340	68
scaffold_4	1860564	1860751	187	22
scaffold_4	1863332	1864094	762	66
scaffold_4	1864218	1864846	628	64
scaffold_4	1866729	1866814	85	14
scaffold_4	1867339	1867665	326	32
scaffold_4	1868360	1868994	634	56
scaffold_4	1869733	1870403	670	76
scaffold_4	1889585	1889923	338	30
scaffold_4	1892104	1892889	785	100
scaffold_4	1901879	1902059	180	22
scaffold_4	1902138	1902545	407	50
scaffold_4	1902707	1903003	296	28
scaffold_4	1914839	1915098	259	12
scaffold_4	1917971	1918304	333	48
scaffold_4	1918796	1918888	92	12
scaffold_4	1919575	1919683	108	22
scaffold_4	1931590	1931986	396	44
scaffold_4	1932367	1932584	217	24
scaffold_4	1936569	1936654	85	12
scaffold_4	1942499	1943037	538	48
scaffold_4	1959489	1959895	406	38
scaffold_4	1961218	1961563	345	44
scaffold_4	1976617	1976999	382	40
scaffold_4	1979156	1979584	428	24
scaffold_4	1981345	1981861	516	42
scaffold_4	1982704	1982822	118	22
scaffold_4	1985752	1986064	312	50
scaffold_4	1986800	1987472	672	62
scaffold_4	1991351	1991754	403	44
scaffold_4	1993699	1993745	46	8
scaffold_4	1993854	1994104	250	24
scaffold_4	1994836	1995512	676	64
scaffold_4	2000110	2000279	169	22
scaffold_4	2002865	2003165	300	32
scaffold_4	2003905	2004010	105	16
scaffold_4	2007827	2007989	162	28
scaffold_4	2013122	2013514	392	34
scaffold_4	2016468	2016665	197	26
scaffold_4	2019238	2019296	58	12
scaffold_4	2021667	2022106	439	48
scaffold_4	2026593	2027399	806	82
scaffold_4	2030844	2031097	253	54
scaffold_4	2032192	2032415	223	26
scaffold_4	2033535	2033721	186	38
scaffold_4	2039695	2039992	297	20
scaffold_4	2042534	2042547	13	4
scaffold_4	2042669	2042886	217	22
scaffold_4	2057916	2058270	354	52
scaffold_4	2059193	2059574	381	46
scaffold_4	2072388	2072442	54	16
scaffold_4	2077716	2077832	116	18
scaffold_4	2078179	2078496	317	44
scaffold_4	2090254	2090346	92	16
scaffold_4	2094268	2094853	585	56
scaffold_4	2109239	2109871	632	78
scaffold_4	2111249	2111575	326	44
scaffold_4	2115967	2115997	30	8
scaffold_4	2119735	2120410	675	66
scaffold_4	2123506	2123752	246	30
scaffold_4	2135013	2135110	97	22
scaffold_4	2137385	2137525	140	16
scaffold_4	2137695	2137770	75	14
scaffold_4	2140013	2140446	433	40
scaffold_4	2147520	2147711	191	26
scaffold_4	2149335	2149741	406	40
scaffold_4	2150484	2151030	546	60
scaffold_4	2154314	2154418	104	14
scaffold_4	2160740	2160820	80	10
scaffold_4	2161033	2161341	308	38
scaffold_4	2164180	2164481	301	34
scaffold_4	2164899	2165086	187	20
scaffold_4	2169593	2169659	66	16
scaffold_4	2169830	2170089	259	30
scaffold_4	2177549	2178025	476	48
scaffold_4	2193727	2194379	652	48
scaffold_4	2194502	2194578	76	14
scaffold_4	2200180	2200303	123	20
scaffold_4	2200655	2201052	397	44
scaffold_4	2201223	2201230	7	4
scaffold_4	2201471	2201690	219	30
scaffold_4	2201968	2202276	308	58
scaffold_4	2203620	2203768	148	20
scaffold_4	2204611	2204693	82	10
scaffold_4	2210733	2210896	163	26
scaffold_4	2210983	2211254	271	38
scaffold_4	2215542	2215928	386	52
scaffold_4	2219052	2219306	254	18
scaffold_4	2219428	2219617	189	34
scaffold_4	2221328	2221441	113	22
scaffold_4	2224075	2224334	259	44
scaffold_4	2225057	2225574	517	70
scaffold_4	2226826	2227250	424	32
scaffold_4	2232428	2232765	337	30
scaffold_4	2233505	2233663	158	24
scaffold_4	2234350	2234655	305	50
scaffold_4	2240830	2241483	653	44
scaffold_4	2253199	2253457	258	38
scaffold_4	2254498	2254776	278	34
scaffold_4	2254959	2255037	78	18
scaffold_4	2255470	2255899	429	34
scaffold_4	2260892	2261072	180	26
scaffold_4	2269027	2269351	324	36
scaffold_4	2274212	2274670	458	54
scaffold_4	2276998	2277354	356	36
scaffold_4	2283275	2283790	515	38
scaffold_4	2284910	2285009	99	24
scaffold_4	2285059	2285175	116	24
scaffold_4	2288888	2289028	140	24
scaffold_4	2297673	2297705	32	12
scaffold_4	2297895	2298068	173	18
scaffold_4	2301123	2301296	173	40
scaffold_4	2303749	2303950	201	30
scaffold_4	2304219	2304499	280	38
scaffold_4	2309065	2309562	497	40
scaffold_4	2312235	2313035	800	92
scaffold_4	2315102	2315304	202	26
scaffold_4	2325921	2326365	444	46
scaffold_4	2332313	2332515	202	26
scaffold_4	2334581	2335102	521	42
scaffold_4	2335252	2335379	127	28
scaffold_4	2339818	2340151	333	46
scaffold_4	2342990	2343270	280	26
scaffold_4	2346647	2346692	45	10
scaffold_4	2348797	2349324	527	52
scaffold_4	2360833	2361087	254	36
scaffold_4	2367335	2367910	575	46
scaffold_4	2371135	2371671	536	58
scaffold_4	2380899	2380963	64	10
scaffold_4	2391808	2392130	322	26
scaffold_4	2393197	2393722	525	58
scaffold_4	2411774	2412253	479	50
scaffold_4	2413262	2413443	181	30
scaffold_4	2415834	2416585	751	88
scaffold_4	2417193	2417329	136	26
scaffold_4	2417463	2417505	42	6
scaffold_4	2423662	2423786	124	26
scaffold_4	2425082	2425398	316	28
scaffold_4	2444431	2444697	266	28
scaffold_4	2448955	2449189	234	38
scaffold_4	2457726	2457952	226	26
scaffold_4	2458736	2458771	35	8
scaffold_4	2459276	2459347	71	14
scaffold_4	2459560	2459890	330	40
scaffold_4	2461071	2461944	873	88
scaffold_4	2469667	2469987	320	46
scaffold_4	2471262	2471370	108	24
scaffold_4	2487050	2487217	167	26
scaffold_4	2488721	2489102	381	36
scaffold_4	2492608	2492672	64	8
scaffold_4	2493988	2494117	129	26
scaffold_4	2494759	2495175	416	36
scaffold_4	2505312	2505443	131	22
scaffold_4	2509574	2509780	206	30
scaffold_4	2511566	2511882	316	34
scaffold_4	2513666	2513937	271	12
scaffold_4	2514513	2514776	263	30
scaffold_4	2517808	2518214	406	44
scaffold_4	2524423	2524609	186	30
scaffold_4	2524671	2525220	549	46
scaffold_4	2540227	2540487	260	20
scaffold_4	2540612	2540735	123	26
scaffold_4	2544593	2544657	64	22
scaffold_4	2546812	2547056	244	42
scaffold_4	2548766	2549019	253	32
scaffold_4	2552750	2553073	323	42
scaffold_4	2558981	2559267	286	42
scaffold_4	2563977	2564362	385	46
scaffold_4	2566312	2566614	302	48
scaffold_4	2568317	2568552	235	20
scaffold_4	2570272	2570742	470	44
scaffold_4	2577757	2578209	452	48
scaffold_4	2579326	2579798	472	60
scaffold_4	2581775	2581953	178	16
scaffold_4	2582154	2582164	10	4
scaffold_4	2587342	2587677	335	34
scaffold_4	2589824	2589913	89	20
scaffold_4	2593170	2593295	125	16
scaffold_4	2594020	2594645	625	52
scaffold_4	2602216	2602528	312	40
scaffold_4	2602647	2602657	10	4
scaffold_4	2606571	2607173	602	42
scaffold_4	2611753	2612317	564	58
scaffold_4	2626225	2626851	626	48
scaffold_4	2628269	2628547	278	32
scaffold_4	2633485	2634062	577	64
scaffold_4	2648919	2649380	461	62
scaffold_4	2649749	2650560	811	62
scaffold_4	2656777	2657107	330	54
scaffold_4	2659542	2659584	42	8
scaffold_4	2662296	2662380	84	14
scaffold_4	2666669	2667133	464	52
scaffold_4	2669422	2669804	382	62
scaffold_4	2673194	2673453	259	36
scaffold_4	2673562	2673590	28	8
scaffold_4	2683566	2684189	623	68
scaffold_4	2685366	2685772	406	32
scaffold_4	2688079	2688322	243	32
scaffold_4	2690031	2690064	33	8
scaffold_4	2690245	2690249	4	4
scaffold_4	2690315	2690394	79	16
scaffold_4	2691298	2691510	212	32
scaffold_4	2693371	2694402	1031	90
scaffold_4	2695261	2695661	400	30
scaffold_4	2695852	2696168	316	30
scaffold_4	2966804	2967078	274	61
scaffold_5	26879	27440	561	46
scaffold_5	27625	27658	33	12
scaffold_5	27772	28243	471	48
scaffold_5	30521	30577	56	16
scaffold_5	35706	36203	497	32
scaffold_5	39701	39741	40	14
scaffold_5	39813	39838	25	12
scaffold_5	45064	45791	727	72
scaffold_5	48541	48735	194	16
scaffold_5	49255	49513	258	34
scaffold_5	63726	64117	391	46
scaffold_5	64509	64671	162	22
scaffold_5	64781	64873	92	20
scaffold_5	70389	70526	137	26
scaffold_5	73208	73813	605	66
scaffold_5	77114	77596	482	58
scaffold_5	87550	88088	538	66
scaffold_5	90111	90492	381	46
scaffold_5	94424	94882	458	66
scaffold_5	108661	109009	348	42
scaffold_5	109154	109168	14	4
scaffold_5	119713	120074	361	34
scaffold_5	120202	120472	270	52
scaffold_5	129372	129682	310	44
scaffold_5	135873	136071	198	30
scaffold_5	137549	137835	286	34
scaffold_5	138972	139245	273	38
scaffold_5	140649	140921	272	34
scaffold_5	153806	154031	225	28
scaffold_5	155501	156140	639	66
scaffold_5	159736	159826	90	26
scaffold_5	169252	169521	269	18
scaffold_5	173958	174285	327	24
scaffold_5	174606	174805	199	40
scaffold_5	175710	176388	678	78
scaffold_5	190693	191079	386	42
scaffold_5	200200	200771	571	76
scaffold_5	206272	206559	287	38
scaffold_5	210378	210834	456	58
scaffold_5	211153	211274	121	4
scaffold_5	226400	226641	241	16
scaffold_5	228149	228330	181	26
scaffold_5	231270	231582	312	50
scaffold_5	232744	233274	530	52
scaffold_5	239518	239770	252	26
scaffold_5	239896	239911	15	6
scaffold_5	240042	240096	54	18
scaffold_5	245631	245935	304	32
scaffold_5	250831	251301	470	60
scaffold_5	255504	256230	726	64
scaffold_5	256349	256410	61	12
scaffold_5	263014	263188	174	40
scaffold_5	263615	263960	345	40
scaffold_5	266388	266397	9	4
scaffold_5	266709	266917	208	34
scaffold_5	271027	271283	256	28
scaffold_5	276116	276387	271	34
scaffold_5	286297	286833	536	72
scaffold_5	288447	289026	579	70
scaffold_5	289974	290192	218	20
scaffold_5	290301	290348	47	8
scaffold_5	297920	298009	89	10
scaffold_5	298782	299281	499	48
scaffold_5	301496	301948	452	48
scaffold_5	302635	303308	673	128
scaffold_5	305902	306064	162	30
scaffold_5	310473	310718	245	36
scaffold_5	329983	330227	244	40
scaffold_5	338300	338736	436	52
scaffold_5	340695	340783	88	14
scaffold_5	342025	342071	46	8
scaffold_5	342223	342737	514	64
scaffold_5	349212	349239	27	6
scaffold_5	349389	349555	166	18
scaffold_5	351045	351108	63	10
scaffold_5	351293	351961	668	76
scaffold_5	356345	356687	342	26
scaffold_5	362920	363215	295	26
scaffold_5	367948	368272	324	40
scaffold_5	370537	370574	37	10
scaffold_5	371281	371325	44	12
scaffold_5	374319	374401	82	18
scaffold_5	382790	382970	180	24
scaffold_5	383122	383354	232	22
scaffold_5	387323	387628	305	42
scaffold_5	391679	391838	159	20
scaffold_5	398029	398456	427	54
scaffold_5	400853	401186	333	46
scaffold_5	404025	404493	468	40
scaffold_5	407959	408414	455	58
scaffold_5	416515	416901	386	54
scaffold_5	420983	421310	327	60
scaffold_5	424990	425626	636	74
scaffold_5	427701	427990	289	44
scaffold_5	432688	432823	135	18
scaffold_5	432978	433287	309	42
scaffold_5	437383	437768	385	40
scaffold_5	456076	456459	383	54
scaffold_5	463048	463850	802	84
scaffold_5	466644	467122	478	62
scaffold_5	473247	473545	298	32
scaffold_5	475747	476627	880	68
scaffold_5	479176	479252	76	16
scaffold_5	481974	482368	394	58
scaffold_5	483387	483679	292	24
scaffold_5	486126	486906	780	122
[truncated: 7,767 more rows]

## Sheet: L51 DM
Scaffold	Start	End	Length	6mA sites
scaffold_1	34871	35106	235	42
scaffold_1	44200	44435	235	40
scaffold_1	78254	78489	235	44
scaffold_1	110055	110499	444	52
scaffold_1	116318	116457	139	22
scaffold_1	116543	116775	232	32
scaffold_1	125745	125948	203	24
scaffold_1	128586	128858	272	34
scaffold_1	130853	131055	202	40
scaffold_1	131120	131161	41	6
scaffold_1	131327	131372	45	12
scaffold_1	134302	134605	303	36
scaffold_1	137006	137511	505	48
scaffold_1	143017	143178	161	18
scaffold_1	146625	146734	109	18
scaffold_1	155284	155508	224	34
scaffold_1	155943	156176	233	28
scaffold_1	161693	162030	337	34
scaffold_1	163779	163793	14	4
scaffold_1	164789	164821	32	12
scaffold_1	164998	165770	772	62
scaffold_1	170418	170951	533	42
scaffold_1	172691	172713	22	4
scaffold_1	237165	237397	232	38
scaffold_1	240783	240870	87	18
scaffold_1	248937	249031	94	20
scaffold_1	249282	249289	7	4
scaffold_1	259114	259215	101	22
scaffold_1	259916	259998	82	18
scaffold_1	264025	264680	655	82
scaffold_1	265357	265860	503	36
scaffold_1	266152	266987	835	84
scaffold_1	267090	267314	224	24
scaffold_1	271507	271793	286	46
scaffold_1	274093	274144	51	18
scaffold_1	282662	283063	401	68
scaffold_1	284045	284309	264	22
scaffold_1	286204	286736	532	64
scaffold_1	288247	288266	19	4
scaffold_1	291528	291881	353	44
scaffold_1	293766	293847	81	16
scaffold_1	294096	294103	7	4
scaffold_1	296173	296718	545	46
scaffold_1	303426	303471	45	12
scaffold_1	307032	307596	564	74
scaffold_1	309355	309609	254	28
scaffold_1	315001	315304	303	26
scaffold_1	315489	315735	246	42
scaffold_1	317093	317362	269	44
scaffold_1	322023	322081	58	8
scaffold_1	323757	323809	52	14
scaffold_1	325186	325696	510	54
scaffold_1	326371	326733	362	46
scaffold_1	330694	331381	687	44
scaffold_1	334024	334208	184	20
scaffold_1	335700	335755	55	8
scaffold_1	335872	335986	114	20
scaffold_1	347599	347705	106	16
scaffold_1	347949	348296	347	28
scaffold_1	352400	352752	352	50
scaffold_1	354056	354484	428	34
scaffold_1	356627	356659	32	8
scaffold_1	364423	364974	551	50
scaffold_1	378444	378839	395	42
scaffold_1	381594	382625	1031	110
scaffold_1	384476	384926	450	48
scaffold_1	385021	385048	27	4
scaffold_1	385193	385352	159	28
scaffold_1	386719	386922	203	28
scaffold_1	387761	388208	447	50
scaffold_1	389629	390056	427	52
scaffold_1	390346	390561	215	30
scaffold_1	391437	391848	411	46
scaffold_1	396448	396632	184	22
scaffold_1	396918	397261	343	38
scaffold_1	398389	398994	605	66
scaffold_1	403306	403399	93	18
scaffold_1	407918	407984	66	20
scaffold_1	408073	408127	54	14
scaffold_1	408770	409252	482	26
scaffold_1	411023	411115	92	20
scaffold_1	412260	412439	179	16
scaffold_1	427647	427679	32	8
scaffold_1	430318	430611	293	32
scaffold_1	432337	432610	273	38
scaffold_1	432848	432953	105	12
scaffold_1	433247	433897	650	66
scaffold_1	435894	435946	52	12
scaffold_1	437163	437522	359	42
scaffold_1	439722	440111	389	46
scaffold_1	441653	441855	202	26
scaffold_1	446191	446501	310	24
scaffold_1	447121	447168	47	12
scaffold_1	447316	447406	90	18
scaffold_1	451675	452071	396	28
scaffold_1	453636	453923	287	32
scaffold_1	454519	454561	42	8
scaffold_1	454936	455349	413	48
scaffold_1	479463	479829	366	42
scaffold_1	494365	495025	660	36
scaffold_1	495152	495366	214	42
scaffold_1	514800	515524	724	64
scaffold_1	522647	522896	249	28
scaffold_1	524698	524712	14	4
scaffold_1	524900	524977	77	12
scaffold_1	533753	534178	425	58
scaffold_1	542993	543186	193	34
scaffold_1	543352	543378	26	6
scaffold_1	567297	567778	481	52
scaffold_1	569273	569375	102	16
scaffold_1	569646	569665	19	6
scaffold_1	570266	570597	331	32
scaffold_1	574210	574496	286	46
scaffold_1	579679	580055	376	42
scaffold_1	586094	586267	173	30
scaffold_1	588070	588422	352	46
scaffold_1	618760	619143	383	38
scaffold_1	629179	629837	658	88
scaffold_1	632737	633150	413	40
scaffold_1	634445	634827	382	52
scaffold_1	637617	637647	30	6
scaffold_1	637794	638217	423	58
scaffold_1	640691	641044	353	36
scaffold_1	643357	643698	341	52
scaffold_1	643824	644049	225	36
scaffold_1	647462	647524	62	12
scaffold_1	650769	650857	88	12
scaffold_1	650984	651112	128	22
scaffold_1	671495	671751	256	44
scaffold_1	671913	672342	429	42
scaffold_1	680316	680847	531	70
scaffold_1	681704	681986	282	44
scaffold_1	691456	691707	251	28
scaffold_1	692056	692709	653	80
scaffold_1	702961	703231	270	18
scaffold_1	705885	706127	242	22
scaffold_1	707821	707860	39	8
scaffold_1	710663	710734	71	20
scaffold_1	726957	727266	309	28
scaffold_1	734502	734911	409	26
scaffold_1	735924	736180	256	48
scaffold_1	736435	736786	351	40
scaffold_1	738944	739213	269	28
scaffold_1	747084	747390	306	42
scaffold_1	750638	750763	125	24
scaffold_1	752275	752705	430	60
scaffold_1	757686	757944	258	46
scaffold_1	769401	769965	564	72
scaffold_1	784645	784921	276	46
scaffold_1	785720	785951	231	24
scaffold_1	790907	790946	39	10
scaffold_1	792564	792948	384	56
scaffold_1	794337	794441	104	8
scaffold_1	796827	797334	507	54
scaffold_1	801828	801882	54	12
scaffold_1	804484	804960	476	38
scaffold_1	805643	806418	775	48
scaffold_1	808105	808556	451	56
scaffold_1	811703	812135	432	40
scaffold_1	812251	812706	455	54
scaffold_1	831116	831259	143	18
scaffold_1	835718	836400	682	72
scaffold_1	839511	839829	318	38
scaffold_1	842323	842996	673	74
scaffold_1	854275	854361	86	20
scaffold_1	857239	857579	340	36
scaffold_1	864032	864255	223	22
scaffold_1	864451	864504	53	10
scaffold_1	868104	868433	329	30
scaffold_1	870610	870828	218	26
scaffold_1	872535	872926	391	40
scaffold_1	883116	883444	328	28
scaffold_1	883608	883944	336	48
scaffold_1	887320	887745	425	58
scaffold_1	894883	895187	304	28
scaffold_1	898363	898682	319	58
scaffold_1	901641	901936	295	38
scaffold_1	903723	903931	208	30
scaffold_1	904118	904485	367	30
scaffold_1	908794	909281	487	26
scaffold_1	909650	909941	291	14
scaffold_1	910339	910812	473	62
scaffold_1	912127	912178	51	12
scaffold_1	915911	916274	363	40
scaffold_1	916539	916574	35	6
scaffold_1	918023	918345	322	54
scaffold_1	920518	920923	405	46
scaffold_1	925544	925977	433	30
scaffold_1	927245	927560	315	50
scaffold_1	929455	929799	344	32
scaffold_1	932098	932964	866	106
scaffold_1	936228	936392	164	24
scaffold_1	948555	948897	342	46
scaffold_1	962410	962644	234	30
scaffold_1	962948	963308	360	28
scaffold_1	977405	977952	547	50
scaffold_1	980052	980074	22	6
scaffold_1	984803	984901	98	20
scaffold_1	985046	985280	234	28
scaffold_1	985682	985958	276	40
scaffold_1	987569	987964	395	54
scaffold_1	989857	990337	480	66
scaffold_1	990776	990828	52	14
scaffold_1	991921	992190	269	40
scaffold_1	994085	994271	186	22
scaffold_1	1005778	1006074	296	56
scaffold_1	1018641	1018956	315	50
scaffold_1	1022902	1023232	330	50
scaffold_1	1023370	1023731	361	34
scaffold_1	1043217	1043345	128	26
scaffold_1	1049739	1049829	90	14
scaffold_1	1050431	1050873	442	58
scaffold_1	1053160	1053611	451	48
scaffold_1	1058939	1059202	263	34
scaffold_1	1065200	1065925	725	64
scaffold_1	1066111	1066770	659	72
scaffold_1	1070990	1071139	149	14
scaffold_1	1072420	1072726	306	34
scaffold_1	1082492	1082599	107	26
scaffold_1	1087645	1087962	317	26
scaffold_1	1100296	1100822	526	40
scaffold_1	1102361	1102509	148	24
scaffold_1	1103949	1104203	254	28
scaffold_1	1109016	1109047	31	10
scaffold_1	1114813	1114856	43	12
scaffold_1	1115554	1116666	1112	84
scaffold_1	1122515	1123057	542	56
scaffold_1	1123350	1123534	184	24
scaffold_1	1124171	1124413	242	40
scaffold_1	1127624	1128128	504	64
scaffold_1	1137935	1138270	335	48
scaffold_1	1138400	1138761	361	34
scaffold_1	1143551	1143666	115	12
scaffold_1	1145783	1146089	306	40
scaffold_1	1148421	1148963	542	66
scaffold_1	1156241	1156651	410	50
scaffold_1	1161447	1161672	225	28
scaffold_1	1161720	1161931	211	22
scaffold_1	1164182	1164197	15	10
scaffold_1	1165088	1165140	52	10
scaffold_1	1165230	1165333	103	24
scaffold_1	1167179	1167528	349	40
scaffold_1	1172244	1172441	197	16
scaffold_1	1175856	1176273	417	50
scaffold_1	1177476	1177537	61	14
scaffold_1	1181345	1181537	192	34
scaffold_1	1189401	1189856	455	22
scaffold_1	1195989	1196749	760	92
scaffold_1	1197793	1198005	212	24
scaffold_1	1198145	1198271	126	26
scaffold_1	1201655	1201886	231	16
scaffold_1	1210029	1210217	188	24
scaffold_1	1212720	1213232	512	56
scaffold_1	1219201	1219534	333	32
scaffold_1	1222137	1222453	316	36
scaffold_1	1223972	1224702	730	98
scaffold_1	1225273	1225560	287	38
scaffold_1	1230618	1231770	1152	98
scaffold_1	1231835	1232011	176	12
scaffold_1	1237304	1237385	81	18
scaffold_1	1239489	1239721	232	28
scaffold_1	1241236	1241823	587	68
scaffold_1	1243244	1243648	404	48
scaffold_1	1248919	1249145	226	22
scaffold_1	1249334	1249929	595	52
scaffold_1	1250763	1250922	159	32
scaffold_1	1259205	1259620	415	60
scaffold_1	1263138	1263450	312	40
scaffold_1	1271090	1271344	254	26
scaffold_1	1279795	1280149	354	52
scaffold_1	1287117	1287275	158	22
scaffold_1	1291064	1291243	179	32
scaffold_1	1295984	1296217	233	24
scaffold_1	1298406	1298758	352	48
scaffold_1	1303372	1303681	309	36
scaffold_1	1305321	1305610	289	40
scaffold_1	1311760	1312020	260	30
scaffold_1	1318731	1319167	436	38
scaffold_1	1325733	1326486	753	76
scaffold_1	1333545	1333590	45	10
scaffold_1	1335606	1336060	454	68
scaffold_1	1347086	1347311	225	30
scaffold_1	1351062	1351388	326	46
scaffold_1	1354107	1354174	67	14
scaffold_1	1355571	1355780	209	34
scaffold_1	1357194	1357221	27	6
scaffold_1	1371665	1371896	231	18
scaffold_1	1372037	1372087	50	8
scaffold_1	1373436	1373880	444	40
scaffold_1	1379547	1379856	309	46
scaffold_1	1392693	1392831	138	28
scaffold_1	1403752	1404068	316	34
scaffold_1	1405041	1405513	472	42
scaffold_1	1408739	1408777	38	10
scaffold_1	1409729	1410018	289	32
scaffold_1	1412557	1412875	318	38
scaffold_1	1418694	1418806	112	26
scaffold_1	1419719	1419764	45	16
scaffold_1	1421462	1421689	227	30
scaffold_1	1422790	1422906	116	16
scaffold_1	1425889	1426166	277	46
scaffold_1	1426604	1426654	50	16
scaffold_1	1435336	1435573	237	34
scaffold_1	1442275	1442365	90	18
scaffold_1	1442824	1443136	312	30
scaffold_1	1447081	1447246	165	28
scaffold_1	1450724	1451115	391	52
scaffold_1	1452831	1453064	233	32
scaffold_1	1456911	1457171	260	34
scaffold_1	1465452	1465722	270	28
scaffold_1	1469814	1469896	82	16
scaffold_1	1470371	1470725	354	22
scaffold_1	1470976	1471273	297	22
scaffold_1	1473388	1474184	796	84
scaffold_1	1479624	1479633	9	4
scaffold_1	1480531	1480555	24	8
scaffold_1	1480689	1480735	46	6
scaffold_1	1481622	1481785	163	20
scaffold_1	1486691	1486849	158	28
scaffold_1	1489799	1489982	183	30
scaffold_1	1493809	1494492	683	78
scaffold_1	1494967	1495019	52	12
scaffold_1	1495095	1495149	54	10
scaffold_1	1496640	1496992	352	34
scaffold_1	1500693	1501093	400	62
scaffold_1	1514555	1514589	34	8
scaffold_1	1515494	1515549	55	18
scaffold_1	1516219	1516277	58	14
scaffold_1	1516514	1516565	51	8
scaffold_1	1518013	1518349	336	38
scaffold_1	1534454	1534992	538	48
scaffold_1	1538220	1538297	77	16
scaffold_1	1540488	1540793	305	52
scaffold_1	1547773	1548107	334	42
scaffold_1	1552075	1552391	316	26
scaffold_1	1558961	1559289	328	42
scaffold_1	1559508	1559813	305	46
scaffold_1	1560553	1560727	174	22
scaffold_1	1564998	1565315	317	28
scaffold_1	1573650	1574350	700	82
scaffold_1	1579809	1580142	333	42
scaffold_1	1588662	1589331	669	86
scaffold_1	1590723	1590780	57	10
scaffold_1	1591006	1591405	399	44
scaffold_1	1593708	1594184	476	54
scaffold_1	1607243	1607728	485	48
scaffold_1	1608471	1608884	413	44
scaffold_1	1609166	1609585	419	26
scaffold_1	1612586	1612873	287	38
scaffold_1	1614619	1615104	485	40
scaffold_1	1624179	1624649	470	62
scaffold_1	1625446	1625659	213	20
scaffold_1	1631124	1631337	213	24
scaffold_1	1634685	1635099	414	76
scaffold_1	1635342	1636063	721	62
scaffold_1	1638237	1638444	207	22
scaffold_1	1638566	1638630	64	10
scaffold_1	1650653	1650739	86	18
scaffold_1	1653345	1653526	181	30
scaffold_1	1657841	1658232	391	48
scaffold_1	1658300	1658651	351	38
scaffold_1	1665088	1665572	484	46
scaffold_1	1671939	1672144	205	20
scaffold_1	1672701	1673050	349	30
scaffold_1	1674021	1674527	506	48
scaffold_1	1676595	1677249	654	50
scaffold_1	1677404	1677607	203	22
scaffold_1	1678406	1678448	42	8
scaffold_1	1678736	1678989	253	30
scaffold_1	1681182	1681452	270	28
scaffold_1	1687914	1688657	743	70
scaffold_1	1703734	1704267	533	54
scaffold_1	1707440	1707867	427	58
scaffold_1	1711350	1711391	41	10
scaffold_1	1714184	1714412	228	28
scaffold_1	1714559	1714921	362	46
scaffold_1	1722616	1722747	131	18
scaffold_1	1723535	1723726	191	22
scaffold_1	1728976	1729024	48	14
scaffold_1	1731696	1731864	168	30
scaffold_1	1738681	1738773	92	24
scaffold_1	1738931	1738945	14	4
scaffold_1	1739229	1739608	379	48
scaffold_1	1748309	1748721	412	48
scaffold_1	1753129	1753496	367	22
scaffold_1	1754302	1754644	342	28
scaffold_1	1755834	1756290	456	46
scaffold_1	1791294	1791755	461	56
scaffold_1	1802530	1802978	448	56
scaffold_1	1804095	1804131	36	6
scaffold_1	1804262	1804470	208	32
scaffold_1	1807587	1807650	63	12
scaffold_1	1817541	1817703	162	34
scaffold_1	1817923	1818098	175	22
scaffold_1	1824258	1824501	243	34
scaffold_1	1829030	1829458	428	36
scaffold_1	1830832	1831194	362	46
scaffold_1	1835009	1835215	206	32
scaffold_1	1837017	1837517	500	64
scaffold_1	1838345	1838618	273	32
scaffold_1	1838765	1838948	183	30
scaffold_1	1846340	1846547	207	24
scaffold_1	1846741	1846774	33	8
scaffold_1	1846881	1846908	27	6
scaffold_1	1847048	1847268	220	30
scaffold_1	1851061	1851365	304	24
scaffold_1	1851496	1851531	35	8
scaffold_1	2017857	2018391	534	56
scaffold_1	2036370	2036817	447	52
scaffold_1	2037300	2037546	246	28
scaffold_1	2037615	2037897	282	38
scaffold_1	2038223	2038888	665	52
scaffold_1	2039100	2039187	87	18
scaffold_1	2043984	2044269	285	34
scaffold_1	2046603	2047074	471	48
scaffold_1	2047272	2047606	334	30
scaffold_1	2064535	2064625	90	20
scaffold_1	2070350	2070710	360	46
scaffold_1	2070933	2071152	219	34
scaffold_1	2075137	2075490	353	34
scaffold_1	2076574	2076813	239	22
scaffold_1	2080556	2080954	398	44
scaffold_1	2084693	2084738	45	12
scaffold_1	2084829	2084870	41	10
scaffold_1	2085110	2085165	55	12
scaffold_1	2090228	2090519	291	54
scaffold_1	2096279	2096634	355	52
scaffold_1	2100771	2100947	176	22
scaffold_1	2113264	2113375	111	32
scaffold_1	2121557	2122058	501	22
scaffold_1	2134898	2135265	367	64
scaffold_1	2137640	2138007	367	32
scaffold_1	2139703	2140163	460	34
scaffold_1	2141480	2141500	20	6
scaffold_1	2141664	2142126	462	44
scaffold_1	2150614	2150737	123	18
scaffold_1	2152028	2152129	101	12
scaffold_1	2155886	2155938	52	12
scaffold_1	2156146	2156573	427	40
scaffold_1	2156713	2156949	236	34
scaffold_1	2158575	2158770	195	28
scaffold_1	2167193	2167540	347	54
scaffold_1	2168796	2168999	203	24
scaffold_1	2169146	2169333	187	32
scaffold_1	2172224	2172342	118	16
scaffold_1	2175473	2175944	471	42
scaffold_1	2176386	2176657	271	38
scaffold_1	2180135	2180295	160	28
scaffold_1	2188234	2188874	640	80
scaffold_1	2193085	2193298	213	32
scaffold_1	2199419	2199896	477	62
scaffold_1	2207629	2207744	115	12
scaffold_1	2211567	2211649	82	20
scaffold_1	2218333	2218577	244	32
scaffold_1	2220381	2220685	304	36
scaffold_1	2221216	2221296	80	16
scaffold_1	2224882	2225219	337	36
scaffold_1	2228897	2229349	452	64
scaffold_1	2236445	2236617	172	32
scaffold_1	2237377	2237436	59	14
scaffold_1	2255838	2256332	494	54
scaffold_1	2256475	2257027	552	44
scaffold_1	2260767	2261405	638	88
scaffold_1	2264448	2264469	21	6
scaffold_1	2267303	2268265	962	64
scaffold_1	2269988	2270453	465	46
scaffold_1	2282764	2283425	661	70
scaffold_1	2301056	2301100	44	10
scaffold_1	2302307	2302943	636	38
scaffold_1	2307310	2307399	89	20
scaffold_1	2313640	2313907	267	22
scaffold_1	2321728	2322467	739	74
scaffold_1	2323034	2323064	30	8
scaffold_1	2323615	2323796	181	18
scaffold_1	2329642	2329680	38	6
scaffold_1	2329888	2330287	399	48
scaffold_1	2330434	2330780	346	44
scaffold_1	2332269	2332898	629	74
scaffold_1	2333005	2333166	161	26
scaffold_1	2335944	2336075	131	20
scaffold_1	2338235	2339044	809	72
scaffold_1	2341522	2341616	94	20
scaffold_1	2352020	2352724	704	66
scaffold_1	2359798	2359851	53	12
scaffold_1	2377624	2378099	475	60
scaffold_1	2392374	2392666	292	34
scaffold_1	2394327	2394728	401	60
scaffold_1	2395594	2395713	119	20
scaffold_1	2396167	2396430	263	36
scaffold_1	2410832	2410870	38	12
scaffold_1	2414546	2414796	250	40
scaffold_1	2415005	2415252	247	22
scaffold_1	2420765	2421348	583	50
scaffold_1	2431038	2431111	73	18
scaffold_1	2446598	2447141	543	54
scaffold_1	2453116	2453439	323	46
scaffold_1	2462222	2462438	216	30
scaffold_1	2465766	2466306	540	44
scaffold_1	2467471	2467982	511	80
scaffold_1	2469674	2469949	275	50
scaffold_1	2480904	2481058	154	20
scaffold_1	2481584	2481622	38	6
scaffold_1	2481931	2482216	285	46
scaffold_1	2495735	2495808	73	16
scaffold_1	2500494	2500764	270	24
scaffold_1	2504286	2504556	270	32
scaffold_1	2510778	2510995	217	24
scaffold_1	2511133	2511150	17	6
scaffold_1	2518119	2518316	197	24
scaffold_1	2523042	2523451	409	46
scaffold_1	2527141	2527595	454	58
scaffold_1	2533691	2534080	389	64
scaffold_1	2534975	2535241	266	32
scaffold_1	2542034	2542541	507	58
scaffold_1	2543057	2543286	229	30
scaffold_1	2554091	2554380	289	50
scaffold_1	2556946	2557161	215	36
scaffold_1	2561319	2561544	225	26
scaffold_1	2569386	2569679	293	42
scaffold_1	2633698	2633937	239	28
scaffold_1	2634073	2634277	204	26
scaffold_1	2635645	2635873	228	24
scaffold_1	2637560	2637715	155	14
scaffold_1	2641869	2642119	250	22
scaffold_1	2645528	2645694	166	24
scaffold_1	2648576	2648840	264	26
scaffold_1	2656811	2657188	377	46
scaffold_1	2666996	2667385	389	42
scaffold_1	2675850	2676023	173	20
scaffold_1	2680450	2680611	161	22
scaffold_1	2683823	2683987	164	28
scaffold_1	2684103	2684140	37	10
scaffold_1	2689800	2690437	637	52
scaffold_1	2702552	2702565	13	4
scaffold_1	2718653	2718728	75	16
scaffold_1	2719279	2719472	193	18
scaffold_1	2731015	2731572	557	54
scaffold_1	2738846	2739012	166	32
scaffold_1	2740849	2741348	499	54
scaffold_1	2741456	2741521	65	16
scaffold_1	2745345	2745599	254	24
scaffold_1	2831478	2831779	301	40
scaffold_1	2835377	2835526	149	28
scaffold_1	2843213	2843482	269	36
scaffold_1	2860090	2860453	363	44
scaffold_1	2863293	2863810	517	70
scaffold_1	2868766	2869246	480	36
scaffold_1	2873545	2874018	473	50
scaffold_1	2876652	2877024	372	36
scaffold_1	2878609	2878850	241	34
scaffold_1	2884701	2884891	190	30
scaffold_1	2885936	2886129	193	22
scaffold_1	2894814	2894873	59	14
scaffold_1	2895147	2895217	70	14
scaffold_1	2896439	2896824	385	38
scaffold_1	2905871	2906403	532	72
scaffold_1	2906591	2906924	333	24
scaffold_1	2907225	2907289	64	18
scaffold_1	2910675	2911103	428	50
scaffold_1	2914826	2915221	395	54
scaffold_1	2924901	2925170	269	26
scaffold_1	2925375	2925727	352	38
scaffold_1	2931575	2931774	199	24
scaffold_1	2936035	2936208	173	28
scaffold_1	2965191	2965454	263	30
scaffold_1	2965727	2965938	211	22
scaffold_1	3059376	3059443	67	20
scaffold_1	3121384	3121469	85	16
scaffold_1	3121790	3121968	178	24
scaffold_1	3122247	3122362	115	18
scaffold_1	3122589	3122668	79	14
scaffold_1	3129974	3130291	317	24
scaffold_1	3130437	3130856	419	50
scaffold_1	3203311	3203653	342	38
scaffold_1	3203839	3204666	827	76
scaffold_1	3209637	3209904	267	30
scaffold_1	3216348	3216593	245	38
scaffold_1	3221700	3221764	64	14
scaffold_1	3223445	3223482	37	4
scaffold_1	3223542	3223589	47	6
scaffold_1	3246992	3247059	67	20
scaffold_1	3381020	3381224	204	22
scaffold_1	3382151	3382474	323	42
scaffold_1	3386396	3386967	571	66
scaffold_1	3387478	3387695	217	18
scaffold_1	3393312	3393594	282	24
scaffold_1	3394231	3394503	272	40
scaffold_1	3400578	3400981	403	42
scaffold_1	3401565	3402496	931	110
scaffold_1	3412583	3413044	461	74
scaffold_1	3428333	3428367	34	10
scaffold_1	3438216	3438533	317	48
scaffold_1	3446919	3447434	515	46
scaffold_1	3449246	3449309	63	16
scaffold_1	3449569	3450086	517	38
scaffold_1	3460985	3461203	218	32
scaffold_1	3461375	3461986	611	74
scaffold_1	3472421	3472987	566	38
scaffold_1	3480239	3481138	899	78
scaffold_1	3500515	3500702	187	24
scaffold_1	3505664	3505991	327	48
scaffold_1	3506834	3507263	429	38
scaffold_1	3524869	3524951	82	22
scaffold_1	3525456	3525576	120	24
scaffold_1	3530280	3530386	106	20
scaffold_1	3538070	3538406	336	48
scaffold_1	3542206	3542534	328	40
scaffold_1	3544485	3544693	208	20
scaffold_1	3568615	3569014	399	42
scaffold_1	3582334	3582908	574	66
scaffold_1	3583994	3584161	167	22
scaffold_1	3587174	3587843	669	46
scaffold_1	3590714	3590934	220	28
scaffold_1	3591083	3591110	27	8
scaffold_1	3614856	3615367	511	74
scaffold_1	3618934	3619303	369	50
scaffold_1	3623115	3623695	580	66
scaffold_1	3624209	3624817	608	36
scaffold_1	3638721	3639062	341	32
scaffold_1	3660623	3661019	396	36
scaffold_1	3663056	3663182	126	18
scaffold_1	3705557	3705953	396	38
scaffold_1	3707863	3708250	387	40
scaffold_1	3719632	3719795	163	26
scaffold_1	3720161	3720231	70	8
scaffold_1	3720633	3720815	182	14
scaffold_1	3722210	3722683	473	38
scaffold_1	3723652	3724033	381	30
scaffold_1	3727802	3727864	62	14
scaffold_1	3733737	3734000	263	32
scaffold_1	3745533	3745736	203	26
scaffold_1	3762113	3762446	333	42
scaffold_1	3768247	3768537	290	34
scaffold_1	3774528	3774919	391	40
scaffold_1	3775016	3775027	11	4
scaffold_1	3778868	3778879	11	4
scaffold_1	3778976	3779367	391	42
scaffold_1	3779916	3780004	88	22
scaffold_1	3787654	3787845	191	50
scaffold_1	3790491	3790713	222	50
scaffold_1	3795242	3795715	473	46
scaffold_1	3796422	3796801	379	50
scaffold_1	3797541	3797961	420	54
scaffold_1	3799303	3799685	382	40
scaffold_1	3802563	3802917	354	30
scaffold_1	3814439	3814985	546	48
scaffold_1	3824896	3825238	342	52
scaffold_1	3827591	3828407	816	82
scaffold_1	3836442	3836747	305	24
scaffold_1	3839072	3839482	410	48
scaffold_1	3849621	3849888	267	44
scaffold_1	3855176	3855332	156	16
scaffold_1	3860393	3860426	33	6
scaffold_1	3865358	3865684	326	48
scaffold_1	3874015	3874101	86	14
scaffold_1	3877308	3877369	61	14
scaffold_1	3895661	3895942	281	36
scaffold_1	3898302	3898551	249	26
scaffold_1	3898639	3898671	32	8
scaffold_1	3900614	3900851	237	28
scaffold_1	3913475	3913667	192	38
scaffold_1	3916922	3917196	274	30
scaffold_1	3929086	3929517	431	38
scaffold_1	3929856	3930035	179	26
scaffold_1	3944487	3944668	181	22
scaffold_1	3951162	3951682	520	46
scaffold_1	3967019	3967125	106	24
scaffold_1	3977308	3977568	260	34
scaffold_1	3979673	3979876	203	28
scaffold_1	3981960	3982387	427	44
scaffold_1	3986564	3987060	496	46
scaffold_1	3996573	3996718	145	26
scaffold_1	4013595	4013972	377	38
scaffold_1	4022858	4022976	118	26
scaffold_1	4025366	4026007	641	58
scaffold_1	4040534	4040977	443	48
scaffold_1	4098347	4098433	86	16
scaffold_1	4108394	4108773	379	46
scaffold_1	4108837	4108930	93	6
scaffold_1	4109643	4109712	69	38
scaffold_1	4123218	4123664	446	58
scaffold_1	4134360	4134422	62	12
scaffold_1	4134861	4134892	31	8
scaffold_1	4143249	4143311	62	12
scaffold_1	4143750	4143781	31	8
scaffold_1	4148686	4149058	372	36
scaffold_1	4151856	4152269	413	42
scaffold_1	4152779	4152922	143	20
scaffold_1	4155788	4156562	774	68
scaffold_1	4171513	4171905	392	34
scaffold_1	4187619	4187753	134	16
scaffold_1	4188922	4188968	46	10
scaffold_1	4190138	4190549	411	36
scaffold_1	4222468	4222934	466	60
scaffold_1	4234601	4235259	658	80
scaffold_1	4255806	4255852	46	4
scaffold_1	4270757	4271394	637	74
scaffold_1	4273390	4273785	395	48
scaffold_1	4302580	4302646	66	12
scaffold_1	4302783	4303106	323	28
scaffold_1	4308380	4308761	381	42
scaffold_1	4309677	4309887	210	26
scaffold_1	4313662	4313851	189	28
scaffold_1	4314759	4314952	193	25
scaffold_11	18832	19152	320	48
scaffold_11	19471	19538	67	20
scaffold_11	34987	35407	420	32
scaffold_11	35688	35749	61	12
scaffold_11	41958	42335	377	32
scaffold_11	57014	57372	358	30
scaffold_11	69615	69724	109	12
scaffold_11	69868	69961	93	6
scaffold_11	70119	70458	339	52
scaffold_11	73329	73555	226	34
scaffold_11	74770	74826	56	16
scaffold_11	103582	103634	52	14
scaffold_11	121998	122376	378	42
scaffold_11	122556	122853	297	44
scaffold_11	125573	125625	52	16
scaffold_11	154486	154913	427	44
scaffold_11	156468	156855	387	54
scaffold_11	160588	160908	320	40
scaffold_11	161861	162113	252	38
scaffold_11	163162	163594	432	36
scaffold_11	166086	166448	362	40
scaffold_11	175566	175932	366	32
scaffold_11	180509	180881	372	46
scaffold_11	185642	186037	395	52
scaffold_11	188530	188929	399	58
scaffold_11	195870	196022	152	24
scaffold_11	200602	200891	289	40
scaffold_11	202550	202734	184	24
scaffold_11	209985	210261	276	40
scaffold_11	214204	214220	16	8
scaffold_11	214305	214519	214	26
scaffold_11	220062	220377	315	44
scaffold_11	220547	220664	117	14
scaffold_11	220709	220875	166	30
scaffold_11	223702	224416	714	58
scaffold_11	225453	225920	467	36
scaffold_11	227902	228055	153	26
scaffold_11	230289	230589	300	40
scaffold_11	239449	239650	201	26
scaffold_11	241418	241503	85	16
scaffold_11	244858	245306	448	50
scaffold_11	251342	251503	161	16
scaffold_11	251890	252013	123	24
scaffold_11	254002	254281	279	34
scaffold_11	255198	255327	129	16
scaffold_11	260727	261189	462	30
scaffold_11	265223	265483	260	40
scaffold_11	268884	269425	541	86
scaffold_11	271296	271558	262	22
scaffold_11	272990	273309	319	30
scaffold_11	273665	273767	102	16
scaffold_11	273903	274015	112	12
scaffold_11	275356	275572	216	28
scaffold_11	283509	283784	275	48
scaffold_11	287143	287396	253	36
scaffold_11	296623	296957	334	40
scaffold_11	327701	328142	441	44
scaffold_11	334336	334609	273	40
scaffold_11	334760	334772	12	4
scaffold_11	337575	338087	512	50
scaffold_11	358974	359108	134	20
scaffold_11	364129	364265	136	22
scaffold_11	385757	385994	237	32
scaffold_11	388893	389208	315	34
scaffold_11	389518	389674	156	12
scaffold_11	417452	417744	292	26
scaffold_11	417795	418015	220	24
scaffold_11	419690	419999	309	38
scaffold_11	428497	428555	58	8
scaffold_11	428713	429055	342	40
scaffold_11	429293	429819	526	74
scaffold_11	429906	430023	117	18
scaffold_11	452965	453112	147	22
scaffold_11	484974	485327	353	48
scaffold_11	498636	499283	647	74
scaffold_11	528998	529293	295	38
scaffold_11	541849	542350	501	48
scaffold_11	551814	552005	191	24
scaffold_11	554271	554624	353	26
scaffold_11	562322	563055	733	92
scaffold_11	563875	563953	78	6
scaffold_11	564032	564249	217	22
scaffold_11	564623	565072	449	40
scaffold_11	567676	567865	189	26
scaffold_11	584725	584898	173	30
scaffold_11	590067	590139	72	16
scaffold_11	591364	591410	46	12
scaffold_11	602236	602243	7	4
scaffold_11	602556	603298	742	74
scaffold_11	613505	614213	708	74
scaffold_11	616284	616356	72	16
scaffold_11	639190	639685	495	38
scaffold_11	642050	642446	396	44
scaffold_11	653712	653870	158	28
scaffold_11	658201	658878	677	82
scaffold_11	661362	661970	608	74
scaffold_11	670362	670504	142	20
scaffold_11	670793	670887	94	10
scaffold_11	675339	675580	241	26
scaffold_11	675672	676190	518	34
scaffold_11	679363	679720	357	46
scaffold_11	684604	684928	324	44
scaffold_11	710164	710444	280	30
scaffold_11	711014	711688	674	62
scaffold_11	715344	715825	481	56
scaffold_11	720792	720841	49	10
scaffold_11	720973	721111	138	16
scaffold_11	727566	727671	105	20
scaffold_11	727776	727871	95	16
scaffold_11	734441	734613	172	28
scaffold_11	737449	737622	173	28
scaffold_11	740273	740724	451	50
scaffold_11	752970	753330	360	50
scaffold_11	758621	758933	312	54
scaffold_11	759319	759431	112	16
scaffold_11	761582	762126	544	68
scaffold_11	763055	763222	167	18
scaffold_11	771141	771510	369	62
scaffold_11	771743	772040	297	30
scaffold_11	773183	773191	8	4
scaffold_11	773466	773699	233	36
scaffold_11	776739	777489	750	86
scaffold_11	778300	778479	179	28
scaffold_11	788410	788447	37	10
scaffold_11	791839	792124	285	44
scaffold_11	800160	800307	147	38
scaffold_11	816986	817315	329	20
scaffold_11	817501	817894	393	50
scaffold_11	819083	819763	680	66
scaffold_11	825751	826045	294	46
scaffold_11	826195	826349	154	18
scaffold_11	827813	828054	241	32
scaffold_11	829056	829448	392	42
scaffold_11	829668	829932	264	30
scaffold_11	831149	831357	208	20
scaffold_11	833193	833647	454	52
scaffold_11	835534	835974	440	58
scaffold_11	843968	844035	67	6
scaffold_11	844670	844700	30	8
scaffold_11	845252	845585	333	46
scaffold_11	845685	845792	107	10
scaffold_11	848451	848704	253	24
scaffold_11	848816	848892	76	10
scaffold_11	850758	851856	1098	72
scaffold_11	855581	855782	201	36
scaffold_11	871319	871495	176	34
scaffold_11	879771	879947	176	28
scaffold_11	883140	883573	433	42
scaffold_11	885709	886024	315	32
scaffold_11	886202	886578	376	34
scaffold_11	893032	893104	72	20
scaffold_11	898072	898385	313	28
scaffold_11	903221	903478	257	34
scaffold_11	924190	924242	52	12
scaffold_11	930599	931089	490	48
scaffold_11	932310	932669	359	44
scaffold_11	944139	944478	339	42
scaffold_11	945696	945968	272	42
scaffold_11	949099	949219	120	24
scaffold_11	952058	952621	563	78
scaffold_11	958269	958541	272	30
scaffold_11	961075	961351	276	18
scaffold_11	962080	962356	276	20
scaffold_11	962757	962808	51	12
scaffold_11	966129	966658	529	60
scaffold_11	967863	967983	120	26
scaffold_11	969073	969581	508	40
scaffold_11	970133	970547	414	42
scaffold_11	980697	980821	124	20
scaffold_11	980934	980966	32	8
scaffold_11	981291	981371	80	20
scaffold_11	990487	991149	662	70
scaffold_11	991612	991919	307	40
scaffold_11	996571	996715	144	26
scaffold_11	999426	999795	369	46
scaffold_11	999964	1000081	117	14
scaffold_11	1002181	1002360	179	26
scaffold_11	1011170	1011597	427	46
scaffold_11	1012808	1013346	538	56
scaffold_11	1015817	1015993	176	22
scaffold_11	1016250	1016437	187	18
scaffold_11	1024417	1024629	212	24
scaffold_11	1025951	1026101	150	26
scaffold_11	1026184	1026305	121	16
scaffold_11	1028744	1028868	124	24
scaffold_11	1036132	1037025	893	96
scaffold_11	1041979	1042083	104	20
scaffold_11	1051469	1051724	255	46
scaffold_11	1053909	1054263	354	42
scaffold_11	1055723	1055892	169	18
scaffold_11	1056416	1057082	666	42
scaffold_11	1057979	1058120	141	16
scaffold_11	1060946	1061260	314	34
scaffold_11	1073974	1074401	427	40
scaffold_11	1079672	1079996	324	42
scaffold_11	1085806	1086099	293	42
scaffold_11	1091573	1092011	438	42
scaffold_11	1094426	1094858	432	46
scaffold_11	1098209	1098609	400	56
scaffold_11	1104647	1104929	282	40
scaffold_11	1106202	1106399	197	14
scaffold_11	1106579	1106959	380	46
scaffold_11	1110056	1110649	593	56
scaffold_11	1128182	1128267	85	24
scaffold_11	1129528	1129805	277	46
scaffold_11	1132278	1132553	275	36
scaffold_11	1144758	1144787	29	10
scaffold_11	1144946	1145021	75	14
scaffold_11	1145164	1145525	361	34
scaffold_11	1147906	1148382	476	54
scaffold_11	1151350	1151492	142	24
scaffold_11	1153611	1154021	410	46
scaffold_11	1166166	1166550	384	34
scaffold_11	1168373	1168539	166	34
scaffold_11	1174737	1175005	268	36
scaffold_11	1175117	1175221	104	14
scaffold_11	1175743	1176137	394	48
scaffold_11	1182919	1182944	25	8
scaffold_11	1191122	1191509	387	24
scaffold_11	1195341	1195673	332	32
scaffold_11	1204066	1204118	52	14
scaffold_11	1205612	1205860	248	16
scaffold_11	1210983	1211191	208	32
scaffold_11	1212824	1213698	874	124
scaffold_11	1224591	1224787	196	36
scaffold_11	1231229	1231661	432	66
scaffold_11	1233102	1233457	355	38
scaffold_11	1241754	1242102	348	38
scaffold_11	1242270	1242280	10	6
scaffold_11	1242388	1242571	183	26
scaffold_11	1252152	1252215	63	14
scaffold_11	1252457	1252620	163	20
scaffold_11	1264107	1264244	137	20
scaffold_11	1265735	1265793	58	12
scaffold_11	1265923	1265998	75	14
scaffold_11	1266142	1266616	474	38
scaffold_11	1289003	1289726	723	68
scaffold_11	1304300	1304333	33	6
scaffold_11	1304428	1304470	42	10
scaffold_11	1310167	1310462	295	42
scaffold_11	1314992	1315126	134	24
scaffold_11	1315363	1315394	31	6
scaffold_11	1319315	1320202	887	76
scaffold_11	1322519	1322593	74	18
scaffold_11	1328727	1329041	314	34
scaffold_11	1333953	1334249	296	24
scaffold_11	1345274	1345843	569	58
scaffold_11	1351932	1352434	502	64
scaffold_11	1360926	1361189	263	22
scaffold_11	1361369	1362022	653	66
scaffold_11	1373091	1373519	428	48
scaffold_11	1378501	1378542	41	6
scaffold_11	1378613	1378888	275	44
scaffold_11	1381006	1381303	297	44
scaffold_11	1387003	1387078	75	12
scaffold_11	1387134	1387262	128	20
scaffold_11	1389081	1389118	37	14
scaffold_11	1397714	1398216	502	64
scaffold_11	1399619	1399683	64	14
scaffold_11	1401122	1401676	554	52
scaffold_11	1401933	1402163	230	28
scaffold_11	1402240	1402284	44	6
scaffold_11	1404521	1404581	60	18
scaffold_11	1418266	1418756	490	50
scaffold_11	1421336	1421471	135	20
scaffold_11	1429371	1429563	192	38
scaffold_11	1431749	1431789	40	12
scaffold_11	1438603	1439105	502	64
scaffold_11	1449231	1449373	142	20
scaffold_11	1451328	1451632	304	36
scaffold_11	1452925	1453236	311	30
scaffold_11	1453518	1453548	30	10
scaffold_11	1466854	1467081	227	34
scaffold_11	1470518	1470605	87	14
scaffold_11	1482132	1482185	53	16
scaffold_11	1483561	1483682	121	26
scaffold_11	1483856	1484046	190	28
scaffold_11	1484162	1484374	212	22
scaffold_11	1484580	1484715	135	20
scaffold_11	1487248	1487425	177	32
scaffold_11	1511831	1511872	41	10
scaffold_11	1514521	1514589	68	15
scaffold_23	86502	86819	317	38
scaffold_23	89273	89575	302	38
scaffold_23	96014	96114	100	16
scaffold_23	96253	96303	50	12
scaffold_23	96875	97485	610	74
scaffold_23	100339	100614	275	16
scaffold_23	106456	106874	418	54
scaffold_23	137940	137953	13	4
scaffold_23	138276	138666	390	48
scaffold_23	141166	141385	219	26
scaffold_23	141680	141697	17	6
scaffold_23	142057	142462	405	58
scaffold_23	152589	152664	75	12
scaffold_23	164088	164414	326	48
scaffold_23	165687	165777	90	20
scaffold_23	165878	165995	117	24
scaffold_23	167573	168080	507	84
scaffold_23	180901	180959	58	14
scaffold_23	183592	183669	77	18
scaffold_23	189553	190142	589	66
scaffold_23	196146	196198	52	14
scaffold_23	198095	198385	290	34
scaffold_23	205875	206187	312	32
scaffold_23	208212	208306	94	20
scaffold_23	215160	215419	259	24
scaffold_23	219994	220337	343	44
scaffold_23	227837	228046	209	32
scaffold_23	235330	235526	196	46
scaffold_23	236117	236271	154	22
scaffold_23	237340	237494	154	22
scaffold_23	238035	238281	246	50
scaffold_23	238505	238579	74	16
scaffold_23	239818	240078	260	30
scaffold_23	240193	240425	232	28
scaffold_23	252885	253314	429	62
scaffold_23	255940	255973	33	12
scaffold_23	258119	258262	143	28
scaffold_23	259422	259503	81	12
scaffold_23	259592	259734	142	18
scaffold_23	260434	260789	355	38
scaffold_23	262057	262160	103	24
scaffold_23	263945	264136	191	34
scaffold_23	267585	268102	517	48
scaffold_23	272568	272863	295	24
scaffold_23	273076	273238	162	24
scaffold_23	276815	277285	470	42
scaffold_23	282096	282273	177	34
scaffold_23	285151	285198	47	14
scaffold_23	286951	287211	260	38
scaffold_23	287509	287630	121	14
scaffold_23	292011	292250	239	34
scaffold_23	293714	293927	213	26
scaffold_23	295664	296303	639	54
scaffold_23	306834	307248	414	40
scaffold_23	313563	314387	824	92
scaffold_23	326546	327215	669	60
scaffold_23	327401	327520	119	16
scaffold_23	330025	330144	119	18
scaffold_23	331992	332230	238	38
scaffold_23	332647	332777	130	16
scaffold_23	332959	333121	162	18
scaffold_23	345489	345632	143	24
scaffold_23	345845	345982	137	16
scaffold_23	348095	348747	652	88
scaffold_23	351458	351611	153	22
scaffold_23	352155	352424	269	54
scaffold_23	355575	356101	526	52
scaffold_23	360978	361231	253	32
scaffold_23	361384	361675	291	44
scaffold_23	364828	365285	457	62
scaffold_23	373380	373873	493	44
scaffold_23	379866	380183	317	16
scaffold_23	385957	386162	205	20
scaffold_23	386523	386788	265	30
scaffold_23	388609	388845	236	36
scaffold_23	390332	390710	378	38
scaffold_23	394370	394478	108	20
scaffold_23	394652	395223	571	56
scaffold_23	405837	406226	389	40
scaffold_23	414235	414468	233	42
scaffold_23	415334	416146	812	68
scaffold_23	416940	417045	105	12
scaffold_23	420664	420968	304	26
scaffold_23	427430	427622	192	38
scaffold_23	434718	435130	412	62
scaffold_23	441264	441632	368	48
scaffold_23	441983	442015	32	8
scaffold_23	447630	447766	136	30
scaffold_23	460800	461035	235	32
scaffold_23	464272	464715	443	54
scaffold_23	469901	469976	75	18
scaffold_23	470099	470472	373	34
scaffold_23	470646	470738	92	18
scaffold_23	477875	478438	563	82
scaffold_23	481720	482333	613	78
scaffold_23	522835	523270	435	50
scaffold_23	524147	524397	250	50
scaffold_23	555294	555897	603	28
scaffold_23	556619	556701	82	16
scaffold_23	560178	560403	225	36
scaffold_23	562521	562893	372	30
scaffold_23	564066	564330	264	36
scaffold_23	568880	569371	491	78
scaffold_23	572862	573305	443	34
scaffold_23	574715	574888	173	22
scaffold_23	575018	575046	28	6
scaffold_23	577837	578159	322	50
scaffold_23	583347	583576	229	30
scaffold_23	583811	584355	544	70
scaffold_23	594128	594520	392	50
scaffold_23	594667	595177	510	56
scaffold_23	596964	597206	242	24
scaffold_23	597586	598055	469	40
scaffold_23	602243	602381	138	32
scaffold_23	609665	610136	471	62
scaffold_23	610856	610937	81	10
scaffold_23	613740	613986	246	44
scaffold_23	614793	615007	214	34
scaffold_23	627876	628321	445	32
scaffold_23	630846	631280	434	40
scaffold_23	644388	644465	77	16
scaffold_23	645532	645639	107	16
scaffold_23	649273	649726	453	58
scaffold_23	655231	655764	533	54
scaffold_23	656422	656902	480	40
scaffold_23	657061	657184	123	14
scaffold_23	662981	662999	18	8
scaffold_23	663201	663246	45	6
scaffold_23	664033	664470	437	48
scaffold_23	664623	664711	88	22
scaffold_23	665977	666377	400	40
scaffold_23	666718	666980	262	28
scaffold_23	667308	667710	402	32
scaffold_23	670230	670421	191	30
scaffold_23	673001	673216	215	22
scaffold_23	673347	673780	433	48
scaffold_23	674926	675298	372	38
scaffold_23	675675	675725	50	14
scaffold_23	677459	677965	506	42
scaffold_23	683098	683418	320	30
scaffold_23	688047	688404	357	36
scaffold_23	697088	697364	276	32
scaffold_23	700215	700675	460	52
scaffold_23	701950	702393	443	34
scaffold_23	705737	706009	272	28
scaffold_23	707785	708018	233	38
scaffold_23	710286	710358	72	16
scaffold_23	712330	712571	241	34
scaffold_23	713960	714169	209	48
scaffold_23	715926	716114	188	14
scaffold_23	722297	722364	67	22
scaffold_23	724980	725558	578	86
scaffold_23	731908	732454	546	94
scaffold_23	742905	743145	240	32
scaffold_23	749089	749144	55	10
scaffold_23	751018	751245	227	24
scaffold_23	751371	751387	16	6
scaffold_23	753821	754164	343	34
scaffold_23	756237	757129	892	132
scaffold_23	760331	760894	563	34
scaffold_23	768445	768509	64	6
scaffold_23	768682	769119	437	44
scaffold_23	769997	770519	522	50
scaffold_23	772588	772806	218	26
scaffold_23	781184	781355	171	32
scaffold_23	786476	787069	593	50
scaffold_23	787438	787834	396	38
scaffold_23	787958	788430	472	42
scaffold_23	793193	793568	375	40
scaffold_23	797225	797720	495	52
scaffold_23	810660	810852	192	38
scaffold_23	817865	818083	218	28
scaffold_23	826058	826544	486	70
scaffold_23	835009	835069	60	12
scaffold_23	845208	845692	484	42
scaffold_23	845914	846129	215	30
scaffold_23	846220	846298	78	12
scaffold_23	848059	848667	608	64
scaffold_23	852149	852745	596	70
scaffold_23	853891	854292	401	60
scaffold_23	865766	865917	151	32
scaffold_23	868491	868785	294	46
scaffold_23	872191	872559	368	46
scaffold_23	882558	882595	37	8
scaffold_23	882752	882778	26	12
scaffold_23	883378	883691	313	38
scaffold_23	883838	883891	53	10
scaffold_23	884167	884367	200	26
scaffold_23	889639	889919	280	20
scaffold_23	890048	890333	285	26
scaffold_23	891964	892046	82	14
scaffold_23	892184	892684	500	46
scaffold_23	902749	902780	31	10
scaffold_23	904441	904943	502	46
scaffold_23	905297	905654	357	48
scaffold_23	908951	909361	410	42
scaffold_23	911206	911407	201	22
scaffold_23	911545	911880	335	32
scaffold_23	918856	918988	132	26
scaffold_23	920213	920565	352	46
scaffold_23	922474	922501	27	8
scaffold_23	924051	924329	278	40
scaffold_23	927762	928105	343	32
scaffold_23	928400	928760	360	28
scaffold_23	930367	930816	449	61
scaffold_35	427	579	152	30
scaffold_35	5856	6247	391	46
scaffold_35	6427	6431	4	4
scaffold_35	20353	20835	482	66
scaffold_35	24774	25011	237	34
scaffold_35	50308	50358	50	12
scaffold_35	52437	52675	238	16
scaffold_35	58451	58492	41	14
scaffold_35	60168	60206	38	10
scaffold_35	61737	62155	418	40
scaffold_35	63863	64236	373	30
scaffold_35	64769	65393	624	62
scaffold_35	69452	69838	386	44
scaffold_35	71812	72161	349	52
scaffold_35	80418	80583	165	24
scaffold_35	81642	81914	272	36
scaffold_35	83148	83543	395	38
scaffold_35	84723	84805	82	24
scaffold_35	93415	93497	82	24
scaffold_35	96771	96856	85	20
scaffold_35	102660	102840	180	26
scaffold_35	120909	121499	590	74
scaffold_35	124514	124880	366	56
scaffold_35	128281	128332	51	8
scaffold_35	128512	128783	271	30
scaffold_35	136585	136714	129	26
scaffold_35	137723	138268	545	44
scaffold_35	142640	142733	93	14
scaffold_35	153852	154379	527	52
scaffold_35	184065	184373	308	44
scaffold_35	190512	190558	46	6
scaffold_35	191721	191765	44	6
scaffold_35	191866	192023	157	20
scaffold_35	201434	201643	209	22
scaffold_35	205965	206386	421	54
scaffold_35	209963	210381	418	64
scaffold_35	212228	212310	82	24
scaffold_35	221419	221501	82	24
scaffold_35	236259	236978	719	86
scaffold_35	244507	244699	192	24
scaffold_35	247158	247645	487	52
scaffold_35	251202	251383	181	28
scaffold_35	261765	262075	310	36
scaffold_35	265109	265123	14	6
scaffold_35	277771	277969	198	26
scaffold_35	280198	280691	493	70
scaffold_35	282166	282683	517	76
scaffold_35	293402	293770	368	34
scaffold_35	294396	294801	405	42
scaffold_35	300308	300705	397	48
scaffold_35	302114	302407	293	60
scaffold_35	324945	325462	517	70
scaffold_35	326937	327463	526	76
scaffold_35	329659	329735	76	18
scaffold_35	364626	364646	20	6
scaffold_35	364758	364861	103	24
scaffold_35	439365	439372	7	4
scaffold_35	439477	439509	32	7
scaffold_41	99137	99210	73	22
scaffold_41	100916	101584	668	80
scaffold_41	110532	110848	316	40
scaffold_41	116591	116606	15	4
scaffold_41	116756	116812	56	6
scaffold_41	119228	119450	222	20
scaffold_41	120520	120980	460	38
scaffold_41	121102	121394	292	34
scaffold_41	128266	128482	216	38
scaffold_41	134199	134432	233	32
scaffold_41	136292	136469	177	14
scaffold_41	138781	138872	91	4
scaffold_41	138957	139231	274	30
scaffold_41	139908	139974	66	14
scaffold_41	140301	140362	61	16
scaffold_41	142368	142722	354	38
scaffold_41	142784	142912	128	16
scaffold_41	143217	143762	545	48
scaffold_41	156624	156875	251	32
scaffold_41	168787	168905	118	28
scaffold_41	170042	170201	159	22
scaffold_41	177017	177293	276	40
scaffold_41	181278	181668	390	28
scaffold_41	183763	183848	85	14
scaffold_41	183984	184179	195	30
scaffold_41	188017	188421	404	68
scaffold_41	197519	197834	315	34
scaffold_41	202774	203072	298	36
scaffold_41	210612	211034	422	40
scaffold_41	217172	218068	896	82
scaffold_41	232705	233000	295	38
scaffold_41	234114	234326	212	26
scaffold_41	241696	241732	36	10
scaffold_41	249627	249775	148	20
scaffold_41	254459	254862	403	56
scaffold_41	260076	260146	70	14
scaffold_41	260265	260415	150	16
scaffold_41	260685	260708	23	6
scaffold_41	287889	287996	107	16
scaffold_41	288220	288759	539	58
scaffold_41	290620	290891	271	38
scaffold_41	292232	292251	19	6
scaffold_41	299147	299251	104	24
scaffold_41	300045	300533	488	34
scaffold_41	309993	310199	206	32
scaffold_41	312430	312498	68	16
scaffold_41	313168	313300	132	16
scaffold_41	319315	319597	282	18
scaffold_41	323281	323441	160	18
scaffold_41	324291	324568	277	42
scaffold_41	324694	324758	64	14
scaffold_41	324899	325308	409	40
scaffold_41	329399	329638	239	22
scaffold_41	330313	330717	404	58
scaffold_41	330918	331021	103	16
scaffold_41	332562	333090	528	50
scaffold_41	333226	333496	270	24
scaffold_41	338847	339133	286	42
scaffold_41	340687	340860	173	28
scaffold_41	342294	342832	538	46
scaffold_41	344352	344652	300	32
scaffold_41	362961	363040	79	10
scaffold_41	363232	363425	193	31
scaffold_12	101290	101310	20	6
scaffold_12	101402	101525	123	28
scaffold_12	106103	106338	235	38
scaffold_12	195074	195320	246	30
scaffold_12	196219	196535	316	36
scaffold_12	198646	198868	222	40
scaffold_12	200930	201395	465	54
scaffold_12	218888	218932	44	12
scaffold_12	225193	225461	268	32
scaffold_12	234854	234883	29	10
scaffold_12	249287	249323	36	8
scaffold_12	250031	250074	43	10
scaffold_12	255755	256346	591	74
scaffold_12	261181	261431	250	28
scaffold_12	270406	270736	330	22
scaffold_12	270944	271675	731	88
scaffold_12	272922	273344	422	60
scaffold_12	273745	273792	47	8
scaffold_12	274262	275542	1280	118
scaffold_12	277929	278568	639	80
scaffold_12	282522	282734	212	34
scaffold_12	291257	291670	413	44
scaffold_12	298211	298634	423	32
scaffold_12	304426	304805	379	48
scaffold_12	314584	315139	555	56
scaffold_12	315612	315806	194	26
scaffold_12	317274	317745	471	44
scaffold_12	317876	317967	91	16
scaffold_12	320962	321499	537	56
scaffold_12	325657	325849	192	38
scaffold_12	329319	329555	236	26
scaffold_12	329607	329818	211	30
scaffold_12	335222	335265	43	16
scaffold_12	337088	337346	258	22
scaffold_12	344716	344846	130	18
scaffold_12	356479	356595	116	28
scaffold_12	357062	357265	203	22
scaffold_12	358523	358637	114	24
scaffold_12	363402	363433	31	6
scaffold_12	364661	364743	82	22
scaffold_12	365405	365879	474	58
scaffold_12	367186	367256	70	12
scaffold_12	367816	368112	296	28
scaffold_12	375129	375540	411	44
scaffold_12	383842	384321	479	56
scaffold_12	384586	384716	130	24
scaffold_12	392737	393074	337	38
scaffold_12	394135	394557	422	26
scaffold_12	395237	395647	410	38
scaffold_12	397182	397493	311	28
scaffold_12	397918	398233	315	42
scaffold_12	405226	405597	371	48
scaffold_12	407409	407857	448	50
scaffold_12	408641	408766	125	20
scaffold_12	411168	411375	207	40
scaffold_12	414303	414654	351	52
scaffold_12	414791	414845	54	16
scaffold_12	416366	416695	329	44
scaffold_12	420991	421149	158	22
scaffold_12	422233	422654	421	64
scaffold_12	423448	423727	279	32
scaffold_12	423965	424463	498	48
scaffold_12	437724	438237	513	48
scaffold_12	459791	460194	403	48
scaffold_12	464897	465291	394	26
scaffold_12	472219	472464	245	22
scaffold_12	473875	474251	376	52
scaffold_12	481160	481413	253	40
scaffold_12	486803	487218	415	54
scaffold_12	496985	497246	261	38
scaffold_12	502184	502535	351	34
scaffold_12	504734	505225	491	66
scaffold_12	510821	510964	143	16
scaffold_12	511620	511839	219	34
scaffold_12	514785	514986	201	38
scaffold_12	522510	523013	503	52
scaffold_12	528383	528619	236	24
scaffold_12	528813	528986	173	16
scaffold_12	529098	529108	10	4
scaffold_12	529571	530085	514	44
scaffold_12	530975	531468	493	48
scaffold_12	533803	534269	466	74
scaffold_12	537382	537724	342	34
scaffold_12	537946	538059	113	12
scaffold_12	547175	547526	351	22
scaffold_12	548116	548176	60	4
scaffold_12	548379	548470	91	6
scaffold_12	550745	550930	185	20
scaffold_12	551810	551993	183	20
scaffold_12	568541	568725	184	24
scaffold_12	576349	576657	308	42
scaffold_12	581033	581162	129	18
scaffold_12	582847	583033	186	24
scaffold_12	583393	583405	12	4
scaffold_12	586355	586470	115	18
scaffold_12	587560	588461	901	64
scaffold_12	588736	588834	98	16
scaffold_12	600813	601515	702	66
scaffold_12	607676	608019	343	46
scaffold_12	608987	609591	604	80
scaffold_12	610522	610718	196	26
scaffold_12	610875	611387	512	70
scaffold_12	619372	619599	227	28
scaffold_12	627890	628256	366	40
scaffold_12	631934	632167	233	28
scaffold_12	646837	647101	264	34
scaffold_12	647925	648144	219	36
scaffold_12	659390	659810	420	60
scaffold_12	661873	662368	495	48
scaffold_12	667643	668041	398	38
scaffold_12	668237	669111	874	100
scaffold_12	679727	680065	338	56
scaffold_12	688917	689399	482	58
scaffold_12	691887	692354	467	62
scaffold_12	695985	696028	43	10
scaffold_12	696735	696771	36	8
scaffold_12	700534	700750	216	32
scaffold_12	705074	705678	604	70
scaffold_12	745868	746110	242	24
scaffold_12	748635	748852	217	28
scaffold_12	750526	751134	608	82
scaffold_12	751505	751839	334	40
scaffold_12	753778	754245	467	46
scaffold_12	761823	762160	337	46
scaffold_12	764529	764741	212	26
scaffold_12	768057	768209	152	34
scaffold_12	769863	770211	348	22
scaffold_12	775874	776297	423	40
scaffold_12	778484	779005	521	76
scaffold_12	779569	779738	169	24
scaffold_12	781346	781498	152	22
scaffold_12	788291	788323	32	8
scaffold_12	789769	790249	480	32
scaffold_12	792633	793033	400	60
scaffold_12	795894	796946	1052	116
scaffold_12	803377	803789	412	38
scaffold_12	806051	806228	177	28
scaffold_12	807833	808099	266	30
scaffold_12	812185	812566	381	48
scaffold_12	814127	814312	185	24
scaffold_12	817918	818071	153	14
scaffold_12	818162	818184	22	6
scaffold_12	819077	819578	501	48
scaffold_12	822296	822528	232	36
scaffold_12	825080	825506	426	46
scaffold_12	833888	833968	80	12
scaffold_12	837105	837495	390	60
scaffold_12	840625	840834	209	26
scaffold_12	841992	842229	237	26
scaffold_12	846516	846623	107	12
scaffold_12	846857	847063	206	18
scaffold_12	848648	849082	434	50
scaffold_12	849291	849654	363	36
scaffold_12	849754	850390	636	70
scaffold_12	854544	854819	275	44
scaffold_12	863096	863206	110	20
scaffold_12	872480	872505	25	8
scaffold_12	890405	891004	599	86
scaffold_12	896497	896810	313	44
scaffold_12	904347	904426	79	18
scaffold_12	906078	906208	130	20
scaffold_12	914485	914814	329	44
scaffold_12	916694	917055	361	44
scaffold_12	923916	923967	51	8
scaffold_12	926234	926297	63	14
scaffold_12	926462	927028	566	54
scaffold_12	927285	927943	658	62
scaffold_12	929044	929134	90	18
scaffold_12	935951	936026	75	14
scaffold_12	936161	936424	263	24
scaffold_12	936513	936949	436	46
scaffold_12	942153	942313	160	20
scaffold_12	942385	942560	175	26
scaffold_12	944439	944803	364	46
scaffold_12	952738	953411	673	62
scaffold_12	955544	956080	536	54
scaffold_12	960311	960401	90	22
scaffold_12	961274	961681	407	50
scaffold_12	966040	966342	302	24
scaffold_12	978304	979062	758	60
scaffold_12	979423	979644	221	24
scaffold_12	979741	979768	27	4
scaffold_12	979925	980529	604	52
scaffold_12	981830	982527	697	100
scaffold_12	984711	984882	171	20
scaffold_12	1001503	1001559	56	14
scaffold_12	1004828	1005045	217	38
scaffold_12	1016073	1016462	389	58
scaffold_12	1023110	1023497	387	40
scaffold_12	1023668	1023970	302	36
scaffold_12	1028409	1028754	345	50
scaffold_12	1036160	1036626	466	50
scaffold_12	1043751	1044038	287	32
scaffold_12	1044155	1044342	187	20
scaffold_12	1044516	1044630	114	20
scaffold_12	1045994	1046204	210	24
scaffold_12	1049963	1050059	96	18
scaffold_12	1050237	1050294	57	14
scaffold_12	1052331	1052501	170	32
scaffold_12	1054081	1054133	52	10
scaffold_12	1062098	1062341	243	30
scaffold_12	1062796	1063089	293	28
scaffold_12	1066200	1066382	182	26
scaffold_12	1066606	1067023	417	48
scaffold_12	1068127	1068360	233	24
scaffold_12	1071530	1071642	112	22
scaffold_12	1073948	1074066	118	18
scaffold_12	1075871	1076234	363	40
scaffold_12	1076372	1076674	302	34
scaffold_12	1077157	1077167	10	4
scaffold_12	1083415	1083753	338	40
scaffold_12	1086997	1087409	412	68
scaffold_12	1089428	1089648	220	30
scaffold_12	1089766	1090055	289	44
scaffold_12	1095772	1095829	57	10
scaffold_12	1098772	1098859	87	12
scaffold_12	1100254	1100334	80	14
scaffold_12	1103928	1104170	242	38
scaffold_12	1105746	1106257	511	74
scaffold_12	1107609	1107629	20	8
scaffold_12	1107834	1108282	448	34
scaffold_12	1114340	1114425	85	12
scaffold_12	1114515	1115101	586	78
scaffold_12	1118327	1118507	180	24
scaffold_12	1123919	1124121	202	26
scaffold_12	1124384	1124781	397	20
scaffold_12	1126369	1126452	83	18
scaffold_12	1140056	1140293	237	28
scaffold_12	1142559	1143045	486	54
scaffold_12	1157361	1157840	479	52
scaffold_12	1159017	1159208	191	26
scaffold_12	1172632	1172658	26	8
scaffold_12	1172790	1172939	149	24
scaffold_12	1183846	1184354	508	52
scaffold_12	1184724	1184944	220	20
scaffold_12	1190005	1190224	219	22
scaffold_12	1190683	1191453	770	96
scaffold_12	1193045	1193109	64	8
scaffold_12	1193781	1194279	498	42
scaffold_12	1195877	1196198	321	42
scaffold_12	1201030	1201297	267	46
scaffold_12	1202438	1202641	203	22
scaffold_12	1205153	1205206	53	10
scaffold_12	1206154	1206461	307	18
scaffold_12	1211511	1211618	107	8
scaffold_12	1211743	1211873	130	22
scaffold_12	1215094	1215618	524	50
scaffold_12	1217503	1217788	285	28
scaffold_12	1222956	1222969	13	6
scaffold_12	1233708	1234364	656	68
scaffold_12	1241539	1241727	188	28
scaffold_12	1241847	1242401	554	64
scaffold_12	1248500	1248670	170	28
scaffold_12	1259583	1259736	153	28
scaffold_12	1262321	1262507	186	36
scaffold_12	1263103	1263240	137	20
scaffold_12	1407210	1407534	324	36
scaffold_12	1410923	1411335	412	50
scaffold_12	1411488	1411805	317	32
scaffold_12	1412146	1412253	107	12
scaffold_12	1423544	1423798	254	30
scaffold_12	1424704	1425026	322	36
scaffold_12	1428786	1428807	21	4
scaffold_12	1428919	1429524	605	74
scaffold_12	1430045	1430103	58	14
scaffold_12	1442125	1442379	254	28
scaffold_12	1461310	1461317	7	3
scaffold_22	3892	4117	225	30
scaffold_22	5024	5192	168	18
scaffold_22	7861	8089	228	24
scaffold_22	8235	8317	82	12
scaffold_22	8441	8974	533	44
scaffold_22	21033	21298	265	58
scaffold_22	36321	36550	229	38
scaffold_22	36813	36850	37	6
scaffold_22	39494	39564	70	14
scaffold_22	40526	40695	169	22
scaffold_22	58757	59060	303	44
scaffold_22	60705	61081	376	30
scaffold_22	61224	61266	42	8
scaffold_22	69770	70211	441	56
scaffold_22	73126	73676	550	62
scaffold_22	81679	81817	138	30
scaffold_22	84909	85094	185	20
scaffold_22	95301	95342	41	12
scaffold_22	116753	116958	205	24
scaffold_22	117370	117754	384	46
scaffold_22	119993	120484	491	64
scaffold_22	121964	122770	806	58
scaffold_22	123405	123790	385	56
scaffold_22	126936	127121	185	26
scaffold_22	127913	128343	430	40
scaffold_22	133505	133805	300	28
scaffold_22	133984	134305	321	36
scaffold_22	139248	139708	460	58
scaffold_22	140633	140925	292	32
scaffold_22	143095	143127	32	8
scaffold_22	151534	151891	357	48
scaffold_22	152891	153201	310	38
scaffold_22	212300	212367	67	20
scaffold_22	217534	217601	67	20
scaffold_22	226323	226726	403	56
scaffold_22	227420	227890	470	54
scaffold_22	230436	230776	340	50
scaffold_22	234418	234573	155	22
scaffold_22	237044	237254	210	22
scaffold_22	238821	239134	313	38
scaffold_22	239277	239313	36	8
scaffold_22	239548	239640	92	22
scaffold_22	242115	242330	215	34
scaffold_22	242898	243122	224	34
scaffold_22	246069	246330	261	20
scaffold_22	246716	246886	170	38
scaffold_22	246989	246998	9	4
scaffold_22	250574	250796	222	26
scaffold_22	253850	253965	115	24
scaffold_22	254090	254266	176	20
scaffold_22	259067	259478	411	60
scaffold_22	261440	261711	271	34
scaffold_22	261879	261915	36	6
scaffold_22	263134	263393	259	42
scaffold_22	275596	275707	111	20
scaffold_22	275990	276190	200	20
scaffold_22	279347	279385	38	10
scaffold_22	280435	280498	63	28
scaffold_22	290427	290887	460	42
scaffold_22	292034	292157	123	22
scaffold_22	292246	292321	75	12
scaffold_22	292465	292628	163	16
scaffold_22	297009	297885	876	82
scaffold_22	300156	300362	206	28
scaffold_22	301708	302105	397	30
scaffold_22	302237	302753	516	76
scaffold_22	303122	303416	294	38
scaffold_22	314713	315186	473	46
scaffold_22	316916	317562	646	84
scaffold_22	321581	321938	357	28
scaffold_22	324090	324122	32	8
scaffold_22	331778	332248	470	50
scaffold_22	334419	334725	306	40
scaffold_22	341894	342281	387	46
scaffold_22	353427	353560	133	24
scaffold_22	355260	355401	141	28
scaffold_22	358227	358356	129	14
scaffold_22	358730	358924	194	34
scaffold_22	364326	364474	148	20
scaffold_22	372992	373267	275	44
scaffold_22	373392	373569	177	18
scaffold_22	373743	373851	108	20
scaffold_22	381121	381329	208	24
scaffold_22	381933	382519	586	64
scaffold_22	384227	384410	183	18
scaffold_22	384534	384668	134	20
scaffold_22	392177	392513	336	42
scaffold_22	400305	400721	416	42
scaffold_22	406666	407003	337	30
scaffold_22	419569	419684	115	14
scaffold_22	420081	420309	228	32
scaffold_22	421651	422186	535	52
scaffold_22	426283	426442	159	22
scaffold_22	427021	427090	69	16
scaffold_22	427225	427574	349	32
scaffold_22	455308	455830	522	50
scaffold_22	458857	459270	413	50
scaffold_22	461504	461617	113	24
scaffold_22	467055	467432	377	60
scaffold_22	470042	470218	176	32
scaffold_22	474676	474799	123	24
scaffold_22	477405	477889	484	46
scaffold_22	481722	482108	386	36
scaffold_22	490109	490348	239	36
scaffold_22	498405	498918	513	44
scaffold_22	506820	507072	252	36
scaffold_22	511752	512193	441	44
scaffold_22	513600	513966	366	28
scaffold_22	526225	526404	179	24
scaffold_22	531015	531304	289	32
scaffold_22	534856	535025	169	30
scaffold_22	541564	541769	205	42
scaffold_22	548434	548769	335	50
scaffold_22	558204	558662	458	48
scaffold_22	560961	561345	384	64
scaffold_22	562108	562290	182	30
scaffold_22	564108	564577	469	48
scaffold_22	568329	568603	274	16
scaffold_22	570382	570819	437	26
scaffold_22	572484	572676	192	32
scaffold_22	574918	575383	465	44
scaffold_22	576740	577652	912	98
scaffold_22	592846	592999	153	34
scaffold_22	598742	599025	283	34
scaffold_22	602077	602535	458	52
scaffold_22	602825	603198	373	30
scaffold_22	612858	613238	380	36
scaffold_22	615160	615509	349	46
scaffold_22	615771	616099	328	38
scaffold_22	619932	620250	318	44
scaffold_22	626099	626206	107	18
scaffold_22	630211	630449	238	44
scaffold_22	642553	642620	67	10
scaffold_22	642906	642925	19	6
scaffold_22	643933	644473	540	58
scaffold_22	645767	646023	256	24
scaffold_22	652386	652678	292	34
scaffold_22	654319	654494	175	22
scaffold_22	662337	662498	161	16
scaffold_22	664938	665417	479	48
scaffold_22	666197	666600	403	46
scaffold_22	672584	672869	285	26
scaffold_22	675775	675851	76	14
scaffold_22	681793	682388	595	64
scaffold_22	686721	687215	494	52
scaffold_22	687704	688037	333	40
scaffold_22	691146	691409	263	26
scaffold_22	703136	703436	300	30
scaffold_22	705857	706238	381	50
scaffold_22	708537	708626	89	16
scaffold_22	708744	709028	284	42
scaffold_22	718209	718327	118	14
scaffold_22	718574	718609	35	6
scaffold_22	718860	718962	102	22
scaffold_22	722040	722370	330	34
scaffold_22	722552	722693	141	12
scaffold_22	725233	725631	398	34
scaffold_22	731526	731590	64	20
scaffold_22	751183	751247	64	20
scaffold_22	755156	755448	292	38
scaffold_22	757693	758898	1205	108
scaffold_22	762723	763116	393	40
scaffold_22	763210	763477	267	38
scaffold_22	766724	767053	329	44
scaffold_22	767126	767326	200	26
scaffold_22	772384	772587	203	20
scaffold_22	772712	772754	42	10
scaffold_22	773076	773604	528	62
scaffold_22	782487	782702	215	24
scaffold_22	791391	791510	119	30
scaffold_22	794748	795431	683	44
scaffold_22	795747	796125	378	46
scaffold_22	799818	800055	237	34
scaffold_22	801859	802366	507	54
scaffold_22	810488	810780	292	42
scaffold_22	815909	816174	265	36
scaffold_22	820655	820736	81	10
scaffold_22	821141	821613	472	54
scaffold_22	829894	830632	738	44
scaffold_22	834607	834798	191	32
scaffold_22	836873	836945	72	18
scaffold_22	841378	841578	200	28
scaffold_22	842089	842343	254	30
scaffold_22	843153	843509	356	36
scaffold_22	843865	844226	361	28
scaffold_22	844358	844488	130	10
scaffold_22	845912	846311	399	40
scaffold_22	847813	848219	406	52
scaffold_22	848914	848961	47	10
scaffold_22	854987	855560	573	66
scaffold_22	855773	856191	418	48
scaffold_22	860928	861184	256	28
scaffold_22	861401	861601	200	22
scaffold_22	866367	866605	238	40
scaffold_22	887367	887644	277	42
scaffold_22	890254	890643	389	50
scaffold_22	893728	894089	361	44
scaffold_22	895887	895912	25	6
scaffold_22	897588	898064	476	40
scaffold_22	902735	902927	192	18
scaffold_22	903952	904375	423	66
scaffold_22	917736	918033	297	24
scaffold_22	918438	918512	74	14
scaffold_22	918827	918864	37	20
scaffold_22	923060	923326	266	36
scaffold_22	924779	924892	113	22
scaffold_22	925353	925664	311	38
scaffold_22	927661	928055	394	66
scaffold_22	931230	931249	19	6
scaffold_22	934264	934497	233	30
scaffold_22	937827	938503	676	56
scaffold_22	942911	943430	519	68
scaffold_22	944572	944662	90	20
scaffold_22	960145	960489	344	54
scaffold_22	962326	962478	152	20
scaffold_22	967734	967871	137	20
scaffold_22	968244	968293	49	11
scaffold_36	99902	99983	81	22
scaffold_36	102030	102085	55	12
scaffold_36	102218	102767	549	48
scaffold_36	106911	107018	107	16
scaffold_36	107374	107421	47	12
scaffold_36	107574	107761	187	26
scaffold_36	112572	112851	279	28
scaffold_36	121862	122011	149	16
scaffold_36	122113	122478	365	38
scaffold_36	125198	125541	343	34
scaffold_36	125683	125804	121	12
scaffold_36	128482	128865	383	30
scaffold_36	134407	134490	83	26
scaffold_36	149384	149981	597	80
scaffold_36	151731	151832	101	18
scaffold_36	156393	156793	400	40
scaffold_36	159962	160276	314	40
scaffold_36	179018	179135	117	18
scaffold_36	184153	184467	314	42
scaffold_36	192377	192456	79	16
scaffold_36	192648	192842	194	32
scaffold_36	195404	195491	87	20
scaffold_36	199718	199797	79	16
scaffold_36	200007	200183	176	30
scaffold_36	202748	202835	87	20
scaffold_36	209681	209760	79	16
scaffold_36	213060	213335	275	30
scaffold_36	213420	213634	214	22
scaffold_36	215031	215100	69	22
scaffold_36	216180	216216	36	12
scaffold_36	216397	216839	442	50
scaffold_36	217088	217663	575	56
scaffold_36	228967	229039	72	16
scaffold_36	229170	229558	388	30
scaffold_36	245807	246243	436	48
scaffold_36	253009	253037	28	10
scaffold_36	259981	260045	64	8
scaffold_36	260376	260438	62	14
scaffold_36	262078	262126	48	16
scaffold_36	262833	263147	314	40
scaffold_36	264625	264931	306	38
scaffold_36	281470	281771	301	44
scaffold_36	289145	289815	670	58
scaffold_36	290046	290565	519	60
scaffold_36	292977	293679	702	70
scaffold_36	301654	302054	400	38
scaffold_36	303986	304054	68	16
scaffold_36	330469	330531	62	14
scaffold_36	335485	335975	490	58
scaffold_36	337909	338084	175	24
scaffold_36	338285	338402	117	14
scaffold_36	340341	340646	305	32
scaffold_36	348025	348142	117	24
scaffold_36	348286	348372	86	12
scaffold_36	348539	348555	16	4
scaffold_36	349504	350135	631	50
scaffold_36	351552	351790	238	30
scaffold_36	351931	351954	23	12
scaffold_36	353297	353554	257	32
scaffold_36	356903	357254	351	40
scaffold_36	357570	357814	244	18
scaffold_36	363995	364522	527	50
scaffold_36	371255	371435	180	18
scaffold_36	376730	377000	270	46
scaffold_36	379130	379294	164	18
scaffold_36	379476	379608	132	18
scaffold_36	379813	379876	63	18
scaffold_36	381099	381569	470	46
scaffold_36	386892	386944	52	14
scaffold_36	389761	390513	752	74
scaffold_36	397033	397508	475	34
scaffold_36	407657	408083	426	34
scaffold_36	408207	408640	433	44
scaffold_36	412651	413156	505	48
scaffold_36	422898	423177	279	44
scaffold_36	445019	445434	415	38
scaffold_36	450065	450133	68	15
scaffold_46	74548	74664	116	26
scaffold_46	190988	191228	240	18
scaffold_46	191555	191804	249	42
scaffold_46	194222	194298	76	16
scaffold_46	194939	195126	187	26
scaffold_46	195274	195582	308	34
scaffold_46	200787	201104	317	28
scaffold_46	201250	201668	418	47
scaffold_13	363	419	56	12
scaffold_13	3829	3907	78	18
scaffold_13	6507	6563	56	12
scaffold_13	9335	9404	69	16
scaffold_13	11885	11942	57	10
scaffold_13	21703	21895	192	44
scaffold_13	24089	24153	64	12
scaffold_13	32020	32604	584	50
scaffold_13	48692	48934	242	24
scaffold_13	49123	49180	57	14
scaffold_13	49550	49852	302	16
scaffold_13	49924	49980	56	10
scaffold_13	51802	51861	59	8
scaffold_13	52063	52480	417	38
scaffold_13	52940	53503	563	66
scaffold_13	55784	56057	273	38
scaffold_13	56254	56301	47	16
scaffold_13	59984	60183	199	26
scaffold_13	62568	62951	383	40
scaffold_13	65369	65803	434	38
scaffold_13	68022	68342	320	34
scaffold_13	71284	71899	615	50
scaffold_13	73899	73988	89	22
scaffold_13	80419	80477	58	12
scaffold_13	82403	82498	95	16
scaffold_13	82663	83061	398	38
scaffold_13	92793	93040	247	34
scaffold_13	101473	101956	483	32
scaffold_13	109584	109914	330	42
scaffold_13	110027	110651	624	68
scaffold_13	127540	127595	55	18
scaffold_13	156118	156502	384	46
scaffold_13	158351	158435	84	14
scaffold_13	158668	158858	190	26
scaffold_13	161665	162111	446	52
scaffold_13	163817	163922	105	20
scaffold_13	164606	164798	192	40
scaffold_13	167538	167654	116	22
scaffold_13	169299	169313	14	4
scaffold_13	169456	169494	38	8
scaffold_13	170686	170756	70	18
scaffold_13	174108	174298	190	34
scaffold_13	183911	184270	359	46
scaffold_13	188697	189122	425	54
scaffold_13	191854	192089	235	16
scaffold_13	193082	193427	345	44
scaffold_13	194388	194765	377	72
scaffold_13	196810	197064	254	36
scaffold_13	197861	197892	31	8
scaffold_13	200705	201055	350	38
scaffold_13	202493	202530	37	14
scaffold_13	208731	209260	529	50
scaffold_13	210876	210919	43	8
scaffold_13	211170	211427	257	28
scaffold_13	217899	218398	499	56
scaffold_13	223317	223625	308	30
scaffold_13	226376	226986	610	60
scaffold_13	234874	235042	168	26
scaffold_13	236580	236885	305	34
scaffold_13	238970	239611	641	46
scaffold_13	241016	241353	337	44
scaffold_13	243864	244390	526	62
scaffold_13	251177	251233	56	12
scaffold_13	253903	254656	753	88
scaffold_13	255284	255516	232	14
scaffold_13	256333	256396	63	6
scaffold_13	266649	267147	498	56
scaffold_13	273630	273666	36	10
scaffold_13	273761	273889	128	20
scaffold_13	278228	278632	404	40
scaffold_13	279950	280039	89	20
scaffold_13	285595	285786	191	28
scaffold_13	286845	287037	192	44
scaffold_13	291409	291543	134	18
scaffold_13	299233	299641	408	44
scaffold_13	304607	304941	334	44
scaffold_13	305025	305141	116	26
scaffold_13	311458	311642	184	28
scaffold_13	318343	318726	383	54
scaffold_13	320190	320905	715	76
scaffold_13	322056	322333	277	48
scaffold_13	324215	324377	162	30
scaffold_13	326017	326057	40	6
scaffold_13	329119	329472	353	54
scaffold_13	337498	337766	268	36
scaffold_13	340165	340228	63	16
scaffold_13	341857	342338	481	42
scaffold_13	345255	345735	480	50
scaffold_13	345852	345890	38	4
scaffold_13	347099	347655	556	42
scaffold_13	348578	349038	460	40
scaffold_13	350997	351285	288	38
scaffold_13	351861	352224	363	44
scaffold_13	366608	367209	601	72
scaffold_13	367911	368453	542	66
scaffold_13	376629	376749	120	40
scaffold_13	377660	378090	430	52
scaffold_13	379806	380111	305	26
scaffold_13	388706	389038	332	34
scaffold_13	395601	395866	265	36
scaffold_13	428150	428258	108	26
scaffold_13	431500	431594	94	20
scaffold_13	435098	435261	163	14
scaffold_13	437119	437339	220	32
scaffold_13	441885	442363	478	58
scaffold_13	445549	446411	862	88
scaffold_13	449514	450103	589	64
scaffold_13	457096	457466	370	50
scaffold_13	459780	460282	502	52
scaffold_13	464236	464456	220	28
scaffold_13	464629	465025	396	46
scaffold_13	467795	468230	435	40
scaffold_13	470844	471161	317	34
scaffold_13	473812	474175	363	24
scaffold_13	480908	481493	585	50
scaffold_13	485250	485584	334	40
scaffold_13	491571	492011	440	54
scaffold_13	492470	492972	502	66
[truncated: 7,914 more rows]

## Sheet: L51 LS
Scaffold	Start	End	Length	6mA sites
scaffold_1	34871	35106	235	40
scaffold_1	44200	44435	235	42
scaffold_1	78254	78489	235	44
scaffold_1	110055	110499	444	52
scaffold_1	116318	116775	457	56
scaffold_1	125745	126026	281	26
scaffold_1	128586	128858	272	34
scaffold_1	130869	131055	186	38
scaffold_1	131327	131372	45	12
scaffold_1	134203	134605	402	38
[truncated: 9,861 more rows]

## Sheet: L51 DS
Scaffold	Start	End	Length	6mA sites
[truncated: 9,870 more rows]

[truncated: 21 more sheets: CBS 277.49 DM, MU636 L, MU636 D, MU636 Y, MU636 2h, MU636 +N, MU636 -N, MU1301 +N, MU1301 -N, MU1306 L, MU1306 D, MU1306 +N, MU1306 -N, MU1310 +N, MU1310 -N, MU1317 Y, MU1317 2h, MU1317 +N, MU1317 -N, MU1335 L …]
