# Supplementary material for: Symmetric and asymmetric DNA N6-adenine methylation regulates different biological responses in Mucorales
Source: Nat Commun. 2024 Jul 18;15:6066. doi: 10.1038/s41467-024-50365-2 (PMC11258239; doi:10.1038/s41467-024-50365-2)
Supplement: Supplementary file 5 — Supplementary Data 2 [file 41467_2024_50365_MOESM5_ESM.xlsx]

## Sheet: Mucor 2h vs. Yeast
Gene ID	Base Mean	log2FC	p-val	adjusted p-val
1000253	1.10189	-3.35393	0.00846717	0.0118767
1000305	305.091	-6.11672	2.02359e-10	4.22599e-10
1000774	3251.2	0.45286	0.000236937	0.000371057
1003500	62.8806	-1.37269	0.00659965	0.00934561
1005889	60.9319	-0.705765	0.0142619	0.0196121
1006218	22.9716	-1.93163	0.000135199	0.000214974
1006783	1049.05	2.20712	6.79859e-143	1.35675e-141
1006928	2245.3	0.52768	0.0370481	0.0488767
1008001	352.336	0.551092	0.0108921	0.015133
1008141	198.35	1.34007	2.5039e-09	5.00123e-09
1008270	293.361	-1.08454	6.41004e-21	1.8179e-20
1008541	134.15	1.14157	3.6907e-10	7.62936e-10
1008750	642.155	-0.29021	0.00262702	0.00383275
1009515	514.635	-0.646153	4.63791e-08	8.77245e-08
1011519	887.217	-0.693572	1.41733e-11	3.08875e-11
1012669	1081.6	3.63784	6.58455e-147	1.38421e-145
1014017	454.504	0.765186	1.5447e-07	2.85227e-07
1015056	12.2961	-3.5246	0.000681244	0.00103672
1016555	438.597	1.32718	7.91934e-33	2.97954e-32
1016793	252.081	0.36079	0.0167706	0.0229073
1016976	1399.36	0.399046	0.00319987	0.00464124
1017362	7.67085	4.85713	4.60745e-06	7.90768e-06
1018691	413.031	-6.34771	6.50521e-21	1.84306e-20
1022753	17.4961	0.880903	0.0321269	0.042686
1023720	189.49	-1.3163	6.41705e-20	1.78095e-19
1024558	1251.05	-4.60463	4.48433e-08	8.48899e-08
1025592	38.4255	-2.11051	0.0161313	0.0220763
1026019	1777.41	1.38517	3.12741e-63	2.04464e-62
1027173	675.805	2.8724	6.1682e-177	1.8433e-175
1028062	353.453	2.09247	4.01167e-38	1.67006e-37
1028366	1280.69	-0.460083	2.30423e-09	4.60645e-09
1029479	312.632	-2.87053	9.63388e-19	2.59794e-18
1029637	1552.04	-2.56703	2.06977e-67	1.47022e-66
1029732	459.772	-0.412029	0.00172114	0.00254591
1030640	51.1	-2.20904	6.83887e-06	1.16499e-05
1031119	173.303	-6.53933	3.30083e-11	7.10791e-11
1031666	80.9009	-1.42476	0.0349545	0.046224
1032352	522.617	-2.64441	2.18204e-110	2.90981e-109
1032419	56.679	-1.89574	0.0350602	0.0463584
1032451	38.125	-2.08992	0.0274987	0.0367777
1032760	108.184	-1.74839	0.023796	0.0320395
1033121	494.654	0.792671	0.000209224	0.000328831
1034771	489.008	-0.683104	1.94989e-10	4.07358e-10
1035056	21.9171	-2.19811	0.016837	0.0229925
1035320	10.4735	2.82378	1.65581e-10	3.47064e-10
1036243	343.132	-0.626723	3.06788e-06	5.31732e-06
1036529	391.189	2.60877	6.74942e-37	2.75553e-36
1036641	245.397	-0.517989	0.000448487	0.000689399
1038382	29.3285	-2.76285	0.00324002	0.00469649
1041163	43.6164	4.26029	6.81574e-27	2.24019e-26
1041319	627.125	-2.45088	3.30281e-63	2.15808e-62
1043754	85.2176	1.22422	8.73236e-15	2.0972e-14
1045444	30.4193	2.92727	4.92418e-05	8.0082e-05
1045599	227.671	3.19286	4.97332e-89	4.96245e-88
1046273	870.19	-1.07946	2.9467e-22	8.62254e-22
1047839	1379.91	-0.419208	4.34084e-08	8.22281e-08
1049140	10044.3	5.7917	7.80912e-72	5.94671e-71
1051163	397.388	-1.52985	8.93389e-59	5.37304e-58
1051461	680.714	-0.723535	1.3252e-12	2.97369e-12
1053451	803.938	1.67451	7.6477e-07	1.36703e-06
1053856	151.473	2.10943	1.03514e-36	4.20953e-36
1054703	556.217	-4.19674	1.35153e-191	5.12548e-190
1055566	1501.49	-1.43527	2.18317e-23	6.5876e-23
1055668	14211.4	2.11952	6.47671e-75	5.21747e-74
1058589	547.366	1.11438	1.03865e-46	5.06025e-46
1058846	256.413	-4.11369	8.77075e-20	2.42711e-19
1059115	109.22	-2.13929	0.000463814	0.00071181
1059254	213.27	-1.39069	0.000262363	0.000410144
1059290	42.4362	-1.83919	0.0290943	0.0388117
1059895	114.74	3.69284	5.60821e-22	1.62936e-21
1059940	55.6299	-2.80548	0.00205236	0.00301514
1061866	606.97	-5.92046	9.54442e-14	2.22573e-13
1062673	1417.85	-0.862938	6.8633e-11	1.46111e-10
1062864	16.0913	-1.48649	0.00105118	0.00157905
1063598	46.5221	-1.90536	0.00137429	0.00204691
1064468	4.09963	4.65982	4.28096e-06	7.35841e-06
1064571	32.2031	2.80424	0.000192814	0.000303499
1065281	36.5108	-0.824072	0.0285592	0.0381291
1065447	6.58137	3.44009	0.000543826	0.000831919
1066869	39.3137	-1.78654	0.0330439	0.043809
1066876	36.7331	0.8217	0.00226523	0.00331762
1066877	41.0594	1.32448	4.54958e-07	8.21992e-07
1067283	31.2699	-4.21674	7.33387e-06	1.24689e-05
1068210	47.2901	-2.26048	8.95833e-06	1.51608e-05
1068629	62.3764	4.06928	8.26243e-21	2.33455e-20
1070820	1015.82	0.299651	0.00803407	0.0112845
1071190	76.1906	-2.2379	0.000977573	0.00147119
1072150	12366.7	-0.434059	0.00131561	0.00196207
1072233	21.6315	-2.30808	0.0262171	0.0351419
1073971	573.734	1.27286	2.56517e-27	8.48492e-27
1074123	9.36375	6.18477	1.79766e-08	3.46334e-08
1074221	275.103	-0.464663	8.14872e-06	1.38255e-05
1074697	41.9565	2.2782	4.95314e-05	8.05415e-05
1074824	1711.78	-2.82636	3.23142e-08	6.15495e-08
1079374	409.356	2.19992	1.80114e-119	2.74133e-118
1079553	254.743	-4.71537	5.55133e-121	8.60984e-120
1079591	2188.08	-1.12257	8.77367e-28	2.94044e-27
1080791	280.933	2.27804	4.9956e-20	1.39017e-19
1080982	1987.32	3.36047	1.55618e-221	8.92651e-220
1082848	49.6035	-1.68408	0.000113599	0.000181487
1083862	1292.85	-0.585852	5.08643e-12	1.12326e-11
1084554	378.683	2.97178	1.58641e-17	4.14108e-17
1085134	288.345	1.01191	8.62664e-18	2.2674e-17
1086198	378.781	-0.485288	5.27416e-05	8.56517e-05
1087735	255.795	0.978242	2.64006e-12	5.88026e-12
1087955	452.588	6.40906	1.83569e-81	1.64736e-80
1088334	286.349	2.17616	2.52793e-104	3.13315e-103
1089537	893.898	1.67805	6.2177e-33	2.34473e-32
1090090	1311.1	-1.57845	2.33527e-73	1.82833e-72
1090115	18.2527	3.03116	9.91156e-06	1.67269e-05
1090429	1213.02	-1.71923	3.65715e-92	3.84052e-91
1090522	48.1189	2.89546	0.000386074	0.000595868
1095027	161	0.583017	0.000179558	0.00028318
1095389	1722.49	2.25882	3.69717e-214	1.95385e-212
1095462	666.365	1.19922	9.21218e-54	5.09167e-53
1096060	9615.93	-1.53511	1.91872e-20	5.37606e-20
1097240	209.74	-0.99677	2.8331e-06	4.91786e-06
1099113	132.778	1.17527	1.03265e-11	2.25826e-11
1100685	114.015	0.69184	0.000319328	0.000495888
1100962	608.405	-1.01312	3.07559e-05	5.04787e-05
1103058	638.282	0.598012	0.00511644	0.00729505
1104440	394.456	-0.597295	0.00257213	0.00375411
1106253	404.448	1.75255	9.66768e-69	7.02908e-68
1106431	65.1599	-3.95714	3.51937e-05	5.75636e-05
1107076	22.8442	2.46459	1.06627e-07	1.98491e-07
1107476	21.0568	-1.51936	0.00323462	0.00468925
1108023	408.282	-0.876861	2.99056e-13	6.86452e-13
1109149	453.394	-0.770016	2.90074e-09	5.77869e-09
1109246	330.685	1.11077	4.48448e-09	8.84574e-09
1109525	261.659	0.780514	7.9133e-10	1.61419e-09
1110088	175.495	-0.983955	1.82973e-10	3.82885e-10
1110517	1151.31	-1.74734	6.46705e-21	1.83316e-20
1110725	24.5592	3.78714	8.79709e-17	2.24852e-16
1110744	15.4953	-3.13202	0.000659282	0.0010041
1112979	85.7724	0.459862	0.0276009	0.0369057
1113608	1519	-1.59207	4.1271e-58	2.46267e-57
1114088	40.2808	1.79308	0.000511686	0.000783591
1116047	10396.1	-2.99541	1.43568e-197	5.98114e-196
1117019	848.758	1.25977	1.25644e-32	4.69929e-32
1118177	745.607	1.71739	7.66369e-39	3.23644e-38
1119585	653.38	-1.42568	1.18197e-20	3.33058e-20
1120358	747.669	0.351544	0.000151021	0.000239332
1120711	230.66	-1.81275	4.19228e-08	7.948e-08
1123590	581.819	1.50896	4.63505e-47	2.27078e-46
1124858	682.724	-1.28302	4.36502e-22	1.27141e-21
1125240	813.312	1.36461	6.30892e-92	6.57084e-91
1125752	135.228	-1.15602	1.07101e-11	2.33982e-11
1126324	520.238	-1.77091	1.00977e-35	4.02183e-35
1128474	7755.28	1.77061	4.37791e-15	1.06124e-14
1128859	7.28505	-2.43952	0.01364	0.0187976
1129112	1378.86	1.69171	3.63646e-81	3.25315e-80
1130616	1047.55	2.42772	2.98101e-141	5.84677e-140
1130901	359.439	0.548471	6.5818e-10	1.34668e-09
1134463	49.2649	4.07497	4.66225e-05	7.59304e-05
1134595	433.944	1.70243	1.0767e-07	2.00269e-07
1136709	3.73501	4.41902	4.03033e-07	7.30722e-07
1137336	934.227	-1.80799	4.16692e-101	4.90365e-100
1137506	1519.96	3.07957	0	0
1137599	21.1646	4.64096	1.47146e-13	3.41189e-13
1138061	254.679	2.29779	7.23819e-49	3.68364e-48
1138192	75.4145	-3.30745	9.79532e-10	1.98921e-09
1139480	314.569	-1.67508	1.44682e-05	2.41807e-05
1140161	18.3939	-2.06094	0.000288124	0.000448878
1140241	599.232	-5.17113	2.90588e-73	2.2704e-72
1141391	592.298	-3.84844	1.34904e-109	1.78646e-108
1141588	257.066	-1.79762	1.28099e-39	5.49512e-39
1142208	3130.72	0.798925	3.76108e-06	6.48629e-06
1142553	46.8316	2.6593	4.34171e-23	1.29774e-22
1144010	2276.89	-0.882691	0.00745785	0.0105087
1144134	209.336	-2.99856	0.000110919	0.000177355
1145560	8.96806	-2.07159	0.00795344	0.011174
1147477	45.0011	-4.396	7.42378e-06	1.26199e-05
1148437	3104.77	0.401589	0.00663859	0.00939959
1148843	458.907	-1.49302	1.78542e-08	3.44035e-08
1150217	290.091	-1.20461	4.12127e-22	1.20195e-21
1151164	897.645	-0.792942	2.16766e-10	4.52025e-10
1152014	122.701	-1.33873	9.12617e-13	2.05921e-12
1152264	36708.2	1.66978	8.3023e-62	5.30038e-61
1152884	125.425	-2.4089	0.000961122	0.00144815
1153542	193.478	1.6107	7.02505e-25	2.20608e-24
1154965	1826.46	0.543918	5.31497e-06	9.10147e-06
1155573	1661.33	0.32812	0.001377	0.00205068
1156345	1427.82	-3.32937	4.13375e-115	5.92055e-114
1158964	1172.7	1.7383	9.58655e-43	4.34248e-42
1159212	1572.72	2.72975	9.65643e-20	2.66961e-19
1159667	432.183	-1.26819	3.11639e-19	8.50636e-19
1160282	148.405	5.005	1.2167e-21	3.51077e-21
1160645	916.59	0.584262	4.30385e-06	7.39552e-06
1161648	249.601	-1.08768	3.43169e-13	7.85497e-13
1161672	1140.89	1.45765	1.33427e-19	3.67892e-19
1161729	47.5684	-1.74485	1.37394e-09	2.77289e-09
1162314	32206.4	1.8922	4.59279e-99	5.28495e-98
1163071	6.58723	-3.78677	0.000226996	0.000356076
1164253	36.8154	-3.12614	0.00312665	0.00453677
1164687	12605.7	3.07569	1.02298e-65	6.99242e-65
1165324	1034.39	-0.658635	1.64088e-13	3.79623e-13
1165760	1100.13	1.97354	6.83909e-60	4.23364e-59
1166306	103.668	-0.426349	0.0254319	0.0341535
1167187	741.466	-0.610622	1.8803e-14	4.47159e-14
1167480	633.354	-4.19983	3.85251e-171	1.08852e-169
1169234	1058.21	-1.38952	1.38072e-48	6.99243e-48
1169398	436.563	-1.29396	5.27884e-13	1.19964e-12
1170198	27.7132	-1.96069	0.0255085	0.0342484
1170661	488.121	2.00718	1.02501e-100	1.20128e-99
1171205	558.742	0.938287	6.86906e-08	1.29007e-07
1172053	238.519	-2.83419	4.42359e-70	3.28317e-69
1172545	139.452	1.14369	1.0562e-07	1.96649e-07
1172608	1297.71	0.557457	7.70678e-08	1.44478e-07
1174352	12499.5	-0.962533	1.73523e-16	4.39488e-16
1174548	84.5198	-0.906777	2.5464e-05	4.19877e-05
1175257	28.6085	3.74046	2.5748e-11	5.56128e-11
1176600	1053.5	-2.93294	1.44943e-177	4.37705e-176
1176773	9.17402	1.97298	0.000782123	0.00118565
1177218	42.2795	-4.46016	2.64958e-05	4.36372e-05
1177367	190.661	0.983921	0.00458842	0.00657257
1179744	400.762	0.453039	0.000875583	0.00132346
1180041	131.439	-3.87683	8.56787e-06	1.45215e-05
1286794	156.876	0.759091	7.29557e-06	1.24075e-05
1290465	1220.81	3.18565	2.04782e-44	9.59205e-44
1291525	57.532	-2.04873	4.31077e-09	8.51316e-09
1293609	212.199	-0.753717	1.10658e-06	1.96082e-06
1294740	131.971	-0.348758	0.00899942	0.0125893
1297474	164.438	0.894692	0.00704512	0.00995298
1297765	58.5953	-0.894938	0.000383841	0.000592502
1297844	76.4486	-1.27178	4.27517e-07	7.73638e-07
1299334	110.904	1.13007	5.01618e-06	8.59756e-06
1301999	522.386	-1.42854	3.17816e-38	1.32646e-37
1303736	1192.98	1.61595	2.80854e-86	2.70316e-85
1305257	19.4639	-1.7189	0.00425434	0.00610706
1305595	3.5524	5.28279	3.83108e-06	6.606e-06
1306200	4.12486	-3.08551	0.00380184	0.00547886
1306666	478.474	-0.863359	1.20948e-10	2.54728e-10
1307227	25.5673	0.928984	0.00219369	0.00321574
1307689	144.206	-2.70699	0.0036276	0.00523834
1311202	120.812	1.55055	4.71968e-15	1.14336e-14
1311981	43.7722	-3.1897	8.412e-12	1.84447e-11
1312581	11.3792	2.68414	0.000319461	0.000496008
1317116	45.5748	1.30499	1.96851e-06	3.44059e-06
1318131	92.1738	-4.82698	1.17355e-07	2.17764e-07
1319340	601.077	-2.27035	1.39459e-72	1.0749e-71
1319368	128.408	-0.566036	0.0322659	0.0428423
1319384	99.9155	-4.84927	4.21918e-33	1.59688e-32
1319683	46.1655	1.49118	0.000307993	0.000478984
1319807	3840.93	0.466368	2.7023e-10	5.61258e-10
1319860	6031.73	-2.39621	1.59893e-66	1.11156e-65
1319865	2047.54	-0.244361	0.00241089	0.00352418
1319968	932.961	-1.57751	0.0202594	0.0274689
1320004	1532.27	1.69038	2.99302e-41	1.31861e-40
1320314	657.778	-3.66895	1.22442e-154	2.84081e-153
1320650	983.877	1.20758	1.21727e-54	6.85841e-54
1320654	389.343	-4.18711	1.11277e-06	1.97149e-06
1320893	2729.98	-1.01777	1.55287e-17	4.05537e-17
1321045	1196.24	1.06068	9.32195e-36	3.71414e-35
1321074	425.34	-3.13325	4.59225e-07	8.29308e-07
1321135	1370.3	-1.46148	2.41163e-42	1.08509e-41
1321416	1510.72	0.428168	2.64814e-06	4.601e-06
1321417	380.28	-5.92701	1.98603e-122	3.13562e-121
1321481	711.304	1.95918	2.64923e-96	2.9446e-95
1321644	902.493	0.997202	1.25732e-40	5.4738e-40
1321691	5.99002	6.548	4.14858e-09	8.19876e-09
1321719	2034.86	-0.914724	1.47769e-05	2.46859e-05
1321731	4.72283	-3.8987	0.000234093	0.000366955
1321812	7.72225	1.56955	0.000261467	0.0004088
1321814	579.778	-0.231946	0.00685365	0.00969087
1321818	176.973	1.37331	3.88888e-20	1.08457e-19
1322162	2375.31	-0.883284	2.49364e-54	1.39671e-53
1322266	25.5118	-2.06006	0.0231565	0.0312338
1322359	371.019	-2.50846	0.00307266	0.00445956
1322491	54.8679	-2.86357	0.000142371	0.000226095
1322572	2156.66	1.14105	0.000924946	0.00139586
1322597	666.725	0.632115	8.61668e-10	1.75516e-09
1322622	29.8043	2.40341	1.65799e-11	3.60495e-11
1322819	2088.64	-0.91487	2.37282e-22	6.96471e-22
1322836	2082.79	0.858786	1.22698e-42	5.54472e-42
1322880	289.538	1.98982	1.63102e-19	4.48413e-19
1323017	470.753	-1.08143	2.01674e-24	6.27107e-24
1323035	34.0848	-2.0115	0.0214927	0.029079
1323195	114.27	-3.99658	5.127e-06	8.78618e-06
1323213	86.2159	1.56159	1.27095e-06	2.24476e-06
1323491	253.639	1.62822	1.04765e-33	4.00904e-33
1323600	19.4557	-2.24432	0.0240875	0.0324205
1323604	153.667	1.7015	2.09871e-09	4.20664e-09
1323745	1065.49	0.876481	1.49658e-25	4.77059e-25
1323894	895.157	1.54685	1.49585e-46	7.27842e-46
1323901	370.969	1.28081	7.72488e-23	2.29574e-22
1324007	638.848	3.01825	1.26885e-163	3.25482e-162
1324013	47.1349	-4.86981	1.48269e-07	2.73911e-07
1324211	1484.75	1.21931	1.23062e-31	4.50676e-31
1324426	2862.29	-2.96977	2.21642e-185	7.71356e-184
1324476	572.579	0.327654	0.029825	0.0397215
1324484	1198.38	-1.64405	5.98316e-61	3.75263e-60
1324592	22.8349	-2.43354	4.36892e-09	8.62226e-09
1324593	98.3595	0.609776	0.0032315	0.00468592
1324687	16.726	2.53868	1.71167e-06	3.00411e-06
1324878	3.06567	2.9187	0.020266	0.0274747
1325012	213.384	1.17666	0.0374076	0.0493081
1325026	948.277	1.18956	2.98367e-36	1.20179e-35
1325087	4047.19	-1.64581	1.37343e-22	4.05214e-22
1325216	1020.29	-0.654017	1.05966e-19	2.92739e-19
1325435	59.2115	-2.90162	7.32796e-07	1.31049e-06
1325533	5159.26	-2.15994	6.3076e-92	6.57084e-91
1325554	182.847	0.978733	3.69473e-09	7.31829e-09
1325720	121.335	1.29067	2.00142e-05	3.32163e-05
1325974	28.2488	-3.48814	5.70264e-08	1.07365e-07
1326058	3567.42	-0.734915	6.12411e-15	1.47763e-14
1326131	44.4646	-3.23478	8.17028e-05	0.000131394
1326305	165.509	1.56787	1.17231e-14	2.80308e-14
1326364	329.9	2.1367	1.40121e-66	9.78278e-66
1326411	1197.11	-1.01007	1.80429e-29	6.31199e-29
1326522	16929.9	1.88272	6.2517e-31	2.25191e-30
1326529	5129.97	-2.2555	1.16641e-45	5.58263e-45
1326901	281.379	0.753362	0.000517406	0.000792139
1327071	153.962	-2.77433	1.17162e-22	3.46478e-22
1327164	66.8429	-2.06601	4.53913e-06	7.79161e-06
1327299	55.0687	-2.10593	0.00176721	0.00260966
1327596	3263.74	0.842282	2.96323e-11	6.38695e-11
1328137	682.949	-0.733278	1.05422e-07	1.96312e-07
1328400	50.1969	-2.47606	0.00486365	0.00694502
1328403	11.5916	2.88741	0.000705571	0.00107245
1328601	496.505	-1.82839	9.96734e-12	2.18173e-11
1329483	57.2924	1.87685	3.32806e-16	8.35308e-16
1329585	566.768	-0.467043	3.61518e-06	6.23939e-06
1329977	650.341	-0.699583	3.31778e-23	9.94549e-23
1330039	662.138	-0.264638	0.0228983	0.0309001
1330460	180.984	-0.528718	6.05626e-06	1.03429e-05
1330912	524.802	-1.38361	1.74848e-29	6.11861e-29
1330980	56.9987	-3.03593	3.16807e-14	7.49347e-14
1330982	583.576	-0.87119	3.31954e-18	8.81837e-18
1331398	1063.7	3.64057	8.52322e-29	2.9305e-28
1331991	3927.04	-1.0563	0.0116264	0.0161081
1332180	752.457	-6.84646	3.45079e-240	2.44663e-238
1332298	5.23539	2.99469	0.00169558	0.00250875
1332498	125.71	4.97744	3.26873e-99	3.77657e-98
1332728	145.776	-1.59159	9.59723e-23	2.84404e-22
1332759	451.387	0.33752	0.00827035	0.0116064
1332766	646.431	-0.318443	0.000260716	0.000407682
1332775	2166.94	1.03605	1.02479e-59	6.30959e-59
1333389	1168.89	-1.94751	0.0147608	0.0202811
1333547	489.471	0.49341	3.06986e-07	5.59159e-07
1333617	278.757	4.23767	2.54609e-22	7.46562e-22
1333678	182.462	-4.16366	4.29324e-64	2.84596e-63
1333881	2942.45	1.48808	2.0081e-42	9.04953e-42
1333955	4236.58	-6.30504	9.26841e-207	4.44533e-205
1333967	787.409	-2.03921	4.19481e-52	2.25547e-51
1334448	8502.3	-1.10715	2.16477e-07	3.97025e-07
1334481	56.3354	-2.838	1.42165e-05	2.37739e-05
1334573	77.7715	2.33385	2.17608e-27	7.21462e-27
1334600	1458.89	-3.08604	8.99967e-117	1.31035e-115
1334980	752.078	-2.21911	4.18811e-48	2.10234e-47
1334985	41.5456	-2.90318	4.36486e-12	9.65598e-12
1335150	609.405	-0.784611	9.91588e-10	2.01262e-09
1335537	2461.11	-0.506749	3.93686e-08	7.47616e-08
1335674	68.2471	1.39647	2.93623e-07	5.35246e-07
1335829	3717.85	-5.59768	1.22538e-224	7.36197e-223
1335846	1024.21	-4.97824	2.15724e-113	3.01406e-112
1335983	1465.79	1.77725	6.05795e-56	3.49426e-55
1336014	186.815	1.86674	1.88173e-17	4.90635e-17
1336120	3877.14	1.10073	7.13527e-16	1.76948e-15
1336324	2699.95	-1.59149	1.0136e-14	2.43022e-14
1336367	1488.53	-2.30021	8.80337e-179	2.73816e-177
1336444	3218.6	-4.96298	2.12603e-257	1.89599e-255
1336474	37.2074	-3.44134	0.000273568	0.000427076
1336486	413.156	-0.828507	1.52948e-14	3.64869e-14
1336896	242.153	0.67349	7.85897e-08	1.47283e-07
1337122	164.086	0.56485	0.000275204	0.000429571
1337379	570.937	0.452062	0.0327882	0.0434903
1337482	849.575	-3.91987	1.21873e-05	2.04615e-05
1337672	200.139	3.10674	2.00711e-49	1.03436e-48
1338180	1084.08	0.90341	5.06476e-14	1.19008e-13
1338322	444.273	-0.281171	0.0260724	0.0349602
1338355	17.9956	1.34515	0.00202765	0.00298053
1338377	4.75296	2.50336	0.00166897	0.00247098
1338466	1710.25	1.80911	8.3547e-111	1.11935e-109
1338733	23.3738	2.99936	1.84181e-12	4.1216e-12
1339149	13.5368	-2.87266	0.00405279	0.00582433
1339501	4.09715	3.3842	0.00075124	0.00114004
1339505	1213.46	-2.31919	2.03562e-115	2.92285e-114
1339519	22.7876	-1.83641	0.000190881	0.000300581
1339530	727.355	-0.637902	3.46184e-07	6.2915e-07
1339657	607.271	1.95558	1.29906e-80	1.14951e-79
1340256	1065.78	-1.46233	5.05174e-15	1.22302e-14
1340513	4373.06	1.04875	6.97031e-31	2.5076e-30
1340604	97.553	1.70199	6.2888e-20	1.74578e-19
1340641	540.93	-2.63178	2.38028e-86	2.29484e-85
1340681	9.80522	-5.54668	9.21716e-07	1.63961e-06
1340809	34.7342	-1.20858	7.25407e-07	1.29768e-06
1341134	12450.6	0.949455	2.86594e-13	6.58243e-13
1341313	95.349	1.81339	1.68215e-14	4.0062e-14
1341498	760.191	-3.11229	8.89073e-114	1.25448e-112
1341530	264.494	-1.66665	1.21425e-23	3.69126e-23
1341565	250.684	-3.53511	5.38983e-28	1.81382e-27
1341725	111.285	-3.86665	3.21782e-38	1.34252e-37
1342014	882.205	-0.652916	5.34608e-12	1.17924e-11
1342072	73.3074	-5.28307	3.84768e-57	2.26165e-56
1342161	12406.2	-4.54511	3.04063e-16	7.64343e-16
1342193	343.149	9.57152	9.57147e-52	5.10792e-51
1342374	231.988	2.06873	1.35182e-41	5.98333e-41
1342386	1377.49	-0.604458	6.68466e-05	0.000108005
1342711	145.004	1.84944	2.00027e-12	4.47269e-12
1343040	7232.07	1.87456	1.52084e-23	4.60854e-23
1343061	3266.01	-0.689628	8.41769e-08	1.57573e-07
1343115	52.2861	2.32307	0.0327301	0.0434232
1343196	84.2674	1.44688	2.54242e-06	4.42202e-06
1343285	977.381	0.338802	0.0023217	0.00339903
1343354	1436.05	1.40448	1.30015e-81	1.17136e-80
1343381	119.236	-1.31029	0.00438472	0.00628867
1343398	271.145	-0.740634	6.04119e-10	1.23851e-09
1343417	710.739	-0.412286	2.14971e-05	3.56101e-05
1343642	303.388	1.77179	4.67402e-44	2.17239e-43
1343873	496.494	-0.578822	3.71235e-08	7.05452e-08
1344098	38.3525	-2.11959	0.0154644	0.0211993
1344170	6646.3	-1.94484	6.59193e-35	2.58936e-34
1344172	2.23472	-2.6902	0.0230386	0.0310821
1344229	230.652	-0.580864	0.00256538	0.0037449
1344598	1855.58	0.802355	2.62567e-17	6.81646e-17
1344607	173.798	-1.60837	5.73009e-32	2.11406e-31
1344610	2420.04	0.754036	1.57946e-07	2.91505e-07
1344997	45.6494	-2.5677	5.72265e-07	1.02937e-06
1345227	2235.83	-0.861975	4.27248e-21	1.2144e-20
1345409	100.51	-3.8533	3.24341e-06	5.60963e-06
1345463	489.896	-0.441516	8.07916e-07	1.44212e-06
1345490	103.189	0.844671	2.60299e-05	4.29009e-05
1345670	1465.23	-1.86897	2.02596e-42	9.1228e-42
1345849	1139.12	-2.32909	3.34658e-179	1.05821e-177
1345902	17.6142	-3.11296	0.000881365	0.0013315
1345938	31.8255	-1.85941	0.0273732	0.0366228
1346017	521.535	-0.822806	1.06159e-16	2.70734e-16
1346179	1149.56	-1.85965	1.03431e-111	1.40891e-110
1346223	188.469	-4.11684	1.59114e-17	4.1515e-17
1346268	150.989	-2.08015	1.54597e-09	3.11458e-09
1346320	954.342	-1.02036	3.7564e-32	1.39309e-31
1346378	184.388	-0.649943	4.31666e-06	7.41642e-06
1346383	2991.82	-4.64002	0	0
1346385	1301.47	-0.681653	2.81834e-16	7.09088e-16
1346461	111.609	-0.489994	0.00417162	0.00599207
1346466	224.318	-2.48672	6.90714e-05	0.000111489
1346483	194.853	-2.08095	9.26921e-16	2.28873e-15
1346495	468.264	-0.525291	2.40279e-09	4.80096e-09
1346507	361.926	-1.72943	0.00937573	0.0130916
1346523	27610.5	1.60523	7.74871e-87	7.5342e-86
1346617	1343.43	0.792044	1.16954e-17	3.06271e-17
1346716	367.486	-3.31592	1.01617e-61	6.46937e-61
1346779	1645.91	-1.62201	3.84647e-57	2.26165e-56
1346962	151.378	-0.40994	0.014299	0.0196608
1346969	439.183	-5.73657	6.81581e-151	1.50198e-149
1346996	6944.79	1.51021	3.54379e-52	1.90723e-51
1347010	79.6008	-4.23571	4.52672e-12	1.00102e-11
1347018	27186.7	-2.09485	3.24292e-07	5.90398e-07
1347030	2759.09	-5.59871	2.34772e-199	9.92562e-198
1347049	898.078	-0.927065	1.07501e-12	2.4194e-12
1347143	974.41	-0.698848	5.37128e-16	1.33609e-15
1347194	918.607	0.713965	3.08344e-14	7.29633e-14
1347260	854.676	-3.20126	2.8781e-189	1.07364e-187
1347359	19863.9	2.11313	1.46461e-60	9.16082e-60
1347388	621.235	-7.60086	1.85666e-59	1.137e-58
1347424	997.052	0.412926	1.20692e-06	2.13332e-06
1347454	901.921	-1.27682	5.03198e-53	2.74701e-52
1347525	1491.74	-5.01564	0	0
1347570	246.747	-1.7807	2.2345e-37	9.18501e-37
1347665	281.927	3.15103	3.71312e-19	1.01134e-18
1347700	125.204	-4.84041	3.66334e-33	1.38973e-32
1347705	41180.2	1.78838	3.53406e-64	2.34679e-63
1347812	426.363	-2.71525	2.52662e-09	5.04483e-09
1347822	1820.79	3.06644	7.71186e-110	1.02243e-108
1347831	512.714	-0.479171	4.07483e-07	7.38086e-07
1347837	823.827	1.17761	2.28948e-61	1.44309e-60
1347865	490.239	-4.0835	1.26289e-163	3.24682e-162
1347914	268.354	0.586741	2.84256e-05	4.6701e-05
1347922	994.333	-1.34742	5.94913e-58	3.53326e-57
1347933	1459.54	0.256913	0.0049007	0.00699618
1348032	1491	2.08573	4.44525e-124	7.17716e-123
1348102	49.6224	-1.40648	2.296e-07	4.20283e-07
1348106	380.763	6.59031	3.03057e-123	4.8587e-122
1348115	433.859	-0.711777	1.18558e-10	2.49833e-10
1348151	355.673	-0.446953	1.41431e-05	2.36582e-05
1348192	385.126	-0.871716	4.78099e-05	7.78087e-05
1348231	1693.86	3.35824	2.69749e-256	2.33271e-254
1348301	869.198	-3.56371	6.00964e-183	2.01765e-181
1348421	316.153	3.24236	5.71967e-98	6.49652e-97
1348452	584.89	1.85213	2.905e-68	2.09744e-67
1348566	9169.01	-10.6561	5.20579e-29	1.79692e-28
1348570	245.325	0.30034	0.00480067	0.00686111
1348686	2838.98	2.4645	3.38689e-09	6.72137e-09
1348871	1193.1	-2.37149	7.93646e-05	0.00012767
1348925	325.679	-1.0656	2.45114e-17	6.37351e-17
1348965	339.304	-2.5544	1.85172e-61	1.17104e-60
1349041	247.894	-1.09646	2.00605e-05	3.32883e-05
1349062	189.477	-2.46918	1.35682e-46	6.60472e-46
1349083	1257.53	-3.05934	4.59408e-119	6.92753e-118
1349249	479.63	-1.10849	6.56653e-17	1.68405e-16
1349257	1085.45	-1.83091	2.15402e-72	1.65021e-71
1349300	19129.6	2.07229	4.70756e-75	3.79765e-74
1349346	455.036	2.49746	1.24383e-140	2.42705e-139
1349367	1559.86	-7.10016	1.93467e-108	2.5153e-107
1349376	331.351	-3.27781	1.27073e-82	1.16322e-81
1349510	1388.6	-0.678203	4.27308e-08	8.09983e-08
1349554	432.969	0.494624	0.000116549	0.000186045
1349610	1657.21	-2.33371	4.45211e-54	2.47786e-53
1349753	645.436	0.352849	0.000838534	0.00126914
1349781	1579.68	0.290749	2.63549e-05	4.34115e-05
1349830	672.355	0.514666	5.40823e-06	9.25562e-06
1349844	3548.16	1.10964	2.77521e-89	2.77886e-88
1349920	1654.42	2.33618	4.53532e-106	5.7142e-105
1349946	133.509	-3.33135	9.08598e-08	1.69665e-07
1350034	651.423	-3.38	6.16855e-177	1.8433e-175
1350043	1706.67	-1.56181	3.59181e-26	1.16314e-25
1350091	456.963	-2.80931	3.408e-82	3.09485e-81
1350093	520.889	0.85325	0.000857336	0.00129674
1350200	1565.7	-4.47874	3.43215e-135	6.23854e-134
1350265	13194.3	1.23371	2.07379e-07	3.80645e-07
1350271	1499.18	1.52028	2.01211e-48	1.01539e-47
1350309	1125.05	1.42474	1.7259e-44	8.09081e-44
1350315	815.144	1.3758	7.70621e-34	2.95787e-33
1350320	144.136	-2.15166	0.0090521	0.0126583
1350382	23.1396	2.99707	4.13236e-13	9.42475e-13
1350385	383.15	-1.99537	1.53202e-42	6.91225e-42
1350393	489.635	4.33739	3.92623e-143	7.87661e-142
1350419	3281.99	-0.386979	0.00176212	0.0026035
1350552	984.419	-3.90513	1.00392e-271	1.0914e-269
1350558	248.129	0.4682	0.00714298	0.010085
1350616	312.991	0.314659	0.00920548	0.0128618
1350651	1608.92	-2.7335	1.69297e-132	2.95946e-131
1350665	340.573	0.239289	0.0137278	0.0189118
1350683	472.97	1.60745	1.67584e-34	6.52002e-34
1350746	390.314	-1.4603	1.12279e-13	2.6135e-13
1350752	75.4362	-1.45709	2.52679e-13	5.81401e-13
1350925	285.411	0.440707	0.00777927	0.0109441
1350960	2342.23	0.785137	7.25435e-13	1.6427e-12
1350971	93.1747	1.43312	0.00282867	0.00411194
1350997	419.717	0.582557	6.5727e-05	0.000106281
1351014	133.303	5.92391	2.20928e-57	1.30263e-56
1351060	589.625	-0.666449	8.76809e-07	1.56046e-06
1351079	1148.22	-1.47887	1.22594e-73	9.6578e-73
1351086	138.635	-1.1063	0.0208957	0.0282981
1351144	68.8339	-1.66253	0.00340435	0.00492343
1351166	346.549	-4.75748	2.99981e-140	5.84349e-139
1351177	637.93	-1.19965	6.20447e-30	2.19201e-29
1351314	286.201	-0.923216	6.14412e-17	1.57855e-16
1351323	319.105	0.90597	3.06613e-11	6.605e-11
1351436	71.6349	2.00651	0.00106794	0.00160381
1351441	3.35857	5.24417	3.17167e-06	5.48888e-06
1351494	108.732	-4.99998	3.6358e-08	6.91134e-08
1351554	905.8	5.60039	0	0
1351582	265.71	-2.38917	4.33699e-58	2.58521e-57
1351691	798.088	0.540436	2.71259e-05	4.46299e-05
1351740	179.069	-2.3413	3.45555e-34	1.33712e-33
1351749	728.258	-1.88307	2.45935e-06	4.2808e-06
1351755	551.265	2.09038	3.24474e-95	3.54777e-94
1351757	47.2345	1.5459	0.0247382	0.0332414
1351799	1062.06	-2.01068	2.01693e-118	3.00958e-117
1351855	2045.42	0.507635	3.18134e-06	5.50478e-06
1351860	224.254	1.3098	1.85471e-15	4.54714e-15
1351863	382.526	-1.34967	3.45531e-28	1.16832e-27
1351895	134.467	2.86648	7.16766e-11	1.52448e-10
1351906	1821.73	-0.39166	1.94566e-09	3.90673e-09
1351920	58.9366	-3.09234	1.2176e-09	2.46217e-09
1351971	60.3477	-1.8952	0.000499263	0.000765081
1352145	610.624	-2.58333	1.19178e-135	2.17668e-134
1352156	786.16	1.6386	1.46896e-28	5.0204e-28
1352160	173.427	-0.834275	0.000926842	0.00139835
1352220	91.9829	-1.48355	2.69786e-18	7.18862e-18
1352293	129.898	-2.08022	0.00789704	0.0111002
1352372	389.94	-2.96254	1.6316e-14	3.88743e-14
1352540	1871.88	-0.893975	2.09892e-16	5.30304e-16
1352589	125.568	1.20963	1.29183e-06	2.28093e-06
1352594	78.6444	5.1301	2.6221e-35	1.03604e-34
1352597	366.828	-0.636629	5.25312e-10	1.07947e-09
1352752	1220.55	-1.5526	7.70626e-34	2.95787e-33
1352963	1111.36	-2.42029	1.6965e-146	3.54031e-145
1353007	103.017	-3.35587	7.25673e-05	0.000116983
1353013	89.0692	-5.26856	3.62435e-08	6.89074e-08
1353063	152.666	-5.53598	1.13356e-07	2.10571e-07
1353082	205.476	0.343571	0.0321796	0.0427476
1353115	517.957	0.501268	5.64006e-08	1.06257e-07
1353121	799.127	-1.69842	1.4218e-32	5.31257e-32
1353146	255.118	-1.65218	9.53763e-29	3.27533e-28
1353183	1859.98	-1.63121	7.00873e-23	2.08454e-22
1353195	1405.78	-3.27342	4.06458e-13	9.27387e-13
1353435	539.713	-4.27413	2.26549e-14	5.3753e-14
1353459	16579.3	1.78369	5.04146e-34	1.94354e-33
1353499	435.281	-1.14697	1.99524e-17	5.19872e-17
1353525	381.804	0.290983	0.000361644	0.000559371
1353562	2673.15	-0.602014	2.69656e-08	5.15167e-08
1353576	1455.3	-1.58593	1.55119e-24	4.8353e-24
1353586	784.784	-0.808282	5.32245e-22	1.54752e-21
1353596	409.814	-0.442054	0.000121348	0.000193517
1353623	543.969	-1.31162	0.0220269	0.0297735
1353724	566.035	-2.06587	3.59813e-09	7.13068e-09
1353746	1109.98	-4.96352	1.35233e-296	1.92961e-294
1353802	988.985	0.618211	1.26439e-11	2.7586e-11
1353851	1111.6	-0.799513	3.79247e-08	7.20436e-08
1353872	190.992	-0.596566	5.66326e-05	9.1853e-05
1353914	1173.22	-0.780934	2.32818e-18	6.21228e-18
1354001	859.357	-1.10882	6.58554e-24	2.02189e-23
1354004	3525.84	-0.186667	0.014679	0.0201711
1354025	1322.75	-1.03291	5.03988e-16	1.25584e-15
1354038	2741.06	1.86784	1.9736e-83	1.8316e-82
1354117	121.884	0.524336	0.0173714	0.0236911
1354233	1151.88	-1.3877	4.56744e-59	2.77474e-58
1354315	5305.48	0.809164	3.32643e-11	7.16166e-11
1354331	719.793	-0.981557	6.45158e-22	1.86868e-21
1354395	8.16764	-3.4067	0.00273594	0.00398555
1354411	121.946	1.97467	6.35852e-22	1.84219e-21
1354449	1099.67	0.253107	0.00188515	0.00277879
1354524	727.145	-4.1658	9.12598e-249	7.18435e-247
1354579	116.808	0.894223	1.86564e-07	3.43377e-07
1354589	3488.82	0.223088	0.0066643	0.00943248
1354593	1615.78	3.68805	1.07736e-13	2.5093e-13
1354667	505.365	0.628064	2.2485e-05	3.7198e-05
1354679	52.6433	-3.68808	2.86344e-17	7.42867e-17
1354749	1513.32	1.19101	2.04075e-35	8.0802e-35
1354762	732.126	-0.444656	1.02869e-05	1.73398e-05
1354885	1013.93	-1.33507	1.03269e-11	2.25826e-11
1354895	1976.69	-1.91803	1.76206e-111	2.39166e-110
1354929	6349.28	1.54523	0.00041079	0.000632901
1354930	812.296	2.45765	1.65783e-16	4.20256e-16
1354959	47.6374	-3.88347	2.08877e-08	4.00998e-08
1354963	3304.81	-1.57916	2.08412e-50	1.0893e-49
1355022	1758.78	-0.720432	2.90495e-08	5.54051e-08
1355025	331.325	-1.03942	5.51776e-11	1.17906e-10
1355113	352.065	2.55934	1.24231e-87	1.21935e-86
1355172	1415.8	-0.596432	7.17365e-09	1.40362e-08
1355173	391.985	2.1664	2.04718e-48	1.03264e-47
1355184	2992.89	-4.48489	7.81515e-59	4.71511e-58
1355237	656.233	-1.53063	2.34805e-36	9.48109e-36
1355265	116.613	-0.64422	0.00615867	0.00874503
1355282	1024.37	0.506784	2.24912e-07	4.12098e-07
1355321	24122.7	1.76754	7.67075e-59	4.63289e-58
1355326	85.6711	-1.26785	0.00235823	0.00345118
1355345	301.793	-0.662399	0.0105953	0.014735
1355369	101.317	-1.16219	1.10981e-09	2.24858e-09
1355468	356.445	-0.71497	1.24024e-11	2.70642e-11
1355503	1807.71	1.51621	1.232e-07	2.28375e-07
1355512	1100.29	0.987234	1.76674e-25	5.62391e-25
1355516	9.25118	-2.30287	0.0245718	0.0330256
1355556	6855.51	-0.670285	8.27887e-07	1.47707e-06
1355586	1147.48	1.52707	8.81274e-45	4.16208e-44
1355596	886.023	1.3394	1.6084e-58	9.65295e-58
1355627	2906.66	5.19145	5.60768e-63	3.65363e-62
1355645	1371.29	1.48712	7.58264e-60	4.68883e-59
1355782	1711.41	-1.15019	8.81227e-14	2.0571e-13
1355822	792.031	-4.61081	1.02732e-167	2.81896e-166
1355922	1149.24	-1.40756	3.72708e-48	1.87256e-47
1355969	1235.92	-0.613917	1.5762e-17	4.11536e-17
1355971	766.504	2.63806	2.01538e-150	4.41566e-149
1355982	852.451	-2.08229	1.4565e-50	7.6301e-50
1356070	1607.8	-1.34509	3.94476e-75	3.1868e-74
1356076	451.766	-0.369302	0.000841848	0.00127399
1356095	12047.1	1.38826	4.76081e-66	3.26983e-65
1356177	29.2234	3.76115	5.74619e-05	9.31848e-05
1356221	217.938	-2.83842	0.000245733	0.000384515
1356314	2030.11	-1.69026	4.64551e-131	7.99827e-130
1356380	722.996	-2.40097	3.42077e-21	9.74985e-21
1356402	531.533	1.47561	1.79202e-46	8.69724e-46
1356478	113.79	-1.75709	2.4806e-24	7.6904e-24
1356510	759.684	-1.35547	4.66194e-41	2.04756e-40
1356532	851.184	-2.00956	7.44103e-83	6.83892e-82
1356556	1332.16	1.00395	4.16339e-20	1.16028e-19
1356660	6.33094	2.92834	0.000234279	0.000367198
1356753	508.281	-2.88104	1.53866e-105	1.92164e-104
1356829	1124.69	-0.494519	1.51336e-13	3.5061e-13
1356832	2839.95	-0.78059	8.23179e-20	2.27906e-19
1356890	497.302	-0.651319	2.96592e-11	6.39154e-11
1356893	1377.48	-0.422886	5.22874e-05	8.49261e-05
1357042	2477.97	1.14619	5.27559e-20	1.46701e-19
1357096	32.7004	-1.98274	3.27301e-05	5.36031e-05
1357157	328.219	4.71607	1.08157e-218	5.9643e-217
1357245	264.387	4.15207	5.13552e-32	1.89776e-31
1357266	1556.9	-1.84708	1.67388e-72	1.28842e-71
1357279	105.607	-2.3713	0.000993416	0.00149425
1357320	616.547	-3.62892	1.85243e-09	3.72346e-09
1357394	1277.03	-2.08124	2.51827e-92	2.65921e-91
1357493	578.342	-6.77551	2.0922e-10	4.36609e-10
1357504	1304.28	-1.90752	8.44911e-73	6.5299e-72
1357544	212.02	1.9608	5.95888e-39	2.52021e-38
1357575	81.1583	1.87332	2.8097e-05	4.6181e-05
1357591	225.148	0.429764	0.00010343	0.000165682
1357716	421.459	0.308777	0.00132917	0.00198178
1357753	143.527	-1.95122	9.03885e-10	1.83853e-09
1357858	220.093	-0.75087	0.0014237	0.0021172
1357946	120.651	-0.696537	0.000144611	0.000229556
1357983	1506.62	0.754839	9.45989e-18	2.48298e-17
1358118	306.275	0.820113	1.05035e-11	2.296e-11
1358140	15345.1	-3.00616	5.05756e-52	2.71425e-51
1358145	1184.43	-2.57437	7.22982e-117	1.05535e-115
1358318	1930.2	1.31801	1.09759e-26	3.59305e-26
1358375	3122.09	-0.494349	8.97404e-07	1.59686e-06
1358409	757.097	1.27007	1.00693e-09	2.04267e-09
1358498	1672.66	-1.16715	5.39467e-44	2.50122e-43
1358529	703.112	0.968597	6.46391e-22	1.87178e-21
1358656	627.733	-0.8356	6.32124e-11	1.34822e-10
1358663	692.833	-1.34568	2.38482e-43	1.09592e-42
1358675	2560.91	-0.372623	3.92687e-05	6.41093e-05
1358715	2634.44	-1.71469	2.08216e-103	2.54474e-102
1358765	312.263	-0.531095	2.02825e-05	3.3647e-05
1358768	1335.06	-0.718058	5.3696e-15	1.2986e-14
1358824	137.264	-2.77637	4.92611e-22	1.43338e-21
1358830	342.484	1.76982	4.15463e-47	2.03804e-46
1358862	354.836	0.881224	1.00473e-15	2.4787e-15
1358871	24.865	-4.51841	1.75142e-06	3.07009e-06
1358887	171.842	-0.704851	2.00722e-07	3.68664e-07
1358920	250.827	1.54033	6.73619e-18	1.77419e-17
1358946	905.715	-1.37731	5.56384e-49	2.83532e-48
1358995	1421.06	0.578974	1.06443e-11	2.3259e-11
1359075	206.737	-1.59503	1.00035e-07	1.86341e-07
1359117	169.114	-3.13462	0.000687174	0.00104546
1359189	1283.33	-1.37306	1.77771e-23	5.37836e-23
1359216	1083.86	1.4445	2.85473e-39	1.21774e-38
1359239	618.875	1.51882	3.64092e-107	4.63335e-106
1359273	1070.46	-0.853343	8.47688e-32	3.11237e-31
1359316	63.3904	-4.06387	6.32006e-30	2.23147e-29
1359344	591.645	-2.24165	2.72142e-90	2.76625e-89
1359379	1253.88	-1.40827	1.65136e-31	6.02632e-31
1359464	3126.23	1.26462	0.000156176	0.000247089
1359484	535.026	-1.15822	2.78248e-30	9.90088e-30
1359486	1056.18	0.479871	0.000111562	0.000178333
1359521	38.6075	1.57912	0.0165618	0.0226411
1359553	44.8461	2.85845	5.47803e-25	1.72549e-24
1359571	264.767	2.23808	2.14624e-09	4.29964e-09
1359587	976.957	-1.79338	4.83012e-06	8.28487e-06
1359682	910.191	-2.59936	4.52751e-27	1.49282e-26
1359783	187.289	-3.68833	1.46108e-81	1.31532e-80
1359889	1567.49	-1.81108	1.98017e-60	1.2345e-59
1360018	2147.14	-0.83193	8.09163e-18	2.12825e-17
1360056	178.507	9.53791	7.13702e-65	4.80643e-64
1360061	316.109	-3.49214	4.54491e-118	6.74644e-117
1360077	63.6355	0.814623	0.026915	0.0360309
1360245	48.6147	-4.24994	9.59157e-06	1.62084e-05
1360250	309.021	2.28206	3.61651e-28	1.22101e-27
1360264	117.947	-7.07026	3.19314e-29	1.11025e-28
1360275	444.644	-0.631995	6.25089e-05	0.000101197
1360356	83.955	-1.42435	0.0258938	0.0347494
1360378	230.023	0.826454	3.44058e-07	6.25385e-07
1360381	1247.82	-1.47367	2.16192e-57	1.27537e-56
1360385	25.2547	-2.49342	0.00023399	0.000366844
1360410	470.696	0.855254	2.37577e-11	5.13544e-11
1360450	365.939	1.31483	5.04563e-12	1.11447e-11
1360452	54.952	-4.44879	9.24997e-07	1.64519e-06
1360470	1255.67	1.20273	1.88644e-24	5.86751e-24
1360481	164.228	2.54819	8.96102e-35	3.50188e-34
1360518	1474.35	-0.68898	6.51763e-12	1.43489e-11
1360545	563.194	1.31889	1.36965e-33	5.22893e-33
1360559	504.117	0.348539	0.00720851	0.0101725
1360586	3483.18	0.714302	2.50519e-21	7.17069e-21
1360607	1215.38	-1.01232	3.5406e-17	9.15838e-17
1360612	197.399	-1.10412	7.85546e-14	1.83637e-13
1360710	884.387	1.03087	7.32802e-17	1.87765e-16
1360731	1322.22	-0.856028	2.08165e-16	5.26174e-16
1360745	305.492	0.499666	0.000193399	0.000304377
1360805	418.881	0.20108	0.0325048	0.0431344
1360869	1487.43	0.900627	4.17544e-26	1.35022e-25
1361034	2609.75	-0.664864	6.703e-09	1.31311e-08
1361103	703.872	1.30018	1.53046e-30	5.47997e-30
1361146	672.903	-4.08309	9.79744e-10	1.98929e-09
1361179	458.492	1.70259	7.23791e-67	5.08435e-66
1361187	22.9823	5.94387	4.56741e-23	1.36449e-22
1361193	379.99	1.69246	2.2326e-40	9.69018e-40
1361204	135.292	-4.71396	6.03326e-07	1.08405e-06
1361249	277.511	0.877369	3.64286e-11	7.82817e-11
1361258	1088.7	-1.07769	4.06054e-06	6.98901e-06
1361481	442.515	-1.88767	4.88472e-05	7.94629e-05
1361519	3630.18	3.57016	1.11329e-38	4.68076e-38
1361616	172.809	-1.59615	0.0139215	0.019167
1361624	880.273	0.270044	0.00968667	0.0135175
1361740	839.612	0.354478	0.000392989	0.00060613
1361789	100.054	-3.84252	5.44491e-07	9.80187e-07
1361866	788.927	-1.82268	1.22363e-09	2.47391e-09
1361887	693.42	-2.26703	1.66825e-21	4.79554e-21
1361940	27.1462	-2.25382	0.016615	0.0227111
1362017	1051.41	0.371434	1.90053e-06	3.32382e-06
1362057	86.8633	1.54171	9.16033e-09	1.78408e-08
1362225	413.967	-1.9093	5.68513e-55	3.22223e-54
1362288	937.24	-2.51323	5.593e-69	4.08733e-68
1362387	1791.3	3.16338	7.99338e-251	6.38073e-249
1362444	1342.55	-5.64749	4.21764e-173	1.20966e-171
1362448	2473.37	-0.389974	4.31184e-09	8.51316e-09
1362497	4651.83	-1.23662	6.96972e-19	1.88753e-18
1362506	325.457	-1.13564	1.21075e-21	3.49448e-21
1362520	565.057	-2.58941	2.02641e-74	1.61871e-73
1362627	2287.55	0.338423	1.11479e-05	1.87662e-05
1362638	3297.11	-1.84589	3.50719e-32	1.30109e-31
1362740	7444.92	-0.312025	5.95107e-05	9.64662e-05
1362775	6.16612	-2.68291	0.00979644	0.0136624
1362793	1272.04	3.57742	5.57276e-73	4.33036e-72
1362797	4541.5	-0.396993	0.0131987	0.0182159
1362809	1041.54	0.944283	4.92537e-18	1.30146e-17
1362943	971.533	-2.1223	0.00546897	0.00778408
1362981	1019.54	-0.644965	4.28462e-11	9.18649e-11
1363003	274.335	2.51404	1.85239e-14	4.40614e-14
1363019	3423.87	-5.31948	1.98487e-55	1.13343e-54
1363054	878.25	1.7993	5.78353e-70	4.27861e-69
1363063	1006.59	0.790775	1.90677e-11	4.13328e-11
1363150	1910.94	-0.210952	0.000459354	0.000705344
1363165	815.082	2.6573	0.00237421	0.00347278
1363211	432.849	-0.777343	1.75778e-14	4.18371e-14
1363237	378.735	-2.60307	3.27158e-54	1.82795e-53
1363260	590.343	-0.478942	0.00020175	0.000317345
1363262	1636.14	-1.0688	6.01956e-36	2.40677e-35
1363300	2690.41	-2.86291	1.05578e-74	8.46922e-74
1363415	552.519	-1.52454	3.27537e-30	1.16293e-29
1363444	884.427	-2.22103	0.00193249	0.00284417
1363500	165.917	1.98814	1.34111e-36	5.43919e-36
1363539	120.787	2.99885	0.00193136	0.00284324
1363579	2631.12	1.29625	5.01988e-26	1.62007e-25
1363706	515.194	3.58047	1.24431e-84	1.1729e-83
1363816	1017.96	-2.06998	1.4631e-158	3.55347e-157
1363928	333.854	-1.67376	7.06954e-45	3.34434e-44
1363943	55.8488	1.71726	5.21103e-10	1.0714e-09
1363977	227.076	-3.73806	0.000147746	0.000234359
1364035	13124.2	1.53288	9.4414e-149	2.02202e-147
1364104	2361.41	-1.59534	5.05169e-70	3.74206e-69
1364211	6995.06	-0.29749	0.00491986	0.0070209
1364222	10.8078	-2.08268	0.024527	0.0329694
1364265	2305.69	-3.63112	1.57648e-59	9.67501e-59
1364309	805.683	1.67044	3.00507e-47	1.47794e-46
1364318	63.093	-3.29911	2.86566e-05	4.70669e-05
1364327	204.898	-3.72323	1.80821e-09	3.63712e-09
1364349	826.732	3.91439	5.7159e-136	1.05749e-134
1364399	54.7068	-2.07443	0.0126575	0.0174943
1364507	3489.72	0.815635	0.00013296	0.000211531
1364563	1187.61	-2.29294	2.19059e-86	2.11374e-85
1364625	1601.02	2.40323	2.02585e-18	5.41191e-18
1364659	654.846	2.51025	8.54485e-119	1.28173e-117
1364688	6195.5	-0.791726	7.73496e-16	1.91611e-15
1364807	213.08	1.17137	1.18208e-14	2.82586e-14
1364817	650.252	2.67284	0.00271049	0.00394897
1364860	137.552	2.15906	2.61228e-10	5.42858e-10
1364873	674.378	-0.553579	0.00173923	0.00257111
1364923	753.512	-1.69655	7.63946e-48	3.81638e-47
1365006	315.678	-1.79867	2.07025e-54	1.1607e-53
1365018	412.564	-2.22582	3.91162e-15	9.50226e-15
1365027	572.333	-5.01142	1.40518e-09	2.83444e-09
1365056	408.595	0.223104	0.0294277	0.0392426
1365111	224.657	-2.25674	1.48812e-48	7.52967e-48
1365138	1665.4	-1.28071	4.78774e-36	1.92031e-35
1365180	198.854	-2.19038	2.02085e-33	7.68933e-33
1365250	404.996	-1.80421	5.12294e-47	2.50765e-46
1365262	377.711	-1.49935	3.47901e-37	1.42698e-36
1365292	141.508	-5.84798	3.22426e-23	9.67023e-23
1365294	31.9515	3.39644	9.32794e-10	1.89565e-09
1365349	198.355	1.36625	4.72367e-32	1.7467e-31
1365395	1399.04	7.25329	0	0
1365450	6570.3	0.524687	1.58024e-19	4.34663e-19
1365458	128.838	-7.42704	1.20747e-14	2.88595e-14
1365502	369.42	-4.09468	7.06208e-06	1.20193e-05
1365504	452.484	2.64083	7.37409e-51	3.87904e-50
1365538	9637.21	-1.13834	6.61202e-11	1.4084e-10
1365588	377.115	1.20594	2.36202e-29	8.23783e-29
1365601	473.39	6.19636	1.99903e-143	4.01741e-142
1365618	6.79478	-4.08931	0.00034331	0.000531807
1365741	218.13	10.5951	7.89734e-60	4.87815e-59
1365808	693.367	6.14769	1.50778e-156	3.56342e-155
1365813	828.116	1.7194	4.95435e-58	2.94552e-57
1365840	280.844	-0.998516	1.00539e-12	2.26495e-12
1365841	18924.2	0.868664	1.30583e-13	3.03215e-13
1365920	1526.68	1.56264	7.45229e-157	1.77225e-155
1366033	923.511	1.07849	8.92219e-11	1.8906e-10
1366113	1370.88	-2.42227	1.42972e-19	3.93732e-19
1366133	539.883	-2.0417	8.23679e-32	3.02519e-31
1366139	611.472	-0.9983	2.44622e-34	9.49138e-34
1366148	248.24	1.29535	4.03099e-09	7.9705e-09
1366194	281.07	-3.56468	5.63151e-08	1.06114e-07
1366214	642.447	-2.44382	0.00217258	0.00318602
1366296	999.015	0.620527	6.94065e-11	1.47702e-10
1366340	1033.86	0.58379	1.20976e-12	2.71786e-12
1366356	246.586	-1.47471	2.4112e-27	7.98487e-27
1366376	556.027	-1.66032	1.15006e-20	3.24227e-20
1366387	561.861	0.844198	4.81754e-17	1.24192e-16
1366421	299.854	3.31059	8.07434e-07	1.44149e-06
1366471	452.636	0.376236	1.61654e-05	2.69738e-05
1366486	192.218	0.358538	0.00927233	0.0129521
1366514	268.412	-0.312737	0.00775674	0.0109151
1366537	121.358	-2.57747	0.00190536	0.00280677
1366549	439.952	2.66645	4.18423e-80	3.66e-79
1366647	408.388	0.676921	1.39324e-07	2.5772e-07
1366687	27.3071	-2.66554	0.00481178	0.00687613
1366693	33579.1	-2.19481	5.46759e-08	1.03127e-07
1366700	2335.74	-7.29328	1.16854e-231	7.71032e-230
1366719	446.204	-1.23522	8.02641e-24	2.45502e-23
1366756	1895.18	-2.39272	2.80908e-130	4.80025e-129
1366857	163.098	-2.2607	9.21391e-32	3.3808e-31
1366939	665.083	7.36139	2.24312e-174	6.48234e-173
1367006	506.766	1.40708	1.13253e-16	2.88697e-16
1367016	60.0213	-0.600411	0.0159869	0.0218892
1367154	1345.16	-0.947453	2.78552e-08	5.31807e-08
1367207	68.5964	-1.85663	7.07608e-05	0.000114151
1367223	428.918	-2.36129	9.01319e-82	8.14613e-81
1367286	607.748	1.32983	4.06421e-07	7.36396e-07
1367326	9260.28	-0.498411	1.80184e-09	3.62495e-09
1367505	497.328	-1.26634	3.97243e-31	1.43634e-30
1367580	364.146	-0.7375	7.40973e-10	1.51337e-09
1367601	908.242	0.465976	1.64166e-06	2.88524e-06
1367627	44.7151	-5.60608	3.95109e-09	7.81658e-09
1367633	261.523	3.46063	3.02844e-87	2.95719e-86
1367673	4625.05	-1.61258	1.48761e-71	1.12981e-70
1367679	914.995	-1.79662	3.09461e-73	2.41291e-72
1367719	240.782	-1.47231	1.04703e-13	2.43916e-13
1367826	818.003	5.54021	1.20047e-239	8.45884e-238
1367844	1377.81	-2.8463	6.54655e-58	3.88606e-57
1367862	3048.66	-2.77085	9.29294e-136	1.70545e-134
1367889	6.03526	-2.38308	0.0192781	0.0261789
1368060	1248.95	0.495244	7.70775e-17	1.97318e-16
1368110	2001.88	-5.80729	4.7393e-81	4.22649e-80
1368112	3253.64	0.99667	3.83667e-15	9.32416e-15
1368152	504.842	-0.267636	0.0139383	0.0191879
1368227	1435.92	-2.4425	4.12818e-48	2.07317e-47
1368368	9452.05	0.794447	3.65185e-13	8.34385e-13
1368387	5204.32	1.76065	8.68407e-96	9.5684e-95
1368424	3435.04	-0.528413	6.77089e-05	0.000109352
1368451	43098.5	1.84514	2.0359e-62	1.31447e-61
1368463	158.663	1.25726	2.82282e-19	7.71796e-19
1368475	2398.53	-4.2395	0	0
1368492	810.493	-3.26629	4.92081e-179	1.53893e-177
1368525	148.267	-0.601039	0.033411	0.0442649
1368542	723.877	-3.44964	5.09789e-98	5.79606e-97
1368742	364.554	5.22511	5.07218e-113	7.04366e-112
1368755	2214.17	2.39944	5.06974e-86	4.85089e-85
1368883	2794.41	0.477632	1.55934e-10	3.27323e-10
1368942	220.044	-0.816338	0.000606856	0.000926105
1368998	1092.34	0.786315	1.18882e-15	2.92655e-15
1369036	718.416	0.506612	9.16252e-11	1.94045e-10
1369070	208.636	3.35145	8.21982e-10	1.67612e-09
1369083	1492.45	-1.38998	1.84174e-27	6.11682e-27
1369147	60.678	-1.06361	0.0284403	0.0379835
1369208	978.679	-0.675871	2.0791e-16	5.25645e-16
1369212	4.92435	2.90317	0.000901491	0.001361
1369271	2481.71	0.301666	7.22491e-06	1.22891e-05
1369295	81.9453	3.77918	9.41903e-39	3.966e-38
1369297	275.563	0.407098	0.000613955	0.000936563
1369306	324.487	0.87249	1.52911e-17	3.99422e-17
1369325	5001.33	3.61281	4.7613e-36	1.91038e-35
1369377	701.639	-1.23732	1.19595e-12	2.68841e-12
1369414	657.859	2.04717	1.35753e-107	1.7353e-106
1369466	526.858	-3.48892	2.53797e-136	4.71071e-135
1369521	1380.62	-3.44533	1.32223e-179	4.22438e-178
1369584	596.046	-4.23882	4.84773e-179	1.52024e-177
1369598	697.872	-1.00811	4.96991e-33	1.87853e-32
1369688	4902.16	-2.65843	2.12469e-108	2.7592e-107
1369708	1969.81	1.09561	1.90104e-45	9.0607e-45
1369800	213.808	1.85832	1.63565e-06	2.87512e-06
1369872	1205.08	-3.53533	2.59519e-184	8.94987e-183
1369921	665.989	0.531663	5.54108e-05	8.99353e-05
1369983	108.719	-6.07199	3.0138e-10	6.24819e-10
1370017	662.18	-3.33616	2.21567e-11	4.79648e-11
1370040	90.4806	-2.25608	0.00273955	0.0039903
1370097	1553.99	-3.72552	3.63453e-43	1.66219e-42
1370118	4.26135	3.3653	9.47338e-06	1.60111e-05
1370120	243.446	1.17115	2.26189e-16	5.70722e-16
1370182	649.861	0.889425	1.13126e-11	2.47051e-11
1370208	1030.26	1.87498	6.50206e-128	1.07723e-126
1370267	5993.85	0.885107	4.84356e-05	7.88044e-05
1370356	751.971	-2.30828	9.8927e-06	1.66975e-05
1370409	640.056	-1.08321	2.90835e-19	7.94801e-19
1370463	526.733	3.62943	5.56604e-117	8.13525e-116
1370489	458.983	0.246506	0.0140163	0.0192905
1370615	924.432	-0.978932	2.66894e-21	7.62984e-21
1370696	226.111	-6.5339	6.41068e-26	2.06019e-25
1370704	332.042	0.227374	0.0361012	0.0476686
1370719	1584.5	-2.69909	1.44244e-115	2.07373e-114
1370744	82.6438	-2.30573	5.94913e-09	1.16783e-08
1370793	1867.38	2.66073	2.79241e-52	1.50569e-51
1370833	35.1855	3.08814	3.82944e-18	1.01517e-17
1370916	333.061	-5.58942	2.96627e-19	8.10242e-19
1370951	557.373	-4.73369	1.74271e-64	1.16675e-63
1370995	138.342	-1.03224	0.0047923	0.00685171
1371044	298.661	-1.45152	3.81091e-24	1.17731e-23
1371085	306.767	-0.307637	0.0163202	0.0223294
1371135	4347.67	1.25621	1.3533e-47	6.70772e-47
1371143	368.105	2.18325	0.0321957	0.0427591
1371217	9622.31	-0.775544	0.0077356	0.0108894
1371288	634.566	1.60927	2.78954e-11	6.01825e-11
1371386	360.154	-1.27054	2.59277e-32	9.64684e-32
1371392	6005.01	-0.905248	2.29837e-19	6.2961e-19
1371485	1617.21	-1.49952	9.29845e-34	3.563e-33
1371696	216.675	4.94509	1.13496e-44	5.34029e-44
1371713	776.606	1.43743	9.23048e-35	3.60595e-34
1371776	1346.42	-0.32494	0.000107986	0.000172811
1371914	1582.66	-2.17596	2.56872e-68	1.85582e-67
1371978	173.734	-1.25989	9.01453e-11	1.90982e-10
1371990	38.3262	1.62578	0.0234906	0.0316508
1372049	1696.69	0.870667	1.89903e-19	5.20966e-19
1372052	1432.96	0.225752	0.00499311	0.00712187
1372056	41.5329	1.47144	2.13462e-10	4.45297e-10
1372100	379.347	2.23664	9.55456e-111	1.27861e-109
1372122	1234.79	-0.30503	0.0104365	0.0145195
1372126	389.059	-1.1395	0.000210283	0.000330449
1372134	87.8838	-2.9813	6.25704e-45	2.9612e-44
1372168	384.864	-1.20749	3.85248e-32	1.42826e-31
1372246	834.373	0.505007	8.49711e-07	1.51365e-06
1372410	2088.53	-2.71934	5.97639e-113	8.27918e-112
1372420	1581.2	0.915615	5.87007e-07	1.05556e-06
1372523	146.54	-2.25223	0.00714526	0.010087
1372550	249.699	-2.75225	8.29177e-48	4.13141e-47
1372558	25.8334	-4.16934	8.72832e-06	1.47847e-05
1372563	353.551	-3.60428	6.16545e-137	1.15186e-135
1372566	450.388	1.69738	1.6527e-73	1.29839e-72
1372594	687.786	-4.39598	6.27619e-125	1.01621e-123
1372613	752.623	-1.65324	8.08361e-52	4.3301e-51
1372622	7.99038	2.14319	0.00235013	0.00344021
1372654	848.769	-1.50326	7.68887e-52	4.12252e-51
1372666	33.9381	-2.2903	0.0106222	0.014768
1372713	511.869	-1.38107	2.37141e-43	1.0902e-42
1372926	378.499	-1.18845	8.44574e-13	1.90869e-12
1372940	445.698	1.4339	2.61951e-29	9.13308e-29
1372955	830.104	-0.239207	0.00370694	0.00534547
1373133	219.856	-1.74689	0.00115838	0.00173461
1373145	507.211	-5.36326	8.92482e-09	1.74e-08
1373150	456.328	0.335577	0.000323773	0.000502361
1373181	1006.78	-1.00969	1.05769e-20	2.98333e-20
1373222	1855.46	-2.26773	1.1997e-195	4.83906e-194
1373260	1214.65	-0.760738	1.30599e-12	2.93174e-12
1373264	304.508	-3.27557	1.47415e-79	1.27868e-78
1373296	2124.03	0.644008	0.0243222	0.0327133
1373392	5217.22	-1.93187	1.40697e-39	6.03101e-39
1373425	660.748	0.962225	3.09922e-06	5.36918e-06
1373480	240.738	-4.5705	5.43505e-51	2.86829e-50
1373525	411.555	-0.516872	1.02171e-06	1.81353e-06
1373542	412.113	-0.453359	0.000306063	0.000476113
1373553	178.612	0.703953	6.33436e-06	1.08066e-05
1373581	777.839	-0.2654	0.000216902	0.000340522
1373582	68.6704	-2.06325	0.0151634	0.0208067
1373618	366.606	-3.1941	2.40467e-129	4.06657e-128
1373664	1179.98	-7.54676	1.41821e-64	9.51727e-64
1373733	920.303	2.24161	2.40261e-95	2.62951e-94
1373768	20054.6	2.14564	1.04954e-67	7.49716e-67
1373811	60.1703	1.3687	4.27524e-05	6.97269e-05
1373830	50.1819	-2.56353	0.00278323	0.00404978
1373874	2455.11	-0.772473	1.85035e-05	3.07628e-05
1373922	217.465	-2.70773	1.66356e-05	2.77422e-05
1373983	516.875	-1.48649	2.93297e-46	1.41984e-45
1374022	123.41	0.878957	0.00138126	0.00205676
1374032	126.941	-1.25983	7.58326e-11	1.61017e-10
1374041	693.32	2.71135	1.90148e-157	4.56955e-156
1374135	563.875	-1.9964	0.000948477	0.00143004
1374151	188.623	-7.7429	3.05939e-38	1.27783e-37
1374157	8652.85	1.85123	2.33619e-14	5.54189e-14
1374170	2661.32	2.56129	4.37885e-18	1.15866e-17
1374227	2232.49	-0.787445	3.27193e-07	5.95585e-07
1374232	2524.95	-3.88099	1.77055e-31	6.453e-31
1374243	724.222	0.640364	2.99755e-12	6.66478e-12
1374421	362.912	-3.40833	3.11664e-70	2.32222e-69
1374450	491.522	-1.44554	5.51603e-07	9.92677e-07
1374463	4188.27	0.969394	9.54798e-07	1.6974e-06
1374549	498.808	4.18629	3.04716e-159	7.49641e-158
1374570	378.85	0.285315	0.0190112	0.025838
1374601	2207.75	-1.85311	1.3932e-76	1.14495e-75
1374824	49.2086	-6.61132	3.53676e-11	7.60734e-11
1374861	306.71	-2.29096	4.33716e-15	1.05181e-14
1374875	88.5338	-1.20328	6.34321e-11	1.35266e-10
1374885	479.385	-3.8144	6.34212e-134	1.12415e-132
1374988	801.021	-0.760107	2.10684e-23	6.35895e-23
1375001	34.506	2.43264	1.24392e-14	2.97244e-14
1375039	1229.91	0.657988	2.53423e-19	6.93389e-19
1375047	1012.37	0.445528	2.12494e-05	3.521e-05
1375115	91.9714	-1.28147	7.21942e-06	1.22816e-05
1375147	290.235	-2.41462	3.42935e-08	6.52542e-08
1375392	2983.35	-0.562302	0.00124636	0.0018622
1375399	385.442	-5.10217	1.91141e-07	3.51632e-07
1375416	224.66	3.03857	1.34011e-22	3.95484e-22
1375552	1912.2	0.24055	0.0011393	0.0017076
1375585	685.323	-2.37311	4.2819e-74	3.40613e-73
1375619	85.144	1.41274	3.25027e-15	7.91422e-15
1375628	60.632	3.80437	4.96051e-33	1.87559e-32
1375653	854.401	1.04852	1.14665e-13	2.66851e-13
1375673	514.946	-0.281473	0.00420592	0.00603907
1375680	89.9358	-4.3219	4.29206e-35	1.68944e-34
1375698	5225.4	-1.73046	7.4274e-106	9.33742e-105
1375711	3593.41	-2.67891	3.71638e-66	2.56484e-65
1375715	595.981	-1.1694	8.7201e-31	3.13314e-30
1375730	130.746	-0.411824	0.0259259	0.0347843
1375812	111.139	-4.74025	1.15919e-07	2.15157e-07
1375836	495.219	1.59254	9.41041e-45	4.43517e-44
1375940	699.093	0.450111	0.0152364	0.0208942
1375964	11341.8	-0.779692	0.00103038	0.00154883
1375971	265.816	3.7612	2.82599e-14	6.69406e-14
1376005	140.124	-3.89657	1.75077e-28	5.96391e-28
1376077	150.297	-1.99611	0.0234354	0.0315839
1376086	22961.9	-2.3205	5.50523e-08	1.03786e-07
1376167	288.215	-3.99121	2.60548e-05	4.29358e-05
1376181	807.371	1.00048	2.8234e-15	6.88509e-15
1376187	446.697	-0.944376	3.53675e-19	9.63992e-19
1376222	715.892	2.71479	1.09264e-177	3.31716e-176
1376229	484.799	-0.578392	2.79218e-09	5.56534e-09
1376248	336.484	-0.715968	3.05073e-11	6.57306e-11
1376269	166.921	-2.7083	1.24133e-41	5.49856e-41
1376320	239.946	-2.74792	4.52933e-17	1.16868e-16
1376427	463.34	0.620102	5.42086e-07	9.76012e-07
1376440	886.686	2.73405	5.00438e-07	9.02592e-07
1376476	1202.05	1.63751	1.74827e-37	7.19153e-37
1376499	961.832	-1.66089	7.7222e-42	3.43527e-41
1376525	4005.01	-4.44638	8.45026e-103	1.02617e-101
1376629	2498.7	1.16766	3.59513e-47	1.76661e-46
1376699	66.6262	-3.5965	0.000175755	0.000277259
1376780	1963.99	-3.60547	5.92982e-17	1.52521e-16
1376789	2334.57	-3.27133	1.98361e-137	3.72416e-136
1376807	153.406	2.48306	4.70697e-19	1.2802e-18
1376907	1774.42	-5.76957	1.31883e-37	5.43679e-37
1376919	135.2	-0.519372	0.0116729	0.0161687
1376994	1603.93	2.81782	7.05753e-220	4.00805e-218
1377103	110.007	-2.91019	2.17233e-25	6.89575e-25
1377153	1189.73	2.12031	1.07062e-145	2.21397e-144
1377156	1225.1	-1.78449	7.53201e-35	2.95152e-34
1377288	863.526	-1.20612	9.34074e-33	3.50393e-32
1377314	577.245	-1.11054	1.03827e-23	3.16217e-23
1377346	207.506	-4.69086	1.18219e-24	3.69618e-24
1377358	2918.49	1.76794	1.12171e-73	8.86109e-73
1377456	210.988	-1.61386	0.000154807	0.000245026
1377472	2191.99	1.04057	6.87826e-55	3.8869e-54
1377489	1363.15	1.99262	1.83225e-217	9.91239e-216
1377522	762.652	-3.69277	4.15617e-167	1.13228e-165
1377545	130.036	1.5566	0.000544325	0.00083257
1377562	9601.73	-1.16995	5.10193e-17	1.31434e-16
1377588	398.337	-1.17641	5.76043e-05	9.34025e-05
1377605	519.629	-1.60414	1.12526e-30	4.03672e-30
1377712	2197.93	-2.63301	8.17717e-93	8.71544e-92
1377806	15409.9	-3.06033	1.85187e-55	1.05855e-54
1377814	114.755	-2.22278	4.10479e-21	1.16703e-20
1377833	155.467	6.46143	6.85289e-144	1.38698e-142
1377842	1007.09	-1.75162	4.68488e-37	1.91815e-36
1377855	466.633	1.87341	5.4765e-97	6.12284e-96
1377941	624.814	-3.02553	1.7756e-10	3.7183e-10
1377954	2829.6	-1.12497	1.54378e-35	6.12733e-35
1378007	657.467	0.785007	3.58799e-05	5.8669e-05
1378062	1512.09	-1.13064	2.27606e-22	6.68586e-22
1378068	1878.2	-5.93932	1.99069e-137	3.73131e-136
1378072	30.2818	-1.86577	0.0150432	0.0206591
1378079	758.872	0.401102	2.16678e-07	3.97331e-07
1378081	132.922	-2.88435	1.25496e-24	3.91939e-24
1378100	1210.58	-3.05556	5.74769e-213	2.98227e-211
1378111	70.752	-1.09576	2.03318e-07	3.7331e-07
1378122	11.1417	2.09499	0.00398187	0.00572745
1378127	672.107	-1.07465	7.27864e-26	2.33452e-25
1378134	2376.56	-4.4029	8.83874e-175	2.56728e-173
1378177	345.224	-4.07268	3.84959e-06	6.63692e-06
1378249	8174.8	0.925551	2.61128e-23	7.86691e-23
1378276	179.596	2.50705	4.43011e-79	3.80223e-78
1378423	7000.93	0.29734	0.00952146	0.0132902
1378447	376.125	0.965839	1.03424e-29	3.63482e-29
1378462	58.6225	1.25494	7.58119e-05	0.000122058
1378485	1001.06	0.416924	1.11882e-06	1.98158e-06
1378526	186.97	-5.41446	1.03895e-08	2.01934e-08
1378545	2080.52	-0.534602	1.82118e-05	3.02822e-05
1378572	173.104	-2.60469	0.000781314	0.00118458
1378586	1854.77	-4.65001	3.97649e-31	1.43735e-30
1378700	183.981	1.11739	2.08412e-16	5.26682e-16
1378750	11.2638	-1.96406	0.035958	0.047496
1378752	1838.83	-2.17908	1.34585e-62	8.70909e-62
1378784	9207.59	1.34278	8.20091e-45	3.87472e-44
1378819	11081	0.355262	0.0170647	0.0232896
1378841	1077.9	-1.72433	3.05801e-80	2.68516e-79
1378888	1356.41	-4.94217	4.91944e-76	4.01397e-75
1378924	570.86	-0.364199	0.000811052	0.00122852
1378979	655.213	0.701142	6.36087e-10	1.30194e-09
1378995	2172.28	-1.4187	2.29674e-56	1.32813e-55
1379016	455.303	0.721875	4.04843e-14	9.5481e-14
1379047	220.161	-1.82946	1.63767e-29	5.73435e-29
1379085	951.055	-0.48874	1.51334e-09	3.05046e-09
1379098	584.123	0.791148	3.06541e-09	6.09504e-09
1379179	5.45673	-3.47078	0.000957301	0.00144259
1379184	5073.42	-3.68029	0	0
1379197	2768.51	2.05197	1.79519e-20	5.0349e-20
1379212	162.546	-0.52102	0.000214126	0.00033635
1379248	5120.62	-2.02333	1.8196e-37	7.48225e-37
1379270	344.444	-0.51863	0.00012104	0.000193052
1379339	610.148	0.991431	1.52959e-29	5.36251e-29
1379347	67.4701	-2.01888	0.0271375	0.0363159
1379351	8973.9	-6.02894	9.95208e-55	5.6128e-54
1379354	2678.22	1.23425	1.64357e-21	4.72578e-21
1379417	626.066	-0.756739	6.25755e-15	1.50887e-14
1379509	1271.17	0.976698	2.58304e-26	8.39433e-26
1379739	266.469	-1.40039	1.74198e-18	4.66668e-18
1379809	287.269	-2.71314	6.33934e-43	2.88646e-42
1379840	6998.85	1.83355	1.29732e-47	6.43586e-47
1379918	591.479	-1.65046	4.7333e-58	2.81556e-57
1379970	1656.92	-2.8849	1.22544e-48	6.21432e-48
1380020	913.702	1.08033	0.00015198	0.000240784
1380085	494.04	-1.40237	1.90049e-38	7.95239e-38
1380115	666.288	0.565273	7.68553e-09	1.50249e-08
1380165	1474.82	-0.661934	6.39713e-15	1.54188e-14
1380177	2920.68	-0.989812	7.98849e-11	1.69496e-10
1380305	1053.3	-0.778005	1.40305e-25	4.47494e-25
1380311	599.076	1.18006	1.74422e-21	5.01139e-21
1380357	490.326	-1.40395	2.12005e-38	8.86784e-38
1380428	1021.44	-0.385479	0.000734761	0.00111578
1380478	462.953	-0.688606	1.29903e-08	2.51543e-08
1380598	54.356	1.73864	7.68834e-09	1.50278e-08
1380607	203.088	3.77658	4.15789e-69	3.04441e-68
1380639	1288.52	2.30292	2.82098e-104	3.49257e-103
1380992	2776.69	-1.21278	2.9001e-49	1.48651e-48
1381016	390.165	-2.59738	7.59331e-81	6.75059e-80
1381026	748.44	1.42985	1.60926e-76	1.32061e-75
1381032	155.235	-6.27466	7.44976e-11	1.583e-10
1381038	1094.93	0.746014	1.34421e-17	3.51527e-17
1381061	2727.47	-1.6893	8.80493e-91	9.03851e-90
1381090	625.804	-3.1509	2.71643e-161	6.77033e-160
1381205	348.856	4.04719	2.52904e-90	2.57299e-89
1381209	1016.4	-0.43676	9.45977e-08	1.76443e-07
1381438	379.949	-1.00458	2.25062e-15	5.50715e-15
1381482	194.145	-6.93008	6.24475e-18	1.64628e-17
1381524	612.866	-3.62564	1.48757e-149	3.21603e-148
1381561	539.962	-0.780046	7.75025e-15	1.86369e-14
1381695	1051.84	1.87615	3.17349e-60	1.97091e-59
1381758	394.68	-2.05322	1.84722e-21	5.30331e-21
1381759	1032.05	-0.79743	3.43357e-06	5.93223e-06
1381800	575.273	3.16608	8.21692e-58	4.86747e-57
1381853	751.333	-0.59015	6.55507e-14	1.53521e-13
1381926	24239.5	-4.37912	1.15202e-214	6.17386e-213
1382080	1825.13	-3.67919	7.84279e-204	3.6099e-202
1382140	271.413	-0.912179	5.30897e-08	1.00202e-07
1382236	1190.98	0.88728	6.1745e-10	1.26538e-09
1382245	1000.13	1.04891	1.63082e-10	3.41952e-10
1382285	151.502	-1.92501	1.29362e-25	4.12938e-25
1382431	68528.1	1.74446	1.61532e-146	3.37708e-145
1382443	1197.1	-5.55749	3.15328e-10	6.52905e-10
1382570	1708.34	-0.670064	1.02004e-16	2.60488e-16
1382617	140.636	-5.42279	7.06868e-12	1.5544e-11
1382672	259.904	-1.82388	5.21565e-25	1.6433e-24
1382707	91.0678	-0.496964	0.00537437	0.00765325
1382732	248.109	-1.31959	1.58659e-27	5.28017e-27
1382740	984.772	-0.164484	0.0273977	0.0366512
1382775	3564.42	1.54058	3.06786e-123	4.91158e-122
1382830	860.241	0.965715	9.15576e-13	2.06548e-12
1382908	190.971	5.33457	3.92781e-108	5.08343e-107
1382918	5673.87	1.30156	1.53873e-13	3.56352e-13
1383244	337.469	-3.40895	8.47536e-06	1.4369e-05
1383246	232.004	-4.84537	3.96415e-15	9.62577e-15
1383286	53.8037	-3.74629	2.16231e-05	3.58137e-05
1383313	5139.2	-3.66217	1.2662e-189	4.73889e-188
1383337	778.997	1.13064	5.65139e-38	2.34499e-37
1383457	84.5494	-1.96106	0.0145634	0.0200195
1383462	1442.45	3.29129	2.99971e-14	7.09967e-14
1383483	555.923	-2.83969	1.31312e-146	2.75032e-145
1383492	792.24	1.4906	4.83924e-20	1.34732e-19
1383614	583.52	-0.709907	1.53752e-14	3.66711e-14
1383620	32.0836	-2.04202	3.11427e-06	5.39362e-06
1383724	292.578	-2.27716	1.23889e-32	4.63671e-32
1383729	726.781	-1.26077	9.18918e-52	4.90849e-51
1383741	720.83	-3.97343	5.76466e-64	3.81913e-63
1383759	514.253	-1.77156	1.64033e-46	7.9712e-46
1383835	75.7405	-2.92323	5.86806e-07	1.05536e-06
1384007	529.042	1.61851	3.61216e-42	1.62015e-41
1384061	803.439	1.50605	1.56116e-19	4.29517e-19
1384066	2272.07	1.87711	2.03121e-134	3.62285e-133
1384074	28743.3	1.78313	2.13355e-139	4.11393e-138
1384104	746.528	-1.6808	2.10578e-39	9.00282e-39
1384109	840.877	1.57231	1.02633e-105	1.28601e-104
1384157	566.786	-2.42336	9.9622e-62	6.3459e-61
1384248	1030.66	-3.62384	5.54254e-189	2.04751e-187
1384257	409.305	-0.72839	2.31996e-07	4.24601e-07
1384263	749.66	-0.935485	2.40746e-07	4.40332e-07
1384361	2054.32	-1.4919	3.07013e-98	3.49756e-97
1384442	205.407	-0.380452	0.00764846	0.0107707
1384457	601.034	-1.37628	4.25092e-32	1.57444e-31
1384482	1044.8	-0.500525	1.04826e-05	1.76618e-05
1384491	753.763	2.41519	8.43797e-68	6.04263e-67
1384539	1774.76	-1.4933	1.505e-53	8.28332e-53
1384651	2556.56	4.5494	0	0
1384657	183.846	-1.88396	0.0242782	0.0326618
1384767	710.654	-3.80952	3.00782e-104	3.71986e-103
1384775	347.154	-1.21291	7.0914e-20	1.96524e-19
1384833	33.1038	-2.25517	0.0103712	0.0144305
1384878	351.136	0.534975	0.000414736	0.000638809
1384994	657.903	-1.55729	4.74502e-47	2.32365e-46
1385014	1507.29	-3.6577	0	0
1385020	1977.63	1.30875	4.51436e-63	2.94465e-62
1385030	2964.19	-3.13823	6.20446e-233	4.16611e-231
1385035	119.915	-2.09257	2.42149e-27	8.01661e-27
1385063	589.986	2.92751	3.73735e-88	3.69047e-87
1385076	538.316	-1.61386	2.9055e-49	1.48861e-48
1385235	1585.17	-2.19773	9.47917e-102	1.12949e-100
1385353	101.503	2.13255	1.02454e-29	3.60184e-29
1385426	684.945	-0.532983	3.85651e-09	7.63345e-09
1385460	2025.42	-1.10791	1.10144e-62	7.13968e-62
1385506	246.253	3.60173	1.03795e-64	6.98184e-64
1385565	338.593	0.479212	2.05194e-05	3.4035e-05
1385582	1788.7	1.13566	5.6844e-09	1.11682e-08
1385627	411.955	-2.15148	8.70633e-66	5.95463e-65
1385707	274.198	-0.575191	2.47794e-06	4.31249e-06
1385755	1304.98	2.55623	7.83928e-59	4.72718e-58
1385798	901.315	6.38735	4.15269e-75	3.3524e-74
1385851	3285.3	-0.259339	4.91781e-06	8.43274e-06
1385889	931.236	-5.96866	3.52961e-158	8.51808e-157
1385923	3.47432	3.59237	0.00324911	0.00470847
1386076	1174.71	-0.856455	5.69266e-26	1.83305e-25
1386130	126.511	3.36581	3.44033e-07	6.25385e-07
1386150	207.061	-1.27938	3.0213e-05	4.95946e-05
1386167	1785.52	-0.315073	1.35557e-05	2.27122e-05
1386197	1044	-1.50481	4.17548e-43	1.90805e-42
1386241	515.248	-2.45955	4.21665e-13	9.61316e-13
1386293	500.256	-0.434829	2.21752e-05	3.66909e-05
1386373	158.99	-0.832929	0.0254307	0.0341535
1386412	295.96	-1.80761	1.74585e-47	8.61974e-47
1386443	111.499	2.19274	4.38214e-29	1.51582e-28
1386453	35.0194	-2.44348	0.00203585	0.00299167
1386462	695.996	-1.09486	0.00095532	0.00143979
1386490	1421.14	0.410984	2.87232e-06	4.98366e-06
1386575	229.145	-5.14052	1.58381e-37	6.52209e-37
1386588	3937.26	3.6801	3.27445e-37	1.34356e-36
1386627	1261.66	1.00663	1.19333e-22	3.52808e-22
1386647	1727.98	6.39892	1.00552e-91	1.04441e-90
1386661	26.2647	-4.44389	3.069e-09	6.10111e-09
1386663	267.011	0.348576	0.0158321	0.0216877
1386746	604.611	-1.54601	6.96881e-29	2.39967e-28
1386749	6.14331	-2.49759	0.0136455	0.0188029
1386776	347.318	-0.792607	2.08357e-09	4.17702e-09
1386807	2092.27	-0.24904	0.000157681	0.000249436
1386854	51.3187	-2.21302	0.00268033	0.00390653
1386918	727.848	-4.01286	2.73366e-200	1.182e-198
1386939	159.295	-0.706713	2.52637e-06	4.39478e-06
1386950	184.989	-1.26666	0.0212481	0.0287685
1387047	442.803	0.84205	1.94352e-17	5.06514e-17
1387057	655.939	0.684879	4.97305e-13	1.13082e-12
1387115	1077.44	1.42501	2.64891e-91	2.73393e-90
1387164	2230.14	1.7017	4.70632e-60	2.91812e-59
1387210	611.453	-2.28687	9.84357e-25	3.08524e-24
1387328	998.329	-3.71923	1.41538e-68	1.02646e-67
1387380	53.7606	0.702968	0.0109754	0.0152432
1387399	231.927	-1.60225	0.0236635	0.0318687
1387432	12.9876	3.79162	1.18707e-15	2.92287e-15
1387547	1493.78	-1.30239	6.33693e-31	2.28189e-30
1387688	524.436	1.24551	9.18691e-34	3.52144e-33
1387697	37.5203	-4.72505	1.43488e-06	2.52803e-06
1387748	1070.46	1.99833	1.3525e-67	9.64924e-67
1387787	3613.89	0.453699	5.48963e-08	1.03509e-07
1387838	102.661	-2.77262	0.000350499	0.000542502
1387933	1129.44	-0.793987	4.12331e-40	1.78017e-39
1387967	595.365	1.45278	2.22646e-64	1.48539e-63
1387974	607.241	-2.89405	4.57894e-23	1.36757e-22
1388014	38.4951	-1.23553	0.0131331	0.0181318
1388043	331.488	-1.80623	2.71627e-48	1.36772e-47
1388116	2399.55	-2.2923	2.37008e-43	1.09003e-42
1388182	1586.72	2.12564	1.09346e-52	5.94376e-52
1388255	327.418	-1.44635	1.87652e-27	6.23051e-27
1388337	50.4668	-1.87806	1.01882e-17	2.67108e-17
1388382	448.789	0.301075	0.00487803	0.00696469
1388546	361.396	2.40383	2.60499e-06	4.52671e-06
1388684	2335.07	-2.7899	5.96329e-14	1.39719e-13
1388721	1171.79	-1.08624	1.46965e-27	4.89812e-27
1388848	502.379	-1.20332	3.2459e-21	9.26068e-21
1388883	92.1451	-3.2901	0.000310541	0.000482815
1388972	821.117	-1.71948	3.3604e-10	6.95413e-10
1389137	468.141	3.89596	2.10275e-50	1.09853e-49
1389272	711.372	-0.312948	0.000111945	0.000178921
1389313	9.1351	-3.95585	0.0003743	0.000578321
1389354	1810.92	-1.30921	1.62022e-76	1.32865e-75
1389414	360.595	4.54383	2.70666e-80	2.38399e-79
1389448	651.193	3.56563	2.15684e-207	1.04323e-205
1389541	287.786	-2.12022	1.00766e-78	8.5839e-78
1389606	920.437	1.32401	1.38729e-51	7.38616e-51
1389618	37.7379	-3.52969	6.07503e-05	9.84196e-05
1389636	89.5778	-1.2903	0.0105512	0.0146755
1389670	524.129	-1.83383	1.60884e-65	1.09576e-64
1389679	1108.48	-4.13274	9.75458e-219	5.40527e-217
1389711	223.72	-1.47804	6.3181e-33	2.38102e-32
1389761	778.507	2.49833	1.14246e-134	2.05049e-133
1389798	2663.67	1.71991	2.72792e-29	9.49945e-29
1389831	1509.08	-0.980465	0.0305671	0.0406718
1389865	1939.69	-2.88761	5.88528e-125	9.54269e-124
1389876	2335.53	3.03226	3.71812e-197	1.54336e-195
1389923	533.295	-2.74804	8.4144e-09	1.64189e-08
1389979	439.302	2.26041	4.414e-50	2.29339e-49
1390055	953.397	-4.08084	2.32921e-257	2.06108e-255
1390197	3936	-0.685792	4.52387e-13	1.03033e-12
1390361	871.934	0.501655	1.9506e-06	3.40981e-06
1390474	949.596	-2.12614	3.40499e-15	8.28741e-15
1390517	984.674	-2.0943	5.76159e-31	2.07603e-30
1390582	292.834	-1.82646	1.11899e-32	4.18935e-32
1390652	529.676	-2.95525	9.78461e-106	1.22738e-104
1390719	11495	1.10834	1.11252e-26	3.64088e-26
1390768	1949.62	-2.98085	5.80722e-229	3.6624e-227
1390831	3888.09	-2.11305	5.8517e-92	6.11136e-91
1390986	24527.4	-1.5635	0.00158556	0.00235084
1391043	723.744	-3.02024	8.19567e-108	1.05472e-106
1391099	36.1347	-2.06531	1.16379e-09	2.35628e-09
1391128	1644.75	0.533155	2.23899e-11	4.84604e-11
1391159	1272.68	-0.906237	5.71062e-18	1.50686e-17
1391181	2887.95	0.898594	2.17968e-20	6.10128e-20
1391229	310.348	-3.31329	1.10263e-103	1.34903e-102
1391247	1582.25	-1.8914	2.07686e-119	3.15257e-118
1391253	812.561	-0.597722	4.40917e-15	1.06859e-14
1391276	1182.59	-0.802572	7.87556e-07	1.4071e-06
1391285	1969.8	-3.75486	3.51696e-260	3.21169e-258
1391294	1613.99	0.70538	2.39732e-10	4.98823e-10
1391405	1196.65	-0.429603	0.000120716	0.000192561
1391513	916.682	3.49369	3.31054e-07	6.02325e-07
1391583	926.888	-0.866025	3.87302e-13	8.84211e-13
1391758	7379.76	1.17452	1.33746e-10	2.81318e-10
1391783	1817.41	1.34162	1.38476e-05	2.31808e-05
1391804	233.351	-2.55198	0.00113365	0.00169957
1391810	2951.72	-1.23942	1.34591e-18	3.61241e-18
1391816	940.787	2.70742	4.8453e-169	1.349e-167
1391828	52.3447	4.21115	1.36168e-05	2.28112e-05
1391836	267.695	0.836687	6.97817e-07	1.2495e-06
1391966	4154.12	0.221662	0.00593245	0.008428
1391973	65.9858	-7.31756	1.52024e-19	4.1846e-19
1391998	14.0023	-2.24211	0.0297379	0.0396239
1392021	336.351	3.16056	3.58176e-164	9.29223e-163
1392067	186.465	-4.73226	3.10522e-49	1.59023e-48
1392074	169.073	-1.52379	3.51317e-06	6.06883e-06
1392095	4080.02	2.0114	1.5881e-12	3.55873e-12
1392141	164.223	1.39645	5.24468e-12	1.15776e-11
1392216	469.689	1.64753	3.77835e-44	1.7604e-43
1392229	1359.37	-0.591286	5.93409e-07	1.06673e-06
1392278	1038.13	-4.09675	1.67539e-08	3.23159e-08
1392327	83.3568	-1.69883	0.00134698	0.00200729
1392343	279.458	-0.545547	1.47507e-06	2.59685e-06
1392374	912.933	-0.573463	8.87479e-10	1.80613e-09
1392386	637.008	-1.33176	0.0169088	0.0230851
1392393	3493.51	4.2014	1.94494e-244	1.44166e-242
1392411	1670.47	-0.590908	2.39562e-08	4.58518e-08
1392520	798.115	-0.444896	4.70273e-08	8.88916e-08
1392525	12.5497	-2.49657	0.000455984	0.000700358
1392552	774.769	1.68814	5.96626e-55	3.37989e-54
1392577	4.94321	1.98601	0.00388241	0.00559073
1392716	216.795	-5.53241	1.5173e-113	2.12515e-112
1392746	1989.86	0.64907	5.66321e-11	1.20968e-10
1392772	1329.23	-1.50325	3.1378e-09	6.23573e-09
1392814	1913.13	-1.38548	6.21811e-71	4.68204e-70
1392826	157.332	0.580913	0.0010433	0.00156742
1392856	365.535	-1.72556	9.02068e-18	2.36987e-17
1392990	31.0199	-2.72512	0.00269838	0.00393234
1392991	1091.26	-1.53513	3.40828e-77	2.81924e-76
1393029	78.3264	1.37078	0.000185978	0.000293062
1393057	1847.97	1.13956	1.73638e-43	8.01163e-43
1393075	145.834	1.17957	2.62097e-14	6.21099e-14
1393292	48.8601	-3.72211	3.31892e-31	1.20195e-30
1393320	30.1812	1.50294	3.90248e-10	8.05986e-10
1393432	204.601	0.587219	1.95711e-07	3.59748e-07
1393442	7554.81	-1.89522	2.36859e-70	1.76831e-69
1393702	1850.24	-3.07777	6.88823e-08	1.29345e-07
1393706	101.678	1.22307	2.82615e-07	5.15673e-07
1393736	203.081	-5.87421	4.96555e-11	1.06305e-10
1393740	529.656	-0.750108	2.67972e-13	6.16093e-13
1393754	1234.99	4.77366	0	0
1393760	370.19	1.60843	2.63126e-18	7.01445e-18
1393798	1011.09	1.52527	5.76998e-28	1.94004e-27
1393863	2158.72	-0.690454	1.52241e-09	3.06767e-09
1393893	108.628	1.54569	4.93118e-06	8.45441e-06
1393913	842.867	-0.303516	0.00133754	0.00199347
1393965	1120.31	-1.04055	2.63831e-31	9.58202e-31
1393994	66.0872	1.42491	2.21868e-09	4.44008e-09
1394045	645.458	2.20057	2.62761e-48	1.32366e-47
1394102	1069.63	1.47427	1.02827e-40	4.49034e-40
1394110	26.8149	-1.20816	0.00012282	0.000195809
1394114	450.524	-0.665809	4.15818e-07	7.52945e-07
1394117	2052.53	-4.55572	1.46453e-118	2.18818e-117
1394233	3111.1	-2.46022	1.61507e-153	3.6872e-152
1394253	414.3	-6.22341	2.99408e-54	1.67454e-53
1394287	572.104	1.03149	4.40668e-16	1.10046e-15
1394291	711.445	-3.06677	4.48061e-08	8.48335e-08
1394330	785.595	-0.276848	0.00137193	0.00204366
1394386	844.611	0.338381	4.12068e-06	7.08931e-06
1394518	352.861	3.22853	5.34622e-43	2.43719e-42
1394626	197.853	-2.79916	1.09775e-05	1.84847e-05
1394652	1128.34	-2.01336	1.00759e-120	1.55638e-119
1394738	19.3677	4.30834	0.000268353	0.000419107
1394932	3874.37	-2.28044	5.38333e-117	7.89855e-116
1395063	780.19	-3.61106	4.71097e-30	1.66746e-29
1395134	2890.73	2.61804	0	0
1395147	415.295	-4.50733	4.58441e-152	1.02812e-150
1395163	346.25	1.98186	4.25636e-31	1.53803e-30
1395201	43.1721	1.24793	0.000312432	0.000485689
1395234	1094.24	-3.82429	2.95766e-46	1.43119e-45
1395371	1064.89	3.25213	1.36594e-89	1.37377e-88
1395404	1022.91	0.891247	3.58468e-38	1.49394e-37
1395496	1106.13	-2.69645	1.18433e-169	3.30542e-168
1395526	2111.66	0.599765	0.0172907	0.0235867
1395561	526.881	-0.941105	1.1295e-09	2.28807e-09
1395592	927.887	-0.844066	2.44172e-10	5.07783e-10
1395610	321.437	-4.62637	6.71748e-22	1.94373e-21
1395629	302.958	-4.61671	6.47977e-07	1.16208e-06
1395723	292.065	0.282755	0.0259243	0.0347843
1395733	1727.97	-1.8533	2.02394e-93	2.1775e-92
1395765	2531.06	-1.57351	2.74794e-17	7.13066e-17
1395780	899.651	-0.639723	1.9082e-12	4.26764e-12
1395822	286.022	-0.528341	0.000263681	0.000412091
1395834	56.9054	-2.67152	7.89671e-11	1.67611e-10
1395857	222.987	-8.59737	1.86065e-51	9.88793e-51
1395861	1946.15	-4.0951	0	0
1395884	99.2867	-2.90183	0.000758892	0.00115141
1396006	1138.03	0.757761	0.00751758	0.010589
1396018	7316.7	-8.04004	2.31275e-23	6.97675e-23
1396098	743.154	0.41275	1.46353e-06	2.57772e-06
1396117	1978.25	-3.0606	2.30615e-271	2.48347e-269
1396125	1481.13	-0.316157	0.00154508	0.00229232
1396139	147.825	-5.5972	2.97876e-64	1.9815e-63
1396163	2476.81	-1.87148	3.65469e-35	1.44005e-34
1396194	2.2493	-4.21019	0.0088891	0.012441
1396264	578.394	-0.404791	5.56705e-05	9.03181e-05
1396361	385.995	1.25976	5.90484e-32	2.17642e-31
1396363	19.2994	2.5116	0.00795117	0.0111722
1396445	278.785	0.777359	6.64498e-05	0.000107394
1396454	5333.8	-3.50412	2.53123e-269	2.67537e-267
1396611	829.756	-4.90856	2.43439e-203	1.11154e-201
1396676	802.693	-0.414676	5.63899e-07	1.01464e-06
1396706	1291.57	-2.40607	1.14009e-105	1.42698e-104
1407259	177.265	-0.499345	0.0182538	0.0248322
1407359	32.2126	-1.33853	6.89191e-05	0.000111259
1407531	210.763	1.47076	5.1985e-16	1.29396e-15
1407545	3.11375	3.48958	0.00287179	0.00417333
1407576	223.806	1.37771	1.87547e-08	3.60897e-08
1407586	246.298	-4.10041	2.39664e-05	3.95799e-05
1407588	151.226	-3.9887	5.01887e-05	8.1587e-05
1407617	292.688	0.903933	1.16265e-09	2.35439e-09
1407661	446.386	4.32083	5.51388e-117	8.06935e-116
1407718	27.9784	3.70746	4.12788e-15	1.0017e-14
1407819	1425.28	-1.66733	1.21757e-39	5.22501e-39
1407899	9.16129	-2.30401	0.0264722	0.0354713
1408048	16271.2	0.995771	2.1228e-16	5.36102e-16
1408219	1309.57	-0.286176	0.00216577	0.00317644
1408369	22.3044	2.77066	1.30794e-10	2.75261e-10
1408696	19.103	2.04721	0.00122129	0.00182618
1408977	2.9324	3.50684	0.0021646	0.00317513
1409043	227.03	2.35171	6.12856e-25	1.92773e-24
1409085	360.495	-2.11221	8.67486e-06	1.46963e-05
1409192	25.9551	-1.68314	0.00113387	0.00169969
1409218	2.58033	-2.71308	0.0264516	0.0354478
1409222	103.951	-1.05513	0.000196454	0.000309099
1409926	75.9843	1.41242	6.55307e-11	1.39636e-10
1410204	20.2533	1.9616	1.05387e-06	1.86916e-06
1410353	7.82504	-3.35211	0.000732683	0.00111321
1410392	204.144	5.95674	1.40413e-95	1.54265e-94
1410423	191.372	0.530389	0.00201453	0.00296262
1410655	34.9612	1.69047	2.80322e-05	4.60878e-05
1410718	168.675	1.43797	0.00782332	0.0110006
1410737	471.769	1.62791	2.33768e-16	5.89585e-16
1410782	64.9933	-2.50315	0.00337749	0.00488645
1410908	2.6822	2.09667	0.0205825	0.0278937
1410938	72.4018	-2.37649	3.65821e-10	7.56356e-10
1411149	46.6853	-1.84535	0.00547118	0.00778625
1411183	1617.7	1.00307	5.98955e-48	3.00135e-47
1411219	10.2277	-2.82884	0.00777375	0.0109377
1411357	474.385	-0.748476	7.43447e-15	1.78926e-14
1411434	275.43	0.745073	0.000442199	0.000679825
1411485	154.194	-1.47685	3.98174e-09	7.87586e-09
1411741	80.0489	-2.46923	4.88538e-26	1.57711e-25
1411841	35.9601	0.711304	0.0212856	0.0288159
1411847	719.881	-1.84184	1.82242e-38	7.6341e-38
1411855	981.958	1.98303	7.56169e-93	8.06698e-92
1412116	2.33191	-2.41745	0.0363225	0.0479553
1412674	680.408	-1.23385	1.64194e-22	4.83683e-22
1412731	3045.61	-3.04054	1.0679e-116	1.5509e-115
1412833	19.6663	1.23952	2.36014e-05	3.89884e-05
1412843	2007.27	-0.900698	1.55282e-16	3.94074e-16
1413078	107.937	2.94526	9.16939e-12	2.00899e-11
1413544	1037.13	2.94685	4.17031e-102	5.00569e-101
1413923	500.06	2.46181	1.13661e-40	4.95395e-40
1414357	82.6372	-4.19757	1.74099e-06	3.05228e-06
1414504	3326.21	8.6621	6.02852e-247	4.7134e-245
1414621	171.018	-2.27274	1.63111e-23	4.94006e-23
1414632	26.3722	2.0928	0.000555201	0.000848636
1414716	31.478	3.20688	0.000152559	0.000241669
1415184	22.4529	1.65536	4.59351e-07	8.29403e-07
1415883	311.107	-1.67913	6.80266e-24	2.08743e-23
1416149	4.97091	-3.38245	0.00096197	0.00144905
1416332	738.922	5.56734	8.42205e-210	4.23514e-208
1416378	982.214	-2.51442	3.29119e-78	2.77057e-77
1416449	428.348	-3.19122	1.5155e-55	8.68446e-55
1416601	33.7011	-3.40752	0.000111077	0.000177584
1416742	1093.96	-1.03126	4.09371e-45	1.94141e-44
1416796	82.9686	-2.65575	0.00451418	0.00646785
1417078	666.903	-0.74886	1.87966e-12	4.20465e-12
1417175	2.47078	-3.13969	0.00493996	0.00704783
1417419	143.577	-1.05111	5.72259e-06	9.78481e-06
1417603	1283.93	1.12233	1.51108e-32	5.63877e-32
1417689	299.843	2.58874	1.54116e-67	1.09746e-66
1418025	60.5763	-2.78276	0.00114456	0.00171482
1429934	164.292	-1.54619	9.48591e-16	2.34072e-15
1429968	220.349	0.732122	0.0205312	0.0278276
1430337	2014.71	2.18685	9.65628e-169	2.68191e-167
1430444	45.8459	2.8167	1.04807e-14	2.5118e-14
1430522	26.0705	2.76617	9.30541e-13	2.0984e-12
1430583	1343.3	0.616817	2.06779e-15	5.06627e-15
1430893	482.564	-0.187945	0.0374016	0.0493081
1430967	987.263	-1.81399	3.85654e-50	2.00741e-49
1431000	187.296	4.8444	6.769e-123	1.07916e-121
1431171	24.5687	-1.11918	0.0297741	0.0396629
1431310	246.071	-1.55548	2.47951e-17	6.44582e-17
1431483	63.1961	3.14228	1.04494e-37	4.32017e-37
1431801	81.7872	3.24719	4.57915e-32	1.69436e-31
1431826	1643.27	2.03327	7.15642e-79	6.11457e-78
1431886	1758.1	-3.16954	4.03517e-08	7.65886e-08
1431936	1023.49	-0.551906	2.59516e-06	4.51031e-06
1431939	7.25273	-2.53236	0.0120885	0.0167321
1431959	4.27909	1.71697	0.0315829	0.041994
1431978	3652.24	-0.217205	0.0150638	0.0206848
1432037	29.0551	1.07054	0.0166775	0.0227883
1432107	709.745	3.72945	4.05833e-162	1.01815e-160
1432223	35.718	4.15862	8.40641e-09	1.64061e-08
1432453	3.67806	-4.71044	3.6566e-05	5.97568e-05
1432513	21990.3	9.38221	5.37829e-201	2.37958e-199
1432579	13315.9	1.87134	2.31522e-49	1.18993e-48
1432641	278.515	1.528	4.49213e-29	1.5534e-28
1432764	260.176	1.94996	5.38134e-23	1.6047e-22
1432833	1147.36	0.462849	0.000186712	0.000294178
1432980	681.998	-1.18073	4.57052e-26	1.47672e-25
1433082	33.7924	2.46083	5.34637e-09	1.05222e-08
1433155	154.362	1.83871	8.07824e-17	2.06617e-16
1433212	36.0509	-7.02522	1.2755e-19	3.51772e-19
1433346	11.7562	7.14098	2.38951e-10	4.97288e-10
1433443	246.281	-3.02805	0.000253135	0.00039599
1433487	5.97128	2.21132	0.00469116	0.00671048
1433594	136.481	0.401288	0.0170398	0.0232583
1433615	54.1335	-3.49974	4.61726e-34	1.78242e-33
1433625	58.3969	-4.52093	2.04822e-06	3.57608e-06
1433763	5.90268	3.61676	0.000154926	0.00024518
1434109	849.264	0.654685	0.000169813	0.000268182
1434243	7.08132	-3.12942	0.00236011	0.00345349
1434437	170.9	1.21034	3.12869e-12	6.9496e-12
1434564	438.583	-6.9377	4.39608e-13	1.00162e-12
1434796	1.21483	-2.89967	0.0339906	0.0450067
1434987	100.71	4.18212	1.37255e-59	8.43256e-59
1435031	104.303	-3.5796	1.67144e-06	2.93531e-06
1435320	138.796	-1.39813	1.81899e-10	3.80776e-10
1435452	37.3422	4.59883	1.32498e-22	3.91121e-22
1435483	174.501	3.26923	4.18224e-41	1.83829e-40
1435987	187.933	1.79276	2.21841e-08	4.25313e-08
1436003	26.6596	1.78744	0.00031896	0.000495432
1436138	24.908	2.67536	5.02427e-10	1.03374e-09
1436541	78.1906	1.41697	0.00398065	0.00572642
1436603	430.139	0.674848	0.000253457	0.000396439
1436628	793.775	-2.5402	6.19767e-25	1.94786e-24
1437402	15.4523	-2.08381	0.000697024	0.00105988
1437432	818.396	-0.476178	9.72213e-08	1.81278e-07
1437536	798.706	3.02557	5.30243e-07	9.5499e-07
1437683	10.4488	-3.31947	0.000547038	0.000836495
1437718	542.362	2.6905	1.50418e-90	1.53718e-89
1437783	48.8001	-4.54136	9.08662e-06	1.53733e-05
1437953	123.011	-3.23227	9.0707e-23	2.6908e-22
1437973	838.861	-1.46744	3.32335e-26	1.0765e-25
1437982	508.387	-4.75384	5.24578e-74	4.16706e-73
1438082	369.957	-1.17333	8.76845e-16	2.16649e-15
1438131	22.8727	2.9683	6.51068e-08	1.22316e-07
1438242	111.018	1.59216	2.85287e-12	6.35054e-12
1438416	179.625	-1.90318	5.37976e-26	1.73377e-25
1438486	123.334	1.84692	9.41216e-25	2.95083e-24
1438575	23.1438	3.51291	2.86354e-07	5.22162e-07
1438865	299.975	-0.497446	0.0017393	0.00257111
1438879	6.16965	-2.15509	0.0285994	0.0381783
1439343	138.824	1.2309	8.24206e-19	2.22787e-18
1439461	179.308	-2.2784	2.52873e-23	7.62225e-23
1439679	18.6895	-2.33922	0.0160849	0.0220155
1439783	891.761	1.78113	8.45001e-96	9.31951e-95
1439947	1181.22	3.37292	1.01366e-29	3.56468e-29
1440035	19.4323	-1.00363	0.022749	0.0307095
1440215	79.8869	-0.817884	0.0224112	0.0302786
1440349	37.3565	-1.4456	0.0287356	0.0383466
1440527	1511.53	1.96333	5.31657e-32	1.9634e-31
1440666	142.221	4.19256	1.5297e-81	1.37492e-80
1441129	32.4124	-1.41934	0.0233793	0.0315156
1441218	319.472	-2.9966	9.68992e-28	3.24371e-27
1441267	945.406	0.333182	6.04441e-05	9.79514e-05
1441302	654.979	-2.8739	9.00631e-15	2.16208e-14
1441627	1400.55	-4.40397	5.23859e-08	9.89059e-08
1441637	148.543	2.3671	1.06478e-40	4.64796e-40
1441683	733.209	-2.23509	9.50244e-57	5.54268e-56
1441688	26.573	0.862392	0.0207424	0.0281038
1441941	72.0319	0.752253	0.000532636	0.000815128
1442139	233.565	-0.646597	0.000371445	0.000574143
1442255	32.1544	1.28147	0.000205393	0.000322898
1442266	1177.2	0.641086	6.36107e-16	1.58057e-15
1442309	36.9987	-8.15281	7.01694e-16	1.74051e-15
1442351	260.646	-2.15619	6.44651e-64	4.2659e-63
1442352	320.493	6.64177	2.98819e-128	4.9651e-127
1442365	308.056	4.66846	6.96209e-128	1.15177e-126
1442389	543.543	-0.751322	9.88944e-15	2.37209e-14
1442409	5473.75	-2.58375	1.73763e-135	3.16854e-134
1442415	129.589	-2.68749	0.00138799	0.00206624
1442516	1595.85	-0.244876	0.00751103	0.0105811
1442540	1472.63	2.08195	2.77751e-86	2.67555e-85
1442563	51.8443	-1.12173	0.00178332	0.00263243
1442573	694.254	2.13951	2.02619e-71	1.53477e-70
1442589	1863.09	-2.10951	1.06516e-137	2.00641e-136
1442612	906.32	-1.31797	1.01938e-11	2.23086e-11
1442676	2649.08	-1.18351	1.1067e-18	2.97808e-18
1442680	515.22	0.421254	1.75368e-06	3.07358e-06
1442683	189.174	1.19668	9.16824e-09	1.78532e-08
1442702	809.384	4.03365	1.63347e-127	2.69062e-126
1442756	25.5339	5.06115	1.73089e-06	3.03503e-06
1442768	319.219	-0.357522	0.00270813	0.00394605
1442810	672.561	0.208549	0.0197978	0.0268623
1442916	29.664	-2.03171	0.0099757	0.0138954
1442942	135.217	-1.61151	1.81326e-21	5.20715e-21
1442949	5513.38	1.73108	4.64778e-14	1.09413e-13
1442955	299.489	-0.675635	1.87874e-08	3.61467e-08
1442967	721.596	-3.59722	3.35949e-222	1.95656e-220
1442994	112.573	-2.74909	9.65341e-07	1.71508e-06
1443041	15.5283	2.09027	8.83891e-05	0.000141907
1443103	163.361	-0.389085	0.0345997	0.045776
1443112	941.038	-0.984025	1.00742e-36	4.09972e-36
1443180	3429.22	-4.92922	1.79949e-78	1.52157e-77
1443216	131.787	7.16269	6.49497e-65	4.37922e-64
1443258	19.3856	2.68805	0.000406217	0.000625941
1443303	144.673	-1.54418	0.0378591	0.0498801
1443312	344.309	1.05533	0.0332796	0.0441062
1443387	1017.12	0.855936	2.20593e-06	3.84732e-06
1443421	92.8845	-3.29575	0.000189684	0.000298736
1443494	2953.21	0.937998	2.28112e-25	7.23708e-25
1443495	637.462	-1.13553	8.50203e-24	2.59494e-23
1443568	84.8676	5.24164	9.58625e-23	2.84152e-22
1443664	691.684	0.978082	3.8136e-16	9.54654e-16
1443688	55.2299	4.42958	2.51466e-06	4.37506e-06
1443718	205.96	0.342009	0.00655372	0.00928403
1443725	1552.16	-2.09387	7.41044e-88	7.28597e-87
1443749	306.664	-1.116	1.78848e-21	5.13728e-21
1443806	3678.56	-2.39158	5.12677e-46	2.47137e-45
1443812	480.501	-1.42139	2.61194e-45	1.24282e-44
1443869	589.232	1.16998	5.16855e-06	8.85606e-06
1443910	2368.48	-4.18483	0	0
1443968	3844.93	-0.488084	0.000293042	0.000456354
1443977	316.859	2.12689	3.43391e-22	1.00302e-21
1443987	1216.7	0.650553	1.81263e-13	4.19105e-13
1444037	291.542	1.86028	1.41126e-38	5.92482e-38
1444115	147.152	-4.25666	6.44135e-06	1.09842e-05
1444133	734.256	-2.83648	1.20667e-24	3.77064e-24
1444183	838.842	-3.3288	1.09553e-178	3.39824e-177
1444228	4539.11	-0.983985	3.85066e-14	9.08919e-14
1444251	322.011	2.95458	4.32134e-54	2.40743e-53
1444287	18.1407	-2.26644	0.0136111	0.0187646
1444289	379.957	-0.791608	6.65524e-06	1.13421e-05
1444314	3667.69	-2.15629	2.51826e-13	5.79555e-13
1444450	4011.41	-1.35438	2.16796e-13	4.99541e-13
1444467	219.984	1.93874	5.45278e-49	2.77997e-48
1444471	69.8888	2.78986	3.07679e-06	5.33195e-06
1444474	1177.72	-0.419007	9.92282e-08	1.84899e-07
1444518	669.953	0.297904	0.000262628	0.000410502
1444640	1174.89	-0.656976	3.76707e-07	6.83859e-07
1444686	522.567	-0.490881	2.29939e-05	3.80124e-05
1444752	2393.44	-1.07485	1.00163e-24	3.13764e-24
1444763	3862.45	4.2642	1.99454e-211	1.02557e-209
1444783	5137.11	-0.941209	8.24005e-27	2.70288e-26
1444832	367.668	0.555226	2.22951e-07	4.08571e-07
1444875	37.4524	2.14599	0.000375331	0.000579835
1444915	3666.21	0.561012	1.83187e-10	3.83263e-10
1444928	323.84	-1.53047	4.6513e-29	1.60747e-28
1444929	1398.11	1.68679	1.21564e-53	6.69719e-53
1445047	1014.05	-4.49024	4.30615e-09	8.50575e-09
1445068	2613.92	0.750821	1.3975e-32	5.22345e-32
1445145	939.437	3.50458	3.30457e-34	1.28e-33
1445162	2287.2	0.766968	5.3318e-11	1.13996e-10
1445333	3581.33	0.671596	0.00109003	0.0016359
1445422	951.028	-0.470525	0.00640727	0.00908672
1445510	629.582	0.523129	0.0053683	0.00764556
1445525	16.7661	1.7723	0.00265678	0.00387319
1445552	7.883	2.04241	0.00238659	0.00349
1445692	435.953	-2.09145	5.50076e-41	2.40949e-40
1445765	214.353	3.31492	3.77522e-117	5.54621e-116
1445830	1247.24	1.5807	8.88652e-48	4.42195e-47
1445863	19.0945	1.86332	0.00463194	0.00663075
1445903	20.2972	-2.70671	0.0071225	0.0100586
1445917	775.676	2.87722	8.97476e-109	1.17216e-107
1445953	1154.64	-5.6391	7.94936e-181	2.5779e-179
1445977	364.526	-1.50138	2.71422e-34	1.05205e-33
1446058	148.625	0.621867	0.00329918	0.00477799
1446075	840.664	-2.83293	1.77523e-148	3.79481e-147
1446094	591.086	1.03764	2.58611e-13	5.9481e-13
1446132	637.552	0.801223	9.74556e-08	1.81685e-07
1446136	30727.9	-1.21414	2.72318e-12	6.06421e-12
1446156	1114.78	-1.68288	4.66681e-07	8.42373e-07
1446165	493.736	1.03089	1.65063e-24	5.13965e-24
1446167	105.547	-3.79852	2.54617e-05	4.19877e-05
1446172	465.052	-0.815645	3.26276e-09	6.47841e-09
1446176	1160.98	-7.70481	4.55564e-71	3.43252e-70
1446187	249.903	3.07282	3.7597e-38	1.56631e-37
1446190	742.573	0.875728	3.48857e-29	1.21003e-28
1446213	83.2018	-1.56554	0.00774251	0.0108978
1446232	408.867	-4.10111	4.17944e-135	7.57274e-134
1446236	1233.25	1.38319	2.98376e-38	1.24669e-37
1446240	1379.02	1.51441	0.00368742	0.00531866
1446249	1204.78	-2.17165	8.34488e-75	6.70823e-74
1446319	1082.64	-1.24448	9.13744e-47	4.45743e-46
1446329	3090.61	-3.99124	1.89119e-110	2.5249e-109
1446346	18.4596	-3.69238	0.000143198	0.000227376
1446347	46.4664	-1.04781	0.0111315	0.0154525
1446378	791.079	2.66452	4.60229e-181	1.501e-179
1446422	98.7072	1.36486	0.000925806	0.00139697
1446434	441.163	-1.10289	1.67603e-28	5.71443e-28
1446476	208.988	0.566027	0.0127907	0.0176699
1446491	854.358	-0.351046	1.1971e-05	2.01103e-05
1446512	103.579	0.979908	7.04956e-08	1.32353e-07
1446561	2683.56	2.18835	7.73848e-78	6.47141e-77
1446595	579.933	-1.41053	3.48753e-49	1.78521e-48
1446621	98.7783	-3.32555	8.76575e-09	1.70928e-08
1446638	10.053	1.72912	0.00879728	0.0123201
1446683	78.7257	0.968056	5.82055e-06	9.94932e-06
1446740	25173.9	3.86057	5.35929e-149	1.1521e-147
1446763	134.459	1.52345	4.79164e-16	1.19477e-15
1446773	594.111	0.431785	1.87348e-08	3.60576e-08
1446778	90.5276	1.66207	0.00011905	0.000189984
1446798	2256.36	0.426658	0.000163843	0.000259004
1446829	9.84478	3.34344	6.04219e-07	1.08531e-06
1446850	1084.28	-2.49827	2.94975e-129	4.98097e-128
1446993	227.273	0.350134	0.00298502	0.00433512
1447031	2.43308	2.57038	0.0167957	0.0229389
1447039	62.6045	1.45229	1.03183e-10	2.17997e-10
1447062	239.112	-0.544408	0.000383216	0.000591696
1447080	42.9089	-3.18562	0.00125576	0.00187551
1447083	168.83	1.12079	2.06957e-17	5.38871e-17
1447092	66.4069	-5.81025	6.08906e-26	1.95793e-25
1447098	1439.76	0.475713	3.81734e-11	8.20002e-11
1447111	11.5565	-2.38915	0.0124652	0.0172347
1447116	129.529	-2.32204	1.45285e-32	5.42324e-32
1447121	749.184	-1.80252	6.96147e-42	3.1029e-41
1447187	46.9735	4.56827	1.13624e-06	2.01056e-06
1447255	69.0687	-1.04338	6.57331e-05	0.000106281
1447301	6437.03	2.26294	7.482e-24	2.29158e-23
1447312	1107.48	-2.0511	1.77354e-61	1.12285e-60
1447330	1602.7	-9.65608	7.25416e-103	8.81856e-102
1447345	36.007	-2.43417	0.00441954	0.00633544
1447366	24.3963	-3.40216	0.000217853	0.000341968
1447377	66.2586	-1.19755	0.0282209	0.0377083
1447385	1009.67	-0.905782	1.80605e-25	5.74584e-25
1447387	42.9248	-2.83438	0.00112084	0.00168126
1447512	556.755	-1.66136	7.97386e-21	2.25468e-20
1447522	100.536	-4.13201	2.14e-20	5.99168e-20
1447547	517.248	3.52539	9.10984e-23	2.70171e-22
1447672	58.378	-1.97035	1.16106e-05	1.9522e-05
1447710	3785.48	-2.34169	5.50798e-07	9.91384e-07
1447730	127.824	-5.05634	1.06888e-07	1.98847e-07
1447774	172.297	-1.33879	1.09852e-14	2.63105e-14
1447814	290.3	0.756727	2.31057e-10	4.81298e-10
1447828	1186.2	-1.8376	3.4151e-106	4.30756e-105
1447864	1013.88	0.411919	0.0200754	0.0272356
1447868	20138.4	-0.931902	0.00748402	0.0105443
1447902	2090.62	-2.01077	6.14507e-32	2.2635e-31
1447950	41.8711	-2.75783	3.42704e-07	6.23123e-07
1447953	337.663	-1.53613	1.49559e-28	5.10685e-28
1447956	57.8179	-4.81596	5.87754e-07	1.05674e-06
1448018	1371.73	0.708807	1.9472e-06	3.40439e-06
1448038	1436.41	0.836898	2.94428e-21	8.40853e-21
1448050	1284.28	-0.38673	1.64509e-06	2.89036e-06
1448051	120.393	-1.37238	8.72925e-08	1.63137e-07
1448086	661.638	-1.48301	1.93836e-26	6.32183e-26
1448092	119.335	-3.20638	4.86101e-41	2.13253e-40
1448109	543.207	-4.76494	8.67803e-197	3.57616e-195
1448129	2156.51	-1.33442	1.8479e-63	1.21299e-62
1448143	603.768	-2.30185	1.36508e-49	7.05724e-49
1448191	44.9362	-2.87497	3.35383e-06	5.79709e-06
1448200	115.295	2.84161	4.83331e-54	2.68478e-53
1448224	4080.55	-6.88601	2.03181e-12	4.54232e-12
1448225	1724.14	0.833058	5.50343e-18	1.45252e-17
1448244	10.4092	-5.77599	1.15459e-07	2.14338e-07
1448262	261.111	2.17759	7.3975e-36	2.95047e-35
1448279	146.651	2.02322	2.32223e-22	6.81796e-22
1448300	1101.7	0.885152	7.4456e-26	2.3874e-25
1448306	288.491	-0.289202	0.0180628	0.0245891
1448319	2713.38	-0.297034	0.00649043	0.0091978
1448331	321.406	3.53401	2.14328e-195	8.58439e-194
1448348	480.271	3.36162	1.83085e-164	4.7715e-163
1448381	11.8092	-1.51278	0.0276252	0.0369338
1448407	31.7308	-2.71835	3.96691e-08	7.53198e-08
1448433	2417.55	5.44529	7.17307e-105	8.92919e-104
1448453	2152.61	-3.13658	6.66048e-64	4.40494e-63
1448475	380.062	1.25161	1.73092e-18	4.63813e-18
1448500	1264.34	-4.85696	1.15445e-199	4.93559e-198
1448542	107.132	3.26085	2.27654e-06	3.96803e-06
1448552	1959.54	-1.09883	6.77051e-15	1.63084e-14
1448553	236.732	-2.00968	6.80227e-22	1.96776e-21
1448557	18.5006	1.31114	0.00333132	0.00482087
1448558	1414.7	-0.694054	5.7344e-08	1.07946e-07
1448560	339.606	-1.52307	6.22335e-28	2.09186e-27
1448561	306.884	-0.866339	1.12047e-13	2.60864e-13
1448693	5691.94	-3.40244	6.29458e-247	4.88793e-245
1448712	141.067	6.30315	9.33756e-129	1.56517e-127
1448763	458.304	-1.93261	6.10197e-56	3.51788e-55
1448895	389.478	0.920851	1.06519e-15	2.62673e-15
1448896	1224.33	-3.40868	6.41954e-60	3.97607e-59
1448926	2258.89	6.41359	0	0
1448945	1754.69	-2.58087	4.66199e-77	3.84513e-76
1448947	388.792	1.40439	1.96017e-31	7.13727e-31
1448960	624.452	-0.987044	1.2996e-06	2.29394e-06
1448965	537.222	1.88179	6.68356e-39	2.82461e-38
1448966	799.087	0.3933	0.0258177	0.0346513
1449027	895.636	-3.16976	3.72482e-33	1.41212e-32
1449029	144.142	-5.58446	4.66275e-08	8.81797e-08
1449048	164.115	-1.86984	2.96269e-11	6.38695e-11
1449220	41473	-1.67289	8.86037e-06	1.50016e-05
1449292	1789.84	-0.254715	0.0215589	0.0291581
1449300	549.592	-0.355487	0.000553407	0.000846122
1449310	116.45	2.91395	3.31393e-29	1.1512e-28
1449373	122.192	-1.94004	0.021338	0.0288834
1449377	235.984	0.61181	0.000366555	0.000566891
1449387	299.241	1.24863	0.00762952	0.0107453
1449479	1399.84	0.310248	0.00053015	0.000811432
1449495	3559.52	-1.27981	6.01492e-59	3.6386e-58
1449510	215.924	-0.570721	0.00022917	0.000359337
1449548	170.638	-0.914117	0.00503314	0.00717807
1449594	686.355	4.9888	8.72156e-144	1.76206e-142
1449603	761.201	0.651807	1.08295e-17	2.83855e-17
1449619	645.237	-0.596273	0.00637259	0.00903866
1449632	1226.59	1.51198	3.22714e-11	6.95052e-11
1449740	289.153	5.26913	1.03105e-131	1.78595e-130
1449754	130.772	0.876284	7.99293e-08	1.49745e-07
1449773	158.601	0.585998	0.0266274	0.0356667
1449776	61.4887	6.90606	1.15442e-34	4.50366e-34
1449798	101.54	-4.95602	2.77835e-21	7.93664e-21
1449839	634.78	-0.780655	3.40654e-17	8.81361e-17
1449897	295.219	0.48937	0.00281573	0.00409395
1450008	39.1629	-1.7771	0.00180116	0.00265773
1450080	2276.54	0.432141	0.0032427	0.00469978
1450179	130.908	-0.845064	0.0369232	0.0487258
1450293	3096.58	-1.1076	3.79174e-12	8.39952e-12
1450323	34.9137	-2.88192	0.001477	0.00219502
1450353	332.91	-1.24318	5.92491e-12	1.30591e-11
1450370	439.91	1.50625	2.98034e-46	1.44155e-45
1450394	484.519	-1.80531	5.55819e-54	3.08144e-53
1450516	1250.08	-1.50746	8.53228e-79	7.27922e-78
1450601	417.143	1.84716	1.27388e-77	1.06141e-76
1450618	269.396	-0.775914	0.000320158	0.000496955
1450682	623.238	-1.57471	9.7681e-10	1.98404e-09
1450694	4837.15	-1.54187	4.75581e-23	1.42002e-22
1450769	49.0906	-1.96573	3.86679e-06	6.66557e-06
1450791	415.988	0.691535	0.0068237	0.00965091
1450817	594.462	1.31361	3.64119e-19	9.91986e-19
1450974	57.1491	-3.16791	0.000275335	0.000429717
1451008	1113.59	-0.491107	5.51343e-09	1.08361e-08
1451021	159.264	-2.46648	2.80347e-24	8.67957e-24
1451046	988.918	-0.74897	1.17122e-11	2.55728e-11
1451075	129.87	-1.13125	7.99413e-11	1.69584e-10
1451110	112.956	-1.51215	3.09825e-18	8.23819e-18
1451144	1449.92	-5.75857	5.91584e-155	1.37815e-153
1451197	76.9416	1.45623	2.00775e-06	3.50704e-06
1451201	2806.29	-4.03447	8.44932e-141	1.65436e-139
1451206	902.717	-0.804083	2.67015e-16	6.72694e-16
1451329	80.2759	-5.39574	2.55362e-23	7.69523e-23
1451517	649.101	-5.0981	9.57676e-12	2.09704e-11
1451557	56.4969	0.99408	8.25673e-06	1.40025e-05
1451569	121.099	-1.59527	5.88073e-10	1.20626e-09
1451573	187.759	4.52979	4.07852e-33	1.54518e-32
1451592	523.541	-1.86771	1.87996e-36	7.60713e-36
1451638	28.2298	-2.13992	0.0207954	0.0281689
1451656	740.083	-4.93367	2.09072e-196	8.55398e-195
1451668	1341.03	0.448234	0.000102139	0.000163661
1451738	423.524	-4.32291	1.85044e-53	1.01649e-52
1451751	491.947	1.10732	1.15409e-12	2.59585e-12
1451753	9.99572	-2.30016	0.0177812	0.0242268
1451754	945.16	-0.369668	2.18302e-06	3.80795e-06
1451816	460.621	1.0639	1.10977e-23	3.37815e-23
1451834	957.369	-7.60669	1.097e-92	1.16486e-91
1451840	370.718	1.34669	1.74453e-43	8.04601e-43
1451843	1081.49	-1.05513	1.82442e-31	6.64721e-31
1451908	9311.95	-2.58274	4.23132e-188	1.53823e-186
1451960	3000.16	-0.947297	8.38785e-27	2.75057e-26
1451962	608.99	0.35574	0.000299583	0.000466159
1451974	1363.8	-0.796941	1.57138e-25	5.00763e-25
1452006	1250.13	2.40703	2.3948e-73	1.87366e-72
1452026	1458.8	2.17098	2.98381e-94	3.23151e-93
1452029	182.104	-2.13981	0.000887394	0.00134025
1452060	1325.21	-3.87918	2.62268e-29	9.14134e-29
1452065	504.324	0.993365	5.2049e-20	1.44771e-19
1452110	370.993	-1.99329	5.39787e-65	3.65678e-64
1452112	64.9806	2.73273	1.09662e-17	2.87373e-17
1452118	809.83	1.31073	1.47976e-10	3.10905e-10
1452120	1986.26	1.29059	1.0164e-42	4.60224e-42
1452128	718.051	3.25684	5.13375e-214	2.70054e-212
1452154	2286.43	0.484064	2.0248e-06	3.53582e-06
1452183	600.265	0.459526	2.3977e-05	3.95918e-05
1452214	503.923	3.65146	8.95308e-159	2.18375e-157
1452288	319.402	1.80208	6.0678e-45	2.87283e-44
1452310	1444.33	-2.66485	1.17871e-09	2.38563e-09
1452377	384.366	-1.09177	0.0112836	0.0156466
1452401	165.801	2.11978	6.72247e-16	1.66856e-15
1452431	250.247	1.49954	4.06626e-23	1.21668e-22
1452460	7280.45	-2.10322	1.48818e-35	5.91077e-35
1452573	109.007	-0.497349	0.0296806	0.0395568
1452591	19.0872	-2.67285	6.05525e-06	1.03428e-05
1452614	364.515	-1.36939	1.84927e-32	6.89627e-32
1452702	452.536	1.09097	2.50953e-25	7.95068e-25
1452715	288.29	-0.797463	7.52416e-10	1.53619e-09
1452803	2600.15	-2.00717	2.55181e-77	2.11539e-76
1452857	223.958	3.01917	1.45513e-10	3.05842e-10
1452915	759.088	1.15689	2.66154e-59	1.62514e-58
1452919	421.222	-0.911972	9.42322e-16	2.32575e-15
1452924	1562.79	4.28966	4.17898e-97	4.68136e-96
1452939	5272.21	-2.95133	3.94685e-137	7.38579e-136
1452957	2762.28	2.26561	2.32788e-26	7.57923e-26
1452967	7172.56	0.758906	4.82846e-31	1.7409e-30
1452978	1954.47	1.8896	2.50434e-40	1.08613e-39
1452983	203.502	0.961407	2.14956e-09	4.30552e-09
1452985	1245.91	-0.568375	9.55075e-05	0.000153207
1452990	3226.09	-0.43311	0.000139308	0.000221353
1453008	686.099	-2.8647	1.37526e-147	2.91796e-146
1453011	796.079	-0.609812	1.02325e-05	1.72558e-05
1453067	458.76	0.376325	0.00114044	0.00170909
1453071	748.123	-2.46926	1.395e-132	2.44232e-131
1453076	769.103	-4.4933	2.58222e-109	3.40371e-108
1453091	4669.78	-0.612328	4.06758e-11	8.731e-11
1453096	2623.48	0.417793	2.54995e-10	5.30001e-10
1453117	12439.6	1.17553	1.17721e-51	6.27642e-51
1453124	891.603	-1.6178	9.30178e-62	5.93515e-61
1453132	31359.4	1.67655	8.41345e-171	2.37135e-169
1453209	177.101	0.780244	3.94482e-06	6.79597e-06
1453214	968.379	1.33717	1.59552e-21	4.58879e-21
1453222	648.961	2.94477	1.62251e-45	7.73961e-45
1453224	806.889	0.962358	6.81352e-09	1.3343e-08
1453233	1254	0.674713	1.88558e-09	3.78942e-09
1453237	1902.47	1.38569	4.04337e-81	3.61434e-80
1453248	7220.74	-2.55448	1.39919e-77	1.16497e-76
1453250	1123.15	2.96473	0	0
[truncated: 6,665 more rows]

## Sheet: Mucor N+ vs. N-
Gene ID	Base Mean	log2FC	p-val	adjusted p-val
1000305	305.091	-1.36383	1.33667e-21	9.32643e-21
1000774	3251.2	0.508376	3.21195e-05	7.21314e-05
1001405	1.8056	-4.0563	0.000195728	0.000406076
1005084	17.9131	-0.913278	0.00341839	0.00600321
1008001	352.336	-0.532768	7.94111e-05	0.000171616
1008141	198.35	-0.587774	0.0301185	0.045755
1008541	134.15	-0.597837	8.60529e-05	0.000185338
1008750	642.155	-0.272174	0.00358291	0.00627665
1009533	26.2574	1.08542	0.00453855	0.00783538
1010138	10.5389	-3.08631	0.00355804	0.00623599
1012669	1081.6	0.846315	7.84751e-11	2.88037e-10
1014017	454.504	-0.285378	0.0178134	0.0280857
1014724	76.8279	-1.38595	0.000939597	0.00178907
1016555	438.597	-0.336349	0.000920014	0.00175325
1016976	1399.36	0.315176	0.0172461	0.0272401
1021363	24.5839	-1.84224	0.000275609	0.000562
1022486	27.3644	-3.21655	2.63991e-11	1.00448e-10
1022753	17.4961	-1.15517	0.00930673	0.0153366
1024558	1251.05	-1.42465	4.05561e-06	9.97947e-06
1025592	38.4255	-1.98666	1.01001e-05	2.38552e-05
1026019	1777.41	1.39823	1.90125e-64	6.71913e-63
1027173	675.805	0.531718	5.08248e-09	1.61426e-08
1028052	91.1872	-1.13395	2.8821e-08	8.67593e-08
1028062	353.453	1.03287	3.38606e-12	1.36772e-11
1028366	1280.69	0.43994	3.58755e-09	1.15558e-08
1029732	459.772	-0.605711	1.26104e-06	3.25233e-06
1030640	51.1	-1.25378	3.21778e-08	9.65335e-08
1030818	395.562	-1.80626	1.05682e-29	1.05914e-28
1031119	173.303	1.20127	4.43162e-08	1.31224e-07
1031666	80.9009	2.9674	3.49947e-46	6.68001e-45
1032352	522.617	-0.929677	5.88193e-20	3.74678e-19
1032419	56.679	-3.70814	1.52225e-07	4.28839e-07
1032451	38.125	-3.12442	1.69362e-05	3.91509e-05
1032487	21.4393	-3.75146	5.13358e-07	1.37011e-06
1032760	108.184	-0.826643	0.029291	0.0445691
1032959	34.5236	-4.34094	1.86339e-05	4.28756e-05
1033020	92.8694	-2.96051	6.32946e-12	2.51394e-11
1033121	494.654	1.10292	2.51614e-07	6.94265e-07
1033449	13.6716	-1.91311	1.01617e-05	2.39909e-05
1034771	489.008	-0.365835	2.97329e-06	7.39757e-06
1034856	69.8437	-1.3973	1.09436e-14	5.15138e-14
1035056	21.9171	-3.15631	9.64748e-08	2.76282e-07
1035320	10.4735	1.14758	0.0181486	0.0285864
1035330	107.22	-2.10584	0.00424211	0.00736258
1036641	245.397	-0.536831	0.000150292	0.000315714
1037881	874.689	0.677755	1.30767e-14	6.11513e-14
1038382	29.3285	1.14581	0.00487008	0.00837354
1041163	43.6164	-1.05064	0.024281	0.0374804
1041319	627.125	1.1922	1.20751e-26	1.06356e-25
1042271	3.6519	-2.31886	0.00827513	0.0137557
1043754	85.2176	-1.27474	9.24374e-12	3.62852e-11
1045444	30.4193	-1.82383	0.00199837	0.00363761
1046273	870.19	-0.651783	1.82488e-09	6.01879e-09
1047839	1379.91	0.606401	3.48407e-16	1.80202e-15
1048581	279.756	-0.598889	5.6112e-05	0.00012287
1049140	10044.3	-0.828919	0.00870726	0.0144257
1053451	803.938	1.2736	1.88791e-05	4.34047e-05
1053856	151.473	0.895525	3.64686e-08	1.09005e-07
1054460	36.8532	-2.07298	1.96829e-05	4.51892e-05
1054703	556.217	-1.58921	3.90171e-47	7.60034e-46
1055566	1501.49	-0.638303	6.36588e-06	1.5337e-05
1055668	14211.4	1.07503	1.28633e-20	8.48263e-20
1056202	8.94392	2.21369	0.0217609	0.0338853
1056452	64.6814	1.27469	2.11668e-10	7.5107e-10
1058846	256.413	-0.611381	2.43023e-07	6.71696e-07
1059115	109.22	-2.8333	3.35466e-20	2.16592e-19
1059254	213.27	-3.62219	1.56834e-52	3.72971e-51
1059290	42.4362	-3.22207	1.46023e-20	9.58511e-20
1061866	606.97	1.12126	0.00115721	0.00217477
1062574	23.9499	-1.34946	5.44291e-07	1.4503e-06
1064571	32.2031	-0.64028	0.00632871	0.010701
1065281	36.5108	-1.8129	3.39319e-12	1.37012e-11
1066869	39.3137	-2.0876	9.42086e-08	2.70199e-07
1066877	41.0594	-0.925546	0.000235616	0.000484082
1067283	31.2699	4.12523	3.34316e-18	1.93422e-17
1067654	969.357	0.434055	5.54456e-05	0.00012148
1068058	221.291	-0.841408	1.40698e-10	5.06648e-10
1068210	47.2901	-0.520548	0.022988	0.035629
1070820	1015.82	1.25453	2.39131e-29	2.35317e-28
1071190	76.1906	0.675464	0.00642483	0.010849
1073034	461.6	-0.494393	0.00474838	0.00817908
1073971	573.734	-0.703356	3.46272e-10	1.20804e-09
1074021	41.3891	-3.58661	0.00024221	0.000496913
1074221	275.103	-0.238047	0.00366253	0.00641028
1074824	1711.78	1.15955	0.0205452	0.0321265
1077247	1181.04	1.14474	1.87605e-11	7.20076e-11
1077630	2.93748	-5.25263	2.0936e-05	4.78735e-05
1079553	254.743	1.06159	0.000284014	0.000578313
1080791	280.933	1.20615	6.77151e-08	1.96935e-07
1080982	1987.32	1.29373	2.19246e-22	1.58499e-21
1082848	49.6035	-2.04386	8.4384e-10	2.86424e-09
1083516	27.5551	-2.87436	0.00436462	0.0075548
1084554	378.683	-3.37494	3.42439e-37	4.63306e-36
1085134	288.345	1.23511	6.16329e-24	4.79771e-23
1087735	255.795	0.423594	0.000933584	0.00177852
1087891	1313.58	0.626423	1.86052e-05	4.28268e-05
1089537	893.898	0.326208	0.0146239	0.023383
1090090	1311.1	-1.07584	1.34728e-39	1.98441e-38
1090429	1213.02	0.584457	2.23312e-13	9.68137e-13
1090522	48.1189	-3.92238	2.98065e-05	6.7228e-05
1091041	60.1845	-1.17979	1.08977e-06	2.82951e-06
1095462	666.365	-0.180882	0.0228673	0.035466
1096060	9615.93	0.594881	0.000310113	0.000626981
1096820	40.6108	-1.66284	1.3618e-07	3.84967e-07
1097240	209.74	-1.07642	1.80407e-07	5.0499e-07
1097666	143.425	-0.691762	1.1183e-06	2.90057e-06
1099113	132.778	1.7654	2.17825e-20	1.41841e-19
1100601	3.44485	-2.8373	0.00206073	0.00374395
1102279	965.088	-0.299145	0.000494485	0.000971022
1102636	19.0935	-1.80157	3.59032e-05	7.99834e-05
1103058	638.282	0.553329	0.0104497	0.0170747
1104440	394.456	0.575655	0.00299077	0.00530366
1105717	2.94257	-3.71415	0.000360811	0.000723078
1106105	18.3175	-1.48353	0.000982987	0.00186454
1106431	65.1599	1.8306	9.83675e-05	0.000210432
1107476	21.0568	-1.37497	4.32726e-07	1.16499e-06
1108023	408.282	0.59711	1.07181e-07	3.05791e-07
1109149	453.394	0.327025	0.00671295	0.0112955
1110088	175.495	-0.676369	2.84948e-07	7.8246e-07
1110517	1151.31	-1.29224	1.42465e-15	7.06753e-15
1112979	85.7724	-0.698002	0.000247665	0.000507376
1113102	320.929	-0.52004	3.71077e-07	1.00638e-06
1113608	1519	-0.392864	4.16682e-05	9.23578e-05
1116047	10396.1	0.407488	3.59159e-05	7.99961e-05
1117019	848.758	0.997646	5.84145e-22	4.13746e-21
1119535	6.3896	-1.99468	0.000865835	0.00165664
1120711	230.66	-1.50285	4.47892e-16	2.29577e-15
1122766	170.662	1.03087	4.43269e-10	1.5297e-09
1124858	682.724	0.583103	4.68233e-07	1.25614e-06
1125240	813.312	-0.168321	0.00741022	0.0123956
1126324	520.238	-1.09966	4.58333e-15	2.20475e-14
1127229	20.0169	-2.81628	2.04404e-05	4.68435e-05
1127538	677.487	1.18839	1.15641e-30	1.21105e-29
1128237	11.7575	-2.11058	0.000513441	0.00100651
1128474	7755.28	3.32814	5.94051e-48	1.20446e-46
1128859	7.28505	-2.17402	0.000439692	0.000870311
1129112	1378.86	0.616228	5.00007e-11	1.8634e-10
1130616	1047.55	1.15345	3.18055e-40	4.84079e-39
1130901	359.439	4.66881	2.18484e-128	3.56285e-126
1134463	49.2649	1.96387	0.0280872	0.0428402
1134595	433.944	3.49225	4.32839e-20	2.78515e-19
1137336	934.227	-0.328955	3.95256e-06	9.73641e-06
1138061	254.679	1.01418	2.54801e-10	8.98257e-10
1139480	314.569	-1.2743	2.5251e-10	8.90453e-10
1140095	46.2065	4.45312	3.11559e-22	2.22835e-21
1140161	18.3939	-1.82315	4.44893e-05	9.84579e-05
1140241	599.232	-0.528747	0.00640928	0.0108244
1141516	124.095	-1.30284	2.06859e-05	4.73775e-05
1141588	257.066	0.821346	2.40502e-07	6.65535e-07
1142208	3130.72	0.867209	3.5745e-07	9.71266e-07
1142553	46.8316	-1.2109	0.00109936	0.00207015
1144010	2276.89	-1.51516	1.36828e-06	3.51937e-06
1144134	209.336	-2.93336	0.000166238	0.000347421
1145560	8.96806	-2.37863	0.00298681	0.00529829
1146405	18.461	-2.74947	3.35181e-07	9.12712e-07
1147477	45.0011	1.59239	0.000881499	0.00168435
1147952	1236.3	-1.59397	1.17521e-15	5.87348e-15
1147999	1349.55	-1.30918	1.00032e-12	4.20111e-12
1148437	3104.77	1.28509	4.12085e-19	2.51011e-18
1150217	290.091	-0.36178	0.00237571	0.00427067
1150303	53.7927	-0.788245	8.5882e-05	0.000185005
1151164	897.645	0.830411	5.94557e-12	2.36559e-11
1151236	210.603	-1.94785	1.07009e-19	6.71894e-19
1152014	122.701	-0.790405	8.2538e-05	0.000178003
1152264	36708.2	-0.289801	0.00400707	0.00697585
1152884	125.425	1.98246	6.62302e-08	1.92763e-07
1155573	1661.33	1.21092	3.88233e-36	5.0019e-35
1156345	1427.82	-0.320768	0.0118642	0.0192482
1156988	4.90215	-1.91803	0.0054771	0.00934964
1158964	1172.7	1.12493	2.38048e-12	9.71513e-12
1159667	432.183	-2.0082	2.62168e-37	3.55845e-36
1160282	148.405	1.46127	1.0244e-09	3.4586e-09
1160645	916.59	0.751788	1.57257e-09	5.2274e-09
1161648	249.601	1.70493	2.78832e-16	1.45336e-15
1161672	1140.89	1.73136	4.43827e-27	3.98921e-26
1161729	47.5684	-1.33732	3.09942e-12	1.2546e-11
1162314	32206.4	-0.668051	8.85044e-14	3.9296e-13
1163071	6.58723	-1.51274	0.0109406	0.017824
1164248	114.598	-1.854	0.013503	0.0217431
1165749	2.09058	3.3041	0.00373999	0.00654384
1165760	1100.13	-0.652639	2.10712e-08	6.38512e-08
1167187	741.466	0.528687	1.67737e-12	6.91484e-12
1167480	633.354	-0.750643	5.82572e-09	1.84212e-08
1169234	1058.21	0.381605	2.12187e-05	4.8481e-05
1170661	488.121	-0.709877	1.71517e-15	8.44638e-15
1171205	558.742	-0.80987	2.6892e-06	6.72006e-06
1171734	8.40588	-1.50642	0.014574	0.0233066
1172053	238.519	-0.464446	0.000330717	0.00066534
1172080	892.465	0.670658	5.2206e-08	1.53511e-07
1174352	12499.5	0.882491	2.84375e-14	1.3042e-13
1174548	84.5198	-0.485349	0.0185447	0.0291783
1175257	28.6085	0.894726	0.0140205	0.0225066
1176600	1053.5	0.369252	3.88863e-06	9.58512e-06
1176773	9.17402	-1.32981	0.0226085	0.0350933
1177218	42.2795	2.33903	2.29768e-05	5.24036e-05
1177319	109.189	2.73197	6.87666e-15	3.27617e-14
1177367	190.661	-0.868842	0.00242238	0.00435046
1177383	199.614	-0.525675	0.0129179	0.0208569
1179744	400.762	1.78615	2.14221e-37	2.91458e-36
1180041	131.439	-0.763222	0.0109346	0.0178185
1286794	156.876	-0.849693	2.12192e-06	5.35879e-06
1290465	1220.81	0.958757	1.85399e-05	4.27023e-05
1293609	212.199	-0.495027	0.000208029	0.000430658
1294740	131.971	-0.924457	1.60903e-12	6.6427e-12
1297275	491.291	-1.3134	2.25527e-30	2.32766e-29
1297474	164.438	-0.698993	0.0266909	0.0408907
1297765	58.5953	1.61801	3.70402e-09	1.19203e-08
1297844	76.4486	0.732232	7.8294e-06	1.8705e-05
1299334	110.904	-1.23797	7.69998e-07	2.02291e-06
1301999	522.386	-0.264886	0.00570011	0.00970856
1303736	1192.98	0.366958	3.36942e-06	8.3504e-06
1305595	3.5524	-2.78392	0.00153167	0.00283096
1306538	4.44581	-1.49668	0.0132618	0.0213759
1306666	478.474	-0.750841	2.37331e-12	9.68931e-12
1307227	25.5673	-1.0965	0.000215219	0.000444737
1307689	144.206	1.57563	1.16567e-06	3.01794e-06
1311981	43.7722	-3.64296	9.42595e-21	6.28856e-20
1312581	11.3792	3.35649	2.08118e-06	5.26172e-06
1314023	1215.62	0.375756	0.00302367	0.005357
1316505	13.0437	-1.2355	0.0238002	0.0367929
1317116	45.5748	-0.788833	0.000549154	0.00107266
1319340	601.077	-0.401671	0.000213875	0.00044204
1319368	128.408	-0.526868	0.01154	0.0187514
1319683	46.1655	0.981931	0.0248961	0.0383211
1319807	3840.93	-1.35128	1.77377e-84	1.12486e-82
1319860	6031.73	-0.548	1.41486e-06	3.63343e-06
1319865	2047.54	0.222644	0.00594901	0.0101023
1320264	2.81231	-3.37551	0.00274571	0.00489494
1320650	983.877	0.209774	0.0044183	0.00764513
1320654	389.343	-1.26144	1.58399e-05	3.66909e-05
1320709	58.9626	-0.877348	0.00868399	0.0143935
1320893	2729.98	0.290277	0.0155302	0.0247249
1321045	1196.24	1.45535	1.19459e-77	6.11492e-76
1321135	1370.3	0.292318	0.0044211	0.00764765
1321416	1510.72	-0.204207	0.0220284	0.0342487
1321417	380.28	-1.7311	1.23457e-11	4.81304e-11
1321530	1324.23	-0.191389	0.0225194	0.034974
1321633	656.122	-0.313377	0.000480375	0.000945591
1321644	902.493	-0.731472	1.14063e-23	8.75016e-23
1321731	4.72283	-4.09204	7.09415e-05	0.000153837
1321812	7.72225	-2.92848	0.00546693	0.00933368
1322162	2375.31	0.451573	6.1682e-16	3.1419e-15
1322266	25.5118	-0.62654	0.0294716	0.0448199
1322359	371.019	-4.53926	1.22672e-06	3.16955e-06
1322572	2156.66	2.23206	6.63703e-11	2.44867e-10
1322597	666.725	-1.13398	8.79588e-30	8.84625e-29
1322819	2088.64	-1.48809	1.07636e-79	5.7684e-78
1322880	289.538	0.814567	0.000151259	0.000317685
1323017	470.753	-0.781292	1.66062e-15	8.19186e-15
1323143	8.21684	2.39753	0.00233773	0.0042057
1323213	86.2159	-2.0001	1.64968e-41	2.63004e-40
1323750	364.048	-0.851543	1.62856e-10	5.83126e-10
1323894	895.157	-0.616559	4.74855e-11	1.77197e-10
1323901	370.969	-0.530403	2.78173e-07	7.64406e-07
1324007	638.848	0.768869	4.08214e-17	2.21577e-16
1324013	47.1349	-2.14113	6.0025e-25	4.86292e-24
1324200	1.91738	-2.54463	0.0155839	0.0248035
1324211	1484.75	0.459026	2.85954e-06	7.12544e-06
1324359	104.965	-4.07333	1.49176e-05	3.46317e-05
1324426	2862.29	-0.451266	6.75392e-06	1.62239e-05
1324476	572.579	-1.38974	5.02392e-31	5.3347e-30
1324589	1308.97	1.56444	2.92204e-10	1.02473e-09
1324592	22.8349	-1.70315	0.000579937	0.00113008
1324687	16.726	-3.86308	1.65305e-11	6.38348e-11
1324887	1.14495	-3.7379	0.00884803	0.0146398
1324971	2.40233	-3.42022	0.00189409	0.00346102
1325216	1020.29	-0.314397	3.06521e-07	8.38671e-07
1325435	59.2115	-1.88461	6.97167e-25	5.64009e-24
1325533	5159.26	-1.67369	2.88637e-57	8.23698e-56
1325718	5.19702	4.02325	0.00031167	0.000630019
1326131	44.4646	-1.91398	0.0218259	0.0339616
1326364	329.9	0.403059	0.00167494	0.0030813
1326411	1197.11	-0.488002	1.60712e-08	4.91171e-08
1326522	16929.9	-0.690635	2.22883e-05	5.08536e-05
1326529	5129.97	1.61664	8.69474e-26	7.33558e-25
1326639	1.18137	-2.99231	0.0172383	0.0272316
1326827	20.4563	-2.96892	8.76915e-09	2.74096e-08
1326901	281.379	-1.22725	2.89071e-09	9.39831e-09
1327071	153.962	0.915274	1.39745e-08	4.29044e-08
1327299	55.0687	-3.58651	2.0928e-19	1.28992e-18
1327596	3263.74	-0.400219	0.00159415	0.0029412
1327832	32.8364	-0.830741	0.00765675	0.0127836
1328040	9.35554	-2.75251	0.0101847	0.0166607
1328137	682.949	0.407349	0.000428939	0.000850502
1328403	11.5916	4.14583	1.36715e-05	3.18295e-05
1328410	1.15379	-3.20104	0.0141825	0.0227346
1328507	157.936	-0.371962	0.00570146	0.00970941
1328601	496.505	1.53731	2.83224e-09	9.21871e-09
1329977	650.341	0.240309	0.000229333	0.000471938
1330039	662.138	0.325018	0.00264932	0.00473197
1330081	1.59893	-2.38426	0.0256069	0.0393409
1330460	180.984	0.73166	2.61759e-09	8.53951e-09
1330851	4.08683	1.59389	0.0122381	0.0198154
1330980	56.9987	1.54383	0.000110563	0.000234937
1331398	1063.7	1.73526	7.55191e-08	2.18906e-07
1332087	25.5068	-2.19906	8.93505e-05	0.000192151
1332298	5.23539	-2.88529	0.00707236	0.0118617
1332337	21.8439	-2.2671	6.82124e-10	2.32848e-09
1332728	145.776	-1.24888	2.63132e-23	1.97999e-22
1332752	102.874	-3.38822	4.05501e-11	1.52263e-10
1332759	451.387	0.484657	0.000103842	0.000221646
1332766	646.431	-0.805043	3.27934e-21	2.24019e-20
1333389	1168.89	-1.90344	0.0086829	0.0143935
1333547	489.471	0.519233	1.33303e-08	4.10371e-08
1333617	278.757	3.41049	1.35104e-21	9.42093e-21
1333678	182.462	-2.03393	3.03345e-20	1.96409e-19
1333955	4236.58	-0.923869	1.82054e-06	4.62736e-06
1333967	787.409	0.496505	3.25296e-05	7.2952e-05
1334448	8502.3	1.72999	3.4086e-16	1.76619e-15
1335150	609.405	-0.760204	2.74049e-10	9.63731e-10
1335238	12.2383	-3.64999	3.3161e-08	9.93523e-08
1335409	5.13896	-2.92448	0.00073135	0.00140948
1335537	2461.11	-0.304916	0.000618096	0.00120033
1335674	68.2471	1.39827	3.93525e-11	1.47961e-10
1335868	807.411	2.00483	5.18428e-14	2.33446e-13
1335983	1465.79	-0.23037	0.0319007	0.0482122
1336014	186.815	-0.65647	0.000193702	0.000402021
1336324	2699.95	-1.50199	1.96249e-13	8.5438e-13
1336367	1488.53	-0.198636	0.00471689	0.00812729
1336444	3218.6	-1.29523	6.72309e-20	4.27068e-19
1336486	413.156	-1.667	7.51785e-44	1.31418e-42
1336652	622.896	0.441666	6.62442e-05	0.000144144
1337077	25.8854	1.39912	4.09221e-08	1.21616e-07
1337122	164.086	0.443627	0.00164753	0.0030338
1337251	27.1783	-1.35749	0.0101966	0.0166779
1337482	849.575	1.36141	3.0234e-07	8.27827e-07
1338060	6.6992	-3.72486	0.000619743	0.00120333
1338322	444.273	-1.00003	1.30118e-17	7.25953e-17
1338355	17.9956	-1.26937	0.00662223	0.0111609
1338377	4.75296	-3.22379	0.00303053	0.00536749
1338466	1710.25	0.341656	7.29267e-06	1.74666e-05
1339505	1213.46	-0.5968	2.44305e-12	9.95622e-12
1339519	22.7876	-0.947197	0.000934345	0.00177967
1339530	727.355	0.511636	1.63914e-05	3.79144e-05
1339657	607.271	0.794191	7.96433e-17	4.26421e-16
1340256	1065.78	-1.20471	5.88149e-11	2.17907e-10
1340510	61.8138	-2.1568	0.00101472	0.00192027
1340513	4373.06	0.98729	8.94107e-29	8.58388e-28
1340604	97.553	-2.13573	1.68306e-28	1.60101e-27
1340641	540.93	-1.59462	5.89981e-37	7.87677e-36
1340734	6.7085	2.0014	0.0315568	0.0477107
1340809	34.7342	-1.8654	0.00619034	0.010481
1341134	12450.6	1.24357	7.01594e-22	4.93146e-21
1341313	95.349	-1.11083	6.96643e-05	0.000151125
1341498	760.191	-1.36234	1.21384e-26	1.06831e-25
1341530	264.494	-0.378763	0.00833752	0.0138534
1341565	250.684	-0.640938	2.63948e-05	5.98167e-05
1341725	111.285	-1.3991	2.98236e-11	1.13027e-10
1342014	882.205	0.840098	3.2405e-18	1.87673e-17
1342066	7.55319	-2.3182	0.0294967	0.0448401
1342161	12406.2	-2.53684	4.23537e-07	1.14133e-06
1342193	343.149	-2.13895	0.0169239	0.0267697
1342374	231.988	2.6126	1.42031e-56	3.9067e-55
1342386	1377.49	-0.330291	0.00871566	0.0144376
1342488	43.1248	-1.21692	2.44472e-07	6.75375e-07
1343040	7232.07	-0.554893	0.00307392	0.00543591
1343061	3266.01	2.09055	1.75962e-63	5.94263e-62
1343115	52.2861	-4.83546	1.89115e-06	4.79614e-06
1343225	1.39185	-2.94365	0.0158769	0.0252345
1343285	977.381	1.30161	1.78519e-37	2.44927e-36
1343354	1436.05	0.25006	0.00112971	0.00212448
1343398	271.145	0.422059	0.000104581	0.00022318
1343417	710.739	0.740012	7.40058e-12	2.92007e-11
1343476	1.53549	-4.63924	5.82014e-05	0.000127298
1343873	496.494	0.457348	2.25037e-07	6.24556e-07
1344090	117.078	-1.7894	7.71106e-16	3.89649e-15
1344098	38.3525	-2.89422	1.31964e-07	3.7379e-07
1344170	6646.3	2.91476	1.07307e-78	5.69728e-77
1344199	246.634	-2.66132	2.08347e-50	4.60906e-49
1344229	230.652	-0.764693	5.90724e-05	0.000129005
1344598	1855.58	0.699448	3.94639e-14	1.7926e-13
1344607	173.798	0.473127	0.000446206	0.000882439
1344610	2420.04	1.23361	2.19982e-18	1.28774e-17
1344959	510.534	-0.482937	0.000139848	0.00029464
1344997	45.6494	-2.40178	1.77228e-06	4.5087e-06
1345133	111.835	-2.35724	4.25254e-17	2.30678e-16
1345409	100.51	1.45781	0.00040622	0.000808122
1345463	489.896	-0.227135	0.00421015	0.00731044
1345490	103.189	-1.22165	1.68955e-06	4.30689e-06
1345638	296.748	-1.18772	9.9223e-15	4.68804e-14
1345670	1465.23	1.19009	1.56689e-18	9.2482e-18
1345802	1046.67	-0.432288	4.99259e-06	1.21696e-05
1345849	1139.12	1.08287	2.75339e-58	8.07967e-57
1345902	17.6142	-2.56804	4.40579e-12	1.76464e-11
1345938	31.8255	-1.48684	2.27438e-08	6.87736e-08
1346017	521.535	0.609128	1.70348e-12	7.01739e-12
1346179	1149.56	-0.976766	1.45536e-35	1.85e-34
1346223	188.469	-0.742859	9.88211e-07	2.57368e-06
1346268	150.989	-1.28054	5.11993e-08	1.50629e-07
1346345	1081.63	-0.543087	4.04221e-08	1.20255e-07
1346373	3055.11	2.22486	4.96412e-45	9.02316e-44
1346383	2991.82	1.81009	1.48946e-135	2.8337e-133
1346385	1301.47	-0.298047	0.000198548	0.000411852
1346461	111.609	-0.710565	3.69063e-07	1.00139e-06
1346495	468.264	-0.190814	0.0138981	0.022332
1346507	361.926	-3.82347	2.42302e-23	1.82807e-22
1346523	27610.5	0.395383	1.1144e-06	2.89111e-06
1346571	20.5998	-2.13173	3.00487e-12	1.21677e-11
1346588	405.293	-0.589773	1.3684e-05	3.18522e-05
1346716	367.486	-2.11419	3.17622e-41	4.97346e-40
1346779	1645.91	1.17371	9.5389e-31	1.00542e-29
1346962	151.378	-1.42101	5.17682e-24	4.03919e-23
1346969	439.183	-0.498491	0.00772524	0.0128867
1346996	6944.79	0.992491	3.35339e-24	2.63811e-23
1347007	39.7482	-2.44001	8.06214e-22	5.66334e-21
1347010	79.6008	-1.48429	1.14879e-06	2.9756e-06
1347018	27186.7	2.30658	1.79496e-08	5.46968e-08
1347043	8.18347	-1.50354	0.0109993	0.0179137
1347049	898.078	0.450303	0.000452476	0.00089391
1347143	974.41	0.310739	0.000140031	0.000294972
1347194	918.607	0.606152	1.69151e-11	6.52871e-11
1347260	854.676	-0.23021	0.0101793	0.0166566
1347359	19863.9	-0.346947	0.00702859	0.0117935
1347388	621.235	4.97606	2.33464e-10	8.25331e-10
1347424	997.052	0.734705	1.07539e-19	6.74853e-19
1347452	951.414	0.506111	1.15137e-05	2.70406e-05
1347454	901.921	-0.242469	0.000899447	0.00171577
1347525	1491.74	-0.179165	0.00863069	0.0143118
1347570	246.747	-0.923634	5.08367e-17	2.75154e-16
1347665	281.927	4.10898	2.3715e-26	2.0712e-25
1347705	41180.2	-0.801103	3.53871e-14	1.61126e-13
1347812	426.363	3.68103	9.19377e-64	3.14212e-62
1347822	1820.79	1.73802	1.76473e-38	2.50864e-37
1347831	512.714	-0.38619	1.31958e-05	3.08038e-05
1347837	823.827	0.546847	4.94119e-15	2.3709e-14
1347865	490.239	-1.20405	1.12536e-25	9.43172e-25
1347914	268.354	0.403483	0.000585061	0.00113948
1347933	1459.54	0.362362	3.0378e-05	6.84493e-05
1348032	1491	0.61308	8.817e-13	3.71387e-12
1348102	49.6224	-1.336	9.58882e-09	2.98735e-08
1348106	380.763	-0.503342	0.00101781	0.00192516
1348115	433.859	-1.34333	4.48324e-34	5.44428e-33
1348151	355.673	-0.505533	4.71104e-07	1.26266e-06
1348192	385.126	0.703388	1.74698e-05	4.0319e-05
1348231	1693.86	0.463934	6.45344e-07	1.70563e-06
1348301	869.198	-0.418725	0.000183405	0.000381482
1348346	35.1421	-1.29086	0.00983834	0.0161357
1348411	605.833	0.35058	4.88011e-05	0.000107458
1348421	316.153	0.539666	0.000434221	0.000860079
1348452	584.89	1.08255	1.30635e-20	8.6097e-20
1348474	1236.34	-0.32805	0.000286417	0.000582894
1348566	9169.01	3.18385	2.31172e-20	1.50275e-19
1348608	2358.92	-0.525233	0.00032357	0.000652225
1348861	24.8067	-0.69935	0.024302	0.0375078
1348890	135.93	-3.82968	8.52124e-08	2.45445e-07
1348900	356.571	1.16467	6.03668e-06	1.45674e-05
1348925	325.679	-1.06515	8.95156e-25	7.1858e-24
1348965	339.304	-0.506082	3.644e-05	8.11159e-05
1349041	247.894	2.39192	1.01595e-52	2.44664e-51
1349062	189.477	-1.06978	2.20399e-15	1.07792e-14
1349300	19129.6	-0.315849	0.00520168	0.00890747
1349328	359.469	2.44138	7.945e-25	6.4003e-24
1349376	331.351	-1.65547	7.17856e-27	6.41183e-26
1349510	1388.6	0.351649	0.00314967	0.00555866
1349554	432.969	0.308273	0.0102906	0.0168267
1349610	1657.21	1.60334	1.78853e-16	9.45187e-16
1349755	363.918	-3.0128	5.05641e-20	3.23537e-19
1349781	1579.68	0.276971	1.99914e-05	4.58421e-05
1349830	672.355	0.372113	0.000911928	0.00173929
1349844	3548.16	0.536238	1.38653e-23	1.05939e-22
1349920	1654.42	-0.803187	2.09418e-13	9.09285e-13
1349946	133.509	-1.23935	7.97131e-09	2.49637e-08
1350034	651.423	-0.221092	0.00302654	0.00536126
1350043	1706.67	-1.4885	6.87012e-38	9.54044e-37
1350069	47.2729	1.29197	0.00135245	0.00252135
1350091	456.963	-1.98803	1.9533e-48	4.0393e-47
1350209	52.0565	-1.92135	4.28152e-16	2.19854e-15
1350265	13194.3	2.3257	1.48275e-22	1.08358e-21
1350271	1499.18	1.9829	2.68276e-83	1.62892e-81
1350309	1125.05	0.498147	5.68431e-07	1.51039e-06
1350315	815.144	-0.746828	4.12604e-11	1.54676e-10
1350320	144.136	-1.38072	8.35543e-08	2.41095e-07
1350382	23.1396	1.1456	0.0136941	0.0220321
1350385	383.15	-0.85865	1.00846e-10	3.66959e-10
1350393	489.635	4.08866	3.629e-108	4.02185e-106
1350552	984.419	-1.23403	1.95204e-39	2.86408e-38
1350616	312.991	-0.523128	2.96091e-05	6.68092e-05
1350665	340.573	-0.324549	0.000418695	0.000831635
1350683	472.97	-1.93827	2.40613e-67	9.12491e-66
1350746	390.314	0.326005	0.00993541	0.0162809
1350842	159.117	1.32864	0.00265637	0.00474233
1350925	285.411	0.394663	0.0159356	0.0253033
1350997	419.717	-0.470067	0.00131646	0.00245626
1351014	133.303	5.49136	7.68225e-18	4.365e-17
1351053	202.085	-0.337537	0.00199826	0.00363761
1351079	1148.22	-0.417483	5.02061e-08	1.47745e-07
1351096	1369.84	0.633832	5.22132e-11	1.94141e-10
1351166	346.549	-1.80806	1.35042e-42	2.24383e-41
1351177	637.93	-0.530127	1.11232e-09	3.74656e-09
1351314	286.201	0.817573	8.74307e-16	4.40822e-15
1351323	319.105	1.19721	5.86475e-21	3.95196e-20
1351437	536.037	-0.316565	0.000366101	0.000733037
1351491	2588.91	1.00766	0.000255892	0.000523665
1351554	905.8	-4.51268	9.19807e-226	9.54509e-223
1351582	265.71	-0.561441	0.000149786	0.000314881
1351607	280.648	0.902281	9.76259e-13	4.10158e-12
1351648	600.499	0.538581	4.57912e-06	1.12e-05
1351749	728.258	2.24466	1.60984e-09	5.34508e-09
1351757	47.2345	1.95571	2.00272e-05	4.59057e-05
1351761	58.5469	-2.58558	9.05348e-28	8.34104e-27
1351799	1062.06	0.661127	1.05275e-16	5.61812e-16
1351855	2045.42	0.804341	7.78233e-14	3.46607e-13
1351860	224.254	0.425665	0.0310223	0.0469841
1351895	134.467	-1.5883	5.16259e-05	0.000113394
1351906	1821.73	0.489567	7.31793e-16	3.71428e-15
1351920	58.9366	2.4893	1.10998e-06	2.88029e-06
1351971	60.3477	-0.824229	0.0158963	0.0252479
1352145	610.624	-0.222485	0.0169249	0.0267697
1352156	786.16	1.48431	1.89328e-24	1.49978e-23
1352160	173.427	-0.676809	0.000245484	0.000503292
1352179	2045.05	-0.395067	0.00098938	0.00187542
1352293	129.898	-0.595779	0.00108093	0.00203746
1352372	389.94	-1.49077	9.93028e-20	6.2454e-19
1352589	125.568	-3.05398	4.69318e-30	4.78754e-29
1352594	78.6444	2.07349	4.6156e-06	1.12844e-05
1352597	366.828	-0.603817	3.72663e-11	1.40441e-10
1352604	443.186	-0.551235	2.04897e-07	5.70325e-07
1352741	723.414	-0.719798	1.09062e-07	3.10925e-07
1352752	1220.55	0.862671	1.01896e-12	4.27313e-12
1352787	3104.2	1.01178	1.18275e-24	9.43473e-24
1352963	1111.36	-0.550083	4.73904e-10	1.63285e-09
1353007	103.017	-1.21749	2.82164e-08	8.50065e-08
1353013	89.0692	1.77896	5.47702e-06	1.3305e-05
1353063	152.666	2.92168	7.08634e-09	2.2241e-08
1353082	205.476	0.364172	0.0216021	0.0336731
1353115	517.957	-0.752076	9.85454e-18	5.53046e-17
1353121	799.127	1.36412	3.68097e-25	3.01855e-24
1353135	278.126	-0.5952	1.27713e-05	2.98677e-05
1353146	255.118	-1.06417	2.89578e-18	1.68392e-17
1353183	1859.98	2.5419	1.58407e-62	5.22606e-61
1353195	1405.78	-2.54479	7.03979e-89	5.21813e-87
1353287	12.2243	-1.1211	0.0010149	0.00192029
1353435	539.713	0.324078	0.0102337	0.0167361
1353525	381.804	-0.17547	0.0209101	0.0326747
1353562	2673.15	-0.404777	0.000222129	0.000458269
1353586	784.784	0.163577	0.0313814	0.0474839
1353596	409.814	0.788665	2.23924e-15	1.09422e-14
1353623	543.969	2.35545	4.54087e-09	1.44626e-08
1353724	566.035	3.08828	2.53867e-21	1.74888e-20
1353746	1109.98	-1.34354	8.18183e-37	1.086e-35
1353802	988.985	0.449911	2.20443e-07	6.12252e-07
1353851	1111.6	-0.55299	0.000100565	0.000214851
1354004	3525.84	0.447943	5.50811e-10	1.88814e-09
1354087	53.9103	-2.45479	0.00872731	0.0144548
1354117	121.884	0.613519	0.00195073	0.00355939
1354233	1151.88	0.209286	0.0153458	0.0244552
1354315	5305.48	0.909194	8.59489e-14	3.81902e-13
1354331	719.793	-0.843638	2.49451e-20	1.61973e-19
1354449	1099.67	0.368544	6.73257e-06	1.6176e-05
1354524	727.145	-1.4178	1.13044e-41	1.82003e-40
1354579	116.808	-0.609874	0.000655963	0.00126977
1354589	3488.82	0.356601	1.97481e-05	4.53206e-05
1354593	1615.78	3.33785	1.83122e-11	7.04369e-11
1354597	162.142	0.327448	0.0245113	0.0377796
1354749	1513.32	0.726844	5.28044e-16	2.69934e-15
1354762	732.126	-0.771773	1.26208e-12	5.25405e-12
1354929	6349.28	-3.47549	9.61199e-20	6.05524e-19
1354930	812.296	-0.667342	4.13548e-10	1.43137e-09
1354959	47.6374	-2.06085	9.62512e-21	6.40646e-20
1354963	3304.81	-0.895323	1.30816e-17	7.29491e-17
1355020	48.9711	-1.61784	1.06209e-15	5.32677e-15
1355118	87.6419	-0.579946	0.000154781	0.000324545
1355139	121.433	-1.50248	1.38524e-06	3.56057e-06
1355172	1415.8	-0.340268	0.000688639	0.00132964
1355173	391.985	0.485249	0.00480827	0.00827599
1355184	2992.89	-0.6077	0.00209282	0.00379802
1355208	1905.13	0.748275	1.28358e-05	3.00123e-05
1355227	165.379	-1.96435	6.78939e-22	4.78105e-21
1355237	656.233	-0.306799	0.00206799	0.00375653
1355436	3085.18	-0.646742	0.00161939	0.00298583
1355468	356.445	-0.5543	5.99755e-09	1.89331e-08
1355485	213.33	-0.84752	2.56451e-08	7.7403e-08
1355503	1807.71	1.7427	9.96372e-10	3.36696e-09
1355512	1100.29	-0.89078	3.15585e-23	2.36689e-22
1355586	1147.48	1.64183	1.4452e-52	3.45125e-51
1355596	886.023	-0.307959	0.000232928	0.000478903
1355645	1371.29	1.29777	1.77964e-48	3.68686e-47
1355782	1711.41	0.493822	0.00117956	0.00221494
1355789	1752.77	-1.68363	0.000106428	0.000226759
1355822	792.031	-3.07181	7.66796e-18	4.35905e-17
1355969	1235.92	-0.530651	1.2061e-14	5.64942e-14
1355971	766.504	0.281659	0.0026486	0.00473142
1355982	852.451	-0.998478	2.14433e-14	9.89793e-14
1356070	1607.8	0.181646	0.00580349	0.00986697
1356076	451.766	-0.347273	0.000171324	0.000357525
1356084	5.84165	-1.93324	0.000490954	0.000964586
1356095	12047.1	-0.639723	2.78216e-15	1.35315e-14
1356120	330.511	-2.26251	4.56512e-17	2.4744e-16
1356314	2030.11	-0.316431	4.60096e-07	1.23518e-06
1356380	722.996	-1.43201	4.55831e-35	5.68668e-34
1356462	658.928	-4.55733	1.39868e-93	1.17396e-91
1356478	113.79	-0.749214	1.06592e-09	3.59451e-09
1356510	759.684	-0.453516	4.81881e-07	1.29124e-06
1356532	851.184	-0.607041	6.74712e-10	2.30387e-09
1356556	1332.16	0.446153	0.000157113	0.000329012
1356753	508.281	-1.12989	4.07526e-26	3.50294e-25
1356814	517.9	-0.570288	1.05204e-07	3.00452e-07
1356829	1124.69	0.144659	0.0277086	0.0423362
1356890	497.302	0.594283	2.17673e-11	8.32131e-11
1356905	1951.33	0.410759	0.000993799	0.00188254
1356982	110.827	2.91827	1.9561e-47	3.88328e-46
1357042	2477.97	-1.62566	2.68477e-36	3.46681e-35
1357157	328.219	2.43871	2.11175e-57	6.0567e-56
1357266	1556.9	1.08493	6.21486e-28	5.75833e-27
1357279	105.607	-1.19299	2.00111e-12	8.20206e-12
1357320	616.547	-1.23501	5.74712e-12	2.28982e-11
1357394	1277.03	1.23381	3.22435e-34	3.92806e-33
1357487	99.9308	2.30641	9.99575e-19	5.97077e-18
1357493	578.342	3.12813	4.75006e-09	1.51078e-08
1357504	1304.28	-0.993288	5.28223e-30	5.36447e-29
1357544	212.02	1.08279	5.57904e-14	2.5053e-13
1357575	81.1583	1.04809	0.0168692	0.026689
1357591	225.148	-0.362777	0.000190821	0.000396256
1357832	146.027	-0.832486	0.0255293	0.0392405
1357858	220.093	0.978891	3.40848e-07	9.27702e-07
1357931	480.338	-1.23673	3.01105e-14	1.37815e-13
1357935	286.429	-0.809484	0.0048878	0.00840275
1357946	120.651	-1.36701	4.58595e-15	2.20508e-14
1357983	1506.62	0.592034	1.20469e-12	5.02202e-12
1358118	306.275	-0.285141	0.0143889	0.0230461
1358145	1184.43	0.846433	3.39587e-20	2.19005e-19
1358291	246.772	-0.601909	0.000763441	0.00146811
1358375	3122.09	0.614363	2.14528e-10	7.598e-10
1358409	757.097	0.629437	0.00153411	0.00283501
1358529	703.112	-0.787214	2.97912e-17	1.62945e-16
1358663	692.833	0.5894	8.11133e-11	2.96956e-10
1358675	2560.91	0.211124	0.016512	0.0261529
1358715	2634.44	-0.457706	3.19244e-09	1.0341e-08
1358765	312.263	-0.577129	2.5794e-06	6.46408e-06
1358768	1335.06	0.287845	0.00228128	0.00411518
1358824	137.264	-1.09996	1.10085e-14	5.17982e-14
1358862	354.836	0.770024	2.48713e-14	1.14386e-13
1358871	24.865	-1.46858	0.000265358	0.000542551
1358887	171.842	-1.08138	6.14514e-16	3.13295e-15
1358946	905.715	-0.291737	0.00228785	0.00412598
1358995	1421.06	0.851859	1.48042e-25	1.23441e-24
1359020	49.8084	-2.07935	0.00293359	0.00521198
1359075	206.737	1.35353	2.82661e-07	7.76365e-07
1359189	1283.33	-0.667337	4.07974e-07	1.10095e-06
1359216	1083.86	-0.510669	4.42768e-06	1.08506e-05
1359273	1070.46	-0.157226	0.017033	0.0269296
1359278	1.44267	-2.75148	0.0307715	0.046629
1359316	63.3904	-3.36925	7.29518e-33	8.31694e-32
1359344	591.645	-1.13239	4.73872e-33	5.46941e-32
1359379	1253.88	2.00818	1.2389e-67	4.77772e-66
1359464	3126.23	5.6392	6.02233e-63	2.01008e-61
1359484	535.026	-0.391827	4.97707e-05	0.000109446
1359486	1056.18	0.518189	3.28088e-07	8.94891e-07
1359524	407.052	-0.909668	7.59577e-07	1.99875e-06
1359553	44.8461	-0.555133	0.00254764	0.00456536
1359571	264.767	1.86576	1.01205e-09	3.41792e-09
1359682	910.191	-1.31163	1.0592e-17	5.9385e-17
1359783	187.289	-1.39073	1.74974e-16	9.25546e-16
1359889	1567.49	-0.83218	1.31441e-14	6.14161e-14
1360018	2147.14	0.596823	1.38568e-10	4.99457e-10
1360022	342.969	-0.269899	0.0200632	0.0314287
1360056	178.507	1.85799	0.000677813	0.0013094
1360061	316.109	-1.51426	9.73701e-44	1.68918e-42
1360077	63.6355	-1.5647	3.45991e-09	1.11725e-08
1360245	48.6147	-2.4034	1.98085e-25	1.64327e-24
1360250	309.021	-0.431795	0.00508589	0.00872228
1360264	117.947	0.591925	0.00204257	0.00371273
1360275	444.644	3.41368	5.50228e-71	2.37911e-69
1360295	2479.27	1.129	3.97605e-09	1.27383e-08
1360320	718.054	0.536955	0.0149457	0.0238608
1360356	83.955	-2.60717	1.21724e-13	5.3731e-13
1360381	1247.82	-0.233552	0.0050855	0.00872228
1360410	470.696	-0.827784	1.62098e-09	5.38049e-09
1360452	54.952	-1.68431	1.77349e-11	6.83011e-11
1360470	1255.67	0.940408	4.36173e-15	2.09992e-14
1360481	164.228	-0.415711	0.00981743	0.0161061
1360518	1474.35	0.3513	0.000221716	0.0004575
1360545	563.194	0.256409	0.0155048	0.0246913
1360559	504.117	0.419029	4.45084e-05	9.8481e-05
1360586	3483.18	0.67199	1.86525e-19	1.15591e-18
1360710	884.387	1.49621	1.96539e-29	1.94578e-28
1360731	1322.22	0.283345	0.00509198	0.00873141
1360869	1487.43	0.408245	1.13441e-06	2.94102e-06
1360872	11.3634	-2.19452	2.30259e-05	5.24947e-05
1360903	11.2511	-2.57198	1.00446e-06	2.61479e-06
1361034	2609.75	-0.601315	1.86793e-07	5.22351e-07
1361103	703.872	0.386369	0.000129707	0.000274033
1361183	36.8155	-1.3866	7.76025e-11	2.85017e-10
1361193	379.99	-0.314829	0.00193471	0.00353073
1361204	135.292	-3.91554	5.97429e-30	6.05653e-29
1361249	277.511	-0.631369	3.43344e-06	8.49616e-06
1361253	347.369	1.45967	1.03996e-33	1.24566e-32
1361258	1088.7	-0.793016	3.43747e-07	9.35369e-07
1361481	442.515	-1.02627	3.33887e-05	7.47905e-05
1361519	3630.18	6.09146	9.70846e-83	5.8022e-81
1361543	18.4718	-1.51805	0.00198885	0.00362142
1361616	172.809	-1.94003	4.8325e-05	0.000106451
1361866	788.927	0.679455	0.0216932	0.0337966
1361887	693.42	-0.955205	2.94272e-05	6.64251e-05
1361949	1038.41	0.780075	1.00085e-12	4.20179e-12
1362017	1051.41	0.743329	2.43505e-24	1.92227e-23
1362180	28.0647	-2.15954	0.0262774	0.0403059
1362225	413.967	-0.52414	2.13092e-06	5.37914e-06
1362288	937.24	2.05621	4.57835e-57	1.28724e-55
1362387	1791.3	0.799825	4.44793e-19	2.70213e-18
1362448	2473.37	-0.285032	1.19911e-05	2.81006e-05
1362497	4651.83	0.654758	2.25021e-06	5.66647e-06
1362506	325.457	0.571762	1.68149e-07	4.72182e-07
1362520	565.057	-0.231362	0.00106433	0.00200848
1362638	3297.11	-1.24558	1.30339e-15	6.48853e-15
1362740	7444.92	-1.47957	2.99397e-81	1.65904e-79
1362775	6.16612	-2.43621	9.89117e-05	0.000211517
1362790	12227	1.40702	8.0026e-06	1.90869e-05
1362797	4541.5	0.69808	1.19793e-05	2.80789e-05
1362921	38.7827	-1.36423	0.00665957	0.0112172
1362933	93.544	-5.72909	2.79943e-129	4.69934e-127
1362943	971.533	-3.27063	1.57245e-43	2.69918e-42
1362981	1019.54	-0.246591	0.00924885	0.0152566
1363054	878.25	0.643517	8.09403e-11	2.96417e-10
1363063	1006.59	0.822329	2.30364e-12	9.41161e-12
1363150	1910.94	0.289213	4.90336e-07	1.31205e-06
1363165	815.082	5.6007	1.58767e-10	5.68842e-10
1363211	432.849	0.619045	2.28644e-16	1.20054e-15
1363262	1636.14	-0.462917	3.56479e-09	1.14917e-08
1363289	28.9587	-1.25967	0.0111126	0.0180905
1363444	884.427	-3.16831	9.01311e-25	7.23012e-24
1363500	165.917	1.05181	4.04946e-09	1.29626e-08
1363539	120.787	-4.44136	3.35584e-06	8.32216e-06
1363579	2631.12	-0.303761	0.0121237	0.0196422
1363792	43.3606	-3.53633	0.000368986	0.000738683
1363839	542.867	-0.506757	0.00458937	0.00791712
1363928	333.854	-1.79167	1.51961e-50	3.38136e-49
1364035	13124.2	-0.853478	1.23221e-47	2.48071e-46
1364104	2361.41	-0.202632	0.0209466	0.0327228
1364211	6995.06	0.303392	0.00389498	0.00679772
1364265	2305.69	-0.45643	0.00508479	0.00872228
1364309	805.683	1.61251	1.28206e-53	3.1884e-52
1364318	63.093	1.8518	9.78067e-05	0.000209389
1364327	204.898	-2.52872	1.07574e-26	9.49888e-26
1364349	826.732	0.566276	1.2294e-07	3.49094e-07
1364399	54.7068	-1.28812	5.82266e-11	2.15876e-10
1364507	3489.72	0.94682	8.73985e-06	2.07542e-05
1364563	1187.61	0.340119	0.00050712	0.000994976
1364625	1601.02	3.38177	8.67185e-34	1.04309e-32
1364659	654.846	3.38316	3.56365e-86	2.39289e-84
1364688	6195.5	-1.16523	1.67966e-32	1.889e-31
1364807	213.08	0.584801	2.10104e-06	5.31076e-06
1364809	51.3313	-1.10995	0.000233285	0.000479552
1364817	650.252	-1.38959	0.00145913	0.00270654
1364860	137.552	-0.662589	0.00414401	0.00720107
1364873	674.378	-0.713337	2.58649e-05	5.86975e-05
1364923	753.512	0.406853	9.31825e-06	2.20497e-05
1365006	315.678	-0.222319	0.0208845	0.0326393
1365027	572.333	-2.70126	2.71048e-10	9.53469e-10
1365056	408.595	-0.256534	0.00649983	0.0109692
1365109	152.114	1.1281	2.99445e-08	8.99754e-08
1365111	224.657	-1.1186	1.96058e-18	1.14946e-17
1365138	1665.4	0.383154	9.82396e-05	0.000210198
1365180	198.854	-0.795682	2.16226e-09	7.09055e-09
1365250	404.996	-0.930749	3.78287e-18	2.1864e-17
1365262	377.711	-1.80661	4.87576e-43	8.20897e-42
1365292	141.508	-1.35937	1.08208e-10	3.92694e-10
1365294	31.9515	-2.61794	0.00670779	0.0112884
1365349	198.355	0.8385	6.03528e-15	2.88495e-14
1365395	1399.04	-1.77146	1.63059e-21	1.1315e-20
1365450	6570.3	-0.957305	6.26728e-62	2.04403e-60
1365458	128.838	-1.12461	1.36291e-09	4.553e-09
1365497	217.033	-1.22921	0.000488512	0.000960118
1365502	369.42	-3.99762	1.45183e-57	4.17446e-56
1365517	2672.46	1.5868	4.9418e-46	9.37053e-45
1365532	360.023	-0.620767	1.82962e-09	6.03266e-09
1365601	473.39	3.2743	3.0532e-43	5.20183e-42
1365618	6.79478	-1.95384	8.98757e-05	0.000193207
1365766	455.162	-0.675077	2.22605e-10	7.88164e-10
1365802	20.4697	-2.08022	0.00577276	0.00982496
1365808	693.367	-0.749795	1.0873e-05	2.5596e-05
1365813	828.116	0.355257	0.00075886	0.00145954
1365835	163.295	-0.920795	0.00948709	0.0156045
1365840	280.844	-0.435988	0.000279362	0.000569246
1365841	18924.2	-0.420996	0.000332331	0.000668468
1365920	1526.68	0.291345	2.21462e-07	6.14784e-07
1366033	923.511	-1.18814	1.67107e-14	7.75733e-14
1366133	539.883	-0.416746	0.010085	0.0165141
1366139	611.472	-0.737487	2.06788e-17	1.14309e-16
1366148	248.24	0.930102	9.77275e-06	2.30965e-05
1366194	281.07	2.02904	1.20204e-41	1.93257e-40
1366296	999.015	0.557355	2.55246e-09	8.33656e-09
1366340	1033.86	-0.195869	0.00833942	0.0138545
1366356	246.586	-1.16911	2.53389e-19	1.5534e-18
1366376	556.027	-2.86734	9.17746e-83	5.51372e-81
1366387	561.861	-0.4905	2.25158e-06	5.66792e-06
1366497	2871.96	-0.968204	8.52437e-28	7.85991e-27
1366514	268.412	0.516729	4.52671e-07	1.21639e-06
1366537	121.358	-0.467478	0.0137187	0.0220687
1366549	439.952	-1.55483	2.21067e-19	1.35963e-18
1366563	1148.55	0.316902	0.0177072	0.0279297
1366647	408.388	0.315187	0.00306841	0.00542701
1366687	27.3071	-5.61211	1.56259e-09	5.19725e-09
1366693	33579.1	1.9085	2.25177e-06	5.66792e-06
1366700	2335.74	-1.34519	2.7227e-11	1.03495e-10
1366719	446.204	-0.617408	6.88369e-07	1.81598e-06
1366756	1895.18	-0.794393	8.99393e-19	5.3808e-18
1366857	163.098	-0.308155	0.0306686	0.0465039
1366939	665.083	1.31367	1.96292e-05	4.50748e-05
1367016	60.0213	-0.996764	0.000621516	0.00120657
1367025	544.448	-0.701002	1.83278e-12	7.52832e-12
1367199	107.606	1.30738	0.0326398	0.049277
1367207	68.5964	-1.37616	0.00125572	0.00234947
1367223	428.918	-0.590028	3.42439e-06	8.47743e-06
1367255	167.032	-4.31375	3.11149e-110	3.62425e-108
1367286	607.748	-2.85918	8.72876e-65	3.12347e-63
1367326	9260.28	1.25264	3.31485e-51	7.5527e-50
1367505	497.328	-0.452838	1.45827e-06	3.74072e-06
1367580	364.146	-0.532071	4.47695e-07	1.20387e-06
1367627	44.7151	-1.43151	3.75466e-09	1.20663e-08
1367633	261.523	5.44466	3.67128e-43	6.23626e-42
1367679	914.995	-0.769308	3.52838e-16	1.82411e-15
1367719	240.782	0.671784	0.000377191	0.000753787
1367826	818.003	1.37859	3.78487e-24	2.97141e-23
1367844	1377.81	0.915236	8.19828e-10	2.78522e-09
1367862	3048.66	-0.640925	4.28352e-09	1.36659e-08
1368057	6209.98	0.654865	2.42821e-18	1.41635e-17
1368060	1248.95	0.419291	1.07743e-13	4.76887e-13
1368110	2001.88	1.51534	7.99441e-21	5.35856e-20
1368112	3253.64	0.80793	9.86666e-11	3.59489e-10
1368152	504.842	-0.640688	1.19815e-11	4.67267e-11
1368368	9452.05	-2.28904	9.09597e-100	8.58103e-98
1368387	5204.32	-0.719395	2.43855e-17	1.33891e-16
1368463	158.663	1.32395	3.25092e-16	1.68832e-15
1368475	2398.53	-1.54612	2.52893e-49	5.37573e-48
1368487	3494.76	-0.708613	3.7963e-10	1.31957e-09
1368492	810.493	-0.56195	6.23388e-08	1.81855e-07
1368525	148.267	-0.681096	0.011764	0.0190992
1368535	446.741	1.17954	5.66342e-12	2.25726e-11
1368542	723.877	-2.07146	5.36429e-44	9.40604e-43
1368742	364.554	0.426492	0.0141082	0.022625
1368755	2214.17	1.37865	7.23704e-27	6.45902e-26
1368883	2794.41	0.818855	3.52687e-33	4.11228e-32
1368904	3936.15	2.40541	6.27743e-15	2.99945e-14
1368942	220.044	-1.91599	1.22817e-30	1.28384e-29
1368973	33.9715	-1.78511	0.00792158	0.0131988
1368998	1092.34	0.488112	2.08259e-07	5.78977e-07
1369036	718.416	0.666188	3.54944e-17	1.93398e-16
1369070	208.636	-1.05372	4.48837e-05	9.92153e-05
1369147	60.678	-2.95929	1.63796e-09	5.43527e-09
1369295	81.9453	-3.8476	1.52447e-49	3.25877e-48
1369297	275.563	0.359572	0.000386586	0.000771617
1369306	324.487	-0.265706	0.00445926	0.00770898
1369325	5001.33	-4.09301	3.00706e-39	4.37827e-38
1369377	701.639	-0.574464	0.000748158	0.00143993
1369414	657.859	-0.244344	0.0205061	0.0320698
1369466	526.858	-0.647267	1.13994e-10	4.13091e-10
1369521	1380.62	-1.57447	1.29882e-44	2.33113e-43
1369598	697.872	-0.586432	2.3328e-14	1.07548e-13
1369708	1969.81	-0.25383	0.000545522	0.00106574
1369800	213.808	-1.0971	0.000125698	0.000265859
1369872	1205.08	-0.641754	1.59039e-08	4.86189e-08
1369978	35.0752	-1.96631	1.68341e-06	4.29314e-06
1370017	662.18	-0.572703	0.000113982	0.00024202
1370040	90.4806	-0.906957	0.00117295	0.00220327
1370067	898.266	0.372861	0.00135793	0.00253115
1370079	159.347	-0.708516	2.55989e-06	6.41658e-06
1370097	1553.99	-1.40505	6.81942e-23	5.05151e-22
1370182	649.861	-0.297786	0.0101135	0.016556
1370208	1030.26	0.369918	1.22829e-06	3.17286e-06
1370261	215.327	0.287872	0.0205664	0.0321552
1370267	5993.85	0.939388	1.46867e-05	3.41096e-05
1370343	114.615	-4.00281	1.86586e-50	4.13568e-49
1370356	751.971	-3.85816	3.42467e-73	1.57632e-71
1370409	640.056	-1.46185	2.65713e-21	1.82828e-20
1370469	133.465	-0.705326	0.0158842	0.0252427
1370489	458.983	-0.336083	0.000253065	0.000518066
1370615	924.432	0.295185	0.00196695	0.00358671
1370696	226.111	-1.44226	0.00018641	0.000387379
1370719	1584.5	-0.685528	1.18832e-09	3.9955e-09
1370744	82.6438	-3.04425	2.56992e-66	9.49374e-65
1370793	1867.38	1.3736	1.65207e-15	8.15321e-15
1370916	333.061	0.511175	0.00611961	0.0103739
1370951	557.373	0.325696	0.0227208	0.0352533
1370995	138.342	-2.50381	1.16103e-18	6.90628e-18
1371085	306.767	-0.517209	1.07347e-06	2.79e-06
1371135	4347.67	1.40661	2.31343e-56	6.33282e-55
1371143	368.105	-2.25039	0.00579858	0.00986449
1371182	2592.74	0.610604	5.99772e-17	3.2386e-16
1371217	9622.31	-4.47447	6.37347e-54	1.60249e-52
1371392	6005.01	0.807244	1.29768e-14	6.07093e-14
1371453	199.803	0.425645	0.0120956	0.0196012
1371527	42.137	-2.42673	0.000641377	0.00124322
1371530	93.7858	1.30005	5.32109e-09	1.6877e-08
1371713	776.606	-0.993953	3.35452e-15	1.62254e-14
1371990	38.3262	0.673814	0.028304	0.0431535
1372049	1696.69	0.831817	3.20168e-18	1.85613e-17
1372056	41.5329	-1.42304	5.65846e-06	1.37195e-05
1372059	43.5426	-1.97149	1.50693e-05	3.49767e-05
1372100	379.347	2.00117	5.78159e-49	1.21991e-47
1372116	275.066	0.489596	3.82683e-05	8.50366e-05
1372122	1234.79	-0.401477	0.000662974	0.00128247
1372134	87.8838	-0.945804	1.49149e-11	5.78502e-11
1372246	834.373	0.222501	0.0174166	0.0274866
1372401	58.3157	-1.92931	0.000844303	0.00161788
1372492	26.7149	-1.53617	0.0266553	0.0408489
1372550	249.699	-0.736476	8.85346e-07	2.31317e-06
1372563	353.551	-1.54952	1.25343e-32	1.41802e-31
1372566	450.388	0.77637	3.47743e-13	1.49453e-12
1372594	687.786	-1.91859	1.86282e-32	2.09086e-31
1372613	752.623	-0.529176	2.39188e-07	6.62219e-07
1372622	7.99038	-2.1141	9.1694e-05	0.000196894
1372664	34.7165	0.957893	0.0184917	0.0290989
1372666	33.9381	0.770294	0.026768	0.0409868
1372713	511.869	-0.723144	5.37892e-15	2.57552e-14
1372926	378.499	-0.987433	1.85424e-09	6.11207e-09
1372955	830.104	-0.577582	1.07369e-13	4.75415e-13
1373133	219.856	-1.35408	5.01094e-07	1.33989e-06
1373145	507.211	-1.63107	1.12347e-14	5.2819e-14
1373181	1006.78	0.604958	1.32236e-09	4.42662e-09
1373222	1855.46	1.01878	2.09794e-52	4.96845e-51
1373260	1214.65	-0.280521	0.00053628	0.00104859
1373264	304.508	-1.23756	2.14219e-32	2.39737e-31
1373296	2124.03	2.63796	1.85214e-13	8.08804e-13
1373425	660.748	0.640289	2.54299e-05	5.77445e-05
1373480	240.738	-1.41704	1.39086e-10	5.01157e-10
1373525	411.555	0.223097	0.00836838	0.0138986
1373542	412.113	-0.289682	0.0143206	0.0229432
1373553	178.612	-0.5733	0.000320067	0.000645621
1373582	68.6704	-2.30961	0.000330494	0.000665007
1373618	366.606	0.627174	1.67543e-14	7.77125e-14
1373746	46.1776	-2.62618	5.54059e-08	1.62377e-07
1373768	20054.6	-0.333614	0.00685437	0.0115181
1373874	2455.11	2.70865	4.8736e-53	1.19127e-51
1373922	217.465	0.888422	0.0173286	0.0273591
1373983	516.875	-0.581525	2.04619e-09	6.71766e-09
1374022	123.41	2.52694	1.50258e-13	6.59942e-13
1374032	126.941	-0.927224	4.24418e-08	1.2587e-07
1374041	693.32	0.511297	2.00567e-08	6.0874e-08
1374048	773.566	-6.72121	4.25384e-17	2.30678e-16
1374135	563.875	-1.36997	2.26177e-08	6.84105e-08
1374151	188.623	-2.74577	7.48348e-16	3.79493e-15
1374170	2661.32	2.68579	2.5939e-19	1.58833e-18
1374227	2232.49	0.545498	0.000344066	0.000690612
1374232	2524.95	4.21955	1.04613e-41	1.69143e-40
1374450	491.522	-0.3461	0.010804	0.0176258
1374463	4188.27	1.54438	3.9085e-15	1.88569e-14
1374570	378.85	1.31272	6.86803e-23	5.08421e-22
1374601	2207.75	0.427593	9.20416e-06	2.17978e-05
1374655	421.982	-0.714913	4.36071e-14	1.97295e-13
1374693	26.5106	-2.63938	0.00990404	0.0162318
1374824	49.2086	-1.65022	3.45524e-05	7.7185e-05
1374875	88.5338	-0.517115	0.00617127	0.0104502
1374885	479.385	-1.3926	5.26173e-28	4.8911e-27
1374988	801.021	-0.304014	8.76856e-06	2.0818e-05
1375001	34.506	1.90854	1.38445e-07	3.91078e-07
1375008	1164.32	-0.405396	0.000131431	0.000277471
1375047	1012.37	-0.483036	9.15913e-06	2.17002e-05
1375115	91.9714	-3.39885	2.35053e-18	1.37385e-17
1375147	290.235	-0.893479	2.43143e-14	1.1196e-13
1375186	9293.67	1.098	3.30127e-11	1.24875e-10
1375392	2983.35	-1.83442	1.88584e-25	1.56673e-24
1375399	385.442	-1.69342	5.44396e-05	0.000119345
1375416	224.66	-0.847761	0.00534825	0.00914749
1375469	17.0444	-2.78056	0.00543209	0.00927728
1375481	137.089	-0.891285	6.99021e-10	2.38402e-09
1375552	1912.2	0.338912	7.77823e-06	1.85867e-05
1375585	685.323	-0.275595	0.00508203	0.00871958
1375619	85.144	1.3576	0.000106725	0.000227288
1375653	854.401	1.32085	3.1366e-22	2.24197e-21
1375698	5225.4	0.285722	0.000127784	0.000270071
1375710	694.323	-0.883863	1.45765e-08	4.46806e-08
1375715	595.981	-0.356694	0.000824996	0.00158248
1375802	19.7991	0.956791	0.0254162	0.0390795
1375812	111.139	1.13767	1.11416e-07	3.17239e-07
1375836	495.219	0.585763	7.18098e-08	2.08365e-07
1375876	3.81419	-1.73225	0.0200935	0.0314719
1375964	11341.8	2.03257	9.40795e-18	5.29545e-17
1375971	265.816	-0.761891	0.0142663	0.0228625
1376005	140.124	-2.03042	7.52863e-25	6.07774e-24
1376077	150.297	-2.87364	7.69913e-08	2.2289e-07
1376086	22961.9	2.1298	5.39041e-07	1.43665e-06
1376132	5467.87	-1.75986	5.81721e-05	0.000127258
1376167	288.215	1.91383	8.7784e-06	2.08327e-05
1376181	807.371	0.692203	2.40578e-09	7.86875e-09
1376187	446.697	-0.520452	3.80494e-09	1.22038e-08
1376222	715.892	0.679134	4.10167e-12	1.64514e-11
1376229	484.799	-0.571251	5.3559e-11	1.98951e-10
1376269	166.921	-0.981859	8.75662e-08	2.52098e-07
1376283	497.254	-1.45762	8.83631e-44	1.5423e-42
1376320	239.946	-0.352434	0.0277891	0.0424397
1376338	76.2023	-2.21176	9.9126e-25	7.92938e-24
1376427	463.34	0.426754	5.3464e-05	0.000117341
1376440	886.686	5.89666	1.14936e-25	9.6258e-25
1376476	1202.05	-0.308562	0.0138063	0.0222001
1376499	961.832	-1.81088	7.38036e-48	1.49374e-46
1376571	476.089	-1.25508	3.65533e-06	9.02761e-06
1376699	66.6262	-2.28212	5.64794e-06	1.36998e-05
1376780	1963.99	0.974152	0.0135393	0.0217953
1376807	153.406	0.75473	0.0168082	0.0266
1376907	1774.42	0.425225	0.0156813	0.0249446
1376919	135.2	1.03371	6.0418e-07	1.60165e-06
1376994	1603.93	1.16446	1.40656e-34	1.73577e-33
1377002	1966.99	1.34604	1.54533e-19	9.62356e-19
1377029	191.591	-0.663104	3.1332e-07	8.56454e-07
1377103	110.007	-1.90502	1.38465e-28	1.31935e-27
1377153	1189.73	0.174501	0.0228768	0.0354759
1377288	863.526	0.579143	1.43816e-10	5.16894e-10
1377367	296.417	-0.410303	1.79793e-05	4.1453e-05
1377429	314.505	0.45286	0.000827768	0.00158726
1377456	210.988	2.68455	3.42715e-30	3.5086e-29
1377489	1363.15	0.935897	2.71036e-51	6.18776e-50
1377508	32.844	-5.97068	2.16568e-25	1.7953e-24
1377522	762.652	-1.46886	2.50391e-34	3.05365e-33
1377545	130.036	-1.94037	1.35813e-07	3.84025e-07
1377562	9601.73	1.66886	5.41837e-33	6.20991e-32
1377565	83.1644	-2.1376	0.026121	0.0400876
1377588	398.337	1.70775	1.58359e-10	5.67556e-10
1377605	519.629	0.326156	0.00215952	0.00390584
1377712	2197.93	-1.08448	9.83679e-18	5.52322e-17
1377806	15409.9	4.07164	1.45087e-98	1.33562e-96
1377814	114.755	-1.57752	2.94654e-21	2.0201e-20
1377833	155.467	0.959107	0.0244952	0.03776
1377842	1007.09	0.48275	0.000296528	0.000601754
1377870	11.9385	1.23343	0.00517591	0.00886733
1377941	624.814	-0.592143	1.86203e-05	4.2853e-05
1377945	20.9967	-1.56861	0.000880465	0.00168266
1377954	2829.6	-0.98197	2.42811e-27	2.2015e-26
1378007	657.467	-1.11364	1.01364e-16	5.41448e-16
1378062	1512.09	0.314021	0.00425621	0.00738481
1378068	1878.2	-4.66154	6.77114e-137	1.31004e-134
1378072	30.2818	-4.18118	2.69417e-40	4.11149e-39
1378100	1210.58	-0.308068	2.60437e-06	6.52093e-06
1378111	70.752	-3.08816	6.91111e-43	1.15675e-41
1378122	11.1417	-2.78703	0.0053002	0.00907073
1378127	672.107	0.180461	0.015235	0.0242989
1378134	2376.56	-2.50343	1.14487e-74	5.40031e-73
1378177	345.224	-1.28054	1.91645e-33	2.26462e-32
1378180	746.013	-7.60517	2.85512e-26	2.47842e-25
1378249	8174.8	-0.671442	5.48179e-13	2.32966e-12
1378423	7000.93	1.25507	3.85786e-28	3.60667e-27
1378442	5.43896	-1.33709	0.0131935	0.0212688
1378447	376.125	0.440035	1.25339e-05	2.93367e-05
1378462	58.6225	-0.747651	0.0273506	0.0418116
1378485	1001.06	0.785632	5.47356e-21	3.69271e-20
1378526	186.97	-1.26129	1.93625e-19	1.19731e-18
1378545	2080.52	1.68046	1.53654e-51	3.51496e-50
1378572	173.104	-2.71376	3.55357e-82	2.06959e-80
1378700	183.981	1.0706	3.81279e-08	1.13743e-07
1378750	11.2638	-2.78222	2.82029e-10	9.90572e-10
1378752	1838.83	0.300226	0.00301539	0.00534317
1378819	11081	-0.571557	8.20866e-05	0.000177063
1378979	655.213	0.467249	1.72594e-05	3.98575e-05
1378995	2172.28	-1.27494	1.39275e-47	2.78779e-46
1379016	455.303	0.3447	3.20775e-05	7.20655e-05
1379047	220.161	0.75647	6.54991e-12	2.59879e-11
1379057	318.4	2.68851	1.81354e-18	1.06544e-17
1379085	951.055	0.327857	8.19806e-05	0.000176901
1379184	5073.42	-0.583409	9.23535e-11	3.37133e-10
1379197	2768.51	-0.648064	0.000238771	0.00049021
1379248	5120.62	1.27748	2.70877e-16	1.41319e-15
1379339	610.148	-0.522975	1.34053e-10	4.8394e-10
1379347	67.4701	-3.36132	4.39086e-08	1.30051e-07
1379351	8973.9	1.4279	1.11592e-05	2.62482e-05
1379354	2678.22	1.44337	3.23417e-29	3.17438e-28
1379417	626.066	-0.202961	0.0294886	0.0448339
1379509	1271.17	0.63266	1.8752e-11	7.20076e-11
1379569	26.6752	-1.31585	3.29865e-05	7.39185e-05
1379598	18.7022	0.704674	0.0152685	0.0243421
1379602	8.65981	-3.4171	6.33229e-05	0.00013805
1379674	20.0276	-2.05971	0.0027672	0.00493171
1379688	44.8704	-2.38661	0.021762	0.0338853
1379739	266.469	-0.424218	0.00528574	0.00904735
1379809	287.269	-2.09723	1.68398e-30	1.74751e-29
1379829	104.685	-1.53773	3.03719e-16	1.58092e-15
1379837	26.3588	-1.86152	3.46754e-11	1.31023e-10
1379840	6998.85	2.22224	1.15288e-68	4.58541e-67
1379894	1076.71	0.449312	0.000180725	0.000376525
1379970	1656.92	0.832464	7.57715e-08	2.19582e-07
1380020	913.702	3.08895	2.43736e-30	2.51105e-29
1380085	494.04	-1.0895	1.28466e-26	1.1289e-25
1380115	666.288	0.485567	1.8729e-07	5.23615e-07
1380177	2920.68	0.666535	4.0585e-06	9.98443e-06
1380211	19.0733	-2.06173	0.00071883	0.00138605
1380227	52.2708	3.28725	7.28304e-14	3.24749e-13
1380311	599.076	1.55873	5.26961e-45	9.54804e-44
1380357	490.326	-0.677712	1.70359e-13	7.45933e-13
1380419	59.3572	-1.0989	0.0146809	0.0234677
1380428	1021.44	1.75536	6.99147e-61	2.19252e-59
1380478	462.953	-0.250131	0.0239406	0.036995
1380598	54.356	-0.638559	0.0312994	0.0473752
1380607	203.088	1.60392	2.19708e-12	8.99557e-12
1380639	1288.52	-1.61812	3.19054e-52	7.49383e-51
1380743	458.499	1.48596	6.56618e-07	1.73462e-06
1380827	9.24041	1.53473	0.00263374	0.00470855
1380992	2776.69	0.363053	5.34802e-06	1.29944e-05
1381006	94.1697	-3.25239	9.83057e-08	2.81243e-07
1381016	390.165	-1.20054	1.2125e-23	9.28902e-23
1381026	748.44	0.571253	1.04285e-13	4.62298e-13
1381032	155.235	4.87198	2.16288e-19	1.33167e-18
1381038	1094.93	1.11912	4.05907e-40	6.12887e-39
1381061	2727.47	-0.495393	1.98416e-09	6.52151e-09
1381090	625.804	-0.594245	3.82772e-10	1.33009e-09
1381209	1016.4	-0.433181	1.37232e-08	4.21784e-08
1381438	379.949	0.841096	3.21368e-20	2.07724e-19
1381524	612.866	-0.623701	1.50215e-12	6.2127e-12
1381561	539.962	-0.557028	8.8428e-10	2.99883e-09
1381594	1049.55	-0.384709	8.42694e-06	2.00403e-05
1381604	488.993	-0.595996	1.73459e-09	5.74091e-09
1381695	1051.84	0.937006	7.63983e-16	3.86498e-15
1381758	394.68	-3.37601	2.12963e-42	3.51296e-41
1381759	1032.05	-0.806378	1.37486e-06	3.53468e-06
1381769	779.601	-4.06637	2.86362e-66	1.05446e-64
1381800	575.273	1.35714	2.1269e-09	6.97861e-09
1381853	751.333	-0.422416	1.65865e-10	5.93525e-10
1381900	68.3389	0.807342	0.000249779	0.000511522
1382004	184.602	-0.582481	9.60095e-05	0.000205735
1382007	152.812	0.45647	0.00128925	0.00240824
1382031	4.71328	-3.96012	3.73998e-08	1.11671e-07
1382080	1825.13	-1.07957	1.19548e-32	1.3538e-31
1382101	523.687	0.512977	4.53917e-05	0.000100183
1382140	271.413	0.704306	1.8036e-09	5.95548e-09
1382236	1190.98	-0.802639	9.8999e-09	3.08258e-08
1382245	1000.13	-1.64237	6.41188e-74	2.99966e-72
1382285	151.502	-0.773632	1.29077e-06	3.32598e-06
1382313	35.0355	-1.23048	1.14386e-05	2.68777e-05
1382431	68528.1	-0.454952	1.7868e-11	6.87903e-11
1382443	1197.1	-1.12579	9.65905e-05	0.000206902
1382519	50.1971	-3.44879	0.000429283	0.000851035
1382570	1708.34	0.234443	0.00206952	0.00375872
1382617	140.636	-6.08848	2.34331e-10	8.2814e-10
1382672	259.904	-1.13356	6.71548e-12	2.65894e-11
1382688	768.462	-3.53682	2.2661e-176	1.07781e-173
1382732	248.109	-0.371148	0.00142128	0.0026419
1382775	3564.42	0.194738	0.00240724	0.00432463
1382918	5673.87	-0.434319	0.0137632	0.022134
1383001	0.965626	-2.7993	0.0184259	0.0290033
1383031	3502.73	-0.266626	0.00322349	0.00568105
1383197	807.575	0.346637	0.000278707	0.000568012
1383244	337.469	-1.12407	0.0010383	0.00196163
1383246	232.004	-0.960553	0.0108361	0.0176705
1383286	53.8037	-1.87641	1.78239e-14	8.2506e-14
1383313	5139.2	1.07982	2.66527e-21	1.83278e-20
1383370	101.251	-1.09185	2.34431e-10	8.28237e-10
1383457	84.5494	-2.69999	7.64372e-24	5.9235e-23
1383462	1442.45	5.77185	1.43019e-39	2.10382e-38
1383483	555.923	-0.692111	5.24643e-15	2.51525e-14
1383492	792.24	0.936613	1.52974e-08	4.68023e-08
1383614	583.52	-1.09279	7.30055e-33	8.31694e-32
1383741	720.83	4.29447	5.73109e-86	3.82575e-84
1383835	75.7405	-0.907179	0.0119279	0.019346
1383935	42.1564	-2.60047	1.20336e-05	2.81944e-05
1384066	2272.07	-0.404492	4.71984e-08	1.39221e-07
1384074	28743.3	-0.339456	1.7262e-06	4.39541e-06
1384104	746.528	0.46037	0.000323466	0.000652225
1384109	840.877	-0.281656	0.00010793	0.000229683
1384157	566.786	4.49687	2.86137e-194	1.92132e-191
1384160	899.881	0.894837	3.35e-23	2.50591e-22
1384248	1030.66	-0.962685	3.59718e-17	1.95906e-16
1384257	409.305	-0.384463	0.00356571	0.00624847
1384442	205.407	-0.609533	1.01771e-06	2.64718e-06
1384482	1044.8	0.92668	1.05411e-17	5.91288e-17
1384491	753.763	1.60663	1.28725e-32	1.45341e-31
1384539	1774.76	-0.787962	3.45775e-17	1.88582e-16
1384651	2556.56	0.67144	2.48801e-23	1.87586e-22
1384657	183.846	-2.92217	5.55207e-05	0.000121621
1384767	710.654	-0.986749	4.90334e-26	4.19263e-25
1384775	347.154	-1.31544	7.29787e-23	5.39192e-22
1384833	33.1038	1.0247	0.0262017	0.0402006
1384878	351.136	-0.367676	0.0101831	0.0166604
1384994	657.903	0.311872	0.00298536	0.00529653
1385014	1507.29	-0.695533	4.70821e-21	3.18767e-20
1385020	1977.63	-1.19386	2.54547e-64	8.94048e-63
1385030	2964.19	1.29352	2.65163e-58	7.80113e-57
1385035	119.915	-0.505642	0.00342208	0.00600878
1385063	589.986	0.307221	0.0160302	0.0254393
1385076	538.316	-0.537385	3.49325e-07	9.50095e-07
1385183	241.437	2.13699	2.06765e-23	1.56929e-22
1385426	684.945	-0.323761	0.000108414	0.000230671
1385506	246.253	2.53767	7.44226e-14	3.3159e-13
1385582	1788.7	0.746804	9.12809e-05	0.000196044
1385627	411.955	-1.26696	7.15449e-27	6.39534e-26
1385661	228.909	-1.95426	0.00155607	0.00287373
1385707	274.198	-0.285629	0.0103638	0.0169415
1385726	48.2809	-1.70588	5.28283e-18	3.02728e-17
1385755	1304.98	-0.71866	4.90039e-07	1.31156e-06
1385798	901.315	4.77165	1.08136e-33	1.29119e-32
1385851	3285.3	-0.239822	1.05008e-05	2.47606e-05
1385863	1117.05	-0.562328	0.0101521	0.0166145
1385881	142.151	-3.00825	0.00109356	0.0020599
1385889	931.236	1.1117	5.39561e-18	3.08881e-17
1385957	16.9601	-1.88426	0.0206415	0.0322682
1386130	126.511	-2.08616	0.000243791	0.000499978
1386150	207.061	-1.56703	6.0444e-13	2.56113e-12
1386197	1044	-0.309978	0.00311052	0.00549808
1386241	515.248	-0.784124	0.00239069	0.00429624
1386373	158.99	4.513	8.28861e-33	9.40501e-32
1386412	295.96	-0.375131	0.00129626	0.00242054
1386443	111.499	0.928063	0.00209567	0.00380139
1386453	35.0194	-2.03532	2.427e-07	6.70966e-07
1386575	229.145	-2.14657	2.15267e-86	1.47142e-84
1386588	3937.26	3.68426	3.77824e-40	5.71239e-39
1386627	1261.66	-1.08891	3.17739e-27	2.86945e-26
1386647	1727.98	0.748245	0.0228131	0.0353868
1386661	26.2647	1.71167	1.82815e-05	4.21242e-05
1386663	267.011	-0.605581	6.03787e-08	1.76362e-07
1386776	347.318	0.470546	3.79582e-05	8.43985e-05
1386779	1056.62	0.489492	7.67898e-15	3.65079e-14
1386807	2092.27	-0.428855	2.07429e-11	7.94296e-11
1386854	51.3187	-2.00007	0.00151674	0.00280519
1386918	727.848	-0.800441	9.48371e-13	3.98882e-12
1386939	159.295	-1.19545	1.20077e-18	7.13523e-18
1386950	184.989	-3.10178	1.55484e-38	2.21579e-37
1386974	206.394	0.975111	2.11782e-08	6.41586e-08
1387047	442.803	1.52086	8.23285e-40	1.22367e-38
1387115	1077.44	1.00494	2.47786e-52	5.85605e-51
1387164	2230.14	0.27665	0.00935967	0.0154171
1387181	2892.63	3.1325	6.60042e-19	3.97803e-18
1387299	9.6681	-1.31959	0.0088631	0.0146584
1387328	998.329	-4.39456	7.6234e-167	3.00073e-164
1387399	231.927	0.753836	0.00268671	0.00479201
1387432	12.9876	1.34918	0.00340958	0.00598959
1387587	51.6249	-2.2896	1.69869e-08	5.18188e-08
1387688	524.436	-0.392215	9.65376e-05	0.000206827
1387787	3613.89	0.212517	0.00988675	0.0162105
1387974	607.241	-0.887179	6.6588e-23	4.93893e-22
1388014	38.4951	-0.740683	0.00884443	0.014636
1388043	331.488	-0.818247	1.64797e-13	7.21857e-13
1388116	2399.55	-0.659631	6.09233e-05	0.000132971
1388126	917.446	4.54835	3.52054e-39	5.11285e-38
1388182	1586.72	2.11522	3.3971e-52	7.96261e-51
1388255	327.418	-0.518883	7.82909e-07	2.05541e-06
1388337	50.4668	1.69556	0.000216543	0.000447391
1388400	87.9045	-0.974246	0.00126851	0.00237145
1388546	361.396	4.74081	3.36223e-19	2.0524e-18
1388721	1171.79	-0.505158	4.53417e-08	1.34122e-07
1388805	486.419	3.43081	1.56329e-11	6.0512e-11
1388821	2138.56	-0.602991	3.98862e-07	1.07738e-06
1388838	5478.02	-1.01758	5.49418e-13	2.33406e-12
1388848	502.379	0.97274	1.38076e-12	5.72725e-12
1388972	821.117	2.09969	1.97899e-16	1.04343e-15
1389137	468.141	2.1569	7.13563e-16	3.62498e-15
1389272	711.372	-0.319044	2.07477e-05	4.74982e-05
1389330	2.19595	-2.77374	0.00347352	0.00609253
1389354	1810.92	1.1414	2.59761e-75	1.26717e-73
1389414	360.595	-1.34575	0.00070757	0.00136573
1389448	651.193	-0.501798	0.00022575	0.000465403
1389450	803.173	1.84428	3.85544e-53	9.46449e-52
1389509	113.285	-1.2492	3.18768e-15	1.54577e-14
1389512	1.9935	-1.96411	0.0175407	0.0276749
1389606	920.437	0.789077	5.08202e-23	3.77924e-22
1389670	524.129	-0.321542	0.000424469	0.000842517
1389679	1108.48	-1.93323	1.24808e-61	4.00193e-60
1389682	1420.63	2.26868	1.2588e-116	1.65163e-114
1389711	223.72	-0.981359	1.59477e-17	8.86284e-17
1389761	778.507	1.19815	1.66118e-32	1.87005e-31
1389798	2663.67	-1.60961	1.19898e-28	1.14626e-27
1389831	1509.08	-2.1819	5.3113e-08	1.56018e-07
1389923	533.295	2.75949	1.99256e-13	8.67141e-13
1389979	439.302	-0.50239	0.000221644	0.000457434
1390052	46.8024	-0.866687	0.0018522	0.00338828
1390055	953.397	-1.76976	2.48729e-73	1.14949e-71
1390197	3936	-1.14394	9.19846e-36	1.17582e-34
1390214	48.8946	-1.22806	4.07287e-05	9.0363e-05
1390361	871.934	0.374589	0.000328258	0.000660859
1390373	450.414	-0.278356	0.00636741	0.01076
1390474	949.596	-2.30195	2.04304e-36	2.66225e-35
1390506	50.3895	-2.066	1.67218e-10	5.9818e-10
1390517	984.674	0.771813	1.91544e-09	6.3029e-09
1390521	1222.13	1.32937	7.66761e-15	3.64691e-14
1390582	292.834	0.358851	0.00130279	0.00243195
1390652	529.676	-1.07699	3.54128e-17	1.93045e-16
1390682	513.809	-0.355704	8.15135e-06	1.94132e-05
1390719	11495	-0.72048	3.89445e-12	1.56532e-11
1390728	459.634	-0.302353	0.000131811	0.000278221
1390733	209.143	0.415794	0.00922332	0.0152189
1390768	1949.62	-0.556835	3.89823e-11	1.46762e-10
1390952	2.29486	-3.72241	0.000961808	0.0018274
1390986	24527.4	2.93426	3.11408e-09	1.00929e-08
1391128	1644.75	-0.502157	4.62727e-11	1.72785e-10
1391134	25631.8	2.86602	4.21577e-71	1.84379e-69
1391229	310.348	-0.699997	7.08459e-09	2.2241e-08
1391253	812.561	-0.746545	6.28001e-28	5.81397e-27
1391285	1969.8	-1.47674	1.86377e-49	3.96919e-48
1391294	1613.99	1.06484	8.74597e-23	6.45765e-22
1391405	1196.65	1.00592	8.79596e-21	5.88201e-20
1391444	47.2586	-2.30364	0.0122152	0.0197839
1391507	60.1007	-3.82859	3.60708e-05	8.03253e-05
1391513	916.682	-1.74565	1.18234e-10	4.27916e-10
1391583	926.888	0.385533	0.000432526	0.000857018
1391658	1705.56	-0.338872	6.3874e-07	1.68935e-06
1391758	7379.76	-0.579949	0.00150924	0.00279263
1391804	233.351	-2.23793	8.273e-15	3.92666e-14
1391810	2951.72	0.337849	0.0150754	0.0240612
1391816	940.787	0.526737	1.7879e-07	5.0071e-07
1391899	324.565	-3.76547	1.55299e-05	3.60019e-05
1391966	4154.12	1.33434	5.86213e-60	1.81345e-58
1391973	65.9858	-1.75141	4.9547e-08	1.45918e-07
1391998	14.0023	-2.62225	0.0112549	0.0183091
1392018	503.964	-1.10856	5.83814e-08	1.70878e-07
1392021	336.351	0.612098	0.00107867	0.00203386
1392067	186.465	-0.854183	1.39312e-09	4.6485e-09
1392074	169.073	-1.43468	8.05025e-18	4.55822e-17
1392103	9150.21	0.905529	6.30967e-05	0.000137583
1392129	24.7656	-3.59481	7.35992e-06	1.76203e-05
1392141	164.223	0.648699	0.00361428	0.00632971
1392237	350.609	-5.32128	1.78335e-17	9.87721e-17
1392316	159.947	-4.09524	2.09476e-05	4.78904e-05
1392327	83.3568	-3.05159	7.2459e-32	7.9226e-31
1392374	912.933	-0.37222	0.000167166	0.000349232
1392393	3493.51	2.26532	1.07405e-68	4.28679e-67
1392411	1670.47	0.479915	7.36486e-06	1.76284e-05
1392454	7108.61	-1.50074	5.18853e-21	3.50664e-20
1392520	798.115	-0.237169	0.00226349	0.00408372
1392552	774.769	3.21909	1.21763e-161	4.34352e-159
1392577	4.94321	-1.7603	0.0162513	0.0257722
1392593	234.441	0.534094	0.0271898	0.0415936
1392716	216.795	-2.67784	7.92945e-49	1.66387e-47
1392746	1989.86	1.52036	1.14542e-53	2.85481e-52
1392772	1329.23	1.99998	4.27663e-16	2.19801e-15
1392814	1913.13	-0.887741	3.23031e-31	3.4656e-30
1392826	157.332	-1.68309	3.23172e-48	6.59931e-47
1392991	1091.26	-0.418814	2.0216e-09	6.63884e-09
1393029	78.3264	1.30879	5.87863e-05	0.000128454
1393075	145.834	-1.023	1.81036e-09	5.97608e-09
1393096	6.3639	-1.65944	0.00363644	0.00636655
1393153	952.317	-2.84384	1.44386e-72	6.54032e-71
1393292	48.8601	-1.65346	3.89736e-14	1.77174e-13
1393320	30.1812	-1.48827	0.0066261	0.0111655
1393405	55.4084	-2.89742	2.93973e-07	8.06272e-07
1393427	1721.68	-1.83921	0.0312663	0.0473349
1393432	204.601	0.82533	6.749e-18	3.84239e-17
1393483	192.762	-1.39945	0.000390545	0.000778839
1393696	12.9586	-2.54832	0.013022	0.0210129
1393736	203.081	-0.548398	0.000176821	0.000368726
1393740	529.656	-0.490235	3.78103e-07	1.02422e-06
1393754	1234.99	3.40016	6.97555e-155	2.15205e-152
1393760	370.19	-3.62358	5.13385e-51	1.16276e-49
1393798	1011.09	0.832746	4.22779e-10	1.46248e-09
1393893	108.628	2.09029	4.12728e-07	1.11299e-06
1394045	645.458	0.674511	6.11381e-06	1.47452e-05
1394066	92.2426	-1.88962	3.5872e-05	7.99295e-05
1394102	1069.63	0.260366	0.0140734	0.0225756
1394110	26.8149	-1.27867	2.19223e-05	5.00486e-05
1394117	2052.53	-1.32672	2.00006e-34	2.45491e-33
1394171	99.6384	0.780826	0.0032985	0.00580518
1394233	3111.1	0.506797	1.52954e-08	4.68023e-08
1394253	414.3	-0.751476	3.25879e-07	8.89506e-07
1394291	711.445	-0.796307	6.62739e-06	1.59434e-05
1394330	785.595	-0.489852	1.81817e-09	6.00011e-09
1394386	844.611	0.609021	7.70348e-18	4.37271e-17
1394464	216.288	1.92996	0.0293302	0.0446167
1394518	352.861	-1.13339	1.46576e-05	3.4049e-05
1394564	365.667	-0.849541	5.03858e-07	1.34602e-06
1394626	197.853	-1.03262	0.0278029	0.0424462
1394652	1128.34	-0.31111	0.000166853	0.000348641
1394690	131.872	0.38582	0.031227	0.047288
1394793	185.232	-1.91635	2.48953e-08	7.52196e-08
1394932	3874.37	0.628336	1.49831e-11	5.80754e-11
1395033	1807.95	1.23882	1.61275e-30	1.67512e-29
1395063	780.19	1.86879	5.44601e-29	5.28624e-28
1395134	2890.73	0.991674	1.20656e-58	3.58668e-57
1395147	415.295	-2.2982	7.34856e-59	2.20317e-57
1395154	32.2464	-4.86591	4.28452e-21	2.90599e-20
1395163	346.25	0.462024	0.00449402	0.00776438
1395201	43.1721	-0.879474	0.0016012	0.00295374
1395234	1094.24	4.43752	5.04798e-65	1.82929e-63
1395292	81.1427	-2.30058	0.0217691	0.0338871
1395371	1064.89	2.67373	3.03134e-23	2.2765e-22
1395398	395.827	1.78686	4.32267e-31	4.60738e-30
1395443	14.1242	-1.72842	5.73561e-09	1.81614e-08
1395496	1106.13	-1.38966	3.88764e-57	1.10392e-55
1395526	2111.66	2.20627	2.25564e-17	1.24147e-16
1395537	118.712	-4.43715	7.68782e-07	2.02083e-06
1395561	526.881	-1.30289	7.75784e-27	6.90762e-26
1395579	249.26	-3.57873	2.57648e-12	1.04813e-11
1395629	302.958	-2.29461	2.28439e-23	1.7292e-22
1395723	292.065	-1.07348	1.47477e-16	7.82274e-16
1395733	1727.97	-1.15059	1.2337e-39	1.82183e-38
1395765	2531.06	-2.05192	3.0605e-28	2.87773e-27
1395780	899.651	0.220915	0.00919024	0.0151687
1395822	286.022	-0.777563	2.61698e-07	7.21216e-07
1395834	56.9054	-3.1924	5.95426e-19	3.59999e-18
1395861	1946.15	0.283961	0.00354848	0.00622019
1395884	99.2867	1.62694	3.01271e-07	8.25295e-07
1395916	54.1201	-2.53981	0.00964809	0.0158487
1396018	7316.7	4.62672	7.4055e-12	2.921e-11
1396020	14.6048	-0.969107	0.0255312	0.0392405
1396098	743.154	0.234497	0.00432247	0.00748838
1396139	147.825	0.953572	0.000111825	0.000237528
1396154	502.471	-0.454014	0.000144294	0.000303671
1396264	578.394	-0.416615	5.79376e-06	1.40237e-05
1396361	385.995	0.941672	4.02102e-21	2.74029e-20
1396363	19.2994	-4.26002	1.01971e-05	2.40695e-05
1396438	755.941	-0.590106	0.0214707	0.0334865
1396445	278.785	-0.65704	0.00214666	0.00388583
1396604	8690.3	0.321432	0.00213313	0.00386502
1396611	829.756	-1.63176	8.44324e-37	1.11939e-35
1396676	802.693	0.225974	0.00418829	0.00727581
1396706	1291.57	-0.732143	4.65629e-12	1.86235e-11
1407259	177.265	-1.10257	2.07209e-17	1.14487e-16
1407531	210.763	-0.58638	0.00116139	0.00218191
1407576	223.806	-1.41875	1.86725e-07	5.2229e-07
1407587	31.8898	-2.47228	0.0164458	0.0260553
1407588	151.226	2.37473	0.0138853	0.0223178
1407617	292.688	0.360609	0.00823747	0.0137011
1407661	446.386	-0.678812	6.08897e-05	0.000132923
1407718	27.9784	0.877174	0.00402046	0.00699489
1407899	9.16129	2.42793	8.90083e-07	2.32501e-06
1408048	16271.2	1.92632	1.01259e-56	2.81921e-55
1408219	1309.57	-0.496482	1.10403e-08	3.42367e-08
1408696	19.103	-2.39263	5.88193e-05	0.000128502
1408977	2.9324	-3.37119	0.00156176	0.00288377
1409043	227.03	0.491086	0.000392428	0.000782321
1409085	360.495	3.19294	7.33269e-17	3.93709e-16
1409162	25.9554	1.98411	0.00120722	0.00226465
1409192	25.9551	-1.46668	1.12535e-06	2.91818e-06
1409218	2.58033	-2.82599	0.0125715	0.0203235
1409222	103.951	0.763871	0.000146325	0.000307775
1409390	1424.4	2.5906	4.56241e-59	1.3851e-57
1410203	12.6552	2.66558	6.31572e-08	1.84195e-07
1410353	7.82504	-2.6571	7.89685e-06	1.88543e-05
1410380	30.532	-2.76023	0.00553834	0.00945136
1410392	204.144	0.567255	0.0292252	0.0444807
1410423	191.372	0.571744	0.000298646	0.000605837
1410490	4.16605	-5.52579	2.17105e-06	5.47559e-06
1410718	168.675	-1.1265	0.000354169	0.000710017
1410737	471.769	0.514286	0.0141518	0.0226886
1410782	64.9933	-4.04298	5.51119e-26	4.69129e-25
1410908	2.6822	-2.70145	0.0179811	0.0283344
1410938	72.4018	-3.83767	2.32347e-67	8.84081e-66
1411149	46.6853	-2.9813	8.1595e-12	3.20954e-11
1411183	1617.7	0.158777	0.0123601	0.0199958
1411357	474.385	-1.14382	2.04801e-30	2.11758e-29
1411485	154.194	-1.41192	5.74756e-09	1.81942e-08
1411709	6.90087	-6.16126	6.85438e-09	2.15485e-08
1411741	80.0489	-1.1533	1.0073e-13	4.46711e-13
1411841	35.9601	-3.48111	3.97013e-36	5.10925e-35
1411847	719.881	-1.08102	1.7247e-14	7.99328e-14
1411855	981.958	0.63734	1.8651e-11	7.16839e-11
1412674	680.408	-0.353732	0.0028656	0.00509832
1412731	3045.61	0.291464	0.0202284	0.0316788
1412843	2007.27	0.670463	4.35659e-10	1.50561e-09
1413078	107.937	-1.57023	0.013175	0.0212419
1413418	14.0911	-2.84173	0.00452256	0.00781132
1413485	18.5877	-0.908922	0.021178	0.0330526
1413544	1037.13	1.58882	2.10492e-33	2.47452e-32
1414357	82.6372	-1.06554	1.35146e-05	3.14963e-05
1414394	141.063	2.8817	1.60724e-15	7.93886e-15
1414504	3326.21	3.13528	6.99971e-38	9.6968e-37
1414621	171.018	-0.338239	0.0320702	0.0484556
1414716	31.478	-2.95502	0.00103408	0.00195463
1415184	22.4529	0.982144	0.0171513	0.0271016
1416332	738.922	1.10494	2.28335e-10	8.0795e-10
1416378	982.214	-1.04894	2.69238e-15	1.31004e-14
1416401	1064.8	1.15919	2.69326e-14	1.23667e-13
1416449	428.348	-0.449328	0.000853037	0.00163352
1416601	33.7011	-1.92881	4.07883e-12	1.63655e-11
1416617	1804.85	-0.582595	0.000635487	0.00123285
1416742	1093.96	-0.372411	1.10125e-07	3.1372e-07
1416796	82.9686	-1.90351	0.021482	0.0334997
1416800	23.7592	0.896305	0.0157044	0.0249779
1416923	1.43655	-3.99099	0.000914389	0.0017434
1417078	666.903	-0.447301	0.000156866	0.000328675
1417175	2.47078	-2.07103	0.0163207	0.0258679
1417419	143.577	-0.559933	0.0128457	0.0207462
1417782	11.4012	-1.14996	0.00158714	0.00292922
1417918	37.2367	-1.66281	5.05889e-10	1.73885e-09
1417919	79.2688	-2.34385	3.99102e-22	2.84557e-21
1417931	185.439	-2.43869	1.95355e-13	8.50811e-13
1418051	160.871	1.17513	0.00106929	0.00201685
1429877	144.977	-0.913358	2.97277e-11	1.12701e-10
1429934	164.292	1.16375	9.46076e-08	2.71207e-07
1429968	220.349	1.03664	0.000282397	0.000575226
1430167	8.35515	-4.34703	4.71226e-18	2.70848e-17
1430197	1.59928	-2.31994	0.0267414	0.0409571
1430444	45.8459	1.32731	7.63368e-05	0.00016516
1430522	26.0705	-0.992983	0.00714367	0.0119673
1430701	430.201	0.599729	5.25166e-07	1.39999e-06
1430811	41.3524	-2.13892	1.40569e-07	3.96786e-07
1430893	482.564	0.309073	0.000386667	0.000771645
1430967	987.263	0.356833	0.000494047	0.000970328
1431310	246.071	-1.09524	9.95475e-16	4.99927e-15
1431341	1287.37	1.43745	1.20478e-45	2.23618e-44
1431801	81.7872	1.22996	1.22187e-08	3.77577e-08
1431891	4.25607	2.93236	0.000596431	0.00116043
1431965	23.5152	-3.99081	8.94596e-05	0.000192349
1432107	709.745	0.80872	5.17457e-10	1.77647e-09
1432223	35.718	-1.20571	0.00947222	0.015589
1432453	3.67806	-4.53171	3.55226e-05	7.92283e-05
1432579	13315.9	-0.39726	0.00172001	0.00316013
1432641	278.515	-0.481821	0.000455685	0.000899939
1432825	1818.66	-0.698162	1.00365e-25	8.43023e-25
1432833	1147.36	0.322452	0.00740445	0.0123878
1432980	681.998	0.760456	7.16694e-13	3.03002e-12
1433155	154.362	3.49972	7.90653e-15	3.75585e-14
1433212	36.0509	-1.32821	0.00521333	0.00892475
1433315	14.6772	-4.635	1.03788e-05	2.44831e-05
1433443	246.281	-2.3573	2.19282e-35	2.77199e-34
1433487	5.97128	-2.7349	2.20689e-05	5.03631e-05
1433989	93.3487	-0.594749	0.028332	0.0431904
1434109	849.264	0.676942	2.72035e-05	6.15761e-05
1434243	7.08132	1.1376	0.0280766	0.0428296
1434436	62.7382	0.833993	0.0036227	0.00634348
1434478	144.465	-8.25314	1.87325e-24	1.48494e-23
1434513	9.22557	-3.56989	2.0739e-11	7.94296e-11
1434987	100.71	-3.61689	9.32466e-10	3.15942e-09
1435031	104.303	-2.47309	2.01072e-44	3.59756e-43
1435320	138.796	0.789202	0.000253944	0.000519773
1435482	43.4851	-1.531	0.000370721	0.000741637
1435483	174.501	-0.814121	1.01358e-05	2.39347e-05
1435721	138.158	-0.902588	5.85577e-09	1.85111e-08
1436003	26.6596	-1.18287	0.0108572	0.0177
1436138	24.908	-0.780823	0.0271842	0.0415907
1436344	9.57108	-3.70331	2.73713e-11	1.03975e-10
1436483	30.6088	-3.69089	4.53754e-08	1.34187e-07
1436603	430.139	-3.30448	6.17106e-68	2.40419e-66
1436628	793.775	-0.671796	0.000175787	0.000366637
1436668	4.14054	-2.44381	0.00143989	0.00267475
1436983	1.29213	-3.40175	0.00904489	0.0149439
1437232	31.9093	-1.25035	7.44446e-05	0.000161127
1437402	15.4523	-2.55607	4.23542e-10	1.46463e-09
1437432	818.396	-0.635427	1.10655e-13	4.89203e-13
1437536	798.706	-2.30357	0.000492494	0.000967444
1437683	10.4488	-2.57903	1.31005e-08	4.03839e-08
1437953	123.011	-0.653781	0.00163839	0.00301794
1438082	369.957	-0.589906	1.59737e-07	4.48892e-07
1438131	22.8727	-3.6493	3.57737e-15	1.72886e-14
1438176	16.7631	-3.72509	0.00010703	0.000227896
1438242	111.018	0.694143	0.00379095	0.00662894
1438416	179.625	-2.5705	1.22671e-68	4.86213e-67
1438879	6.16965	-2.62209	3.81599e-06	9.41218e-06
1439343	138.824	0.794308	6.52106e-08	1.89893e-07
1439461	179.308	-0.330955	0.0100198	0.0164168
1439679	18.6895	-4.06301	1.6486e-21	1.1433e-20
1439783	891.761	-0.608245	2.64944e-10	9.32572e-10
1439947	1181.22	1.10942	0.000157595	0.000329961
1440035	19.4323	1.2564	0.0140723	0.0225756
1440052	5.87519	-1.86016	0.00772399	0.0128865
1440215	79.8869	1.33263	0.000229682	0.000472485
1440349	37.3565	2.35741	7.1491e-16	3.6302e-15
1440666	142.221	0.950393	3.40413e-05	7.61625e-05
1441129	32.4124	-0.850656	0.00780326	0.0130054
1441218	319.472	1.54846	4.61163e-14	2.08482e-13
1441240	59.8718	-1.2088	1.21664e-06	3.14635e-06
1441267	945.406	-0.240263	0.00171984	0.00316013
1441627	1400.55	-3.13028	1.35897e-91	1.06984e-89
1441637	148.543	-1.50708	1.35155e-20	8.89216e-20
1441683	733.209	0.69308	5.01499e-07	1.34066e-06
1441688	26.573	-1.37201	0.00028753	0.000584951
1442139	233.565	2.54349	2.2712e-23	1.72036e-22
1442266	1177.2	-0.181624	0.0213958	0.0333834
1442351	260.646	-0.963372	5.23013e-22	3.71512e-21
1442352	320.493	1.56223	5.10618e-06	1.24332e-05
1442389	543.543	0.277213	0.00168903	0.00310622
1442407	4.7913	-3.3776	0.00182355	0.00333907
1442409	5473.75	0.992829	8.58891e-24	6.63794e-23
1442415	129.589	-1.33593	1.62809e-05	3.76818e-05
1442563	51.8443	-1.31218	3.7503e-12	1.50951e-11
1442569	294.954	-1.10569	3.2129e-14	1.46584e-13
1442573	694.254	2.59973	1.51196e-89	1.13546e-87
1442612	906.32	0.888789	7.29832e-09	2.28812e-08
1442680	515.22	-0.599903	5.17064e-11	1.92319e-10
1442683	189.174	0.485734	0.00198283	0.0036122
1442702	809.384	1.55484	1.39644e-20	9.18224e-20
1442810	672.561	-0.204224	0.0241405	0.0372786
1442916	29.664	2.27392	9.19631e-08	2.64157e-07
1442967	721.596	1.1555	1.26996e-21	8.87185e-21
1442994	112.573	1.46464	7.63495e-07	2.00767e-06
1443103	163.361	-2.27802	1.60639e-29	1.59591e-28
1443112	941.038	-0.40349	1.44604e-07	4.0777e-07
1443180	3429.22	-0.390555	0.00177579	0.00325685
1443216	131.787	-1.04365	0.00674683	0.0113474
1443303	144.673	-1.02219	0.0010273	0.00194213
1443387	1017.12	3.92191	1.21199e-100	1.19266e-98
1443421	92.8845	-2.33974	2.90239e-10	1.01816e-09
1443494	2953.21	-0.799539	3.97658e-19	2.42353e-18
1443495	637.462	-0.485161	1.19561e-05	2.8036e-05
1443568	84.8676	1.27054	2.70631e-06	6.75837e-06
1443664	691.684	-0.463891	9.69761e-05	0.000207689
1443685	528.058	-3.91455	1.74099e-63	5.89714e-62
1443688	55.2299	2.51249	6.64484e-06	1.59787e-05
1443806	3678.56	0.787433	1.92518e-06	4.87811e-06
1443812	480.501	-0.67816	2.20608e-15	1.07848e-14
1443910	2368.48	-1.21972	9.16607e-33	1.03903e-31
1443968	3844.93	-0.402952	0.00147384	0.00273248
1443987	1216.7	0.404865	1.68659e-06	4.3003e-06
1443996	464.333	-2.14625	4.22169e-75	2.04197e-73
1444006	22.897	-4.04276	4.55272e-05	0.000100463
1444037	291.542	1.30228	9.71565e-18	5.46057e-17
1444133	734.256	-1.88075	6.1028e-12	2.42645e-11
1444183	838.842	-0.987804	6.14471e-22	4.34584e-21
1444228	4539.11	0.634283	8.82118e-07	2.30579e-06
1444251	322.011	1.22774	4.22651e-09	1.34991e-08
1444287	18.1407	-2.22328	1.39661e-11	5.42808e-11
1444289	379.957	0.546857	0.000481428	0.000947336
1444314	3667.69	0.826672	0.00404989	0.00704289
1444358	32.1302	-2.17856	0.00167944	0.00308907
1444450	4011.41	1.22456	1.10636e-11	4.31912e-11
1444467	219.984	-0.283889	0.0233221	0.0360929
1444474	1177.72	0.479001	4.2603e-11	1.59447e-10
1444518	669.953	0.247397	0.00107927	0.00203466
1444527	33.2823	-1.7833	7.04857e-07	1.85861e-06
1444640	1174.89	0.272731	0.0326818	0.0493339
1444686	522.567	-0.96287	3.34591e-17	1.8257e-16
1444752	2393.44	0.902944	1.92248e-18	1.12771e-17
1444763	3862.45	1.55101	1.97609e-30	2.04692e-29
1444783	5137.11	2.72649	1.96764e-194	1.40379e-191
1444875	37.4524	-1.17304	0.00877757	0.0145317
1444928	323.84	0.40744	0.00043751	0.000866442
1445068	2613.92	0.136926	0.0224087	0.0348163
1445145	939.437	-1.15375	8.148e-05	0.000175854
1445162	2287.2	0.48654	1.63592e-05	3.78477e-05
1445276	160.251	-0.733558	4.18959e-15	2.01875e-14
1445333	3581.33	2.87283	6.18004e-44	1.08198e-42
1445338	6.52389	-2.28457	0.030629	0.0464563
1445386	35.3811	-3.18583	0.00134633	0.00251035
1445422	951.028	-0.966045	2.07533e-08	6.29382e-08
1445510	629.582	1.9891	1.70348e-28	1.61909e-27
1445525	16.7661	-2.86077	9.1209e-05	0.000195926
1445584	10.6014	-3.71318	7.99231e-08	2.31143e-07
1445664	38.8967	-0.517178	0.0216846	0.0337878
1445692	435.953	0.691275	1.44319e-08	4.42492e-08
1445765	214.353	1.20288	5.04241e-12	2.01397e-11
1445830	1247.24	0.513394	2.19749e-07	6.10474e-07
1445863	19.0945	-4.81343	7.44116e-07	1.96032e-06
1445938	40.173	-1.19887	2.96113e-08	8.89975e-08
1445953	1154.64	-0.896778	2.38774e-12	9.73778e-12
1445977	364.526	5.22654	1.36973e-181	6.79802e-179
1446058	148.625	-0.809943	1.35731e-05	3.16199e-05
1446075	840.664	-0.460408	1.77713e-06	4.52003e-06
1446091	16.5927	-1.46897	0.0315605	0.0477107
1446132	637.552	0.914407	4.93014e-10	1.69613e-09
1446136	30727.9	-1.65908	1.13299e-21	7.9247e-21
1446165	493.736	-0.253668	0.00828183	0.0137649
1446167	105.547	-1.73457	4.02496e-24	3.15339e-23
1446176	1160.98	-1.38109	1.98659e-41	3.14085e-40
1446187	249.903	0.890176	0.00260852	0.00466712
1446190	742.573	0.294031	3.43303e-05	7.6719e-05
1446213	83.2018	-2.79259	1.01913e-20	6.76361e-20
1446221	146.37	-1.0258	9.60804e-09	2.99252e-08
1446232	408.867	-1.6979	1.04269e-43	1.80611e-42
1446236	1233.25	1.28189	2.41736e-36	3.1357e-35
1446319	1082.64	-0.547641	2.76094e-11	1.04809e-10
1446329	3090.61	-0.726472	1.90233e-05	4.37275e-05
1446346	18.4596	-3.2923	7.5165e-20	4.75878e-19
1446347	46.4664	-1.33943	0.00043895	0.000869145
1446378	791.079	-0.495989	4.36423e-07	1.17439e-06
1446422	98.7072	0.920936	0.0248031	0.0381934
1446438	5592.79	5.57054	0	0
1446476	208.988	2.59974	6.33566e-26	5.3651e-25
1446501	60.1982	-3.15193	0.000714389	0.00137796
1446512	103.579	-0.973707	3.35355e-07	9.12968e-07
1446561	2683.56	1.93118	3.0156e-61	9.53546e-60
1446565	112.072	-4.38422	6.65553e-07	1.75741e-06
1446621	98.7783	-1.88578	2.64535e-26	2.30333e-25
1446683	78.7257	-0.632928	4.97009e-05	0.000109313
1446755	10.142	-2.2726	0.00148734	0.00275707
1446763	134.459	-0.691375	3.3118e-05	7.41987e-05
1446773	594.111	0.27731	0.000107502	0.000228816
1446787	683.744	2.11352	1.61559e-33	1.91903e-32
1446850	1084.28	1.40134	2.58881e-44	4.58159e-43
1446951	1103.6	0.609602	2.32422e-10	8.21902e-10
1447039	62.6045	-1.53682	4.68144e-13	1.9992e-12
1447080	42.9089	-2.81926	0.00379775	0.00663947
1447092	66.4069	0.747203	0.00143081	0.00265875
1447098	1439.76	0.745551	1.07355e-28	1.02807e-27
1447111	11.5565	-1.09743	0.0216977	0.0337991
1447116	129.529	-0.665259	0.000592164	0.00115233
1447121	749.184	-0.789978	2.11898e-10	7.51653e-10
1447187	46.9735	-1.316	0.0161379	0.0255996
1447199	97.6319	-2.09204	2.28636e-06	5.75243e-06
1447255	69.0687	-1.27819	1.79436e-09	5.92841e-09
1447337	1265.5	-1.27302	1.55869e-18	9.20932e-18
1447345	36.007	1.94654	2.04356e-10	7.25802e-10
1447377	66.2586	1.08369	0.0084144	0.013971
1447385	1009.67	-0.47388	2.19381e-09	7.18986e-09
1447416	1317.29	0.271747	0.0180305	0.0284083
1447448	617.506	3.02819	1.50738e-07	4.24753e-07
1447512	556.755	-1.37934	1.83665e-39	2.69825e-38
1447522	100.536	-1.801	6.38561e-14	2.8585e-13
1447536	55.3624	-2.32465	1.14522e-08	3.54659e-08
1447547	517.248	2.90618	7.0867e-17	3.8104e-16
1447584	144.527	-1.7795	2.35794e-18	1.37748e-17
1447672	58.378	-2.4565	1.88165e-12	7.72349e-12
1447710	3785.48	4.79462	2.89403e-25	2.38867e-24
1447774	172.297	-1.17167	7.64209e-16	3.86498e-15
1447814	290.3	-0.639888	1.13248e-08	3.50902e-08
1447828	1186.2	-0.212545	0.00598079	0.0101488
1447868	20138.4	-4.04829	3.50841e-32	3.87691e-31
1447953	337.663	0.859758	9.28894e-12	3.64501e-11
1448018	1371.73	1.97403	6.22739e-22	4.39886e-21
1448038	1436.41	0.675941	2.44146e-15	1.19099e-14
1448050	1284.28	-0.392888	1.499e-06	3.83915e-06
1448051	120.393	-1.16507	2.8638e-09	9.31879e-09
1448109	543.207	-2.19458	7.45632e-72	3.35094e-70
1448129	2156.51	-1.03008	5.94181e-38	8.28154e-37
1448191	44.9362	-2.63644	9.13481e-16	4.59964e-15
1448225	1724.14	0.409429	3.22153e-05	7.22896e-05
1448262	261.111	-0.403074	0.0235986	0.036506
1448279	146.651	-2.35825	0.00873845	0.0144711
1448300	1101.7	-0.678739	1.38971e-14	6.48285e-14
1448319	2713.38	2.0653	3.38513e-81	1.86673e-79
1448331	321.406	0.810678	9.6806e-10	3.27419e-09
1448348	480.271	1.45526	1.54533e-36	2.02525e-35
1448381	11.8092	-3.07348	3.51145e-11	1.32638e-10
1448407	31.7308	1.04871	0.00502082	0.00861974
1448433	2417.55	0.553455	0.019628	0.0307892
1448475	380.062	-0.407096	0.00520966	0.0089198
1448542	107.132	-1.76089	1.29448e-18	7.66812e-18
1448553	236.732	-0.625876	0.000961112	0.00182638
1448557	18.5006	-0.861187	0.00937759	0.0154444
1448558	1414.7	-0.850712	6.86277e-12	2.71349e-11
1448560	339.606	-0.326964	0.00216955	0.00392169
1448691	946.453	-0.362492	0.00733527	0.0122774
1448693	5691.94	-0.561267	1.48179e-09	4.94002e-09
1448695	89.5833	-1.40861	6.15252e-08	1.79619e-07
1448712	141.067	1.85482	0.000607511	0.00118098
1448763	458.304	0.257985	0.0182884	0.0287948
1448895	389.478	-1.25447	9.05881e-25	7.26168e-24
1448926	2258.89	0.670211	3.67784e-09	1.18394e-08
1448933	1431.01	4.0942	0.000188385	0.00039134
1448960	624.452	2.92369	4.25533e-26	3.65498e-25
1448965	537.222	1.21955	1.59231e-18	9.39342e-18
1448966	799.087	-0.617917	0.000295293	0.000599568
1449027	895.636	0.43152	0.00324763	0.00572094
1449048	164.115	-0.867029	0.000457617	0.000903129
1449220	41473	1.71362	5.28011e-06	1.28349e-05
1449292	1789.84	0.833613	2.5471e-15	1.24094e-14
1449377	235.984	-0.692971	1.33974e-05	3.1236e-05
1449386	26.7892	-3.19601	0.00128747	0.00240531
1449479	1399.84	1.19317	1.94276e-40	2.97273e-39
1449492	25.1319	-1.09326	5.41478e-05	0.000118751
1449495	3559.52	-0.502354	6.45705e-11	2.38458e-10
1449510	215.924	-1.17975	6.29837e-15	3.00819e-14
1449594	686.355	0.896862	1.87524e-05	4.31396e-05
1449603	761.201	-0.447975	5.73027e-08	1.67807e-07
1449619	645.237	2.27402	6.23165e-26	5.28094e-25
1449632	1226.59	2.19273	1.10802e-14	5.21141e-14
1449740	289.153	0.442636	0.00688433	0.0115634
1449773	158.601	-0.838362	0.00237497	0.00427
1449775	20.1739	-1.16243	0.00278862	0.00496756
1449776	61.4887	2.21935	9.8953e-11	3.60418e-10
1449798	101.54	1.25049	8.97381e-08	2.58025e-07
1449839	634.78	0.338992	0.000153801	0.000322669
1449897	295.219	1.79033	2.1023e-33	2.47399e-32
1449979	263.946	-0.36912	0.00139476	0.00259556
1450008	39.1629	-1.55597	2.05163e-08	6.22358e-08
1450179	130.908	-2.44698	1.7007e-15	8.37874e-15
1450323	34.9137	-2.23049	1.87392e-07	5.23771e-07
1450353	332.91	-1.05007	7.00935e-09	2.20115e-08
1450370	439.91	-0.452492	3.89493e-07	1.05382e-06
1450516	1250.08	-1.31426	1.91847e-82	1.12883e-80
1450601	417.143	-0.452472	2.04609e-05	4.68811e-05
1450618	269.396	-0.849866	5.99202e-18	3.41482e-17
1450619	70.9569	-2.55579	0.00189855	0.00346862
1450682	623.238	-0.964381	2.98169e-09	9.68039e-09
1450769	49.0906	-2.70119	7.72409e-18	4.38223e-17
1450817	594.462	0.642258	2.30456e-07	6.38974e-07
1450884	57.9289	-2.55668	0.0062386	0.0105564
1450926	133.194	2.01159	1.09597e-10	3.97411e-10
1450974	57.1491	-2.39041	8.62048e-19	5.17093e-18
1451021	159.264	-2.75808	3.7885e-32	4.1743e-31
1451075	129.87	-1.09771	2.67421e-14	1.22841e-13
1451108	4888.25	0.779129	0.0151945	0.0242412
1451110	112.956	-0.783983	2.91416e-07	7.99836e-07
1451197	76.9416	-0.629979	0.030379	0.0461384
1451201	2806.29	0.748289	4.61692e-08	1.36393e-07
1451206	902.717	0.793094	1.45202e-17	8.08131e-17
1451329	80.2759	-1.24318	1.7591e-09	5.81697e-09
1451333	1242.1	1.31726	3.91261e-08	1.16582e-07
1451543	76.0861	-0.377649	0.0241314	0.0372696
1451557	56.4969	1.81977	3.65416e-16	1.88658e-15
1451569	121.099	-1.81101	7.56509e-25	6.10286e-24
1451573	187.759	1.09977	0.000675099	0.00130482
1451592	523.541	0.449735	4.55147e-06	1.11396e-05
1451598	119.581	-0.679697	8.65888e-07	2.26648e-06
1451638	28.2298	-1.44427	0.0028168	0.00501619
1451656	740.083	-1.93427	2.00678e-47	3.97148e-46
1451668	1341.03	3.33417	9.92061e-183	5.14744e-180
1451738	423.524	-0.46096	8.00258e-08	2.31323e-07
1451751	491.947	0.724311	3.61906e-06	8.93996e-06
1451753	9.99572	-1.87142	0.00237972	0.00427721
1451754	945.16	0.301286	2.60606e-05	5.91062e-05
1451780	5417.6	-0.902376	1.32559e-13	5.83554e-13
1451817	100.545	-0.618762	0.000523278	0.00102421
1451822	510.537	5.77442	2.59113e-110	3.04925e-108
1451834	957.369	-1.00695	5.98928e-09	1.89122e-08
1451843	1081.49	-0.508491	3.57253e-09	1.15134e-08
1451908	9311.95	1.51661	7.7811e-68	3.02113e-66
1451930	313.545	1.8374	6.21046e-22	4.38962e-21
1451974	1363.8	0.203117	0.00535363	0.00915531
1452026	1458.8	0.726537	5.01834e-13	2.13827e-12
1452029	182.104	-1.29367	2.26471e-15	1.10572e-14
1452065	504.324	0.758687	9.47417e-12	3.71259e-11
1452068	106.68	0.356408	0.0251547	0.0386877
1452110	370.993	-1.49828	9.36047e-40	1.38766e-38
1452118	809.83	3.51505	1.00585e-66	3.75222e-65
1452120	1986.26	-0.264211	0.00365573	0.00639935
1452128	718.051	1.61795	8.88696e-44	1.54877e-42
1452154	2286.43	0.352533	0.000397944	0.0007929
1452174	53.0591	-1.90001	4.46003e-13	1.9075e-12
1452183	600.265	0.510492	2.47782e-07	6.84189e-07
1452214	503.923	1.94822	2.6044e-43	4.45048e-42
1452238	1211.75	-0.901871	1.4968e-22	1.09315e-21
1452310	1444.33	-0.938171	3.11933e-11	1.18139e-10
1452401	165.801	2.00237	7.49927e-16	3.80125e-15
1452591	19.0872	-2.08227	9.48198e-09	2.95567e-08
1452612	18.7351	-2.10218	1.08682e-07	3.0992e-07
1452614	364.515	-0.614426	1.32532e-08	4.08217e-08
1452702	452.536	0.489286	3.97598e-06	9.78987e-06
1452715	288.29	-0.360971	0.000525577	0.00102836
1452738	55.5335	-2.53913	0.0090992	0.0150271
1452879	20.4435	2.96818	0.00105035	0.00198341
1452919	421.222	-0.427903	4.40201e-05	9.74383e-05
1452924	1562.79	2.00964	8.33929e-24	6.44939e-23
1452939	5272.21	0.399599	0.000403722	0.000803573
1452957	2762.28	1.59783	4.87658e-14	2.20286e-13
1452967	7172.56	1.3422	2.19345e-93	1.8276e-91
1452978	1954.47	2.34507	7.21235e-63	2.40026e-61
1452983	203.502	-1.28329	1.18972e-14	5.57957e-14
1452985	1245.91	-1.07303	1.23103e-13	5.43185e-13
1452990	3226.09	0.534534	2.2107e-06	5.57067e-06
1453008	686.099	0.505909	1.50183e-08	4.5973e-08
1453011	796.079	1.35822	9.4622e-22	6.63458e-21
1453071	748.123	-0.579867	2.33298e-17	1.28315e-16
1453076	769.103	0.899436	3.711e-09	1.19394e-08
1453091	4669.78	-0.415332	8.39963e-06	1.99795e-05
1453096	2623.48	0.195551	0.00215458	0.00389894
1453117	12439.6	-0.25675	0.00096249	0.0018284
1453124	891.603	-0.652815	1.59543e-11	6.16932e-11
1453214	968.379	0.969741	8.64355e-13	3.64351e-12
1453233	1254	2.17746	7.84829e-92	6.26491e-90
1453237	1902.47	0.688225	9.18136e-21	6.12896e-20
1453269	100.15	-2.8927	0.00145231	0.00269562
1453297	24.723	-1.61833	3.48219e-09	1.12413e-08
1453334	3276.74	1.81187	1.31282e-15	6.5326e-15
1453350	611.292	-0.691634	6.27255e-16	3.19363e-15
1453357	11589.3	3.08286	3.0198e-71	1.33093e-69
1453422	140346	-1.34374	3.15024e-24	2.48e-23
1453468	300.873	-0.38193	0.00384859	0.00672148
1453479	1422.22	0.835986	1.80915e-18	1.06341e-17
1453495	298.282	0.394171	0.000292483	0.000594073
1453499	1954.22	1.33297	0.00057655	0.00112367
1453515	387.98	-0.607315	1.28552e-06	3.31395e-06
1453519	92.6607	-0.730255	0.00229714	0.00414117
1453553	1191.88	0.294987	0.00692319	0.0116235
1453569	380.761	-0.527839	0.0204781	0.0320303
1453570	159.106	1.2775	4.92813e-18	2.82828e-17
1453576	400.445	-1.43647	4.91801e-55	1.28465e-53
1453642	887.141	-0.987952	6.47046e-11	2.38876e-10
1453651	3697.35	4.21592	9.70694e-30	9.75394e-29
1453704	184.286	-0.551486	1.42557e-05	3.31491e-05
1453722	594.099	-0.381792	0.00146895	0.00272386
1453733	495.299	-0.214815	0.00427726	0.00741794
1453734	631.118	-0.483089	1.1482e-06	2.97474e-06
1453742	1341.11	1.17327	0.000439789	0.000870353
1453744	3627.79	-1.25374	6.14979e-13	2.60385e-12
1453776	98.8581	-3.10744	2.4839e-17	1.3625e-16
1453784	363.171	0.609458	4.33412e-09	1.38157e-08
1453813	440.912	0.972722	2.82378e-10	9.91494e-10
1453817	856.493	0.694365	2.8061e-20	1.81791e-19
1453869	4682.4	0.870258	1.97194e-09	6.48319e-09
1453879	390.343	0.612076	2.49311e-06	6.25606e-06
1453888	274.026	0.631844	6.82737e-09	2.14755e-08
1453906	3667	-0.568612	2.03667e-15	9.9822e-15
1453925	176.994	-0.913191	1.14148e-09	3.84254e-09
1453933	955.741	0.259306	0.0232194	0.0359536
1453995	181.106	1.52815	1.61976e-20	1.0614e-19
1454005	4185.96	1.00546	2.82185e-26	2.45327e-25
1454016	2202.56	0.650512	7.9578e-20	5.03259e-19
1454034	1242.21	-1.57289	8.36117e-35	1.03742e-33
1454083	351.5	0.667512	4.71652e-10	1.62557e-09
1454092	260.756	-1.35439	1.0784e-18	6.42816e-18
1454113	2895.08	0.493599	2.5879e-05	5.87177e-05
1454122	90.3557	-1.23871	1.36651e-05	3.18211e-05
1454125	667.009	3.91947	4.03058e-53	9.8732e-52
1454129	264.898	2.10495	3.96102e-26	3.40988e-25
1454143	14390	0.4296	0.0118481	0.0192247
1454240	1398.5	2.21276	3.85368e-82	2.23299e-80
1454249	248.608	0.579918	4.94035e-06	1.20449e-05
1454269	1749.74	0.263357	0.0153432	0.0244545
1454281	44.6389	-1.54637	1.7184e-09	5.69393e-09
1454283	271.14	-0.715711	4.41829e-10	1.52555e-09
1454395	752.377	-1.24472	5.85009e-20	3.73066e-19
1454403	83.9921	-1.61628	1.50192e-11	5.81954e-11
1454542	238.189	0.398097	0.000521271	0.00102046
1454548	585.045	0.239375	0.0126837	0.020499
1454558	371.69	1.84977	2.23339e-22	1.61355e-21
1454575	1019.72	1.22684	6.25759e-40	9.37406e-39
1454577	473.656	2.23618	4.73008e-56	1.27344e-54
1454587	315.872	0.674066	7.68667e-11	2.82574e-10
1454607	525.639	-0.37547	8.89758e-05	0.000191384
1454615	679.109	0.417707	6.49179e-08	1.89137e-07
1454618	539.031	0.647165	5.15575e-07	1.37539e-06
1454622	206.794	-0.564096	0.000137	0.000288801
1454642	370.988	0.681317	2.15561e-09	7.07077e-09
1454779	712.317	0.272484	0.00560986	0.00956482
1454781	240.698	-2.15003	0.000260319	0.000532439
1454788	22739	1.97044	3.88882e-29	3.79085e-28
1454809	712.937	0.344946	1.15005e-05	2.70176e-05
1454866	491.243	0.395149	0.019764	0.0309898
1454879	20852.5	-0.890467	8.39817e-13	3.54269e-12
1454892	462.901	-1.11449	0.00286686	0.00509977
1454925	2933.41	1.46956	1.63292e-12	6.73891e-12
1454930	1529.28	0.548274	1.83142e-11	7.04369e-11
1454973	576.221	-0.180338	0.0152371	0.0242989
1455014	10352.9	-0.652952	2.20936e-17	1.21776e-16
1455020	404.733	-0.37232	7.85724e-05	0.000169836
1455023	314.342	-0.34899	0.00108274	0.00204053
1455029	899.278	-1.62539	2.40822e-36	3.1274e-35
1455037	458.886	0.893365	9.54243e-11	3.48009e-10
1455179	203.147	0.470436	0.00152181	0.00281411
1455182	204.516	0.94164	0.00771108	0.0128687
1455193	261.442	0.45793	0.0232983	0.036066
1455197	2554.66	0.591741	5.26244e-08	1.54662e-07
1455204	19602.5	-0.772574	4.88221e-14	2.20453e-13
1455213	845.023	0.295774	0.00213733	0.00387141
1455227	361.523	-0.234311	0.0199373	0.0312443
1455283	467.191	-0.526375	1.03325e-11	4.03785e-11
1455290	546.511	-0.888669	0.000300691	0.000609701
1455299	14494.8	-0.701739	1.13466e-10	4.11309e-10
1455312	1180.22	0.364581	0.000868858	0.00166131
1455318	756.714	-0.42525	0.000286667	0.000583299
1455329	543.979	-0.271321	0.0249215	0.038355
1455331	551.18	-0.626999	0.00150946	0.00279263
1455336	989.6	1.37027	3.76438e-27	3.39419e-26
1455340	103.317	-1.79401	1.75277e-19	1.08797e-18
1455360	211.675	1.18956	7.14932e-17	3.84226e-16
1455401	503.118	-0.335011	0.000428531	0.000849841
1455404	7399.76	1.01704	5.3711e-08	1.57693e-07
1455413	3127.55	3.0084	6.80577e-91	5.28488e-89
1455495	521.753	0.924804	2.23421e-27	2.02731e-26
1455497	676.598	0.677919	0.0186731	0.0293681
1455506	3729.19	-2.60627	0.0003119	0.000630371
1455509	4476.19	2.73919	1.85507e-09	6.11305e-09
1455582	560.301	-0.68376	3.09554e-07	8.46768e-07
1455657	794.196	-0.189074	0.00970076	0.0159238
1455664	4397.65	-0.242863	0.00862479	0.0143057
1455676	774.479	0.580552	1.287e-06	3.31703e-06
1455695	546.318	0.547789	1.90462e-06	4.82924e-06
1455761	11893.1	-0.532373	5.83394e-05	0.000127575
1455762	698.363	1.11484	6.53795e-19	3.94454e-18
1455764	288.402	0.373372	0.00143217	0.00266085
1455768	374.189	-0.758949	4.05404e-11	1.52263e-10
1455797	190.665	1.81153	3.24369e-06	8.05105e-06
1455798	1109.43	0.55802	3.7347e-08	1.11543e-07
1455821	329.192	-1.02751	6.56859e-14	2.93842e-13
1455826	3083.88	0.239525	0.00312204	0.00551484
1455834	226.608	-0.465725	0.000304838	0.000616973
1455846	1091.36	0.350027	2.08066e-05	4.76158e-05
1455850	231.728	-0.953439	0.000446456	0.000882781
1455852	862.015	-0.711584	8.40635e-13	3.54483e-12
1455858	556.057	-0.339446	0.000123098	0.000260554
1455901	551.55	1.18486	4.87756e-20	3.12618e-19
1455908	1792.9	0.499807	3.15582e-16	1.64117e-15
1455988	540.608	0.396019	2.98532e-05	6.73201e-05
1455994	6342.68	-0.962825	8.28789e-12	3.25779e-11
1456020	2068.33	-1.07167	1.11384e-12	4.65451e-12
1456043	572.368	-0.823575	0.0010036	0.00189984
1456120	516.927	0.849249	8.99586e-06	2.13355e-05
1456127	1251.71	-0.879172	6.42974e-10	2.19747e-09
1456246	1292.12	0.87609	4.88445e-06	1.1917e-05
1456299	770.127	1.09214	7.83842e-17	4.2027e-16
1456371	1337.19	0.208598	0.0236202	0.0365345
1456375	485.94	-0.212305	0.027773	0.0424289
1456382	355.003	-1.28249	2.60147e-32	2.88589e-31
1456394	3731	-0.426042	9.55188e-06	2.25838e-05
1456482	173.819	-0.408431	0.00877121	0.0145233
1456495	1932.48	0.240376	9.38805e-05	0.000201362
1456501	5260.78	3.12393	3.99934e-161	1.38341e-158
1456509	341.369	-0.440077	5.11952e-06	1.24631e-05
1456510	54.1989	-1.43898	7.84725e-06	1.87437e-05
1456514	307.989	0.511057	1.99123e-05	4.56789e-05
1456528	126.524	-0.595738	0.000295737	0.000600363
1456539	4.0664	-3.0532	7.71576e-05	0.000166841
1456584	2441.1	0.319751	0.00196908	0.00358943
1456589	288.126	-4.28788	1.4357e-08	4.40433e-08
1456594	3347.24	-0.247813	5.06115e-05	0.000111252
1456599	502.554	0.534383	4.53827e-07	1.21916e-06
1456603	327.362	0.453263	0.00565233	0.00963437
1456606	484.585	0.330602	0.00055158	0.00107684
1456609	388.052	0.295589	0.0158897	0.0252444
1456612	316.349	0.313248	0.00400611	0.00697585
1456622	8145.01	3.40024	7.28703e-71	3.13892e-69
1456624	152.332	1.48252	3.22533e-10	1.12665e-09
1456627	989.375	3.34287	2.30714e-43	3.94843e-42
1456632	498.565	-0.944392	2.98201e-22	2.13549e-21
1456642	415.92	-0.426679	0.000130553	0.000275769
1456656	125.585	1.64636	1.96407e-08	5.96749e-08
1456699	1408.47	0.47848	2.58344e-09	8.43293e-09
1456728	9.93591	2.88069	0.00395564	0.00689579
1456855	727.037	-0.478733	0.0056413	0.00961701
1456858	121.987	-1.55077	0.000385626	0.000769836
1456862	936.468	0.82904	1.50748e-24	1.19748e-23
1456870	101.191	-1.05216	1.56001e-09	5.19171e-09
1456873	1316.64	0.226654	0.000686446	0.00132563
1456909	7298.06	-0.875088	2.27944e-16	1.19742e-15
1456920	399.891	-1.29162	1.79091e-18	1.05323e-17
1456947	812.235	-0.553063	2.17807e-15	1.06569e-14
1456983	96.9719	-2.68935	2.40337e-16	1.2602e-15
1457004	1375.31	0.65732	2.18876e-06	5.51903e-06
1457019	663.861	-0.359314	0.003338	0.00587198
1457029	2982.52	0.562103	2.62592e-09	8.56425e-09
1457070	816.465	-0.57102	1.96158e-06	4.96925e-06
1457081	3520.11	-0.307815	0.000949744	0.00180689
1457096	326.854	0.680956	1.71732e-06	4.37571e-06
1457107	2027.97	0.900659	2.59673e-05	5.89064e-05
1457119	716	-0.659335	1.37457e-10	4.95913e-10
[truncated: 5,567 more rows]

## Sheet: Mucor L vs. D
Gene ID	Base Mean	log2FC	p-val	adjusted p-val
1000305	305.091	0.337927	0.000977367	0.0110681
1005084	17.9131	1.55143	6.64357e-05	0.00126969
1008141	198.35	1.02076	2.96261e-05	0.000637252
1015056	12.2961	1.30672	0.00471477	0.0377525
1019783	42.0921	0.996025	5.28217e-07	2.04033e-05
1027592	58.1952	0.774398	0.00233658	0.0220209
1028062	353.453	-0.461455	0.00195734	0.0190863
1032205	67.4882	0.8201	1.48571e-06	4.92394e-05
1035330	107.22	5.22792	1.66839e-46	1.66384e-43
1036529	391.189	0.499612	0.00428913	0.0350348
1041163	43.6164	-1.09584	0.000217171	0.00334132
1045444	30.4193	0.977592	0.00436665	0.0354306
1052872	13.8432	1.30859	0.00304984	0.0270685
1055668	14211.4	-0.433089	0.000177684	0.00286226
1056202	8.94392	-1.63225	6.01284e-06	0.000166148
1059290	42.4362	-0.915405	0.00469741	0.0376686
1062176	22.5213	0.922024	0.000514464	0.00675598
1065027	80.1628	1.74266	0.00639127	0.0477604
1068210	47.2901	0.760927	0.000937733	0.0107267
1072150	12366.7	-0.389968	0.00343681	0.0296865
1085134	288.345	0.813926	5.68021e-12	6.84746e-10
1090429	1213.02	0.314153	0.000159803	0.00261647
1096820	40.6108	-1.90169	5.84798e-15	1.06921e-12
1099113	132.778	-0.862319	1.37653e-06	4.6179e-05
1106105	18.3175	1.37584	3.17111e-05	0.00067811
1106431	65.1599	1.27162	0.00265159	0.0241594
1124575	47.859	-1.31743	8.24413e-06	0.000217399
1124728	305.862	-0.31738	0.00208414	0.0201259
1125752	135.228	0.768213	0.00116483	0.0127654
1128474	7755.28	-0.799008	0.000435546	0.00591329
1132811	133.907	1.30187	5.12608e-06	0.000144187
1134463	49.2649	2.20436	5.20967e-27	1.905e-24
1134595	433.944	-1.74119	5.76066e-08	2.95301e-06
1137052	87.3611	1.22123	6.6179e-08	3.34555e-06
1137599	21.1646	2.46972	0.00659666	0.0488625
1138192	75.4145	-1.73387	1.86473e-10	1.6631e-08
1144134	209.336	0.979502	1.97247e-05	0.000456497
1151164	897.645	0.357063	0.00304566	0.0270685
1151236	210.603	0.589378	0.00115828	0.012719
1159667	432.183	-0.389308	0.00254474	0.0233714
1161672	1140.89	-0.474542	0.00335169	0.0290465
1161978	14.9167	4.18189	1.55805e-10	1.41254e-08
1179744	400.762	-0.437326	0.00206738	0.0199816
1180041	131.439	-0.581783	1.64758e-07	7.39935e-06
1297844	76.4486	0.633168	0.00227495	0.0215326
1317116	45.5748	-0.711867	0.00353441	0.0301966
1319368	128.408	0.51759	0.00130983	0.0139774
1319384	99.9155	0.656236	0.000478331	0.00637581
1319683	46.1655	0.811854	0.00348939	0.03003
1319807	3840.93	-0.248353	0.000283206	0.00415344
1320314	657.778	0.37208	0.000394096	0.00544487
1321356	6.07363	2.3041	5.46876e-05	0.00107321
1321417	380.28	0.692952	0.000110869	0.00191232
1322266	25.5118	1.64271	0.000232923	0.00354884
1322359	371.019	0.967242	6.33486e-07	2.37991e-05
1322597	666.725	0.432487	7.65911e-05	0.00142167
1324013	47.1349	0.969659	9.62516e-06	0.000246847
1324267	12.3017	2.03249	7.57597e-06	0.000203199
1324476	572.579	-0.457809	0.000119755	0.0020431
1324878	3.06567	-3.36963	0.00148379	0.0153421
1325012	213.384	-0.618728	0.000658852	0.00824128
1328040	9.35554	1.24657	0.000932833	0.0107154
1330912	524.802	0.32089	0.00119122	0.0129784
1332337	21.8439	0.978817	0.000254461	0.00382388
1332498	125.71	-0.52908	0.000790535	0.00939563
1332828	10.4937	-1.66498	0.0025181	0.0232326
1333389	1168.89	0.531025	0.00339252	0.029327
1333955	4236.58	0.841491	1.21006e-05	0.000302377
1334309	4.11014	3.28791	0.000273159	0.00404193
1334600	1458.89	0.354032	0.00615387	0.04627
1335674	68.2471	-0.755642	0.00351652	0.0301612
1336014	186.815	0.571138	0.00237281	0.0223048
1336486	413.156	0.391125	0.00132144	0.0140877
1336652	622.896	-0.403184	0.000361875	0.00505704
1337251	27.1783	1.05297	3.46236e-05	0.000730432
1337379	570.937	0.746846	0.000247865	0.00376082
1337482	849.575	1.0348	4.86881e-06	0.00013837
1341254	17.8492	0.942635	0.00246356	0.0229027
1341746	53.3366	5.90429	2.18567e-37	1.4104e-34
1342014	882.205	-0.468852	5.04713e-06	0.000143067
1343381	119.236	0.568768	0.000620435	0.00784121
1343398	271.145	-0.920144	3.9783e-13	5.81893e-11
1344090	117.078	0.455216	0.00380362	0.0320474
1345849	1139.12	0.498394	1.32359e-12	1.74937e-10
1346223	188.469	0.61764	1.10783e-05	0.000280667
1346268	150.989	-0.394861	0.000795544	0.00943472
1346716	367.486	0.57999	0.000627891	0.00791721
1346969	439.183	0.645826	0.000233464	0.00355215
1347481	303.007	0.837897	0.000232476	0.00354695
1347665	281.927	-0.943272	0.00199487	0.0193832
1347700	125.204	1.10315	0.000187202	0.00298316
1348452	584.89	-1.74207	1.51086e-73	2.36773e-70
1348608	2358.92	-0.607444	2.27703e-06	7.17787e-05
1349257	1085.45	0.295115	0.000884353	0.0102229
1349920	1654.42	0.656645	1.63362e-10	1.46892e-08
1350393	489.635	-0.605793	1.41622e-05	0.000344872
1350651	1608.92	0.433265	3.17913e-05	0.000678503
1350971	93.1747	-0.939665	3.63695e-07	1.47223e-05
1351014	133.303	-1.49792	0.000818888	0.00964898
1351314	286.201	-0.437437	7.29261e-05	0.00136054
1351491	2588.91	0.888673	0.00162877	0.0164982
1351554	905.8	-0.453883	5.33143e-05	0.00104813
1351757	47.2345	0.811858	0.000444765	0.00601612
1351761	58.5469	-1.09434	4.94167e-05	0.000987435
1352179	2045.05	-0.493937	4.57068e-05	0.000926178
1352293	129.898	-0.465414	0.00352624	0.0301738
1352540	1871.88	0.58782	2.60219e-08	1.51037e-06
1353121	799.127	-0.43704	0.000895061	0.0103356
1353562	2673.15	-0.401485	0.000204142	0.00318554
1354004	3525.84	-0.226447	0.0032593	0.0284443
1354025	1322.75	0.439591	0.000537516	0.00700303
1354524	727.145	0.37553	0.000577439	0.00739149
1354593	1615.78	1.34873	0.00635826	0.0475461
1354959	47.6374	0.862082	0.00068026	0.00845125
1355237	656.233	0.535994	3.15909e-09	2.20734e-07
1355828	136.577	1.47063	8.18843e-10	6.32585e-08
1356095	12047.1	0.279995	0.000604024	0.00767803
1356380	722.996	-0.341349	0.00194202	0.0189537
1356402	531.533	-0.848244	4.73096e-21	1.36575e-18
1356814	517.9	0.304034	0.00164341	0.0165865
1357157	328.219	-0.548111	1.52301e-05	0.000363996
1357504	1304.28	-0.257514	0.00423923	0.0348346
1357716	421.459	-0.317738	0.000877429	0.0101856
1357832	146.027	1.17991	4.77632e-05	0.000959637
1358529	703.112	-0.375845	5.09356e-05	0.00101593
1359521	38.6075	0.863704	0.000780692	0.00932277
1359997	65.378	2.25747	3.67791e-07	1.48333e-05
1360450	365.939	0.679664	0.000210704	0.00325552
1361103	703.872	-0.372291	0.000137346	0.00230733
1361204	135.292	0.996212	8.05845e-05	0.00148573
1361543	18.4718	0.888199	0.00603063	0.045562
1361616	172.809	0.609455	0.00389087	0.0326465
1361887	693.42	0.796438	0.000358898	0.00504111
1362180	28.0647	-0.803819	0.000965306	0.0109862
1362520	565.057	-0.354666	5.71572e-08	2.94373e-06
1362740	7444.92	0.304562	0.00010436	0.00182297
1362793	1272.04	0.91481	1.21717e-06	4.1467e-05
1363262	1636.14	-0.210413	0.00583009	0.0444469
1363500	165.917	0.40911	0.00506266	0.0399459
1363539	120.787	-0.925599	4.02692e-05	0.000828805
1363579	2631.12	-0.739454	1.1762e-09	8.8376e-08
1364035	13124.2	-0.165562	0.00519407	0.0407575
1364318	63.093	1.34986	3.3488e-06	9.92873e-05
1364327	204.898	0.564028	0.000780509	0.00932277
1364349	826.732	-0.499956	1.63991e-05	0.000390234
1364405	26.9513	1.17233	0.00562592	0.0433401
1364688	6195.5	0.371403	0.000160738	0.00262786
1364817	650.252	1.19994	0.00334751	0.0290465
1364860	137.552	-0.561943	0.00677983	0.0498673
1365250	404.996	0.362497	0.00037133	0.00517597
1365458	128.838	0.437134	0.00556127	0.0430403
1365741	218.13	-1.4538	0.000872178	0.0101354
1366139	611.472	0.305714	0.000742177	0.00907657
1366296	999.015	0.291303	0.000834817	0.00980507
1366486	192.218	0.826866	1.57293e-11	1.77887e-09
1366700	2335.74	1.07354	2.32061e-07	9.71645e-06
1366719	446.204	0.354499	0.00678231	0.0498673
1366939	665.083	-0.950549	6.24487e-07	2.35417e-05
1367255	167.032	-0.509445	4.92128e-05	0.000985154
1367326	9260.28	-0.263766	0.00154496	0.0157804
1367633	261.523	-0.648761	0.000323332	0.00463049
1367719	240.782	0.586047	0.0042464	0.0348414
1368368	9452.05	-0.364005	0.000700758	0.00867146
1368451	43098.5	0.688481	6.13649e-10	4.9498e-08
1368755	2214.17	-0.826216	1.85074e-11	2.05077e-09
1369466	526.858	0.304066	0.00259606	0.0237126
1369475	744.185	0.72724	0.000598814	0.00762949
1369688	4902.16	0.374639	0.00149783	0.015444
1370079	159.347	-0.455261	0.000466414	0.00624732
1370356	751.971	1.96204	2.4023e-17	5.3782e-15
1370409	640.056	0.834245	4.41318e-09	2.9701e-07
1370463	526.733	-0.42979	0.00145275	0.0151231
1370469	133.465	1.07717	3.84398e-06	0.00011215
1370696	226.111	1.31722	3.18875e-06	9.63653e-05
1370833	35.1855	0.86027	0.00269774	0.0245063
1370913	58.1121	0.617749	0.0031628	0.0278906
1371143	368.105	0.715045	0.00173163	0.0173321
1371288	634.566	0.592073	0.00150977	0.0154971
1371386	360.154	-0.391651	0.000174251	0.00281108
1371696	216.675	0.8029	5.26035e-05	0.00103788
1371990	38.3262	1.27668	9.9765e-07	3.50776e-05
1372566	450.388	-0.288507	0.00321488	0.0281943
1372666	33.9381	1.69315	0.00216513	0.0207075
1373133	219.856	0.649013	0.000781228	0.00932277
1373296	2124.03	-0.924832	0.00165086	0.0166299
1373582	68.6704	2.18127	1.5598e-07	7.09999e-06
1374048	773.566	1.47343	2.84011e-07	1.16254e-05
1374151	188.623	1.01156	8.63901e-07	3.13808e-05
1374170	2661.32	1.45811	8.30237e-07	3.05088e-05
1374570	378.85	0.486133	0.00028216	0.00414919
1374824	49.2086	1.16475	0.000505417	0.00666397
1374861	306.71	0.962496	2.31527e-05	0.000522603
1375399	385.442	0.742623	0.00178021	0.0177214
1375469	17.0444	0.898179	0.000492317	0.0065305
1375619	85.144	0.500203	0.00296758	0.0264669
1375711	3593.41	-0.657682	8.27026e-06	0.000217565
1376269	166.921	-1.61373	8.04177e-21	2.20546e-18
1376283	497.254	0.282277	0.00523518	0.0409629
1376320	239.946	-0.803431	7.28218e-05	0.00136054
1377103	110.007	-0.587665	3.62695e-05	0.000763677
1377346	207.506	0.400476	0.00212201	0.0203483
1377545	130.036	0.561601	0.00526552	0.0411123
1377605	519.629	0.356766	0.000730168	0.00895967
1378007	657.467	0.941795	5.30436e-18	1.26497e-15
1378068	1878.2	-0.476184	0.000716677	0.00880717
1378081	132.922	1.34691	9.63398e-09	6.0146e-07
1378122	11.1417	1.26126	0.00209428	0.0201705
1378134	2376.56	0.457326	0.00022617	0.003474
1378313	72.4149	-1.00021	1.71802e-05	0.000404435
1378447	376.125	0.404099	0.000152825	0.00252103
1378462	58.6225	2.24988	3.34176e-11	3.45841e-09
1378819	11081	0.4488	0.00200187	0.0194341
1379047	220.161	-0.407332	0.00155305	0.0158336
1379184	5073.42	0.277011	0.00249722	0.0230982
1379197	2768.51	0.533365	0.000991582	0.011191
1379347	67.4701	0.758218	2.42676e-05	0.000538898
1379509	1271.17	-0.319766	0.001057	0.0117441
1380523	76.6986	1.12736	9.31592e-07	3.31804e-05
1380743	458.499	-0.97376	8.10227e-05	0.00149131
1380827	9.24041	2.59599	0.00632218	0.0473519
1381006	94.1697	1.32015	0.000416679	0.00571371
1381926	24239.5	0.419558	0.00189322	0.0186433
1382285	151.502	0.527012	0.00159498	0.0162008
1382519	50.1971	1.00764	0.000117428	0.0020128
1382617	140.636	0.51945	0.00150533	0.015491
1382688	768.462	0.850421	1.68541e-13	2.67956e-11
1383031	3502.73	-0.276163	0.00189824	0.018669
1383313	5139.2	-0.52167	4.51326e-06	0.000129609
1383457	84.5494	0.832714	3.72212e-07	1.49566e-05
1383483	555.923	0.270599	0.00583036	0.0444469
1383626	46.1567	0.874863	0.000656367	0.00822896
1383741	720.83	-0.741135	0.000104588	0.00182405
1384104	746.528	-0.464761	0.000460254	0.00617991
1384248	1030.66	0.358932	0.00239069	0.0223962
1384457	601.034	0.350494	0.000352514	0.00498335
1384482	1044.8	0.318471	0.00544345	0.0422873
1384651	2556.56	-0.464489	2.54819e-12	3.21306e-10
1384767	710.654	0.247199	0.00506447	0.0399459
1384833	33.1038	-3.61285	7.06797e-21	1.98809e-18
1385183	241.437	-0.604645	0.00231071	0.0218333
1385353	101.503	0.466126	8.51649e-05	0.00153914
1385627	411.955	0.4224	0.000849574	0.00993371
1385726	48.2809	0.5704	0.00613822	0.04619
1385798	901.315	1.84033	5.7327e-07	2.19121e-05
1385881	142.151	-0.370582	0.00438448	0.035549
1385889	931.236	0.667664	2.61075e-07	1.08075e-05
1386130	126.511	1.43459	1.3797e-19	3.60365e-17
1386167	1785.52	-0.258012	0.000263604	0.00393969
1386239	10.7198	1.50199	0.00580339	0.0443646
1386343	78.9868	0.784294	0.000563604	0.0072738
1386453	35.0194	1.13701	0.000880483	0.0101995
1386575	229.145	-0.409237	0.00121536	0.0132136
1387063	33.3294	1.03483	0.00036078	0.00504816
1387328	998.329	-0.517607	3.01925e-05	0.000648163
1387399	231.927	0.956888	4.81558e-07	1.87996e-05
1388821	2138.56	-0.340772	0.00253424	0.0233227
1389798	2663.67	0.737295	5.2594e-09	3.47564e-07
1389995	13.3024	2.12114	0.000934882	0.0107165
1390517	984.674	-0.507224	5.64515e-05	0.00110014
1390810	110.706	1.36944	8.73185e-09	5.5369e-07
1391229	310.348	0.386095	0.00286691	0.0257998
1391513	916.682	1.17711	2.19355e-07	9.25511e-06
1391973	65.9858	1.13251	2.52492e-05	0.000556192
1392074	169.073	0.589329	0.000198465	0.00312811
1392195	79.5473	0.928924	2.11872e-06	6.73691e-05
1392316	159.947	1.03671	8.31553e-07	3.05088e-05
1392327	83.3568	0.472018	0.00275967	0.0250195
1392525	12.5497	1.20283	0.00598322	0.04536
1392687	37.7419	-0.875251	0.000259341	0.00388127
1392990	31.0199	0.93594	0.00190264	0.018669
1393153	952.317	-0.811206	2.91891e-16	6.27852e-14
1393315	447.042	0.562598	0.00414001	0.0342503
1393405	55.4084	4.07115	2.45054e-27	9.60086e-25
1393483	192.762	1.71858	3.63618e-06	0.000107228
1393736	203.081	-0.429216	1.84699e-05	0.000432014
1393965	1120.31	0.237643	0.00373298	0.0315978
1394233	3111.1	0.248731	0.00566319	0.0435661
1394287	572.104	-0.677485	2.96411e-08	1.6761e-06
1394464	216.288	0.490675	0.00573976	0.0440316
1394793	185.232	0.641639	0.000653015	0.0081963
1395134	2890.73	-0.173829	0.00431551	0.0351718
1395147	415.295	0.413948	0.00379755	0.0320209
1395154	32.2464	1.52422	1.11592e-06	3.86172e-05
1395496	1106.13	-0.271921	0.00135699	0.0143828
1395526	2111.66	1.53039	1.43436e-09	1.049e-07
1395537	118.712	0.74298	0.00127447	0.0136934
1395629	302.958	-0.507103	7.02396e-06	0.000190254
1407491	10.2562	1.58952	9.80251e-05	0.00173008
1407531	210.763	-0.531977	0.00586647	0.0446911
1407791	3.4981	2.9847	0.00157262	0.0160034
1408730	4.16517	2.93507	0.000140208	0.00234545
1409043	227.03	-0.725404	2.91311e-07	1.18798e-05
1409690	4.96761	3.90045	5.2715e-06	0.000147063
1409830	19.3376	1.49067	6.55368e-08	3.32842e-06
1410380	30.532	0.810363	0.000842502	0.00986366
1413485	18.5877	-2.0673	1.07281e-12	1.45292e-10
1414632	26.3722	0.873638	8.38423e-05	0.00152782
1416332	738.922	-0.552351	0.000397373	0.00548325
1416601	33.7011	-0.855637	0.000647645	0.00814755
1416796	82.9686	0.754735	0.00100469	0.0112925
1417078	666.903	-0.376062	0.000947743	0.0108187
1429934	164.292	-1.14549	1.97302e-07	8.52128e-06
1432107	709.745	-0.39812	0.00323037	0.0282593
1432764	260.176	-0.73329	2.89039e-06	8.83219e-05
1433082	33.7924	1.23741	3.20693e-06	9.66483e-05
1433203	15.0197	0.806399	0.0043554	0.0353917
1433346	11.7562	1.73318	0.00136897	0.0144753
1434987	100.71	1.01531	3.29186e-08	1.84244e-06
1436344	9.57108	2.94198	0.00608941	0.0459186
1439908	3.20159	2.21119	0.00116905	0.0127861
1440527	1511.53	-0.866014	1.50372e-07	6.90202e-06
1441218	319.472	0.963989	1.35118e-06	4.54676e-05
1441725	2.63553	4.12475	2.183e-05	0.000495809
1442415	129.589	1.32395	4.24659e-16	8.78964e-14
1442573	694.254	0.391954	0.00251332	0.0232275
1443092	42.4741	1.28225	2.91127e-05	0.000628674
1443103	163.361	-0.475889	0.00103078	0.0115063
1443180	3429.22	-0.744227	2.57995e-09	1.81423e-07
1443312	344.309	1.33869	2.88798e-05	0.000626109
1443685	528.058	-0.471367	0.000575698	0.00737782
1443688	55.2299	-0.709974	6.44998e-06	0.000176891
1443791	4.083	2.87664	0.00641764	0.0478922
1443806	3678.56	-0.452246	0.00632815	0.0473532
1444133	734.256	-0.921207	2.97332e-07	1.20805e-05
1444471	69.8888	0.667434	0.000911827	0.0105071
1444783	5137.11	-0.516257	6.45416e-09	4.16483e-07
1444803	46.855	1.18231	1.41722e-05	0.000344872
1445162	2287.2	-0.380172	0.000704628	0.00870469
1445276	160.251	0.406053	0.00136968	0.0144753
1445422	951.028	-0.631631	0.000142134	0.00237322
1445525	16.7661	0.755763	0.00434667	0.0353693
1445686	5.07677	2.07416	8.4799e-05	0.00153759
1445830	1247.24	0.39518	1.46299e-05	0.000352681
1445977	364.526	0.377833	0.00556647	0.0430403
1446167	105.547	0.658214	0.000517027	0.00677476
1446232	408.867	0.376377	0.00357845	0.0304543
1446347	46.4664	1.12043	4.70672e-05	0.00094739
1447092	66.4069	0.67288	0.00248753	0.0230603
1447116	129.529	-0.366592	0.00499903	0.0396239
1447301	6437.03	-0.630726	0.0043116	0.035166
1447330	1602.7	0.498383	0.000273392	0.00404193
1447366	24.3963	0.668359	0.00152711	0.0156419
1447512	556.755	-0.431829	8.05115e-06	0.000214372
1447710	3785.48	-2.21536	1.49814e-06	4.95018e-05
1448018	1371.73	-0.612064	8.37587e-05	0.00152782
1448129	2156.51	-0.382778	6.07202e-07	2.2969e-05
1448200	115.295	-0.774966	3.28291e-06	9.81294e-05
1448224	4080.55	1.94945	0.00199038	0.0193568
1448279	146.651	-1.4506	3.19068e-12	3.93278e-10
1448693	5691.94	-0.514713	2.41271e-08	1.40784e-06
1449029	144.142	0.784668	0.00425051	0.0348491
1449623	10.6755	1.15088	0.00160101	0.0162471
1449897	295.219	0.600527	2.0007e-05	0.000461083
1450293	3096.58	0.486201	0.00570922	0.0438587
1450323	34.9137	1.76734	2.26552e-10	1.98822e-08
1450370	439.91	-0.25085	0.00143314	0.0150367
1450394	484.519	0.308699	0.00424074	0.0348346
1450445	39.9302	-1.61894	4.68259e-07	1.83457e-05
1450618	269.396	-0.311012	0.000198227	0.00312811
1450619	70.9569	1.5702	7.05272e-10	5.52631e-08
1451573	187.759	0.881981	0.00623748	0.0467889
1451656	740.083	0.435784	0.00136515	0.0144553
1451754	945.16	-0.384636	1.85531e-07	8.17124e-06
1451840	370.718	-0.286863	0.00220411	0.0210436
1452065	504.324	-0.43648	0.000108629	0.00188553
1452118	809.83	0.933313	9.25581e-06	0.000240077
1452128	718.051	-0.313872	0.00500884	0.0396443
1452228	43.7262	0.848954	0.00133347	0.0141883
1452401	165.801	-0.610678	0.00675679	0.0497898
1452431	250.247	-0.470647	0.001723	0.0172773
1453008	686.099	0.446478	5.20098e-05	0.0010336
1453076	769.103	0.473898	0.00276858	0.0250795
1453117	12439.6	0.316974	5.6461e-05	0.00110014
1453374	751.962	0.477181	0.000126615	0.00214678
1453468	300.873	-0.38098	0.00379484	0.0320209
1453479	1422.22	0.299953	0.00252975	0.0233009
1453519	92.6607	1.49186	3.88795e-06	0.00011291
1453569	380.761	-0.95876	1.03606e-07	4.89895e-06
1453776	98.8581	0.950065	6.04991e-05	0.00117465
1453879	390.343	0.366166	0.00647835	0.0482795
1453986	7044.83	-0.454151	0.000126417	0.00214675
1453992	668.842	-1.13742	1.93872e-06	6.27367e-05
1453995	181.106	-0.632271	0.00045405	0.00610433
1453998	33.2773	0.783745	0.00487704	0.0388252
1454108	125.901	-1.52098	0.00292437	0.0261453
1454113	2895.08	0.404663	0.000564435	0.00727597
1454143	14390	0.733794	1.73574e-05	0.000407732
1454240	1398.5	0.366781	0.00099554	0.0112126
1454283	271.14	-0.953755	1.39679e-10	1.2769e-08
1454403	83.9921	1.64792	1.03781e-10	9.64813e-09
1454575	1019.72	0.429454	2.83286e-05	0.000619635
1454618	539.031	0.644335	7.97504e-05	0.00147531
1454622	206.794	-0.584387	3.46239e-05	0.000730432
1454781	240.698	2.21921	9.27751e-05	0.00165756
1455331	551.18	0.789733	0.00319229	0.0280913
1455413	3127.55	-0.421714	0.00391215	0.0327856
1455506	3729.19	-3.45159	0.000300609	0.00436201
1455676	774.479	0.426347	0.000359568	0.00504407
1455988	540.608	-0.381242	6.90894e-05	0.00130674
1455994	6342.68	-0.452054	0.00126728	0.0136428
1456043	572.368	-0.763119	0.00245281	0.0228222
1456375	485.94	0.370078	0.000266611	0.00396842
1456379	957.776	0.915944	6.08809e-14	1.09486e-11
1456394	3731	0.304843	0.0019255	0.018826
1456482	173.819	-0.642784	3.34399e-06	9.92873e-05
1456576	2039.1	-0.472115	0.00292208	0.0261453
1456612	316.349	-0.341955	0.00352414	0.0301738
1456909	7298.06	-0.337713	0.00145441	0.0151231
1457107	2027.97	-1.27221	3.47361e-09	2.39657e-07
1457376	219.197	1.87711	2.46212e-09	1.74254e-07
1457381	196.441	-0.563122	0.000623324	0.00786866
1457384	511.067	-0.691461	9.25729e-06	0.000240077
1457562	496.709	1.34549	1.13886e-07	5.3163e-06
1457797	854.237	-0.336785	0.000765037	0.00924486
1457802	217.517	-0.371921	0.000517525	0.00677476
1457807	356.402	0.348131	0.000279986	0.00412828
1457883	2911.91	3.72376	3.75967e-283	4.12436e-279
1457906	806.627	-0.2005	0.00324821	0.0283701
1458054	721.778	-0.386072	1.67852e-05	0.000395985
1458666	574.744	-0.215689	0.00543398	0.0422471
1458748	8921.03	0.58911	2.00489e-05	0.000461083
1458852	680.226	-0.732368	0.000778856	0.00932277
1459131	427.708	-0.360928	0.000205713	0.00320549
1459189	58.5329	1.5457	1.26554e-09	9.44418e-08
1459199	692.803	-0.521994	0.00353434	0.0301966
1459297	1910.63	0.843922	3.58062e-30	1.57118e-27
1459615	393.317	-0.409371	1.3237e-05	0.000326372
1459745	334.663	-0.788234	0.00178807	0.0177835
1459789	16721.9	0.375659	1.95847e-11	2.14844e-09
1459874	2043.17	0.357013	0.00138532	0.0145985
1459886	910.589	-1.67773	3.53432e-15	6.57144e-13
1459896	104.165	-1.00636	2.01368e-07	8.66184e-06
1459906	1665.57	-0.465905	4.67944e-06	0.00013403
1459913	930.931	-0.206666	0.000864842	0.0100715
1460092	488.348	0.550008	2.73254e-06	8.41897e-05
1460204	7049.93	0.359546	0.00133502	0.0141911
1460500	2131.86	0.316637	0.00101882	0.0114097
1460654	521.568	0.484791	1.96154e-05	0.00045515
1461302	981.115	-0.362591	0.00239478	0.0224037
1461343	4430.18	3.29993	1.14687e-61	1.57264e-58
1461375	1930.09	-1.30741	8.36921e-05	0.00152782
1461483	440.495	-0.676529	6.5836e-07	2.46492e-05
1461561	3029.97	-0.237394	0.00413279	0.0342164
1461625	1796.52	0.937944	5.34182e-11	5.32725e-09
1461956	18292	0.304553	0.000130733	0.00220976
1462044	906.482	0.324904	0.00649887	0.0483996
1462485	4214.57	-0.491395	2.32882e-05	0.000523681
1462991	3144.66	-0.428349	0.000415341	0.00570249
1463020	305.425	0.757604	1.9772e-05	0.00045663
1463022	301.885	-1.073	1.03598e-15	2.02942e-13
1463175	4827.69	1.14489	2.4517e-05	0.00054224
1463177	73.552	0.674936	0.00128513	0.0137607
1463211	2339.67	-0.34077	0.000187365	0.00298316
1463347	2210.36	0.431347	0.00469343	0.0376686
1463369	11661.1	0.710976	0.00243951	0.022737
1463849	812.623	-0.374783	0.000978977	0.0110715
1463983	121.762	-0.621227	0.00401548	0.0334217
1463991	3112.6	-0.26134	0.000998148	0.0112304
1464010	77.6158	0.499351	0.00430255	0.0351183
1464015	484.298	0.486377	0.000337546	0.00481519
1464175	1374.22	-0.197234	0.00511729	0.040328
1464328	146.779	0.636122	1.25932e-05	0.000313259
1464393	341.491	-1.1524	4.57601e-05	0.000926178
1464539	2776.86	-0.729684	0.00118951	0.0129784
1464670	718.492	0.908691	0.000272266	0.00403616
1464797	2812.97	-0.321702	0.00656527	0.0487947
1464925	4306.06	-0.465981	0.0023824	0.0223526
1465088	10145.6	-1.66121	9.35003e-06	0.00024191
1465093	220.423	-0.403638	0.00252885	0.0233009
1465206	217.581	0.433496	0.00226274	0.0215175
1465353	680.62	-0.500525	0.000620072	0.00784121
1465569	4049.18	0.350709	1.439e-05	0.000349126
1465573	820.721	0.41387	2.08782e-05	0.000476162
1465708	522.816	-1.00827	1.04803e-06	3.66143e-05
1465892	85.4442	0.990313	4.23637e-05	0.000865419
1465968	4996.12	-0.268916	0.00410952	0.0340751
1465994	1542.71	-0.401507	2.32959e-05	0.000523681
1466041	8640.66	0.575202	0.00368482	0.0312599
1466322	8460.71	1.7274	2.59167e-22	7.89739e-20
1466382	105.782	0.480162	0.00414886	0.0342908
1466397	150.375	1.10398	6.81932e-05	0.00129425
1466532	701.248	-0.325397	0.00335213	0.0290465
1466597	908.667	-0.28042	0.000103727	0.0018148
1466653	1647.84	-0.378003	0.00303813	0.0270303
1466776	3077.43	-0.333434	0.00305711	0.0270911
1467081	3661.47	0.833976	5.21057e-05	0.00103363
1467132	983.881	0.297606	0.000983971	0.0111165
1467320	96.0774	-0.706733	0.00154018	0.0157556
1467323	12058	-1.73938	9.40343e-06	0.000242719
1467380	548.617	0.433317	2.73668e-06	8.41897e-05
1467489	955.829	-0.427391	0.00105772	0.0117441
1467506	409.426	0.383262	0.000670233	0.00836457
1467536	2909.84	0.470465	0.000207475	0.00321924
1467740	422.3	0.514952	9.98552e-05	0.00175828
1467744	383.003	0.554356	0.00632365	0.0473519
1468053	562.716	-0.486457	6.7797e-05	0.00128896
1468343	928.296	-0.2486	0.000474615	0.00633397
1468346	112.163	0.622976	0.000182978	0.00293889
1468536	351.688	0.993893	8.40719e-08	4.11727e-06
1468647	344.987	-0.287444	0.00623994	0.0467889
1468650	3488.76	-0.32417	0.00112251	0.0123758
1468702	439.591	-0.438432	0.00359266	0.0305515
1468705	745.964	-0.414008	0.000105804	0.00183942
1468748	116.329	0.953517	6.01273e-10	4.8859e-08
1468763	1022.33	-0.80959	0.000313056	0.00450095
1468821	324.789	0.8147	2.61904e-13	3.93573e-11
1468849	8122.81	-0.424295	0.000648597	0.00815019
1468868	1387.26	-0.172434	0.00416004	0.0343125
1468915	508.134	-0.701827	1.89062e-09	1.35556e-07
1469364	111.169	0.512501	0.00128021	0.0137281
1469493	197.239	1.5112	1.41784e-05	0.000344872
1469585	321.792	-0.35703	0.00147798	0.0153186
1469851	101.793	0.842528	3.29121e-05	0.00070106
1469869	741.394	-0.439495	0.000429743	0.00585625
1469926	961.265	0.519465	0.00128576	0.0137607
1470051	10747.6	-0.350994	0.00492009	0.0391263
1470178	1648.27	0.401184	0.00246805	0.0229251
1470274	136.844	-0.710382	2.37486e-05	0.000528442
1470338	11782.2	0.781611	1.85255e-05	0.000432051
1470409	2983.1	-0.936293	9.28124e-14	1.59086e-11
1470490	562.007	-0.309238	0.00201417	0.0195362
1470497	72.5	0.690338	0.00115551	0.0127014
1470620	77.3519	-0.937377	0.00392596	0.032826
1470743	620.617	-0.514512	0.000433019	0.00588627
1470783	801.55	-0.284969	0.00197794	0.0192535
1471017	384.728	0.77615	0.000174219	0.00281108
1471105	160.494	-0.680744	0.000324358	0.00463912
1471210	174.095	0.964879	0.00108019	0.0119693
1471349	4961.21	-0.433916	5.65185e-09	3.66868e-07
1471544	1096.95	0.852531	1.29729e-10	1.1959e-08
1471575	396.142	-0.385201	0.00524129	0.0409814
1471652	3411.51	0.771748	5.11801e-06	0.000144187
1471660	71.3616	0.863373	0.000284315	0.00416414
1471701	796.47	-0.370349	0.000229539	0.00351192
1471833	5863.02	-0.306258	0.00101929	0.0114097
1471963	6046.49	-0.421439	0.00148386	0.0153421
1472060	2652.39	1.18165	8.56999e-11	8.24673e-09
1472229	922.593	-0.455584	0.00183062	0.0181737
1472235	1806.67	-0.297478	0.000501054	0.00662237
1472387	1103.73	-0.507505	1.15706e-06	3.96654e-05
1472568	1542.74	0.333707	0.00220057	0.0210281
1472850	755.018	0.660512	3.71854e-12	4.53248e-10
1473028	11111.1	0.352352	0.00193166	0.0188694
1473258	3951.93	0.936776	8.29114e-05	0.00152097
1473364	456.245	0.464687	0.00226713	0.0215175
1473416	21.8072	0.688687	0.0028587	0.0257471
1473523	3010.07	0.462453	0.00567867	0.0436545
1473711	152.499	-0.722642	0.00368735	0.0312599
1473880	10840.1	0.488697	0.00227237	0.0215326
1473944	63.7694	0.887743	0.00426345	0.034851
1474008	6032.25	0.254199	0.000796725	0.00943853
1474014	31.5201	4.43304	3.18618e-16	6.72161e-14
1474160	542.829	0.362475	0.00425923	0.034851
1474161	1021.17	-0.513601	0.0020318	0.0196724
1474215	49.899	0.840541	0.000249431	0.00376558
1474293	1103.85	-0.288426	0.000567772	0.00730183
1474371	545.852	-0.286773	0.000170493	0.00275899
1474423	63.5071	0.534178	0.00034296	0.0048671
1474507	590.225	0.890769	0.000357948	0.00503422
1474578	8828.17	-0.557443	0.00319483	0.0280913
1474587	819.347	0.252402	0.00334279	0.0290344
1474666	534.527	0.745037	9.07839e-08	4.36798e-06
1474672	638.048	1.1357	3.50083e-09	2.40026e-07
1474735	402.768	-0.675522	4.4613e-08	2.4228e-06
1474758	1044.18	-0.636977	1.73782e-07	7.71818e-06
1474846	2325.5	-1.32101	4.67141e-09	3.10578e-07
1474860	6187.7	0.471155	4.287e-05	0.000874133
1474878	394.538	-0.704247	9.78262e-09	6.02895e-07
1474962	312.015	-0.896287	9.80958e-05	0.00173008
1475161	786.298	-0.374002	0.000768172	0.00926027
1475199	35.1715	-0.869215	0.00141338	0.0148656
1475336	165.699	-0.502492	0.000309991	0.0044706
1475395	19824.1	-0.380932	0.00221371	0.0211168
1475433	59.5299	1.5432	1.53141e-13	2.5074e-11
1475573	6.13649	3.86521	9.48094e-08	4.54174e-06
1475875	2066.77	-0.558495	0.00494722	0.0392699
1475916	1684.31	-1.04802	4.68585e-29	1.97707e-26
1475933	942.574	0.299828	0.000965706	0.0109862
1475943	3481.58	-0.790123	0.000206013	0.00320561
1476268	100.327	2.42798	1.85166e-12	2.41818e-10
1476301	451.77	0.440798	0.00110361	0.0121919
1476377	259.799	0.510059	0.00618112	0.0464431
1476484	489.965	-0.425468	0.000264744	0.00395135
1476707	11611.7	0.590796	0.000148204	0.00245591
1476754	1384	-0.9753	5.111e-06	0.000144187
1476805	303.248	0.810339	8.93014e-05	0.00160333
1476892	9175.87	0.665053	7.25775e-08	3.6355e-06
1476915	47.9264	0.949083	0.00125569	0.0135579
1476918	418.326	0.432244	0.000184116	0.00295286
1476952	29839.3	1.13514	3.86041e-10	3.25759e-08
1476992	2991.39	0.734886	0.00557601	0.0430767
1477271	622	-0.325722	0.000203877	0.00318554
1477376	275.838	0.560528	0.0033074	0.0288183
1477404	2536.45	-0.566402	0.00142278	0.0149501
1477568	2900.16	0.922422	0.00137506	0.0145043
1477598	61.0423	1.06871	0.00446077	0.0361141
1477776	771.938	0.503706	0.00350206	0.0301079
1477809	1463.16	-0.388921	8.65497e-05	0.00156122
1477953	2590.25	0.47618	0.000422535	0.00577956
1477959	850.307	-2.55143	2.1042e-10	1.86154e-08
1477972	666.489	-0.269955	0.00291933	0.0261429
1478324	345.004	0.946884	2.23935e-06	7.07943e-05
1478630	855.81	0.347567	6.95943e-05	0.00131177
1478875	211.943	0.537457	1.66717e-05	0.000394156
1478938	902.357	0.778594	1.62034e-07	7.31485e-06
1479044	488.583	-0.310808	7.65886e-06	0.000204423
1479128	497.038	0.290789	0.00121666	0.0132147
1479193	285.618	-0.526346	1.01892e-05	0.00025934
1479208	295.51	0.430622	0.00332102	0.0288762
1479417	2022.94	0.374188	0.0059783	0.045354
1479505	247.707	0.826121	0.000355243	0.00500258
1479540	1095.41	1.17767	9.80757e-27	3.47061e-24
1479780	2778.78	0.405593	0.000203076	0.00317796
1479802	832.255	-0.365743	1.31361e-05	0.000325288
1479933	737.491	0.596886	8.74123e-08	4.24298e-06
1479947	18.6181	1.71605	2.35075e-05	0.000525209
1479982	818.1	1.11907	0.000740317	0.00906393
1480012	73.0634	1.25913	0.000226427	0.003474
1480064	1027.24	0.271148	0.000567114	0.00730183
1480069	6108.39	0.59604	2.45042e-06	7.68032e-05
1480169	582.773	0.36115	0.00259932	0.0237226
1480348	61.625	0.61197	0.000496861	0.00658281
1480556	866.575	-0.751818	2.85828e-05	0.000623367
1480596	5309.1	0.790905	2.19613e-05	0.000497758
1480695	552.871	-0.369369	0.00445207	0.0360703
1481061	5161	0.898973	1.40781e-09	1.03649e-07
1481123	4892.86	-0.893298	0.000924159	0.0106269
1481182	1358.25	0.177686	0.0046549	0.0374097
1481195	52086.3	0.412175	1.4541e-07	6.70229e-06
1481447	452.39	-0.278959	0.00256526	0.0234899
1481455	3392.41	0.300459	0.00124799	0.0134881
1481514	5302.87	0.300573	0.00225934	0.0215147
1481539	348.072	0.413466	0.000716937	0.00880717
1481879	25805.6	0.26948	0.00291736	0.0261429
1482180	1477.73	-0.273609	0.00103835	0.0115642
1482184	420.648	0.910676	4.11079e-05	0.000841332
1482376	2564.95	0.302153	4.39387e-05	0.000892607
1482445	565.617	-0.37441	0.000304107	0.00440694
1482501	336.353	-0.396305	0.000257487	0.00386407
1482594	1073.01	-0.432714	0.000966544	0.0109862
1482659	312.838	0.472826	3.42327e-06	0.000101222
1482714	1454.7	-0.454852	0.000140256	0.00234545
1482728	15045.1	-0.692533	3.72478e-06	0.000109546
1482805	47.8299	1.3556	7.502e-05	0.00139723
1483128	4586.88	0.330648	2.86902e-05	0.000624468
1483141	852.251	-0.756186	6.68032e-06	0.000181394
1483159	1556.57	1.4313	4.12127e-35	2.26052e-32
1483228	369.908	0.395585	2.89729e-05	0.00062689
1483465	809.55	1.25705	0.000510217	0.00671918
1483544	414.952	-0.366944	0.00175193	0.0175033
1483550	1008.57	-0.231834	0.000483282	0.00643399
1483598	2440.8	0.255771	0.000421055	0.0057665
1483861	871.92	-0.277775	0.00192225	0.018811
1483918	48.6772	0.974688	0.000383607	0.00533354
1484152	117.559	0.449299	0.00449469	0.0363619
1484175	2789.67	0.510465	0.00506516	0.0399459
1484339	3389.47	0.767496	0.000231297	0.00353388
1484566	9200.9	0.296536	0.00392355	0.032826
1484737	27.0672	-1.15094	8.11471e-06	0.000215023
1484816	50.3737	-0.754513	0.00188801	0.0186254
1484818	68.0632	-1.23824	7.27524e-09	4.66722e-07
1484936	400.452	-0.505651	3.92347e-05	0.000812085
1485046	282.777	0.610488	8.62e-07	3.13808e-05
1485083	1141.23	0.337543	0.00101243	0.0113678
1485282	111.741	0.741308	3.89584e-05	0.00080942
1485379	380.914	-0.383379	0.00150205	0.0154718
1485486	1153.63	0.889579	1.63684e-11	1.83226e-09
1485663	781.413	-2.80411	5.31069e-100	1.45646e-96
1485755	70.3286	-0.536985	0.00278412	0.0251995
1486058	99.2554	1.14555	7.11654e-08	3.58112e-06
1486386	571.29	-1.16603	2.09816e-11	2.25655e-09
1486451	439.979	0.705935	0.000470285	0.0062915
1486552	2576.34	0.548414	0.000401915	0.00553201
1486703	2089.24	0.382511	0.000134994	0.0022713
1486844	741.527	-0.421093	4.47409e-07	1.75917e-05
1486866	461.435	-0.363959	3.13104e-05	0.000670849
1486926	1603.36	-0.637362	1.1143e-08	6.82898e-07
1486934	573.941	-0.492368	5.55335e-08	2.88722e-06
1486987	119.154	0.837494	6.29977e-05	0.00121031
1487070	521.683	-0.270175	0.00150937	0.0154971
1487273	2845.32	-0.3787	7.50749e-06	0.000201856
1487284	2749.61	-0.568724	3.10057e-10	2.65729e-08
1487450	42.008	-1.6894	1.51557e-08	9.03576e-07
1487485	1818.58	-0.282153	5.23087e-06	0.000146384
1487590	2335.78	0.942491	0.000234428	0.00356188
1487666	17.762	1.09671	0.00372042	0.0315158
1487738	1221.88	-0.293106	0.0012395	0.0134361
1488672	874.426	-0.399515	0.000761135	0.00923634
1488695	136.622	-0.550968	0.00460063	0.0370278
1488860	210.885	0.674073	6.46972e-06	0.00017699
1488884	346.43	1.17917	2.98178e-11	3.17065e-09
1488887	326.135	0.994867	1.4417e-05	0.000349126
1488953	368.951	1.75915	2.48241e-13	3.78222e-11
1488995	589.797	-0.490473	0.00379222	0.0320209
1489072	2685.8	0.899569	1.46035e-13	2.42727e-11
1489285	1546.19	-0.209671	0.00281588	0.0254549
1489413	943.802	-0.241178	7.59023e-05	0.00141127
1489501	2006.75	-0.222479	0.000714663	0.00879894
1489540	11.688	3.65064	0.000427017	0.00582634
1489593	498.34	-0.535134	5.51522e-10	4.54902e-08
1489669	1536.34	-0.606391	1.81235e-09	1.30799e-07
1489672	90.7839	1.3788	5.74765e-11	5.68034e-09
1489682	2575.83	-0.27748	0.00395385	0.0329992
1489693	2059.88	0.236807	0.00577971	0.0442452
1489813	3112.83	0.909328	0.000799241	0.00945812
1489836	801.479	-0.317449	0.00237613	0.0223169
1489870	598.267	1.3033	2.26603e-15	4.28592e-13
1489895	3760.8	0.530921	0.00144197	0.0150795
1490215	4397.19	1.49502	3.6444e-08	2.01914e-06
1490225	3489.3	0.659116	0.00225099	0.0214538
1490261	2463.62	1.06467	3.89062e-06	0.00011291
1490465	70.6384	0.789208	0.000850297	0.00993371
1490880	476.07	0.814544	1.65918e-05	0.000393114
1490927	696.553	-0.486257	0.00599097	0.0453874
1490939	1925.9	0.411763	0.00357328	0.0304339
1491202	308.763	0.5025	0.00101436	0.0113779
1491566	572.237	-0.583622	0.000133823	0.00225852
1491599	2056.04	0.280677	0.00386885	0.0324971
1491743	441.008	-0.284314	0.000712324	0.00877999
1492004	1258.9	-0.281543	0.00470269	0.0376833
1492156	18.4677	1.32473	0.00593015	0.0450823
1492285	328.717	-0.400424	1.28406e-05	0.00031869
1492344	1079.01	-0.351548	0.000179991	0.00289517
1492448	297.008	-0.53152	0.00145152	0.0151231
1492570	986.168	0.393087	6.70797e-05	0.00127754
1492926	587.696	0.436849	0.000199021	0.00313237
1493009	603.582	0.696959	7.65129e-06	0.000204423
1493670	552.912	0.62737	0.00163725	0.0165689
1493690	106.932	-0.698774	6.51965e-06	0.000177912
1493861	253.569	-0.381466	0.00123075	0.0133544
1494119	562.313	-0.264723	0.00216221	0.0206976
1494123	1431.51	-0.243348	0.00257815	0.0235686
1494345	166.235	-0.593354	0.000811011	0.00957372
1494428	1071.58	-0.282225	0.00556268	0.0430403
1494462	11131.2	0.307027	1.54515e-05	0.000368485
1494478	309.259	-0.792318	0.00107405	0.0119133
1494621	585.599	-0.326294	0.00434942	0.0353693
1494830	461.453	-1.21435	1.00325e-15	2.00103e-13
1494966	78.7628	-3.5047	1.57794e-36	9.61664e-34
1495022	662.033	-0.345935	0.000109804	0.00189991
1495028	356.372	0.442088	6.0377e-06	0.000166416
1495176	814.623	0.564572	2.45233e-09	1.74254e-07
1495317	124.546	-0.423216	0.00210695	0.0202747
1495537	163.079	-0.970956	1.27642e-09	9.46106e-08
1495540	75.8816	1.43637	9.17164e-07	3.27729e-05
1495571	2002.44	-0.369719	0.00660189	0.0488683
1495656	1107.66	-0.368849	0.000157602	0.00258429
1495792	1294.52	-0.237467	0.00145402	0.0151231
1496254	50.415	-0.638598	0.0001023	0.00179556
1496373	3954.39	0.691379	5.83212e-07	2.21379e-05
1496380	4998.66	0.344107	0.00096216	0.0109718
1496502	378.692	-0.958072	1.32393e-05	0.000326372
1496560	1339.1	0.579523	6.23947e-11	6.11133e-09
1496668	2175.36	-0.272927	1.9837e-06	6.38157e-05
1496978	192.944	0.621619	0.000150007	0.00248202
1497276	690.171	0.524851	0.000249551	0.00376558
1497478	205.898	1.24663	4.23404e-07	1.6768e-05
1497484	1981.92	-0.604781	1.88192e-07	8.22495e-06
1497566	203.1	-0.443607	0.000762985	0.00923836
1497574	504.966	-2.44397	8.48974e-13	1.16416e-10
1497581	938.364	-0.451693	7.38711e-06	0.000199107
1497653	319.552	-1.68256	2.37737e-48	2.60797e-45
1497662	2535.97	0.839201	0.000501851	0.00662492
1497955	193.594	1.25352	0.000343405	0.00486713
1498356	10132.3	0.40198	0.00209392	0.0201705
1498481	1329.6	0.398525	0.0049895	0.0395768
1498571	3695.1	1.03354	1.00337e-05	0.000255977
1498671	611.489	0.698413	4.91694e-08	2.60574e-06
1498717	212.81	1.34954	3.10983e-06	9.45009e-05
1498841	334.6	0.69207	0.0035214	0.0301738
1498873	6276.65	-0.600348	0.000170178	0.00275899
1498893	92.2888	1.2078	0.00124251	0.0134532
1499053	252.449	0.916975	1.63507e-06	5.37026e-05
1499148	1177.11	0.645779	2.34594e-10	2.02781e-08
1499162	18070.8	0.301174	0.000276641	0.00408446
1499189	919.666	-0.663408	7.99556e-05	0.00147662
1499207	6438.91	-0.465739	0.00212888	0.0203964
1499283	793.385	-0.231359	0.00172967	0.0173283
1499296	58.4366	1.214	2.40361e-08	1.40784e-06
1499300	346.886	0.581195	0.00517593	0.0406733
1499341	15155.8	0.29196	0.00051179	0.00673181
1499495	1475.87	0.364341	0.00315376	0.0278332
1499522	807.112	-0.594713	2.02136e-07	8.66184e-06
1499595	5004.92	-0.825774	3.11885e-06	9.45132e-05
1499656	242.022	-1.14698	7.04357e-10	5.52631e-08
1500038	1827.71	0.304218	6.83235e-05	0.00129449
1500814	692.718	0.484264	1.39089e-08	8.33777e-07
1501164	67.8386	1.78485	7.11031e-12	8.29789e-10
1501447	730.658	-0.589356	2.87601e-08	1.64322e-06
1501516	3124.68	0.499029	1.95291e-06	6.301e-05
1501522	5687.4	-0.283783	0.00659121	0.0488551
1501738	30.6342	0.636214	0.00384585	0.0323287
1501822	4288.42	0.713584	0.000155909	0.00256275
1502016	41.408	0.828762	0.00253759	0.0233339
1502125	552.682	0.734493	0.00015357	0.00252952
1502239	324.364	0.521057	3.3747e-05	0.000714681
1502240	629.058	-0.556881	0.00226665	0.0215175
1502484	8062.31	0.936141	0.00426243	0.034851
1502493	1089.44	-0.698219	7.19483e-05	0.00134918
1502503	383.459	0.495663	0.00283712	0.0256158
1502506	488.606	1.24121	1.65254e-07	7.39935e-06
1502557	1057.54	0.48624	0.00129454	0.0138413
1502874	461.945	0.303052	0.0058236	0.0444469
1502879	399.713	0.593561	4.01249e-07	1.60062e-05
1502884	252.164	0.983685	8.66713e-05	0.00156122
1502892	4870.02	0.500974	0.00147403	0.0153126
1503002	673.608	-0.395853	5.1445e-05	0.00102423
1503086	746.255	-0.27689	0.00319778	0.0280913
1503098	409.103	0.352577	0.00537568	0.0418829
1503192	20237.5	0.269602	0.00294052	0.0262683
1503213	1227.32	-0.260664	0.000193141	0.00306179
1503223	2474.9	-0.630013	1.65717e-05	0.000393114
1503338	611.071	0.412061	0.00305732	0.0270911
1503627	411.24	0.761538	7.95011e-11	7.71794e-09
1503701	5589.9	-0.386093	0.00337482	0.029197
1503789	2077.66	0.939215	0.00044305	0.00600774
1504195	110.593	-1.15381	4.09726e-13	5.91407e-11
1504306	492.44	0.370704	0.00296529	0.0264669
1504408	3318.77	-0.246726	0.00231808	0.0218841
1504499	1097.75	-0.318532	0.000878904	0.0101919
1504506	518.934	0.346799	2.65394e-06	8.22422e-05
1504511	1609.91	0.249028	0.000103423	0.00181237
1504634	641.008	0.273135	0.0030789	0.0271945
1504649	496.985	0.669288	0.000399267	0.00550246
1504691	813.776	-0.45771	0.000201738	0.00317058
1504791	1597.03	-0.532808	2.95339e-08	1.6761e-06
1505111	1146.17	0.610243	0.00531171	0.0414434
1505298	3819.26	-0.338345	3.93158e-05	0.00081223
1505395	7.46331	1.3085	0.00301056	0.0268284
1505520	2286.83	-0.54304	0.00389258	0.0326465
1505529	2624.39	-0.665179	0.00486371	0.0387531
1505841	2010.05	-0.237323	0.00483545	0.0386062
1505922	7301.99	0.769255	2.52786e-12	3.21306e-10
1506031	5690.56	-0.523779	2.88308e-05	0.000626109
1506137	476.372	2.3469	1.91446e-07	8.33399e-06
1506575	335.765	0.642665	0.000751454	0.00916167
1506605	1091.07	1.22459	5.64815e-07	2.16644e-05
1506907	745.552	0.783577	8.34712e-08	4.10619e-06
1507010	1408.8	-0.354437	9.51152e-05	0.00168564
1507076	158.085	-0.511916	0.00147879	0.0153186
1507090	409.846	0.588131	0.00459685	0.0370245
1507113	984.907	0.333801	0.000196411	0.00310913
1507127	798.025	0.356842	0.00127713	0.0137086
1507157	53571.9	-0.22381	0.00363302	0.0308469
1507205	1694.53	0.347622	0.00270226	0.0245193
1507756	2335.33	0.338941	0.00075585	0.00919254
1507776	2621.11	-0.873967	3.95494e-05	0.000815521
1507960	696.368	0.537045	0.00147875	0.0153186
1508214	63.8945	-1.6121	3.00591e-11	3.17065e-09
1508248	1139.78	-0.820028	9.7571e-07	3.45276e-05
1508254	692.449	-0.190511	0.00344559	0.0297167
1508449	551.336	0.359039	0.00433318	0.0352895
1508731	194.67	0.524258	0.00459436	0.0370245
1508822	2853.59	0.500484	0.00502027	0.0397061
1509183	3107.64	0.353608	5.55066e-06	0.000154154
1509213	250.431	0.983033	4.5589e-10	3.78872e-08
1509271	99.1986	0.835763	0.00065797	0.00823965
1509284	125.329	0.641443	0.00104672	0.0116456
1509398	36.1517	1.19281	3.84202e-05	0.000801272
1509483	520.966	-0.612535	0.00143684	0.0150546
1509783	1878.26	-0.373439	0.00183973	0.0182476
1509866	3923.91	-0.95089	1.86218e-07	8.17124e-06
1509883	414.71	0.348738	0.00189246	0.0186433
1509917	917.033	0.480899	1.9625e-05	0.00045515
1510054	6766.44	-1.49279	2.36281e-07	9.85552e-06
1510060	19945.2	-0.714769	0.00522146	0.0408846
1510092	969.958	0.890894	2.93104e-12	3.65381e-10
1510270	444.586	0.694689	6.15314e-05	0.00119048
1510284	205.739	-0.31716	0.00316951	0.0279273
1510285	1617.26	0.416324	0.000392514	0.00543671
1510317	280.196	-1.33691	7.0291e-07	2.62276e-05
1510681	874.678	-0.302324	0.000342445	0.00486609
1510801	898.191	0.411831	0.00378235	0.0319664
1510933	8042.32	-0.400783	4.38781e-05	0.000892607
1511098	1494.72	-0.581468	1.91262e-06	6.20754e-05
1511180	2807.31	-0.377028	6.41206e-05	0.00122973
1511305	894.906	-0.284601	0.0026986	0.0245063
1511318	1220.92	-0.2367	0.000363818	0.00507771
1511399	198.328	0.578478	8.40149e-05	0.00152843
1511544	1840.98	-1.20762	5.59687e-08	2.89612e-06
1511775	497.999	-0.618607	9.82596e-07	3.46594e-05
1511829	926.198	0.520896	4.22497e-06	0.000121968
1511881	2277.71	-0.716414	1.12199e-05	0.000282947
1511898	82.1626	1.10914	5.2557e-05	0.00103788
1512080	254.449	-0.406802	0.00137388	0.0145043
1512113	1167.2	0.380467	0.00415468	0.0342941
1512287	3121.44	-1.04546	7.76109e-07	2.86664e-05
1512331	1443.31	-0.341911	0.00512178	0.0403344
1512391	129.759	0.468605	0.00606043	0.0457557
1512425	305.24	0.443406	0.00321523	0.0281943
1512434	2117.73	-0.690007	0.00166988	0.016806
1512677	2024.79	-0.246586	0.000897706	0.0103552
1512806	2839.81	0.283268	0.0028511	0.0256997
1512810	780.83	-0.747848	3.96131e-17	8.69111e-15
1512912	501.896	-0.237226	0.00486445	0.0387531
1513001	1577.04	-0.274607	1.1172e-05	0.000282389
1513041	399.011	1.29365	1.38991e-18	3.46529e-16
1513095	25648.4	0.274303	0.000781855	0.00932277
1513440	1616.43	-0.591379	0.000756708	0.00919279
1513521	2078.82	-0.25215	0.00024898	0.00376558
1513552	476.641	-0.477141	5.02322e-07	1.95407e-05
1513628	405.429	-0.496331	0.000424077	0.00579343
1513646	680.276	0.665786	0.00109927	0.0121563
1513918	418.518	0.344406	0.00116348	0.0127634
1513955	529.351	0.461	0.00113997	0.0125431
1514283	121.81	-0.531653	0.00151015	0.0154971
1514624	945.125	-0.750301	9.88961e-08	4.69649e-06
1514720	989.597	0.278451	0.00418425	0.0344604
1514748	88.8905	0.634623	0.00039322	0.00543962
1514924	163.694	0.588135	0.00415115	0.0342908
1514950	2979.42	-0.472318	0.00176468	0.0175827
1515040	1943.09	0.391997	0.00266328	0.0242458
1515220	25.2949	0.903127	0.0065606	0.0487931
1515242	2846.1	-1.76697	1.08817e-07	5.12327e-06
1515344	4127.09	-0.685913	2.24892e-07	9.45236e-06
1515518	677.825	0.640428	1.48522e-05	0.000355738
1515657	1378.2	-0.535945	8.45487e-05	0.00153559
1515732	22433	0.344934	6.184e-06	0.000170021
1515787	6907.39	0.479516	0.00031013	0.0044706
1515813	3387.31	0.406559	0.000207051	0.00321721
1515830	184.549	0.456014	0.00169839	0.0170773
1515975	1488.02	0.290354	0.000354963	0.00500258
1516010	200.58	1.11275	8.70531e-08	4.24298e-06
1516026	358.507	0.393991	9.47747e-05	0.00168233
1516031	523.991	0.303615	0.00425399	0.034851
1516079	146.805	0.598632	8.97724e-05	0.00160916
1516317	12261.5	0.603757	0.00249102	0.0230603
1516339	224.283	0.780168	2.04648e-05	0.000469663
1516366	58.402	-1.27179	0.000677204	0.00842283
1516386	357.068	0.314319	0.0023315	0.0219919
1516580	459.287	0.316685	0.0007111	0.00877477
1516586	237.352	0.638967	6.57763e-06	0.000179049
1516815	1738.11	-0.27583	0.006127	0.0461629
1516911	61.791	1.02191	0.000787756	0.00937275
1516925	2435.57	0.313182	0.000676625	0.00842283
1516997	436.975	-0.560645	0.00012209	0.0020797
1517004	226.73	0.664262	3.9184e-05	0.000812085
1517042	1425.44	-1.47941	9.64967e-09	6.0146e-07
1517048	226.847	0.509758	0.000526708	0.00688222
1517051	768.198	-0.287173	0.00613901	0.04619
1517252	788.827	2.30488	1.71518e-91	3.76311e-88
1517258	171.965	1.15553	2.52572e-12	3.21306e-10
1517330	975.676	0.603276	1.15261e-06	3.96367e-05
1517659	915.043	0.544314	0.00559424	0.043187
1517800	163.295	2.68081	2.44592e-05	0.000542056
1517947	154.563	2.44538	0.000582234	0.00744419
1518039	1237.21	0.376838	0.00160746	0.0162974
1518044	1872.56	0.829952	0.00674576	0.0497653
1518111	3952.58	-0.219331	0.00243033	0.02269
1518142	2628.56	-0.422892	4.22712e-07	1.6768e-05
1518188	1441.56	-0.491772	1.49981e-09	1.0896e-07
1518196	2671.79	-0.425432	1.82606e-06	5.94419e-05
1518294	126.239	0.599084	0.000977667	0.0110681
1518300	628.836	0.566451	0.000287475	0.00419921
1518332	2738.21	-0.364724	0.000447217	0.00604184
1518335	821.166	0.313877	0.00211151	0.0202856
1518697	14942.4	0.619027	1.40897e-05	0.000344872
1518716	4079.08	-0.376475	0.00666549	0.0492823
1519048	719.595	-0.405619	0.000546079	0.00709773
1519225	712.6	-1.02019	4.6813e-05	0.000944004
1519467	1127.69	0.304211	0.000342311	0.00486609
1519473	636.16	0.435763	0.00673088	0.0496889
1519706	267.784	-0.851092	7.43164e-10	5.78192e-08
1519717	435.631	-1.11525	2.44336e-27	9.60086e-25
1519746	299.917	-0.3994	0.00180658	0.0179513
1519838	243.834	0.632344	4.08203e-05	0.000838574
1519907	1113.11	-0.692819	2.79948e-07	1.1502e-05
1519910	238.347	-0.628013	0.000769652	0.00926793
1520008	667.127	-0.696935	1.46256e-06	4.86191e-05
1520014	1296.65	-0.249045	0.00452791	0.0365767
1520165	361.571	-0.328772	0.0014387	0.0150597
1520228	496.09	-0.386707	0.000701147	0.00867146
1520332	592.941	-0.413633	0.0002505	0.00377471
1520847	1110.96	0.337885	0.00544685	0.0422873
1521094	928.831	4.79908	2.22721e-132	8.14415e-129
1521100	439.608	-0.65769	1.1211e-13	1.89207e-11
1521215	6903.1	0.270519	0.00164437	0.0165865
1521309	4498.25	-0.393035	0.000316601	0.00454596
1521483	1200.95	0.332114	6.2714e-05	0.00120909
1521516	859.844	0.519435	3.80774e-07	1.52449e-05
1521545	5119.89	0.584318	4.50739e-08	2.43577e-06
1521729	31.2416	2.52908	1.87911e-13	2.94484e-11
1521783	14309.6	0.237418	0.00190183	0.018669
1521867	108.657	-1.05428	4.33864e-09	2.93795e-07
1521908	141.696	-2.77526	1.00956e-06	3.53831e-05
1521962	1495.08	-0.420931	2.46264e-06	7.69662e-05
1522002	46253.7	-1.3872	3.36541e-05	0.000714091
1522140	1467.54	-0.367368	0.000587855	0.00749857
1522260	336.787	-0.754719	0.00234568	0.0220876
1522434	264.57	0.575022	0.000766051	0.00924486
1522644	684.061	0.312504	0.00671893	0.0496341
1522814	345.298	-1.14684	0.00021356	0.00329501
1522848	762.985	-0.809274	0.000570973	0.0073344
1522893	1060.46	-0.390354	2.52551e-06	7.8484e-05
1522998	1538.36	-0.27876	2.50175e-05	0.000552197
1523031	355.156	0.39132	0.00517165	0.0406688
1523172	969.079	-0.464281	0.00469457	0.0376686
1523296	167.353	0.625408	5.28193e-06	0.000147063
1523320	289.66	-0.552734	3.34407e-05	0.00071094
1523405	3228.87	-0.315557	0.000202035	0.00317071
1523480	1567.89	-0.506798	0.000265472	0.00395683
1523507	3025.41	-0.37379	5.5381e-05	0.00108487
1523607	361.113	-1.05289	0.00505613	0.0399459
1523712	832.023	0.508242	0.00464751	0.0373777
1523782	297.789	0.595507	0.000545982	0.00709773
1523825	749.28	2.98668	3.13636e-239	1.72029e-235
1523916	1501.12	1.00308	0.000293167	0.00427665
1524238	130.509	-0.483831	0.00191192	0.0187433
1524374	1259.7	0.572146	3.29445e-06	9.82067e-05
1524594	1506.07	-0.621171	5.60158e-06	0.000155175
1524729	738.593	0.343749	0.00204271	0.0197606
1524744	5799.11	0.354449	0.00173852	0.0173852
1524756	15.4845	-1.93515	1.80741e-06	5.90099e-05
1524855	1829.97	-0.469067	1.2675e-06	4.30479e-05
1524900	2862.56	-1.19607	3.81164e-06	0.000111801
1525154	9158.08	0.272262	0.00396171	0.0329992
1525212	92.665	-0.51125	0.00384325	0.0323287
1525421	3325.54	-0.513557	0.00144886	0.0151227
1525494	739.193	0.682059	0.00306028	0.0270954
1525497	464.433	-0.412275	0.000115895	0.00199274
1525570	1077.09	0.527781	1.03288e-05	0.000262284
1525610	983.417	0.493499	0.000777286	0.00932277
1525843	117.293	0.864505	0.000162662	0.00264749
1525950	7961.7	-1.37931	0.00243839	0.022737
1526140	365.595	-0.477186	0.00025841	0.00387261
1526143	3057.99	-0.709169	0.000340965	0.00485764
1526154	865.455	-1.07777	1.76409e-08	1.04606e-06
1526196	1251.37	-0.893835	1.48915e-17	3.47574e-15
1526248	13937.4	0.302137	0.00211803	0.0203279
1526650	2215.69	-0.373441	0.00547247	0.0424562
1526739	107.01	0.722427	0.00576893	0.0441935
1526792	512.538	-0.474194	0.000936176	0.0107201
1526841	724.472	0.334903	0.00149794	0.015444
1526943	3949.69	-0.355968	0.00187477	0.0185282
1527100	5030.47	0.813321	9.1157e-05	0.00163131
1527198	205.995	0.443433	0.000454069	0.00610433
1527270	718.338	-2.15308	1.946e-15	3.7452e-13
1527299	5130.62	0.632704	4.84354e-08	2.5793e-06
1527512	1989.86	-0.333159	0.000777958	0.00932277
1527620	2549.8	-0.418909	5.48486e-07	2.11119e-05
1528168	216.128	1.91341	0.00129678	0.0138517
1528281	287.756	0.436351	0.00185307	0.0183633
1528366	855.457	0.260887	0.00126619	0.0136428
1528697	265.824	1.50001	4.99866e-08	2.63631e-06
1528790	469.377	-1.54571	5.59301e-09	3.6521e-07
1528804	692.872	0.646898	8.73787e-07	3.16351e-05
1528810	483.734	0.342944	0.00518603	0.0407235
1528940	425.102	0.612576	1.1104e-07	5.20561e-06
1529218	4916.31	-0.445528	7.23496e-07	2.68133e-05
1529401	737.613	0.254963	0.00156786	0.0159698
1529446	1878.81	0.786266	5.5929e-05	0.00109366
1529531	43.6906	1.15809	0.000431761	0.00587645
1529810	295.688	0.664489	0.00157435	0.0160061
1529855	206.926	0.481414	0.0024903	0.0230603
1529873	205.824	0.429666	7.08557e-05	0.00133097
1530017	625.872	-0.607805	0.00597014	0.0453235
1530149	1440.5	-0.25048	0.00284505	0.0256663
1530260	320.48	0.399557	0.000185086	0.00296059
1530347	103.922	-1.96446	3.74204e-26	1.28282e-23
1530547	70.1589	-1.12136	2.83552e-05	0.000619635
1531093	472.31	-2.90951	4.30181e-27	1.62727e-24
1531261	1621.58	-0.637116	2.3476e-10	2.02781e-08
1531357	1564.59	0.348311	0.00392299	0.032826
1531362	19.7916	1.10557	0.000946384	0.0108144
1531425	610.736	0.912837	5.11011e-13	7.28024e-11
1531690	540.079	-0.41924	6.52501e-05	0.0012492
1531718	309.56	0.377595	0.0040826	0.0339063
1531793	268.947	0.957359	8.51674e-07	3.11429e-05
1531798	1353.64	0.518308	9.7492e-09	6.02895e-07
1531829	133.957	1.0345	8.93255e-07	3.21279e-05
1532073	1824.98	-0.448459	0.000161203	0.00263154
1532205	436.204	-0.902885	3.63482e-05	0.00076387
1532248	520.1	0.409014	0.00251606	0.0232326
1532410	24.8022	0.837305	0.00560458	0.0432083
1532445	3116.61	0.796903	0.000249194	0.00376558
1532518	1639.79	-0.954531	2.02316e-06	6.48949e-05
1532545	755.815	-0.37397	0.00345055	0.0297349
1532607	1059.82	-0.551643	7.73578e-08	3.82259e-06
1532980	7717.17	-0.427339	3.75403e-05	0.000785473
1533010	480.688	-1.06641	3.22178e-09	2.23689e-07
1533021	853.085	0.510252	0.00016228	0.00264518
1533506	2495.02	-0.770107	1.69396e-07	7.55396e-06
1533515	2306.68	-0.773428	4.21743e-06	0.000121968
1533799	1532.92	0.383606	0.00344573	0.0297167
1533896	11753.6	0.266127	0.00383016	0.0322463
1534202	329.909	-0.283171	0.00658592	0.0488489
1534235	1016.49	-0.293219	0.000838311	0.00982516
1534247	605.395	-0.393776	0.00211177	0.0202856
1534344	780.52	-1.27885	5.75105e-13	7.98595e-11
1534393	8412.52	-0.212934	0.00424239	0.0348346
1534408	331.828	0.938418	1.36643e-08	8.23613e-07
1534594	114.251	-1.01844	0.0061964	0.046526
1534834	2346.39	-0.659948	1.14149e-06	3.93778e-05
1535074	2766.96	0.588815	1.93949e-07	8.40955e-06
1535290	1066.68	0.601294	0.00332194	0.0288762
1535297	117.716	0.463304	0.000110076	0.00190163
1535300	2220.71	0.184938	0.00678015	0.0498673
1535307	1204.47	0.243813	0.0064071	0.0478461
1535416	1575.82	0.28877	0.00560487	0.0432083
1535478	1956.11	-0.45193	0.000145938	0.00242934
1535608	230.667	-0.437997	0.000123336	0.00209767
1535616	1548.95	-0.664601	3.39278e-13	5.02957e-11
1535716	1151.57	-0.278208	1.40403e-05	0.000344568
1535864	452.639	0.291682	0.000202464	0.0031729
1536395	2326.83	0.469767	0.000130117	0.00220276
1536417	7336.87	0.730844	4.5373e-08	2.43991e-06
1536446	290.532	0.722232	0.000551228	0.00713928
1536707	404.766	-0.414633	0.0036204	0.0307636
1536721	2056.75	0.502477	0.000762389	0.00923836
1536729	168.622	0.525101	0.00202998	0.0196721
1536948	1051.4	-0.471738	1.36271e-05	0.000335177
1537713	1592.53	3.46073	1.2262e-44	1.12095e-41
1537817	1297.89	-0.245188	0.0041221	0.0341536
1537826	2114.57	-1.68534	0.000156054	0.00256275
1538050	358.928	0.603516	2.04224e-07	8.68347e-06
1538091	2805.95	0.316884	7.21301e-07	2.68133e-05
1538140	626.669	-0.395977	2.73981e-06	8.41897e-05
1538224	2.99884	3.31655	0.00255026	0.0233916
1538472	1003.77	1.03305	2.82283e-18	6.88144e-16
1538546	6993.29	-0.381638	0.000860407	0.0100305
1538657	2919.03	-0.681429	0.00500666	0.0396443
1538751	393.378	-1.00967	1.33934e-20	3.58355e-18
1538758	22644.1	0.250756	0.00126572	0.0136428
1538775	221.591	1.36694	1.41796e-11	1.62031e-09
1538871	89.2878	0.979782	0.000117302	0.0020128
1538895	243.643	0.741623	5.99273e-10	4.8859e-08
1539086	178	0.776864	0.00103688	0.0115595
1539183	10962.4	0.261418	0.000671546	0.00837144
1539293	4508.56	0.245675	0.00143376	0.0150367
1539357	126.995	-0.52266	0.00484882	0.0386847
1539707	197.662	0.625608	5.22929e-05	0.00103548
1539878	102.992	0.660985	0.00322274	0.0282376
1539882	5004.41	-0.673297	0.00395946	0.0329992
1540059	19085.4	1.47658	0.000486314	0.0064665
1540193	610.451	-0.45319	0.00016917	0.00274932
1540464	1249.13	0.58883	0.00268225	0.0243982
1540644	678.859	0.458921	0.000811628	0.00957372
1540798	7868.98	1.34137	8.42629e-06	0.00022114
1540839	889.893	-0.289206	0.00587082	0.0446932
1540842	101.659	1.42653	1.44895e-07	6.70229e-06
1540848	1366.15	-0.449462	7.17854e-06	0.000193962
1541014	471.69	-0.821821	4.39563e-11	4.46482e-09
1541022	754.936	-0.312648	0.000282639	0.00415067
1541084	133.305	-0.93468	0.000392353	0.00543671
1541114	12881.7	-0.264349	0.00408896	0.0339304
1541171	841.073	-0.438736	1.29975e-08	7.87751e-07
1541263	130.613	0.444552	0.000526988	0.00688222
1541309	452.587	0.935325	1.24545e-05	0.000310514
1541429	466.625	-0.316766	3.84977e-05	0.000801365
1541823	4389.75	0.896264	6.48973e-08	3.31127e-06
1541836	65.4332	-0.512992	0.00351242	0.0301496
1541942	404.957	-0.449671	2.03121e-06	6.49633e-05
1541961	71.7605	0.667358	0.00154109	0.0157556
1541969	850.13	0.404081	2.13576e-07	9.04606e-06
1542027	833.248	-0.240809	0.00109046	0.0120709
1542388	377.366	-1.07823	1.55387e-17	3.55125e-15
1542391	439.701	-0.317013	0.000765472	0.00924486
1542407	99.0736	0.797699	0.00601615	0.0454944
1542472	660.016	-0.304867	0.00152703	0.0156419
1542521	237.794	0.829612	0.000269785	0.0040048
1542523	226.349	1.46728	0.000547937	0.00710505
1542610	1648.09	-0.46319	0.000746596	0.00912044
1542618	40.9359	-0.721161	0.00227344	0.0215326
1542782	795.855	-0.842558	4.79141e-06	0.00013688
1542919	268.069	-0.37457	0.00287623	0.0258625
1542924	465.663	0.690237	2.72349e-07	1.12318e-05
1542931	156.255	1.91727	1.89599e-43	1.59992e-40
1542992	601.659	1.08389	2.82871e-08	1.62779e-06
1543132	67.1247	1.48953	2.06022e-06	6.56994e-05
1543209	15317.2	0.236862	0.00675816	0.0497898
1543233	411.924	-0.438404	5.14619e-06	0.000144383
1543406	160.103	0.522823	0.000298779	0.0043412
1543420	1064.56	-1.31436	7.57792e-14	1.3408e-11
1543456	87.5507	0.68738	2.34766e-05	0.000525209
1543725	205.734	-1.12729	7.23405e-19	1.84552e-16
1543906	2761.38	-0.543474	0.000497892	0.00658851
1544332	10533.9	-0.51631	1.85502e-05	0.000432051
1544470	430.009	-0.499734	0.00118045	0.0128979
1544499	3330.6	0.697803	0.00227693	0.0215327
1544631	279.263	0.478048	0.00261718	0.0238657
1544870	101.749	-0.443224	0.00572096	0.0439181
1544998	429.408	-0.772074	2.84367e-06	8.7137e-05
1545026	63.4426	1.14684	8.00698e-09	5.10678e-07
1545045	1450.87	1.45284	6.27393e-10	5.02372e-08
1545790	698.953	-0.466055	0.000563441	0.0072738
1545800	609.048	0.365379	1.8426e-07	8.15054e-06
1545802	59.7046	-0.856562	2.17792e-06	6.90513e-05
1546084	2292.02	0.383685	1.42028e-06	4.75014e-05
1546438	798.861	0.398517	0.00175412	0.0175064
1546453	555.846	1.05284	6.82814e-12	8.14181e-10
1546790	40.8237	-1.03562	0.000923437	0.0106269
1546810	203.849	1.00315	1.15624e-05	0.00029025
1546834	428.945	0.709043	3.07356e-08	1.72907e-06
1546843	92.9748	0.85518	2.07549e-05	0.000475326
1546913	2634.08	0.72528	4.0305e-08	2.22184e-06
1547020	515.064	0.513438	2.92361e-05	0.000630098
1547048	3845.22	0.987182	9.1295e-34	4.35438e-31
1547090	5427.4	-0.50409	8.12978e-05	0.00149386
1547437	2903.61	-0.257635	0.00189997	0.018669
1547543	1708.06	-0.347282	0.000794149	0.00942837
1547569	1041.26	0.382619	0.00044442	0.00601612
1547635	1014.55	-0.222025	0.00175543	0.0175064
1548038	953.1	-0.220771	0.00144481	0.0150948
1548042	72.9007	-2.26078	6.92007e-34	3.61491e-31
1548305	1440.87	0.243834	0.00575514	0.0441188
1548494	93.1107	-1.02088	3.82852e-06	0.000111997
1548523	519.724	0.639896	0.000629783	0.00793194
1548588	1798.24	-0.748865	4.65298e-09	3.10578e-07
1548828	869.599	-0.229504	0.00542511	0.0422081
1548851	607.166	0.395279	0.000784054	0.00933884
1548886	924.015	-0.273388	0.00255635	0.0234278
1548977	1215.67	-0.320511	1.13226e-05	0.000284884
1549123	650.012	-2.90058	1.09666e-33	5.01264e-31
1549270	183.278	1.5603	0.000666336	0.0083254
1549723	433.045	0.817421	3.7591e-05	0.000785473
1549775	119142	0.590448	0.00539119	0.041974
1549887	2933.01	0.251655	0.00121044	0.0131731
1549906	352.689	0.404955	0.000448487	0.00605154
1549930	750.671	-0.251918	0.00566215	0.0435661
1550019	1529.95	0.306079	0.000354178	0.00500043
1550104	1426.44	0.505393	1.17825e-12	1.57627e-10
1550293	4087.39	-0.548537	6.22175e-05	0.00120163
1550402	144.897	0.535347	0.00097379	0.011047
1550612	1429.81	0.531936	1.0696e-06	3.72026e-05
1550624	574.437	0.824233	1.32863e-06	4.49849e-05
1550627	960.72	0.816293	9.43183e-10	7.18522e-08
1551066	277.666	0.390018	0.00172237	0.0172773
1551083	1485.32	-0.508459	0.000147934	0.00245591
1551349	974.791	0.976926	1.07165e-06	3.72026e-05
1551690	5210.6	-1.32506	9.39728e-05	0.00167351
1551698	1709.49	1.05594	6.12166e-05	0.00118648
1551718	64.7875	0.827786	0.000471027	0.00629375
1551944	178.657	-0.432488	0.000514858	0.00675598
1551968	234.511	0.491401	0.000350149	0.0049563
1551972	151.609	-0.363559	0.00520452	0.0408103
1552130	497.172	-0.589659	0.000751642	0.00916167
1552230	65.1525	-0.744829	0.00291855	0.0261429
1552434	124.454	0.675579	0.00113466	0.0124972
1552517	360.087	-0.311044	0.000216213	0.00333126
1552531	843.773	-0.232294	0.00526388	0.0411123
1552555	756.268	0.247728	0.00356238	0.0303646
1552580	600.132	-0.596277	0.000208094	0.00322428
1552645	419.674	0.431297	0.00453628	0.0366174
1552830	244.537	0.870325	5.82958e-07	2.21379e-05
1552877	1830.21	0.425961	0.00154925	0.0158096
1553276	371.192	0.330542	0.00139357	0.0146712
1553301	9548.27	0.255535	0.00349026	0.03003
1553411	933.304	-0.394384	0.000185354	0.00296059
1553583	3426.58	-0.28046	0.00581173	0.0443974
1553884	1478.5	-0.433286	0.00245052	0.0228202
1553950	164.78	-1.51686	2.5495e-36	1.472e-33
1554198	3324.25	0.460359	1.66317e-06	5.44626e-05
1554268	460.349	-0.465973	0.000830672	0.00976685
1554438	493.955	0.285758	0.00304817	0.0270685
1554682	125.529	-0.775839	3.27655e-06	9.81294e-05
1554693	93.9825	0.848676	9.43834e-05	0.0016781
1554817	5142.91	1.40271	9.09582e-06	0.00023701
1554823	53.0177	0.896218	0.000210338	0.00325446
1554832	8721.44	0.954683	0.00014415	0.00240323
1554959	386.143	-0.617059	2.0336e-07	8.68037e-06
1555123	514.613	1.22231	2.36258e-05	0.000526779
1555146	312.093	-0.270114	0.0018837	0.0185997
1555308	92.8952	1.37775	0.000489522	0.00650128
1555368	3680.63	0.595938	7.06161e-12	8.29789e-10
1555570	940.09	-0.236645	0.000189765	0.00301262
1556397	126.014	1.09471	2.43143e-07	1.01033e-05
1556687	86.061	0.811359	0.00103105	0.0115063
1556703	89.8227	0.799011	0.000253575	0.00381579
1557000	767.038	-0.308704	0.000857352	0.0100055
1557105	1149.45	0.674825	0.0007817	0.00932277
1557234	2144.33	-0.55111	2.37282e-06	7.45842e-05
1557274	125.849	0.58722	0.00239558	0.0224037
1557277	481.173	0.295343	0.00651216	0.0484656
1557293	378.011	-0.337002	4.67707e-05	0.000944004
1557359	83.6464	1.60261	1.01817e-10	9.54641e-09
1557426	171.466	0.667012	0.00452147	0.0365516
1557467	109.043	0.464592	0.000683496	0.00848185
1557610	888.685	0.517708	0.00492199	0.0391263
1557665	209.309	0.597581	0.00599916	0.0454181
1557725	90.848	0.565687	0.0039403	0.0329208
1557738	288.751	0.317897	0.00290988	0.0261429
1558686	18.6657	0.755076	0.00127109	0.0136705
1559194	10.5661	-1.74213	7.01082e-05	0.00131919
1559204	2062.9	-2.14489	7.50134e-08	3.74044e-06
1560013	2132.95	-0.184015	0.00375019	0.0317191
1560451	171.084	0.626834	0.000150488	0.00248623
1560462	1061.04	1.41513	4.43983e-06	0.000127834
1560519	2249.05	0.281405	0.00102032	0.0114097
1560911	2974.26	-0.436659	6.92088e-05	0.00130675
1561010	135.736	-0.381599	0.00170347	0.0171126
1562467	810.063	-0.574527	0.000286976	0.0041975
1562578	599.357	-0.3587	9.63084e-06	0.000246847
1562884	407.328	0.440722	0.00241362	0.0225532
1563211	483.38	-0.618961	0.00119136	0.0129784
1563346	3037.44	0.397693	9.01132e-11	8.59601e-09
1563383	251.607	0.504426	0.00336844	0.0291648
1564141	1693.41	0.248219	0.00456524	0.036824
1564354	59.0519	-0.752622	0.000379077	0.00527725
1564720	1042.34	-0.304348	0.00520869	0.0408138
1564765	3617.23	0.408017	6.67638e-05	0.00127374
1564778	17.9134	1.84165	2.47943e-06	7.72708e-05
1564781	3.68272	5.52909	1.50347e-06	4.95286e-05
1565022	17.3722	-1.39078	9.47889e-09	5.97606e-07
1565069	848.968	0.617452	8.80367e-05	0.00158322
1565625	406.676	-0.370464	2.98183e-06	9.0863e-05
1565860	493.362	-0.893709	1.42953e-06	4.76654e-05
1565898	12.2481	1.58384	0.000995263	0.0112126
1565900	56.879	1.0057	0.000934504	0.0107165
1566005	47.4699	0.531962	0.00590538	0.0449251
1566105	167.565	0.666876	0.000572938	0.00735103
1566107	1488.43	0.513363	9.00601e-07	3.22862e-05
1566443	123.09	-0.494681	0.00191791	0.0187852
1567658	5.49899	4.86399	0.000170519	0.00275899
1567818	2122.53	1.06223	3.47278e-43	2.72117e-40
1567917	1835.78	0.311579	0.00116724	0.012779
1568078	392.606	-3.39311	7.45038e-34	3.71503e-31
1568127	77.8738	3.57713	4.62189e-42	3.16888e-39
1568132	124.477	-0.730105	9.76788e-05	0.00172828
1568243	62.909	0.961367	0.000967429	0.0109862
1568382	100.204	-0.522326	0.00322664	0.0282492
1568504	8.38726	2.9529	4.83599e-06	0.000137794
1568785	124.003	-0.462788	0.00473842	0.0378898
1569021	16.3605	2.13948	0.00436378	0.0354306
1569131	117.497	0.760274	0.00030586	0.0044265
1569195	6.68453	4.57482	5.13218e-11	5.16513e-09
1569449	93.6328	1.07261	5.14749e-08	2.70182e-06
1569508	15.2392	4.97729	1.39373e-21	4.13224e-19
1569679	7.83203	2.56662	4.15694e-08	2.27742e-06
1570595	23.6047	1.02474	0.00164185	0.0165865
1571215	91.7322	0.985829	1.54484e-07	7.06119e-06
1571592	6.16676	1.94345	2.62899e-05	0.000577955
1571951	153.042	0.709698	3.65389e-05	0.00076641
1572026	11.2104	1.41601	0.000781575	0.00932277
1572278	11.5274	2.17241	4.41495e-10	3.6971e-08
1572281	6.31412	1.78085	0.000563538	0.0072738
1572488	63.4354	1.28469	6.87372e-10	5.46411e-08
1572680	82.9298	-0.993333	0.00476065	0.0380366
1573909	215.313	0.409427	0.00257083	0.0235213
1574383	5.04388	4.62859	4.09012e-05	0.000838665
1574963	160.714	5.52041	6.75536e-57	8.23403e-54
1575150	116.133	1.02183	0.000118259	0.00202388
1575360	137.025	0.620042	0.000696715	0.00863612
1575436	16.602	1.12729	0.00408297	0.0339063
1575802	821.171	-0.27283	0.000870207	0.0101232
1576076	6.03848	1.76091	0.000185408	0.00296059
1576104	63.409	2.01336	7.66939e-08	3.80693e-06
1576314	43.5609	3.20783	9.45561e-16	1.92089e-13
1576785	133.298	1.1682	0.00595442	0.0452354
1576904	46.3107	-0.984213	0.00353736	0.0301983
1577954	38.2443	2.14049	8.62703e-14	1.5022e-11
1578751	6.9346	1.82048	2.15019e-05	0.00048937
1579461	4.40383	1.79866	0.000826334	0.00972628
1579544	36.0241	1.34447	1.2471e-08	7.6004e-07
1579556	34.5836	0.709783	0.00323594	0.0282855
1579909	2.1013	4.4931	0.000297447	0.00433332
1580646	8.86401	1.71792	0.00303732	0.0270303
1580835	18.8892	0.846485	0.0023667	0.0222665
1580981	23.0175	-1.28986	0.00515834	0.0405932
1581619	61.9061	2.97164	3.17855e-11	3.32083e-09
1582568	75.4289	-0.460445	0.00319837	0.0280913
1582758	2917.38	0.24842	0.000112089	0.00193033
1582869	731.926	0.675483	0.000754126	0.00918175
1583067	471.821	0.630921	0.00355402	0.0303169
1583122	483.775	0.634416	0.00052787	0.00688553
1583156	2.26124	4.84281	0.000197252	0.00311794
1583157	16.3187	2.78422	1.9305e-13	2.98275e-11
1583212	196.955	0.560619	0.000388084	0.00538896
1583552	1768.48	-0.29501	0.000360643	0.00504816
1583804	1119.18	0.237375	0.00185901	0.0184056
1583890	42.1794	0.75029	0.00306514	0.0271166
1583971	24.3791	-1.06307	0.00552743	0.0428522
1584109	958.152	0.314914	0.00416779	0.0343506
1584571	731.354	-0.276661	0.00350919	0.0301455
1584681	15.8738	-0.866334	0.00406265	0.0337887
1584744	69.5866	1.07746	0.00013406	0.00225905
1584817	36.4932	2.00129	9.8956e-11	9.35817e-09
1584834	2141.16	-0.333183	0.000586439	0.00748921
1584924	190.362	1.17781	0.00133085	0.0141742
1585139	1548.74	-0.454432	0.00396089	0.0329992
1585180	1204.31	-0.430757	0.00493092	0.0391688
1585627	1473.5	0.750294	0.000313052	0.00450095
1585792	826.327	-0.46065	1.79132e-08	1.0565e-06
1585857	1397	-0.692409	8.93131e-08	4.31614e-06
1585888	30.2971	2.15588	0.000838318	0.00982516
1586050	479.543	-0.49848	0.000139513	0.00234015
1586347	215.347	1.3426	0.000735656	0.00901692
1586387	92.1927	0.429485	0.00580289	0.0443646
1586462	186.616	-1.04707	5.40638e-08	2.82419e-06
1586658	434.644	-0.572737	8.51738e-10	6.53396e-08
1586775	1305.25	-0.400854	0.00133825	0.014203
1586864	257.736	0.372824	0.00657628	0.0488319
1586879	281.092	0.715989	0.00149455	0.015438
1586987	2430	0.79604	3.80866e-10	3.23883e-08
1587213	532.552	0.945018	2.83416e-08	1.62779e-06
1587470	1865.19	-0.33765	0.000306265	0.00442652
1587543	96.9747	0.537313	0.00536461	0.0418264
1587591	1714.27	0.840486	0.00226748	0.0215175
1587645	73.6084	-1.85914	1.0556e-42	7.71992e-40
1587850	118.16	0.408158	0.00601753	0.0454944
1588073	467.071	1.0565	4.44381e-07	1.75355e-05
1588400	808.91	0.398335	7.23441e-05	0.00135429
1588464	2268.7	0.294381	0.00209084	0.0201705
1588502	355.155	0.245188	0.00657918	0.0488319
1588961	363.408	0.31482	0.00666681	0.0492823
1589642	28.9083	1.79062	2.08053e-05	0.000475487
1589857	5376.48	0.660079	4.91001e-05	0.000984694
1589864	326.515	-1.09022	1.34139e-24	4.32797e-22
1590251	109.988	0.953251	0.000188847	0.00300239
1590301	1495.09	0.2403	0.000451412	0.00608353
1590338	951.554	0.646442	0.000462879	0.00620756
1590387	161.555	3.46032	2.51273e-24	7.87562e-22
1590432	16.6446	2.82236	2.01111e-11	2.18434e-09
1590699	136.721	-2.03001	1.62523e-13	2.62187e-11
1590999	65.6381	0.690081	0.000267474	0.00397587
1591216	535.07	-0.716212	8.13441e-06	0.000215023
1591235	1954.6	-0.32867	1.18017e-05	0.00029558
1591290	1321.1	-0.368498	0.00556738	0.0430403
1591401	564.924	-0.341301	0.00110789	0.0122269
1591725	6.97035	-1.3781	0.00291232	0.0261429
1592058	116.237	-0.511919	0.00332186	0.0288762
1592237	508.429	-0.271808	0.00248458	0.0230591
1592288	64.7955	0.934674	1.46602e-05	0.000352681
1592918	1475.54	0.314734	8.51087e-05	0.00153914
1593051	11.5258	2.07263	0.00186871	0.0184849
1593084	170.905	0.967136	3.595e-08	2.00189e-06
1593109	1228.69	0.332654	0.00254593	0.0233714
1593471	727.529	-0.921626	0.0002985	0.0043412
1593485	399.75	1.09238	4.04339e-09	2.75503e-07
1593501	370.726	-0.328323	0.001978	0.0192535
1593588	196.952	1.21888	9.88837e-08	4.69649e-06
1593794	152.734	1.04192	1.18576e-06	4.05227e-05
1594095	27618.6	-0.251416	0.000280468	0.00412985
1594130	609.739	-0.598253	9.07644e-06	0.00023701
1594522	64.8041	1.22173	2.33883e-05	0.000524682
1594720	38.6664	0.818189	0.000336118	0.00480106
1594941	12.4315	1.41174	1.44824e-05	0.000349937
1595174	35.7064	2.01056	0.000319935	0.00458782
1595181	86.4505	0.689966	0.00164504	0.0165865
1595203	1095.87	-0.632075	5.55106e-13	7.80707e-11
1595511	4304.72	-1.1423	5.86582e-05	0.00114092
1595514	466.972	-0.345112	7.8724e-05	0.00145879
1595586	33.0562	0.899819	9.57114e-07	3.39791e-05
1595710	270.824	0.712915	9.76974e-06	0.000249823
1595981	161.813	0.422128	0.000611368	0.00776239
1596022	3275.42	-0.378251	1.74301e-05	0.000408564
1596028	11686.4	-0.386712	0.000617683	0.00782446
1596169	1426.67	0.486499	3.51611e-11	3.60483e-09
1596226	1471.56	-0.466003	0.00421986	0.0347276
1596305	965.892	0.742734	0.000228242	0.00349695
1596453	775.779	1.32004	5.27046e-07	2.04033e-05
1596915	210.032	-0.509024	9.5415e-06	0.000245705
1596935	1029.45	0.304474	0.00133874	0.014203
1597150	215.797	0.751635	6.29918e-05	0.00121031
1597212	35.6729	1.50392	1.57817e-07	7.15396e-06
1597263	1679.1	-0.586883	4.17284e-08	2.27742e-06
1597478	3219.49	0.601455	8.83429e-07	3.1879e-05
1597682	276.085	-1.41633	8.95252e-25	2.97604e-22
1597832	363.048	-0.734676	8.67059e-06	0.000227008
1597848	492.357	-0.330933	0.000100096	0.00175969
1598074	133.775	0.478775	0.000148205	0.00245591
1598085	15.8689	1.26931	0.000884368	0.0102229
1598202	1261.72	0.56701	0.00281698	0.0254549
1598350	346.528	0.466675	1.34923e-06	4.54676e-05
1598381	1028.94	0.227086	0.0032712	0.0285255
1598575	11.3068	2.49081	2.74477e-05	0.000602202
1598903	3836.39	0.351281	0.000546883	0.00709977
1598962	67.2496	1.19285	1.48091e-05	0.000355482
1599116	662.703	0.534352	5.44199e-09	3.57477e-07
1599215	752.63	0.63867	0.00643651	0.0480003
1599241	81.4252	0.97144	8.37807e-05	0.00152782
1599283	366.11	1.00762	0.002384	0.0223526
1599288	1491.31	-0.249437	0.000800901	0.00946755
1599503	12.8699	2.77453	8.60306e-12	9.93427e-10
1599618	39.4438	-0.921001	9.3594e-05	0.00166947
1599624	57.2165	1.2604	2.2619e-05	0.00051161
1599625	1996.79	-0.270344	0.000601215	0.00765119
1599803	100.946	0.766641	0.00124353	0.0134532
1599978	332.388	0.427034	0.000413998	0.00569118
1600449	185.416	1.25864	1.35133e-07	6.28138e-06
1600607	67.6026	0.853288	0.000118671	0.00202775
1600667	7.79055	3.47993	9.65609e-10	7.30533e-08
1600767	2247.09	-0.692282	8.13424e-06	0.000215023
1600877	1027.36	0.279036	0.00307254	0.0271602
1600960	17.3412	1.64378	3.25349e-06	9.77829e-05
1600988	1604.21	-2.16758	4.5883e-89	8.38894e-86
1601068	107.506	1.01961	4.70259e-08	2.51646e-06
1601124	1393.66	0.30086	0.000613393	0.00777911
1601148	659.221	-0.731679	0.000109739	0.00189991
1601194	4988.67	0.423766	5.32962e-05	0.00104813
1601333	4076.16	-0.391963	0.00473882	0.0378898
1601359	421.138	-0.42255	0.00010517	0.0018313
1601399	1670.4	-0.639519	0.00609038	0.0459186

## Sheet:  MU636 (+N) vs. MU1306 (+N)
Gene ID	Base Mean	log2FC	p-val	adjusted p-val
1000305	305.091	1.07532	2.6984e-07	2.13608e-06
1000774	3251.2	-0.727236	2.41187e-09	2.69388e-08
1006218	22.9716	-1.28117	0.00100877	0.00352036
1006783	1049.05	0.230165	0.00471194	0.0135997
1006928	2245.3	0.946059	0.000140684	0.000621483
1007498	71.8129	-0.95197	0.00137912	0.00463772
1008001	352.336	1.21809	2.14395e-16	5.85482e-15
1008270	293.361	-0.288713	0.0018555	0.00600194
1008750	642.155	-0.616725	4.71181e-11	6.74847e-10
1009515	514.635	-0.248134	0.0127149	0.0315866
1010138	10.5389	-2.71455	0.0134761	0.0332694
1012075	621.664	-0.291176	0.00166083	0.00545566
1012669	1081.6	0.447257	0.000592909	0.00220243
1016793	252.081	-0.43397	0.000681898	0.00249164
1016976	1399.36	-0.560884	2.08844e-05	0.000112983
1018691	413.031	0.885334	1.56519e-08	1.52316e-07
1022753	17.4961	-1.23271	0.0064497	0.0178867
1023720	189.49	-0.487568	7.88529e-05	0.000371791
1026019	1777.41	-0.361421	6.11546e-06	3.72309e-05
1027173	675.805	-0.221045	0.0135074	0.0333282
1028366	1280.69	0.173902	0.0204501	0.0474468
1029479	312.632	-0.534563	0.001783	0.00580186
1030640	51.1	0.855115	0.00260649	0.00806175
1030818	395.562	-1.3284	7.7967e-16	1.97338e-14
1031119	173.303	-0.693725	0.000940381	0.00330902
1031666	80.9009	3.86968	8.47496e-62	6.44944e-59
1032760	108.184	-2.13563	1.21169e-09	1.40707e-08
1032959	34.5236	-2.46432	0.014625	0.0355883
1033121	494.654	-0.633483	0.0026915	0.00827457
1034856	69.8437	-0.552419	0.00542025	0.0153567
1035056	21.9171	-2.89029	1.99969e-06	1.33566e-05
1036243	343.132	-0.592499	5.86458e-06	3.5799e-05
1036529	391.189	-0.673679	0.00485332	0.0139654
1041319	627.125	0.409194	0.000191702	0.00081958
1048581	279.756	0.396241	0.0124916	0.0311472
1049140	10044.3	2.32325	2.25532e-13	4.31955e-12
1051461	680.714	-0.422847	1.86806e-06	1.25731e-05
1052872	13.8432	-1.15323	0.00143724	0.00479844
1054460	36.8532	2.92083	0.00142495	0.00476584
1055668	14211.4	0.579913	5.10423e-07	3.83321e-06
1056201	6.35495	-3.36402	0.00175119	0.00571302
1056452	64.6814	0.634361	0.00122425	0.00418659
1058846	256.413	-0.432808	0.000435701	0.00168709
1061866	606.97	-0.963346	0.00502194	0.0143817
1063598	46.5221	-1.64275	2.26012e-10	2.89229e-09
1064571	32.2031	4.11673	3.45041e-10	4.2858e-09
1065027	80.1628	-4.08753	3.95172e-14	8.24659e-13
1066869	39.3137	-2.58667	3.50769e-11	5.1268e-10
1067654	969.357	0.592431	5.62616e-08	4.95928e-07
1068058	221.291	-0.632099	4.18767e-06	2.62362e-05
1079553	254.743	-1.13766	7.33137e-07	5.35429e-06
1080791	280.933	1.33713	6.06038e-09	6.28902e-08
1080982	1987.32	-0.346469	0.0036635	0.0109017
1084554	378.683	-0.800061	0.0145431	0.0354192
1087891	1313.58	-0.421663	0.00373562	0.0110787
1087955	452.588	-4.13956	1.38286e-36	2.78583e-34
1090429	1213.02	0.197501	0.0133436	0.0329741
1090522	48.1189	-2.88141	0.00214907	0.00682156
1091041	60.1845	1.00732	0.000436771	0.00169065
1095389	1722.49	0.38906	5.19273e-08	4.62724e-07
1095462	666.365	0.378002	1.01896e-05	5.91028e-05
1096060	9615.93	-0.628882	0.000136158	0.000604296
1097666	143.425	-0.522509	0.000454911	0.00175492
1099113	132.778	0.606964	0.000684656	0.00249931
1100689	2098.01	1.12405	7.30779e-08	6.35811e-07
1102636	19.0935	-1.09937	0.0193974	0.0452898
1103058	638.282	0.65463	0.00264242	0.00814343
1105717	2.94257	-2.91473	0.0055741	0.0157301
1106253	404.448	0.33203	0.000263489	0.001087
1106431	65.1599	-2.04184	1.70246e-06	1.15676e-05
1109525	261.659	-0.441418	0.00968874	0.0251528
1112979	85.7724	-0.840847	1.67481e-05	9.2896e-05
1113102	320.929	-0.346305	0.00109464	0.00378991
1113119	530.241	-0.330827	0.0126798	0.0315131
1114088	40.2808	-0.851847	0.0140355	0.03444
1117019	848.758	0.278435	0.00657839	0.0181822
1120358	747.669	0.343725	0.000110266	0.000500273
1122766	170.662	0.971421	1.47497e-08	1.43904e-07
1124858	682.724	0.908812	2.00784e-14	4.34082e-13
1125240	813.312	0.369523	7.98495e-08	6.90517e-07
1128237	11.7575	-2.37066	0.00011261	0.000509896
1128474	7755.28	0.742847	0.00103746	0.00360835
1130421	789.763	-0.427189	9.09634e-05	0.000422092
1130616	1047.55	0.352704	4.09333e-05	0.000206111
1132811	133.907	-1.54733	0.000199326	0.000848996
1137336	934.227	0.199902	0.00750521	0.020311
1137506	1519.96	0.412432	3.30131e-08	3.05384e-07
1137599	21.1646	-4.35355	4.91134e-12	8.04346e-11
1140095	46.2065	-0.890145	0.00606641	0.0169435
1141516	124.095	-2.5843	6.61991e-19	2.47758e-17
1142208	3130.72	-0.569085	0.000816299	0.00291371
1144134	209.336	-2.39078	0.0029561	0.00898638
1146405	18.461	-2.43222	1.31612e-05	7.47067e-05
1147435	430.93	3.09161	9.58589e-07	6.83893e-06
1147477	45.0011	-1.43176	0.00180093	0.00584689
1147952	1236.3	1.04174	2.78806e-07	2.19942e-06
1147999	1349.55	1.1333	1.3596e-09	1.56608e-08
1152014	122.701	-0.791765	0.000119464	0.000537943
1152264	36708.2	-0.542825	7.07306e-08	6.16799e-07
1158964	1172.7	0.677623	2.1824e-05	0.000117565
1160282	148.405	1.4566	8.25975e-09	8.3809e-08
1160645	916.59	-0.290528	0.0185741	0.0436982
1161648	249.601	-1.12173	1.38626e-11	2.14129e-10
1161729	47.5684	0.872944	0.000377453	0.00148625
1162314	32206.4	-0.334694	0.000189091	0.000810236
1164687	12605.7	1.60384	3.36406e-18	1.14972e-16
1165760	1100.13	-0.945195	5.73545e-16	1.48458e-14
1167187	741.466	0.17961	0.0169586	0.0404504
1167480	633.354	-0.442571	0.000796826	0.00285313
1169234	1058.21	-0.352813	7.39053e-05	0.000350636
1170661	488.121	0.348918	0.000604273	0.00224026
1171205	558.742	0.528923	0.00299392	0.00908683
1172080	892.465	-0.555773	4.72508e-06	2.93773e-05
1172608	1297.71	0.256822	0.0100757	0.0259859
1174352	12499.5	-0.347394	0.00273601	0.00840235
1174567	5534.35	-0.903188	2.61468e-10	3.29797e-09
1175257	28.6085	0.974939	0.0129799	0.0321609
1176600	1053.5	0.427348	1.50947e-07	1.24953e-06
1177367	190.661	-1.62734	6.36024e-09	6.57628e-08
1177383	199.614	-0.927783	1.16432e-05	6.6922e-05
1180041	131.439	-2.8724	2.46715e-29	2.63201e-27
1293762	13.5774	-1.44947	0.0176634	0.0417882
1294740	131.971	-0.550327	9.20379e-05	0.000426232
1295939	393.912	0.860575	0.000104069	0.000476706
1297275	491.291	0.54817	2.50953e-05	0.000133238
1297474	164.438	1.52224	7.08358e-06	4.25798e-05
1297844	76.4486	0.676092	6.1126e-05	0.000294535
1307227	25.5673	-1.88453	6.78145e-11	9.42878e-10
1307689	144.206	1.68715	2.19858e-07	1.76241e-06
1312581	11.3792	2.40666	0.000507455	0.00192701
1316505	13.0437	2.76753	0.0111872	0.028416
1319340	601.077	-0.300082	0.00645113	0.0178867
1319368	128.408	0.634732	0.0106006	0.0271436
1319384	99.9155	-0.769758	0.0173827	0.0412095
1319807	3840.93	0.1706	0.0169506	0.0404455
1319860	6031.73	0.94277	1.65365e-16	4.57056e-15
1320004	1532.27	-0.63282	2.57652e-07	2.04812e-06
1320314	657.778	-0.717168	2.0311e-10	2.61387e-09
1320654	389.343	-1.68617	7.92381e-09	8.05434e-08
1320709	58.9626	-1.46594	8.33356e-06	4.92889e-05
1321045	1196.24	0.604703	3.92232e-15	9.21262e-14
1321416	1510.72	-0.340892	0.000143726	0.000633694
1321417	380.28	-1.5486	5.56582e-09	5.8128e-08
1321530	1324.23	-0.271406	0.00133177	0.00449769
1321644	902.493	-0.524026	4.29819e-12	7.07991e-11
1321691	5.99002	-3.8613	2.11923e-05	0.00011451
1321731	4.72283	-2.97481	0.00472659	0.0136366
1321814	579.778	-0.213051	0.00702442	0.019169
1322162	2375.31	-0.19447	0.000449723	0.00173784
1322266	25.5118	1.03109	0.00112397	0.00388203
1322359	371.019	-3.09745	0.000739186	0.00267204
1322491	54.8679	-1.46132	4.26136e-11	6.14184e-10
1322572	2156.66	1.14201	0.000833496	0.00296952
1322622	29.8043	-1.40829	2.35482e-05	0.000125903
1322819	2088.64	-0.769193	4.84478e-22	2.65881e-20
1322880	289.538	-0.660416	0.00173709	0.00567352
1322923	745.497	-0.298469	0.000547863	0.00206194
1323017	470.753	-0.777913	8.56746e-15	1.93659e-13
1323750	364.048	-0.599918	1.23775e-05	7.06445e-05
1323901	370.969	0.319524	0.0052533	0.0149393
1324007	638.848	0.32307	0.000400645	0.00156729
1324013	47.1349	-0.651348	0.00569522	0.0160125
1324211	1484.75	0.229257	0.0198094	0.0461125
1324267	12.3017	-2.75224	0.0129031	0.0320054
1324484	1198.38	-0.229126	0.0194132	0.0453081
1325216	1020.29	0.280892	1.62981e-05	9.05699e-05
1325435	59.2115	-0.949769	9.41066e-07	6.72232e-06
1325533	5159.26	-0.667377	2.65389e-10	3.34372e-09
1325718	5.19702	-2.65854	0.000256312	0.00106046
1326058	3567.42	0.261501	0.00487052	0.0140007
1326496	1000.42	-0.533668	3.53369e-12	5.88003e-11
1326901	281.379	-1.98383	5.11606e-22	2.79425e-20
1327071	153.962	-0.693094	2.98998e-06	1.93691e-05
1327164	66.8429	-0.726666	0.00790577	0.0211991
1327596	3263.74	0.534568	2.82392e-05	0.00014848
1327707	114.72	-1.2017	1.12943e-08	1.12206e-07
1327779	1.69058	-3.77181	0.00286552	0.00874598
1328301	48.9788	-0.899928	0.00266825	0.00821492
1328400	50.1969	-1.04844	0.000366831	0.00145093
1328403	11.5916	-0.864639	0.0161728	0.0388821
1328481	15.8969	-2.00281	2.83391e-05	0.000148937
1328601	496.505	2.12972	4.61131e-16	1.20453e-14
1329585	566.768	-0.25458	0.00674823	0.0185394
1329977	650.341	-0.231659	0.000352043	0.0014002
1330039	662.138	0.254417	0.0199684	0.0464423
1330460	180.984	-0.764604	3.677e-12	6.10072e-11
1330980	56.9987	1.13609	0.00437238	0.0127368
1330982	583.576	0.300216	0.00543543	0.0153921
1332087	25.5068	-3.53971	6.89378e-11	9.57329e-10
1332298	5.23539	-5.43928	8.08785e-07	5.85805e-06
1332728	145.776	-0.585297	1.83027e-05	0.000100397
1332766	646.431	-0.413921	2.87134e-06	1.8676e-05
1333547	489.471	-0.279464	0.00169571	0.00556221
1333617	278.757	1.38369	2.75764e-05	0.00014533
1333967	787.409	0.534207	1.03384e-05	5.98445e-05
1334448	8502.3	-0.538858	0.0109954	0.027985
1334481	56.3354	-2.68732	0.000234445	0.000980289
1334638	244.54	0.899267	0.00681945	0.01869
1335846	1024.21	-0.719055	0.00011939	0.000537819
1335868	807.411	-1.31258	7.0432e-07	5.16034e-06
1335983	1465.79	0.287149	0.00846609	0.022438
1336014	186.815	-0.906192	3.18405e-07	2.47419e-06
1336324	2699.95	0.837212	4.6343e-05	0.000230403
1336444	3218.6	-0.630743	1.15432e-05	6.64188e-05
1337122	164.086	-0.614187	6.03294e-06	3.67678e-05
1337251	27.1783	-2.36687	2.94102e-06	1.90857e-05
1337672	200.139	0.880882	7.96715e-05	0.000375186
1338180	1084.08	-0.44514	9.73464e-05	0.000448973
1338322	444.273	-0.292725	0.0161449	0.0388455
1338733	23.3738	-1.17557	0.000757234	0.00272161
1338814	17.5775	2.48616	0.0209538	0.0484186
1339149	13.5368	-2.20895	1.35864e-05	7.68146e-05
1339505	1213.46	-0.69345	7.95111e-16	2.00801e-14
1339530	727.355	0.489425	4.74094e-05	0.000234683
1339755	10.9357	3.6213	0.000705963	0.00257134
1340256	1065.78	0.66416	0.000547061	0.0020596
1340513	4373.06	0.547082	6.94095e-10	8.30513e-09
1341313	95.349	-1.73264	3.68409e-10	4.55129e-09
1342014	882.205	-0.247091	0.0090277	0.0237281
1342161	12406.2	-1.30306	0.00936288	0.024478
1342193	343.149	-5.3419	2.36174e-08	2.23638e-07
1342340	3574.49	0.736506	1.86607e-05	0.000102066
1342374	231.988	-0.911762	1.41039e-11	2.17562e-10
1342711	145.004	-1.38966	3.89058e-08	3.54437e-07
1343354	1436.05	-1.1767	7.11035e-57	4.50915e-54
1343381	119.236	-1.00236	6.52848e-05	0.000312202
1343398	271.145	-0.637169	1.58497e-09	1.80925e-08
1343417	710.739	0.531612	1.26915e-06	8.83912e-06
1344170	6646.3	-0.607391	8.50026e-05	0.000397567
1344997	45.6494	-4.30636	3.97692e-19	1.5285e-17
1345133	111.835	0.874455	0.0104219	0.0267596
1345409	100.51	6.52068	4.7285e-33	6.66369e-31
1345490	103.189	-1.10499	3.00402e-05	0.000156535
1345802	1046.67	-0.372772	9.87922e-05	0.00045509
1345849	1139.12	-0.544679	6.91438e-18	2.26804e-16
1345897	3.99455	-2.11344	0.0092257	0.0241762
1345902	17.6142	-2.08925	6.9226e-08	6.04602e-07
1346017	521.535	-0.39015	3.15029e-06	2.03167e-05
1346223	188.469	0.685602	6.43691e-05	0.00030821
1346268	150.989	-1.32509	5.70629e-08	5.02603e-07
1346373	3055.11	-0.609276	0.000106864	0.000487746
1346378	184.388	-0.278007	0.0106623	0.0272649
1346461	111.609	-0.3825	0.0115905	0.0292511
1346466	224.318	-0.828477	0.0113843	0.0288206
1346495	468.264	0.195589	0.0185028	0.0435671
1346523	27610.5	0.253362	0.00181028	0.00587557
1346962	151.378	0.504037	0.00364585	0.010852
1346969	439.183	-0.783725	3.20661e-05	0.000165702
1347010	79.6008	0.892187	0.02161	0.0497436
1347030	2759.09	-0.492412	5.36425e-05	0.000261791
1347260	854.676	0.582192	4.09272e-10	5.02348e-09
1347454	901.921	0.272068	0.000350676	0.00139525
1347525	1491.74	-0.549698	8.54148e-16	2.15234e-14
1347665	281.927	0.915096	0.00417197	0.0122204
1347705	41180.2	-0.31219	0.00316403	0.00954476
1347822	1820.79	0.984499	1.58587e-13	3.08393e-12
1347933	1459.54	-0.300159	0.000502924	0.00191235
1348032	1491	-0.375733	8.81335e-06	5.18312e-05
1348452	584.89	-0.924368	2.31309e-19	9.33e-18
1348566	9169.01	-0.953321	0.00559685	0.0157865
1348570	245.325	-0.446934	5.25168e-05	0.000256736
1348608	2358.92	-1.55382	2.3836e-27	2.17671e-25
1348686	2838.98	-1.04702	0.0117423	0.0295476
1348778	16.1698	0.993484	0.0113212	0.0286927
1348890	135.93	-2.0916	0.00556746	0.0157231
1348965	339.304	0.57672	1.76758e-05	9.74729e-05
1349041	247.894	0.49566	0.000349355	0.00139048
1349083	1257.53	-0.849245	4.55607e-15	1.06573e-13
1349107	186.536	-0.771934	1.10936e-05	6.3924e-05
1349249	479.63	-0.477559	5.22044e-05	0.000255647
1349257	1085.45	-0.362975	5.22996e-05	0.000255787
1349328	359.469	0.826986	0.00033108	0.00132886
1349346	455.036	-0.32056	0.00203722	0.00650669
1349448	190.462	-2.56331	0.00991527	0.025665
1349753	645.436	-0.633167	3.16499e-10	3.94415e-09
1349755	363.918	-1.78443	5.21663e-07	3.90734e-06
1349830	672.355	0.314249	0.00560854	0.0158156
1349844	3548.16	-0.22944	1.57647e-05	8.804e-05
1349920	1654.42	-0.3969	0.000402918	0.00157295
1350034	651.423	-0.42836	1.29766e-08	1.27476e-07
1350069	47.2729	1.08084	0.00774747	0.0208677
1350265	13194.3	1.93971	3.65085e-16	9.71432e-15
1350382	23.1396	2.43652	4.73682e-05	0.00023458
1350393	489.635	0.467839	0.000958033	0.00336284
1350419	3281.99	-0.459829	0.000142108	0.000627531
1350558	248.129	-0.591591	0.00182991	0.00593421
1350665	340.573	-0.386165	4.11941e-05	0.000207241
1350746	390.314	1.63779	5.56822e-34	8.70702e-32
1350752	75.4362	-0.552693	0.00160835	0.00531077
1350842	159.117	-3.12758	1.21859e-17	3.86393e-16
1350960	2342.23	-0.307532	0.00542535	0.0153673
1351014	133.303	1.29408	0.000223068	0.000940091
1351053	202.085	-0.436384	9.32531e-05	0.000431664
1351096	1369.84	-0.485551	3.50122e-07	2.70044e-06
1351144	68.8339	-1.7916	4.26703e-08	3.86572e-07
1351166	346.549	-0.469498	0.000898704	0.00318198
1351177	637.93	-0.290814	0.0011592	0.00398681
1351437	536.037	-0.266201	0.0036424	0.0108446
1351494	108.732	-2.34417	1.83162e-24	1.24452e-22
1351648	600.499	0.295847	0.0126155	0.0313738
1351691	798.088	0.326107	0.0103116	0.0265405
1351740	179.069	-0.525794	0.00191534	0.00617268
1351749	728.258	-1.34243	0.000261348	0.00107895
1351755	551.265	-0.299575	0.00179604	0.00583432
1351757	47.2345	-0.986114	0.00165044	0.00543247
1351761	58.5469	-2.16041	1.46016e-18	5.25796e-17
1351855	2045.42	-0.629649	3.68136e-09	3.99836e-08
1351860	224.254	-0.623269	0.000992036	0.00346727
1351895	134.467	-3.24582	9.81038e-19	3.62413e-17
1351971	60.3477	-1.60262	1.15759e-06	8.1316e-06
1352145	610.624	-0.32919	0.000488748	0.00186716
1352156	786.16	0.511972	0.000358557	0.00142116
1352179	2045.05	-0.504901	2.65015e-05	0.000140118
1352372	389.94	-0.956419	1.57005e-08	1.52658e-07
1352594	78.6444	0.956358	0.0208267	0.0481736
1353007	103.017	-0.921927	4.91191e-05	0.0002422
1353013	89.0692	-1.10593	0.00361286	0.0107678
1353082	205.476	-1.10625	1.07601e-13	2.14357e-12
1353121	799.127	-0.324866	0.0121137	0.0303241
1353195	1405.78	0.507359	0.000249156	0.00103573
1353287	12.2243	-0.926769	0.00971488	0.0251978
1353435	539.713	0.627643	1.395e-06	9.62749e-06
1353562	2673.15	-0.424371	0.000115829	0.000523016
1353596	409.814	-0.265158	0.0058199	0.0163229
1353623	543.969	2.03937	3.95142e-07	3.01911e-06
1353724	566.035	-1.7125	6.26809e-08	5.49541e-07
1353914	1173.22	-0.532346	1.59144e-11	2.4319e-10
1354001	859.357	-0.292818	0.00563568	0.0158803
1354004	3525.84	0.239876	0.000915598	0.00322977
1354038	2741.06	0.607432	2.52584e-10	3.20005e-09
1354087	53.9103	-2.62137	0.00651995	0.0180337
1354117	121.884	0.929479	4.33948e-06	2.71574e-05
1354233	1151.88	-0.325051	0.000157514	0.000687053
1354331	719.793	-0.434495	5.09742e-06	3.14525e-05
1354449	1099.67	-0.206445	0.0112556	0.028558
1354579	116.808	-0.770836	2.38886e-05	0.000127484
1354589	3488.82	0.29418	0.00046597	0.00179213
1354597	162.142	-0.478906	0.000762154	0.00273843
1354895	1976.69	0.222625	0.0068937	0.0188573
1354929	6349.28	-1.15218	0.00276112	0.00846809
1354930	812.296	1.11091	7.26717e-21	3.48549e-19
1354959	47.6374	-0.556773	0.0207345	0.0479992
1355020	48.9711	-0.857716	7.83146e-05	0.000369406
1355022	1758.78	-0.696907	5.85298e-08	5.15126e-07
1355113	352.065	-0.577926	4.49747e-06	2.80233e-05
1355184	2992.89	-0.526762	0.00790574	0.0211991
1355227	165.379	-0.609552	0.00666564	0.0183744
1355237	656.233	-0.358018	0.000431694	0.00167441
1355265	116.613	-0.418877	0.0106426	0.0272328
1355268	423.366	-1.72592	4.80333e-06	2.97666e-05
1355326	85.6711	-0.501383	0.0103864	0.026703
1355345	301.793	0.82557	0.00165636	0.00544567
1355369	101.317	-0.385889	0.00949431	0.024755
1355436	3085.18	0.689754	0.000818265	0.00291982
1355468	356.445	-0.384722	0.000106913	0.000487772
1355485	213.33	-0.465493	0.00499113	0.0143064
1355503	1807.71	-0.683481	0.0162533	0.0390263
1355519	179.893	0.904986	0.00313111	0.00946296
1355822	792.031	-1.21493	0.00434281	0.0126656
1355969	1235.92	-0.39201	2.12211e-08	2.02372e-07
1356070	1607.8	-0.368377	2.02689e-08	1.93777e-07
1356095	12047.1	-0.291922	0.000323315	0.00130504
1356221	217.938	-1.02032	0.0170746	0.0406903
1356402	531.533	-0.475702	3.9376e-06	2.48056e-05
1356462	658.928	-1.42398	9.97746e-10	1.16693e-08
1356556	1332.16	-0.347334	0.00283772	0.00867504
1356814	517.9	-0.294892	0.00891185	0.0234506
1356832	2839.95	-0.700469	8.83812e-17	2.5285e-15
1356890	497.302	-0.50102	4.32912e-09	4.62273e-08
1356982	110.827	1.17023	1.65348e-10	2.15955e-09
1357042	2477.97	0.578378	3.72126e-05	0.000189297
1357096	32.7004	-1.18472	5.81146e-05	0.000282048
1357157	328.219	0.430917	0.0006378	0.00234627
1357320	616.547	-0.986342	9.56736e-08	8.13796e-07
1357504	1304.28	1.17251	1.39109e-36	2.78583e-34
1357753	143.527	-0.552283	0.020522	0.0475556
1357784	48.0771	-4.4457	4.24591e-13	7.85528e-12
1357832	146.027	-2.30494	3.24977e-11	4.79279e-10
1357983	1506.62	0.603089	8.65802e-13	1.56132e-11
1358118	306.275	-0.397251	0.000814213	0.00290718
1358140	15345.1	-1.18456	9.66417e-10	1.13494e-08
1358318	1930.2	0.997008	2.93933e-16	7.89469e-15
1358375	3122.09	-0.648281	1.7394e-11	2.6509e-10
1358517	2014.03	0.188848	0.0108296	0.0276245
1358765	312.263	0.597409	2.33019e-05	0.00012479
1358768	1335.06	-0.412468	1.01507e-05	5.89369e-05
1358995	1421.06	0.380907	2.92179e-06	1.89825e-05
1359117	169.114	2.35888	0.000224084	0.000943384
1359189	1283.33	-0.538287	4.77725e-05	0.000236275
1359239	618.875	-0.273157	0.000223102	0.000940091
1359344	591.645	-0.445891	9.18578e-06	5.3855e-05
1359486	1056.18	0.979618	4.86703e-21	2.3947e-19
1359553	44.8461	-0.568838	0.00278585	0.00853704
1359682	910.191	-1.23245	1.10607e-15	2.75672e-14
1359889	1567.49	0.486116	1.25056e-05	7.13044e-05
1359997	65.378	-1.27693	0.00879588	0.0231829
1360018	2147.14	0.345583	0.000213139	0.00090221
1360022	342.969	-0.291486	0.0147347	0.0358171
1360056	178.507	-1.0843	0.00129418	0.00438891
1360077	63.6355	-1.02439	0.000241586	0.0010072
1360275	444.644	1.10604	1.29406e-11	2.00431e-10
1360320	718.054	-0.513206	0.0181562	0.0428386
1360381	1247.82	-0.401388	1.78221e-06	1.20449e-05
1360607	1215.38	-0.526862	1.09308e-05	6.31135e-05
1360612	197.399	-0.531366	3.14087e-05	0.000162747
1360805	418.881	-0.233622	0.00317003	0.00956035
1360903	11.2511	-1.36774	0.0191778	0.0448964
1361103	703.872	0.485307	2.78178e-06	1.81555e-05
1361193	379.99	0.632873	1.60237e-08	1.55536e-07
1361204	135.292	-1.61649	1.78717e-05	9.82212e-05
1361258	1088.7	-0.543828	0.000548486	0.0020636
1361519	3630.18	-1.59751	5.52262e-09	5.78356e-08
1361743	7.18777	-1.61192	0.000894688	0.003169
1361949	1038.41	-0.282527	0.0092921	0.024339
1361981	3175.87	0.403766	0.00341204	0.0102227
1362017	1051.41	0.324324	9.00364e-06	5.28686e-05
1362288	937.24	0.509695	4.31671e-05	0.00021593
1362444	1342.55	-0.904151	5.07755e-18	1.6898e-16
1362448	2473.37	-0.189796	0.00391761	0.0115674
1362520	565.057	0.467868	2.47789e-09	2.75683e-08
1362627	2287.55	0.3712	1.51707e-06	1.04008e-05
1362740	7444.92	-0.842986	2.51055e-27	2.27444e-25
1362793	1272.04	-1.39642	3.86774e-05	0.000196136
1362797	4541.5	-0.630803	7.36642e-05	0.000350083
1362943	971.533	-0.825727	0.000899528	0.00318391
1363054	878.25	0.812411	1.29082e-15	3.18244e-14
1363063	1006.59	0.540107	4.38629e-06	2.7411e-05
1363237	378.735	-0.333003	0.00489781	0.0140654
1363262	1636.14	0.305641	0.000179617	0.000773416
1363500	165.917	-0.63916	3.83796e-05	0.000194799
1363657	191.281	-0.882462	3.94845e-05	0.000199438
1363706	515.194	-0.566259	0.000393207	0.00154296
1363839	542.867	0.509251	0.00574105	0.0161255
1363943	55.8488	-0.612399	0.00119992	0.00410952
1364104	2361.41	-0.221877	0.0120455	0.030193
1364222	10.8078	-1.06336	0.0212395	0.0490093
1364309	805.683	0.531243	1.78353e-07	1.45526e-06
1364349	826.732	0.953777	4.64752e-18	1.56034e-16
1364399	54.7068	-0.740545	0.000332931	0.00133488
1364563	1187.61	0.449949	6.20588e-06	3.77412e-05
1364625	1601.02	1.61544	4.23316e-09	4.52449e-08
1364659	654.846	-0.443481	7.3968e-05	0.000350641
1364807	213.08	0.639076	9.9766e-07	7.08668e-06
1364809	51.3313	1.31241	0.00280209	0.00857991
1364860	137.552	-0.677288	0.0039652	0.0116958
1365018	412.564	-0.642349	0.00129917	0.00440451
1365056	408.595	-0.414237	1.53356e-05	8.58117e-05
1365109	152.114	1.07398	1.92241e-07	1.55523e-06
1365111	224.657	-0.761854	1.23419e-08	1.21765e-07
1365250	404.996	-0.306944	0.00782231	0.0210246
1365262	377.711	-0.410793	0.00482241	0.0138806
1365292	141.508	-1.18825	3.41949e-08	3.14786e-07
1365458	128.838	-0.743956	0.000152335	0.000667271
1365504	452.484	-0.450695	0.0209634	0.048431
1365517	2672.46	0.261294	0.0178415	0.0421832
1365538	9637.21	0.598347	0.000585255	0.00218136
1365741	218.13	-1.629	0.0186077	0.0437501
1365766	455.162	-0.514836	2.83375e-06	1.8463e-05
1365808	693.367	1.60742	2.28046e-18	7.91229e-17
1365835	163.295	-1.48264	1.94848e-05	0.000106217
1365841	18924.2	0.463129	8.07874e-05	0.000379814
1366033	923.511	-0.39038	0.0125682	0.0312903
1366133	539.883	0.400468	0.0155544	0.0375855
1366148	248.24	0.902796	2.4095e-05	0.000128345
1366194	281.07	0.801751	3.51668e-08	3.22952e-07
1366214	642.447	0.849597	0.0079011	0.0211991
1366376	556.027	-0.872838	1.42598e-08	1.39363e-07
1366486	192.218	-0.84313	8.47994e-12	1.3407e-10
1366497	2871.96	0.405491	1.02014e-05	5.91287e-05
1366549	439.952	-0.524367	0.00645799	0.0179014
1366563	1148.55	0.310852	0.0214356	0.0493918
1366756	1895.18	-0.338043	0.000209087	0.0008866
1366939	665.083	1.02699	0.000994243	0.00347392
1367154	1345.16	0.459808	0.0072564	0.0197313
1367223	428.918	-0.528067	5.58118e-05	0.000271797
1367286	607.748	0.554689	0.00563788	0.0158826
1367601	908.242	-0.481846	1.39584e-06	9.62749e-06
1367633	261.523	1.20935	3.93691e-11	5.70302e-10
1367673	4625.05	0.224936	0.0120712	0.0302443
1367826	818.003	0.696744	2.34338e-07	1.87257e-06
1367844	1377.81	-1.03862	1.55312e-12	2.68213e-11
1368060	1248.95	-0.183572	0.00100094	0.00349519
1368112	3253.64	-0.692214	2.52095e-08	2.3665e-07
1368227	1435.92	-0.954576	5.21013e-09	5.4903e-08
1368387	5204.32	-1.5601	2.32604e-76	2.65517e-73
1368424	3435.04	-0.368006	0.0049561	0.0142146
1368451	43098.5	-0.370761	0.000809669	0.00289276
1368487	3494.76	0.499718	1.30881e-05	7.43286e-05
1368535	446.741	-0.726417	1.44967e-05	8.15978e-05
1368542	723.877	-0.749614	8.7773e-07	6.30144e-06
1368742	364.554	-0.656582	9.58759e-05	0.000442728
1368751	7.94613	2.38094	0.0214718	0.0494652
1368904	3936.15	-0.782238	0.0111084	0.0282411
1369070	208.636	-1.0988	3.00455e-05	0.000156535
1369147	60.678	-1.42623	0.0113672	0.02879
1369295	81.9453	1.47269	0.000330927	0.00132871
1369297	275.563	-0.461121	2.99148e-06	1.93691e-05
1369306	324.487	-0.350373	0.000264157	0.00108906
1369325	5001.33	-1.71276	9.63485e-08	8.17709e-07
1369377	701.639	0.667136	0.000147031	0.000646021
1369688	4902.16	0.946195	1.1246e-15	2.79681e-14
1369708	1969.81	0.499141	3.71076e-11	5.40974e-10
1369800	213.808	-1.00446	0.000793717	0.00284381
1369983	108.719	-1.18841	0.00059504	0.00220962
1370017	662.18	0.930001	8.03639e-08	6.93914e-07
1370097	1553.99	0.400845	0.00557015	0.015725
1370182	649.861	0.3614	0.00255914	0.00793605
1370343	114.615	-1.06221	0.000714671	0.00259664
1370356	751.971	1.63509	3.408e-06	2.18307e-05
1370409	640.056	-1.6311	1.9117e-25	1.42628e-23
1370463	526.733	-0.31911	0.0190575	0.0446605
1370469	133.465	-0.811457	0.00666753	0.0183752
1370744	82.6438	7.17781	4.30973e-13	7.93715e-12
1370916	333.061	-1.01339	2.85962e-08	2.6647e-07
1371044	298.661	-0.481215	7.58351e-05	0.000358896
1371392	6005.01	0.884734	8.55152e-17	2.45883e-15
1371453	199.803	0.893118	2.46404e-07	1.96418e-06
1371485	1617.21	-0.415862	0.000514052	0.00195012
1371527	42.137	-6.43627	5.46284e-20	2.3443e-18
1372056	41.5329	-2.70688	9.41267e-20	3.92137e-18
1372116	275.066	-0.280259	0.0159536	0.0384443
1372168	384.864	-0.691044	2.68597e-11	4.00788e-10
1372246	834.373	0.246468	0.00949087	0.0247517
1372529	12.9174	-2.36488	0.0138868	0.0341192
1372550	249.699	0.89777	7.19946e-08	6.26863e-07
1372566	450.388	-0.241033	0.0172333	0.0409914
1372666	33.9381	-1.04994	0.0014795	0.00492806
1372713	511.869	-0.310284	0.00155834	0.00516504
1372955	830.104	0.407441	1.30271e-06	9.0508e-06
1373068	477.31	-0.243662	0.0150103	0.0364326
1373296	2124.03	0.896216	0.00529257	0.0150285
1373392	5217.22	0.574091	1.44526e-05	8.14295e-05
1373425	660.748	0.632254	3.90237e-05	0.00019763
1373618	366.606	-0.356977	4.45595e-06	2.77949e-05
1373922	217.465	-0.822556	0.00688749	0.0188494
1373974	506.546	0.605745	0.00287339	0.00876621
1374022	123.41	0.964956	0.00173876	0.00567734
1374032	126.941	-1.37425	3.71013e-16	9.8491e-15
1374135	563.875	-1.03188	3.30108e-05	0.000169815
1374151	188.623	-1.70808	4.00221e-06	2.51709e-05
1374227	2232.49	-0.373167	0.0141277	0.0346262
1374232	2524.95	-1.62908	1.05421e-07	8.90077e-07
1374450	491.522	0.566587	4.70411e-05	0.000233264
1374463	4188.27	-0.476994	0.0150808	0.036596
1374570	378.85	-0.331565	0.00776477	0.0208995
1374591	391.192	0.590262	4.65786e-05	0.000231272
1374861	306.71	-2.5568	5.43684e-33	7.56848e-31
1375039	1229.91	0.536199	1.16775e-13	2.32228e-12
1375115	91.9714	-1.65835	0.000171286	0.000739777
1375147	290.235	-0.516035	2.90501e-05	0.000152044
1375392	2983.35	0.428537	0.0172167	0.0409605
1375399	385.442	-2.67228	5.80872e-11	8.22662e-10
1375416	224.66	-1.54766	3.434e-07	2.65217e-06
1375552	1912.2	0.220592	0.00400278	0.0117914
1375619	85.144	-0.695554	0.00811797	0.0216929
1375628	60.632	-1.20319	0.0056127	0.0158234
1375711	3593.41	-1.71457	3.13999e-31	3.98256e-29
1375715	595.981	-0.433901	6.32374e-05	0.000303428
1375730	130.746	-0.405646	0.0169598	0.0404504
1375802	19.7991	-1.23354	0.000551806	0.00207468
1375812	111.139	1.96926	4.41045e-18	1.48511e-16
1375836	495.219	-0.24865	0.0204726	0.0474699
1375940	699.093	-0.779328	1.19447e-05	6.84827e-05
1375964	11341.8	-0.619099	0.0089226	0.0234735
1375971	265.816	-0.773007	0.0191412	0.0448382
1376005	140.124	-0.910859	1.7736e-05	9.76863e-05
1376132	5467.87	1.57322	0.000370288	0.00146156
1376167	288.215	1.79698	3.0543e-05	0.000158837
1376181	807.371	-0.297875	0.00955384	0.0248815
1376229	484.799	-0.666123	5.66336e-14	1.15236e-12
1376269	166.921	0.814067	0.000169402	0.000732472
1376283	497.254	-0.470883	3.08006e-05	0.000159813
1376338	76.2023	-1.1831	6.43072e-07	4.73897e-06
1376427	463.34	-0.392603	0.000157231	0.000686609
1376440	886.686	2.07645	0.000138388	0.000613
1376525	4005.01	0.814739	4.30767e-05	0.000215572
1376571	476.089	-1.03615	0.000277098	0.00113821
1376629	2498.7	0.750728	2.157e-21	1.1091e-19
1376780	1963.99	-0.965172	0.0143539	0.0350781
1376807	153.406	0.902988	0.00610481	0.0170424
1376907	1774.42	-0.440893	0.0121022	0.030302
1376919	135.2	-1.10466	7.90573e-09	8.0503e-08
1376994	1603.93	-0.229487	0.011613	0.029289
1377002	1966.99	-0.417338	0.00486705	0.0139943
1377098	464.166	2.07357	5.60926e-11	7.954e-10
1377103	110.007	-0.734489	0.000150222	0.000658265
1377156	1225.1	-0.652996	1.56352e-06	1.07064e-05
1377358	2918.49	0.381403	7.68167e-05	0.00036294
1377367	296.417	-0.425376	1.77089e-05	9.76087e-05
1377456	210.988	1.40235	2.00767e-10	2.58956e-09
1377472	2191.99	0.372808	3.93859e-09	4.23223e-08
1377562	9601.73	0.340646	0.014453	0.0352599
1377806	15409.9	-0.746423	0.000107865	0.000491725
1377855	466.633	0.339603	0.000279511	0.00114594
1377945	20.9967	-1.50817	0.00177277	0.0057735
1377954	2829.6	0.339133	0.000274719	0.00112965
1378062	1512.09	-0.34954	0.00142126	0.00475627
1378079	758.872	0.197872	0.0127712	0.0317196
1378081	132.922	-1.10025	1.00205e-05	5.83e-05
1378100	1210.58	-0.165066	0.0136962	0.0336944
1378122	11.1417	-4.27783	2.84097e-05	0.00014917
1378134	2376.56	-1.11138	7.00177e-15	1.60815e-13
1378177	345.224	-0.390764	0.00116389	0.00399878
1378180	746.013	-3.93689	3.84823e-08	3.50859e-07
1378249	8174.8	-0.33901	0.000280375	0.00114836
1378276	179.596	-0.441714	0.00714292	0.0194458
1378313	72.4149	-3.07815	0.0019577	0.00628965
1378423	7000.93	-0.448847	8.01048e-05	0.000376915
1378442	5.43896	-1.48177	0.00680679	0.0186643
1378462	58.6225	-3.32473	2.91596e-28	2.86945e-26
1378526	186.97	-0.813133	2.39728e-08	2.26156e-07
1378545	2080.52	0.37295	0.000683126	0.00249452
1378572	173.104	0.905702	2.07405e-06	1.38209e-05
1378700	183.981	-0.936593	1.21235e-08	1.19714e-07
1378819	11081	0.754787	2.07768e-07	1.67255e-06
1378841	1077.9	0.391001	1.51993e-05	8.51326e-05
1378888	1356.41	0.434796	2.65531e-05	0.000140326
1379057	318.4	-2.64158	5.35605e-20	2.30714e-18
1379085	951.055	-0.365302	8.68505e-06	5.11558e-05
1379098	584.123	-0.35721	0.00790353	0.0211991
1379184	5073.42	-0.774202	8.91413e-18	2.87443e-16
1379220	293.087	0.586588	0.00522031	0.0148677
1379248	5120.62	-0.364524	0.0193039	0.045099
1379270	344.444	0.495234	0.000372419	0.00146794
1379354	2678.22	-0.35252	0.00566808	0.015952
1379509	1271.17	-0.357012	0.000121043	0.00054398
1379569	26.6752	1.21809	0.00864805	0.0228618
1379598	18.7022	1.68464	1.58711e-06	1.08549e-05
1379894	1076.71	-0.319891	0.00737296	0.0200291
1379918	591.479	0.274589	0.00173522	0.00566903
1379970	1656.92	-1.13473	1.44358e-13	2.82649e-12
1380165	1474.82	-0.421507	6.22408e-07	4.6038e-06
1380177	2920.68	-0.494174	0.000621273	0.00229583
1380211	19.0733	-2.10448	0.000768821	0.00275978
1380227	52.2708	-1.55248	2.9122e-05	0.00015235
1380311	599.076	0.335524	0.00178651	0.00580831
1380357	490.326	-0.625345	3.35116e-11	4.92323e-10
1380419	59.3572	-2.50674	4.75623e-09	5.05045e-08
1380664	11.6811	-0.992156	0.0100314	0.0258963
1380743	458.499	0.934296	0.00137489	0.00462687
1380827	9.24041	-1.54992	0.000119529	0.000538023
1381026	748.44	-0.299373	6.08384e-05	0.000293397
1381032	155.235	1.78986	8.26916e-06	4.89588e-05
1381038	1094.93	0.314141	0.000138866	0.000614553
1381061	2727.47	0.266398	0.00155953	0.0051675
1381205	348.856	-0.74531	2.20717e-05	0.000118731
1381482	194.145	-2.19915	2.38046e-08	2.24942e-07
1381524	612.866	-0.257616	0.00502171	0.0143817
1381556	134.38	-1.45857	0.0129326	0.0320577
1381604	488.993	-0.398034	0.000111039	0.00050338
1381769	779.601	-1.99409	3.58049e-16	9.57174e-15
1381800	575.273	0.673615	0.00247814	0.00772052
1381853	751.333	-0.21378	0.00187168	0.00604904
1381900	68.3389	0.833287	0.000227226	0.000955001
1381902	327.239	-0.431996	0.000181984	0.000782135
1381926	24239.5	-0.67455	5.18448e-07	3.88581e-06
1382021	9.4039	-3.31789	0.000180758	0.000777158
1382080	1825.13	-0.2945	0.00147588	0.00491888
1382236	1190.98	-1.89195	4.99325e-42	1.58328e-39
1382245	1000.13	1.25173	1.16901e-23	7.41347e-22
1382443	1197.1	2.58119	8.06112e-19	2.99732e-17
1382471	502.734	0.976369	0.00317493	0.00957259
1382570	1708.34	0.191369	0.012784	0.0317445
1382672	259.904	0.443564	0.0126003	0.0313497
1382688	768.462	2.1747	1.73866e-29	1.92688e-27
1382732	248.109	-0.281962	0.0188678	0.0442705
1382740	984.772	0.169792	0.0172113	0.0409562
1382918	5673.87	0.478428	0.00677254	0.0185905
1383244	337.469	-2.4674	7.30129e-14	1.47773e-12
1383246	232.004	-2.71645	3.19029e-13	5.98966e-12
1383313	5139.2	-0.425111	0.00017986	0.00077388
1383337	778.997	0.2501	0.00620609	0.0172787
1383370	101.251	-0.487614	0.00798926	0.0213932
1383598	264.975	-3.58699	0.000163039	0.000708987
1383614	583.52	-0.235405	0.0181724	0.042859
1383620	32.0836	-1.57536	1.34758e-05	7.62651e-05
1383667	35.0014	-2.28597	3.04026e-12	5.12623e-11
1383724	292.578	0.443199	0.0124772	0.0311181
1383741	720.83	-1.00376	1.63221e-07	1.34041e-06
1383835	75.7405	-0.978353	0.00952363	0.0248253
1384061	803.439	0.424502	0.00993013	0.0256977
1384104	746.528	-0.498367	7.94167e-05	0.00037414
1384109	840.877	0.253722	0.00128968	0.00437754
1384160	899.881	0.47429	1.4648e-07	1.21871e-06
1384248	1030.66	0.402592	0.000788799	0.00282793
1384257	409.305	-0.40256	0.00255086	0.00791466
1384263	749.66	0.446561	0.0135853	0.0334649
1384361	2054.32	-0.154833	0.0159764	0.0384829
1384482	1044.8	0.57321	1.23246e-07	1.03445e-06
1384651	2556.56	0.331796	9.92446e-07	7.05403e-06
1384775	347.154	-0.377462	0.00777995	0.0209305
1384833	33.1038	-2.06766	8.85639e-09	8.95445e-08
1384878	351.136	0.45635	0.00239357	0.0074953
1384994	657.903	-0.353986	0.000685162	0.00250036
1385014	1507.29	-0.494737	4.65872e-11	6.68082e-10
1385030	2964.19	-0.459556	7.9912e-09	8.11561e-08
1385183	241.437	-0.771037	9.80879e-05	0.000452028
1385353	101.503	-0.747585	0.000364173	0.00144141
1385460	2025.42	-0.206944	0.000894459	0.003169
1385582	1788.7	-0.522117	0.00612688	0.0170957
1385627	411.955	-0.46436	0.000194766	0.000831744
1385726	48.2809	-0.985594	5.06991e-06	3.12996e-05
1385755	1304.98	-0.551348	0.000125933	0.000564845
1385851	3285.3	0.245089	1.19754e-05	6.86241e-05
1385863	1117.05	0.700061	0.00162292	0.00535579
1385889	931.236	0.755303	4.63902e-09	4.93517e-08
1385923	3.47432	-4.9166	4.92644e-05	0.000242708
1386076	1174.71	0.279652	0.000475875	0.00182531
1386150	207.061	-1.44548	3.8352e-11	5.57692e-10
1386167	1785.52	-0.31359	1.00668e-05	5.85326e-05
1386241	515.248	-0.666816	0.0111426	0.0283154
1386293	500.256	-0.303501	0.00345953	0.0103514
1386453	35.0194	-1.32354	0.00139931	0.00469108
1386462	695.996	1.23662	2.03551e-10	2.61659e-09
1386490	1421.14	0.757063	7.98753e-19	2.97966e-17
1386575	229.145	-0.982861	9.98291e-17	2.8137e-15
1386588	3937.26	1.23227	7.38141e-06	4.42071e-05
1386647	1727.98	-3.14388	2.43334e-23	1.49336e-21
1386661	26.2647	-1.55197	3.74057e-06	2.37083e-05
1386749	6.14331	1.79472	0.00205365	0.00655231
1386939	159.295	-0.388953	0.00720536	0.0196065
1386974	206.394	0.409174	0.0176559	0.0417876
1387047	442.803	-0.516796	1.8251e-07	1.48599e-06
1387115	1077.44	-0.343383	4.82613e-08	4.32759e-07
1387181	2892.63	-0.868375	0.0135729	0.0334416
1387290	1966.03	2.04865	0.000338974	0.00135768
1387328	998.329	0.811642	0.000407938	0.00159092
1387748	1070.46	-0.414055	0.000253557	0.00105211
1387838	102.661	-1.88814	2.86888e-08	2.66897e-07
1387974	607.241	0.682732	4.71248e-12	7.72887e-11
1388014	38.4951	-1.86687	5.71447e-12	9.2789e-11
1388126	917.446	-1.48725	3.83833e-07	2.9386e-06
1388182	1586.72	0.819111	2.04872e-09	2.30405e-08
1388255	327.418	-0.433555	5.65349e-05	0.000274966
1388337	50.4668	-1.03839	0.000743252	0.00268233
1388382	448.789	-0.429288	6.98104e-05	0.000333007
1388447	437.314	-0.494749	9.03591e-05	0.000420142
1388510	258.381	-0.62925	0.00516704	0.0147344
1388684	2335.07	1.43246	9.89292e-11	1.33169e-09
1388721	1171.79	-0.301324	0.00131526	0.00445113
1389137	468.141	1.28298	1.10687e-06	7.82351e-06
1389272	711.372	-0.407467	9.52524e-08	8.11422e-07
1389354	1810.92	0.457998	1.03017e-13	2.05583e-12
1389448	651.193	0.534985	0.00101223	0.00352813
1389450	803.173	0.634655	3.31688e-08	3.06328e-07
1389541	287.786	-0.378572	0.000339923	0.00136053
1389761	778.507	0.443126	7.98695e-06	4.75344e-05
1389798	2663.67	-0.398946	0.0103967	0.0267214
1389979	439.302	0.494683	0.000601736	0.00223231
1390052	46.8024	-0.946038	0.000921108	0.00324721
1390197	3936	-0.466149	4.40587e-07	3.34395e-06
1390214	48.8946	1.04885	0.0143992	0.0351586
1390225	9.93753	-3.23958	0.00334208	0.0100289
1390373	450.414	-0.839782	1.15388e-16	3.24421e-15
1390521	1222.13	0.765867	7.41779e-06	4.43784e-05
1390582	292.834	0.275937	0.0155268	0.0375426
1390728	459.634	-0.221303	0.0068915	0.0188558
1391159	1272.68	-0.37694	0.000233355	0.000976087
1391181	2887.95	-1.03199	5.3868e-26	4.18302e-24
1391285	1969.8	0.400651	0.000105072	0.000480527
1391294	1613.99	-0.479727	7.43244e-06	4.44428e-05
1391405	1196.65	-0.340737	0.00130987	0.00443686
1391447	347.078	1.13619	0.0021439	0.00680929
1391507	60.1007	-4.50253	2.06733e-06	1.37842e-05
1391560	140.483	0.398988	0.0167512	0.0400115
1391583	926.888	0.323915	0.00341989	0.0102435
1391605	24.942	-1.13457	1.58584e-07	1.30609e-06
1391658	1705.56	-0.235283	0.000730902	0.00264781
1391698	410.074	-0.320292	0.00274687	0.0084289
1391758	7379.76	1.33691	3.02985e-13	5.70722e-12
1391783	1817.41	-2.06305	1.52119e-11	2.33393e-10
1391804	233.351	-0.818152	0.0143637	0.0350946
1391816	940.787	0.561674	5.31315e-08	4.71615e-07
1391828	52.3447	2.50737	0.0063178	0.0175554
1391836	267.695	-1.20936	4.03606e-16	1.06647e-14
1391966	4154.12	0.38931	1.58425e-06	1.08419e-05
1392021	336.351	-1.41385	9.80442e-21	4.64388e-19
1392067	186.465	-0.744697	2.94184e-07	2.30956e-06
1392095	4080.02	-0.665697	0.0188245	0.0441928
1392129	24.7656	-2.25486	0.00709461	0.0193281
1392229	1359.37	-0.480787	2.34111e-05	0.000125228
1392411	1670.47	-0.332265	0.0017853	0.00580604
1392454	7108.61	0.464922	0.00367635	0.0109258
1392525	12.5497	-1.47324	0.00737867	0.0200359
1392552	774.769	0.617216	1.91872e-09	2.16306e-08
1392577	4.94321	-2.13985	0.00357498	0.0106689
1392593	234.441	0.778316	0.00147908	0.00492806
1392746	1989.86	0.254024	0.00912267	0.0239391
1392772	1329.23	-0.936362	0.000131526	0.000587388
1392856	365.535	2.34566	3.10734e-43	1.07486e-40
1392990	31.0199	-1.03445	0.0103355	0.0265906
1393029	78.3264	-0.733361	0.0197927	0.0460996
1393057	1847.97	0.198273	0.0143228	0.0350245
1393153	952.317	-0.844992	6.76507e-06	4.08157e-05
1393320	30.1812	-2.7102	1.86986e-07	1.51918e-06
1393432	204.601	-0.347987	7.12672e-05	0.00033953
1393696	12.9586	-5.15001	1.22313e-06	8.54469e-06
1393736	203.081	-0.444711	0.0042582	0.0124443
1393754	1234.99	0.803285	4.05266e-14	8.42643e-13
1393893	108.628	-2.90637	1.5156e-21	7.97261e-20
1393913	842.867	-0.52086	5.37046e-08	4.75961e-07
1393955	159.121	-1.24928	1.9068e-07	1.5437e-06
1394066	92.2426	-2.18837	2.16326e-06	1.43818e-05
1394114	450.524	0.339351	0.00470644	0.0135907
1394117	2052.53	0.802711	9.34793e-13	1.66729e-11
1394233	3111.1	-0.434126	1.08677e-06	7.68738e-06
1394287	572.104	0.402166	0.00135287	0.00456488
1394652	1128.34	-0.373078	8.27513e-06	4.89687e-05
1394738	19.3677	-3.38141	0.00247393	0.00770952
1394932	3874.37	-0.619876	2.39661e-11	3.59964e-10
1395033	1807.95	0.6412	2.68105e-09	2.96552e-08
1395063	780.19	1.94855	6.20128e-31	7.6943e-29
1395134	2890.73	-0.45324	2.88858e-14	6.11747e-13
1395201	43.1721	-3.08574	2.68505e-35	4.64391e-33
1395398	395.827	1.06461	3.33905e-12	5.59696e-11
1395443	14.1242	-0.903546	0.00445097	0.0129447
1395537	118.712	-2.28931	0.0119818	0.0300532
1395561	526.881	-0.496132	0.000114171	0.000516145
1395579	249.26	-2.18684	7.39498e-05	0.000350641
1395610	321.437	-0.440644	0.00425809	0.0124443
1395629	302.958	-1.16347	1.08753e-05	6.28248e-05
1395723	292.065	-0.554716	4.74478e-05	0.000234771
1395733	1727.97	-0.482381	8.24129e-08	7.09459e-07
1395765	2531.06	-1.80014	4.67835e-22	2.57987e-20
1395780	899.651	-0.377692	7.56666e-06	4.5198e-05
1395861	1946.15	0.24504	0.0125298	0.031222
1396006	1138.03	0.799819	0.00509435	0.0145635
1396020	14.6048	-1.37593	0.00152394	0.00506427
1396098	743.154	-0.243265	0.00299761	0.00909563
1396139	147.825	1.64057	2.76777e-08	2.58544e-07
1396154	502.471	-0.423066	0.000499706	0.00190328
1396173	20.4801	-3.0544	1.67295e-05	9.28375e-05
1396245	202.682	0.625243	0.00568773	0.0159994
1396361	385.995	0.372483	0.000167351	0.000725525
1396363	19.2994	-3.91649	5.20015e-05	0.000254763
1396433	9.46813	-2.31545	4.65673e-07	3.51564e-06
1396438	755.941	0.718537	0.0058782	0.0164581
1396445	278.785	-0.626843	0.00405826	0.0119333
1396454	5333.8	-0.727845	3.91435e-14	8.18357e-13
1396604	8690.3	0.61763	3.84744e-09	4.15895e-08
1396706	1291.57	0.334095	0.00225216	0.00710766
1407258	2.24493	2.45896	0.0142493	0.0348757
1407531	210.763	-0.473341	0.0103504	0.0266163
1407545	3.11375	-3.30366	0.0025847	0.00800366
1407546	3.076	-3.37749	0.000914653	0.00322744
1407576	223.806	-0.853565	0.00254115	0.00789097
1407586	246.298	-2.89428	0.00123999	0.00423155
1407587	31.8898	-3.56818	0.000711538	0.00258834
1407588	151.226	-2.74369	0.000481169	0.0018419
1407617	292.688	0.470083	0.000809296	0.00289233
1407819	1425.28	0.518145	9.83119e-06	5.73738e-05
1408048	16271.2	0.506894	2.87208e-05	0.000150527
1408219	1309.57	-0.231068	0.0088035	0.0231922
1408369	22.3044	-0.963336	0.00943238	0.024617
1409162	25.9554	-3.2013	1.79129e-17	5.57154e-16
1409192	25.9551	-1.03392	0.00117111	0.00402053
1409390	1424.4	0.451718	0.00266991	0.00821704
1410204	20.2533	-1.31127	0.000340189	0.00136112
1410353	7.82504	-1.99794	0.00141265	0.00473024
1410392	204.144	-1.26463	3.09969e-07	2.42183e-06
1410490	4.16605	-3.1793	0.00674276	0.0185332
1410577	2.55438	-3.18533	0.00860572	0.0227605
1410718	168.675	1.48272	6.897e-06	4.15239e-05
1410737	471.769	0.848552	8.65769e-05	0.000404368
1410938	72.4018	-0.800232	0.00415927	0.0121926
1411183	1617.7	-0.268749	2.29479e-05	0.000122981
1411258	8.81194	-4.86149	2.61297e-06	1.71356e-05
1411434	275.43	0.506847	0.0128103	0.0318028
1411485	154.194	0.725218	0.0061377	0.0171217
1411709	6.90087	-2.8782	0.00570194	0.0160275
1411847	719.881	0.523625	0.000418023	0.00162636
1412843	2007.27	-0.318718	0.00282376	0.00863928
1413418	14.0911	-2.93464	0.00407116	0.011962
1413544	1037.13	0.929509	1.40232e-12	2.44389e-11
1413923	500.06	-1.47678	5.81695e-12	9.41851e-11
1414504	3326.21	1.38894	7.73601e-09	7.90569e-08
1414632	26.3722	-2.50188	0.0122346	0.0305865
1415883	311.107	-0.544027	2.03465e-05	0.00011044
1416332	738.922	0.541643	0.00171718	0.00561652
1416449	428.348	0.439043	0.00170173	0.00557877
1416601	33.7011	-1.17035	0.000103221	0.000473199
1416617	1804.85	-0.708285	3.33038e-05	0.000171175
1417078	666.903	-0.540163	7.4001e-06	4.42958e-05
1417419	143.577	0.636352	0.00813013	0.0217135
1417689	299.843	0.787875	1.06343e-05	6.15258e-05
1417782	11.4012	5.63765	5.54306e-08	4.89359e-07
1417919	79.2688	-1.87564	1.76335e-13	3.4001e-12
1417931	185.439	-2.77439	8.41395e-17	2.42538e-15
1429877	144.977	0.533884	0.000776714	0.00278723
1429968	220.349	-0.858513	0.00231425	0.00728952
1430522	26.0705	-1.74893	1.12321e-06	7.92914e-06
1430701	430.201	0.370027	0.00214458	0.00680956
1430811	41.3524	-1.12438	0.0131076	0.0324422
1430967	987.263	0.69161	3.41208e-11	5.00629e-10
1431000	187.296	-0.530868	0.00551855	0.0156003
1431341	1287.37	-0.702753	1.15339e-12	2.02865e-11
1431936	1023.49	0.277797	0.0145252	0.0353933
1431978	3652.24	0.375453	1.70783e-05	9.4507e-05
1432037	29.0551	-1.19402	0.000260552	0.00107605
1432107	709.745	-0.631031	7.8988e-07	5.73203e-06
1432825	1818.66	-0.216893	0.00165696	0.00544607
1432833	1147.36	0.506529	3.15147e-05	0.000163185
1433082	33.7924	1.82777	0.00281508	0.00861505
1433487	5.97128	-1.95452	0.00346947	0.0103784
1433625	58.3969	-0.665821	0.00813187	0.0217135
1433989	93.3487	0.923588	0.00184992	0.0059872
1434063	70.4029	0.780824	0.0191897	0.0449151
1434436	62.7382	0.82287	0.00510339	0.0145811
1434437	170.9	0.608213	0.000369358	0.00145839
1434478	144.465	-4.37367	5.49233e-08	4.85631e-07
1435482	43.4851	-1.18937	0.0103357	0.0265906
1436161	90.3442	-1.73447	2.7728e-21	1.39434e-19
1436541	78.1906	1.25629	0.0136531	0.033603
1437129	324.823	1.05353	0.00664563	0.0183325
1437232	31.9093	-1.75034	2.37278e-08	2.24402e-07
1437432	818.396	0.393158	2.11197e-05	0.000114202
1437536	798.706	-1.68996	0.0172506	0.0410155
1437783	48.8001	-1.38135	0.00100934	0.00352127
1437973	838.861	-0.394788	0.000987151	0.00345351
1437982	508.387	-0.585409	7.62068e-05	0.000360506
1438082	369.957	-1.34431	1.78212e-33	2.57506e-31
1438299	5.00967	-2.34537	0.0143951	0.0351562
1438486	123.334	-1.94728	4.1693e-16	1.09408e-14
1438778	4.4211	-1.64745	0.00369995	0.0109901
1438865	299.975	-0.461559	0.000160916	0.000700022
1439783	891.761	-1.23402	1.25097e-38	3.03825e-36
1440035	19.4323	-1.93745	1.85808e-07	1.51176e-06
1440215	79.8869	2.18043	2.4538e-08	2.30726e-07
1440730	2.34868	-3.87857	0.000556191	0.00208846
1441218	319.472	-0.615952	0.00176959	0.00576586
1441267	945.406	-0.249975	0.00136982	0.00461527
1441627	1400.55	0.577813	0.000502774	0.00191235
1441975	135.663	1.1305	4.53802e-08	4.08207e-07
1442139	233.565	0.560058	0.00798943	0.0213932
1442255	32.1544	-1.10944	0.00048599	0.00185848
1442352	320.493	-1.89918	1.00993e-17	3.22021e-16
1442365	308.056	-1.2184	3.78294e-12	6.2583e-11
1442409	5473.75	-0.81961	7.9548e-17	2.29884e-15
1442415	129.589	-1.13424	0.000606956	0.00224802
1442516	1595.85	-0.349726	9.44754e-05	0.000436791
1442563	51.8443	-0.595025	0.00353443	0.0105589
1442569	294.954	-0.757562	3.97126e-07	3.03223e-06
1442589	1863.09	-0.605029	4.55153e-14	9.41227e-13
1442645	18.9672	2.1972	0.000193807	0.000827957
1442680	515.22	-0.400271	2.48931e-05	0.000132226
1442683	189.174	-0.401736	0.00871319	0.0229915
1442702	809.384	0.680143	3.54646e-05	0.000181096
1442722	99.3737	-2.87419	2.82969e-07	2.22919e-06
1442756	25.5339	-2.66797	0.0116343	0.029324
1442916	29.664	1.39445	0.000586878	0.002185
1442967	721.596	-1.45519	1.84144e-44	6.56875e-42
1443092	42.4741	-3.85853	2.8771e-07	2.26497e-06
1443180	3429.22	0.652121	2.20514e-07	1.76643e-06
1443312	344.309	0.777805	0.0140581	0.034488
1443321	26.1048	-1.54707	0.010606	0.0271511
1443421	92.8845	-1.23678	0.00285033	0.00870657
1443494	2953.21	-0.274119	0.0024694	0.00769958
1443568	84.8676	0.639506	0.0153502	0.0371627
1443664	691.684	0.580892	3.4576e-06	2.21236e-05
1443685	528.058	-0.876347	0.00236368	0.00741044
1443749	306.664	0.383737	0.0003566	0.00141536
1443806	3678.56	-1.44744	1.60909e-18	5.72206e-17
1443812	480.501	-0.66525	3.21499e-14	6.78356e-13
1443977	316.859	1.67322	2.16302e-31	2.77425e-29
1443987	1216.7	-0.241122	0.00412379	0.0121011
1444006	22.897	-3.22403	0.00116153	0.00399243
1444037	291.542	-0.355136	0.0129227	0.0320401
1444133	734.256	-0.889696	0.0036764	0.0109258
1444228	4539.11	-0.438506	0.000660672	0.00242338
1444251	322.011	0.546909	0.0077358	0.0208412
1444289	379.957	-0.437195	0.00426604	0.012464
1444358	32.1302	-2.48738	0.000390868	0.00153431
1444471	69.8888	1.9501	0.0100221	0.0258887
1444518	669.953	-0.324041	1.60044e-05	8.92042e-05
1444763	3862.45	0.377578	0.00509366	0.0145635
1444803	46.855	1.60575	0.000692883	0.00252611
1444915	3666.21	0.451203	1.86488e-07	1.51621e-06
1444929	1398.11	0.485509	4.03517e-06	2.53364e-05
1445068	2613.92	0.573402	9.98648e-21	4.69118e-19
1445105	29.6306	-1.02223	0.000707726	0.00257694
1445145	939.437	0.75532	0.0155609	0.0375931
1445162	2287.2	0.318561	0.0049004	0.0140654
1445276	160.251	0.271022	0.010418	0.0267596
1445333	3581.33	-1.33153	7.66908e-11	1.05856e-09
1445510	629.582	-0.596235	0.00051029	0.00193713
1445664	38.8967	-1.65924	5.8519e-15	1.35771e-13
1445692	435.953	0.502803	4.43209e-05	0.000221161
1445765	214.353	-0.605708	4.55821e-05	0.000226817
1445786	396.518	0.886459	0.00208097	0.00663343
1445789	2410.88	-0.432704	0.0171369	0.0408047
1445863	19.0945	-3.93052	4.65294e-05	0.000231129
1445903	20.2972	-3.14184	0.00117417	0.00402981
1445938	40.173	-0.594383	0.0101088	0.0260654
1445977	364.526	1.07188	4.11102e-20	1.8049e-18
1446058	148.625	-0.54687	0.00510435	0.0145811
1446075	840.664	0.681443	2.62212e-11	3.92287e-10
1446132	637.552	-0.460685	0.00146125	0.00487154
1446136	30727.9	-0.704166	4.97171e-05	0.000244621
1446176	1160.98	-0.628233	2.48459e-09	2.7616e-08
1446190	742.573	-0.19252	0.00646698	0.017911
1446213	83.2018	-1.19697	0.000482672	0.00184642
1446240	1379.02	1.28232	0.0139019	0.0341488
1446319	1082.64	0.221583	0.0104769	0.0268697
1446329	3090.61	1.04923	1.87648e-09	2.12079e-08
1446346	18.4596	-1.4784	0.000252839	0.00104989
1446378	791.079	-0.284937	0.00509588	0.0145642
1446422	98.7072	1.07583	0.0096372	0.0250418
1446440	2121.46	-1.80036	1.65489e-24	1.14488e-22
1446476	208.988	1.80189	9.1817e-14	1.84199e-12
1446491	854.358	-0.286127	0.000138364	0.000613
1446501	60.1982	-2.39588	0.0121524	0.0304142
1446561	2683.56	0.282923	0.0143683	0.0350982
1446638	10.053	-2.07839	0.00279741	0.00856953
1446665	443.199	0.925367	0.00920307	0.0241224
1446778	90.5276	1.34456	0.000905282	0.00319932
1446787	683.744	0.818235	2.30457e-06	1.5215e-05
1446850	1084.28	-0.251048	0.00937629	0.0245033
1447116	129.529	2.00354	5.83228e-09	6.06887e-08
1447121	749.184	-0.404687	0.00138464	0.00464735
1447255	69.0687	-0.570722	0.0116546	0.0293682
1447330	1602.7	1.85754	0.000742067	0.0026789
1447337	1265.5	-0.622584	1.91431e-05	0.000104554
1447385	1009.67	0.227887	0.00615185	0.0171569
1447448	617.506	3.02901	1.65206e-06	1.12721e-05
1447512	556.755	0.763051	4.40934e-10	5.38894e-09
1447536	55.3624	-1.765	5.23003e-05	0.000255787
1447584	144.527	-0.708312	0.000902409	0.00319114
1447730	127.824	-1.73018	3.55188e-05	0.000181246
1447774	172.297	0.42878	0.0089912	0.0236376
1447800	48.6229	-1.61933	0.0158267	0.0381787
1447814	290.3	-0.558666	1.33435e-06	9.24808e-06
1447902	2090.62	-0.391095	0.0187007	0.0439508
1447953	337.663	-0.42617	0.000376256	0.00148204
1447956	57.8179	-0.921587	8.22685e-05	0.000385982
1448018	1371.73	-0.726197	1.84267e-05	0.000100928
1448038	1436.41	-0.544146	9.96982e-11	1.34047e-09
1448050	1284.28	0.345219	5.50027e-05	0.000268085
1448073	301.478	1.05493	0.00998069	0.0258051
1448086	661.638	-0.579841	9.68992e-06	5.66652e-05
1448092	119.335	-0.706831	2.03593e-05	0.000110457
1448129	2156.51	-0.297197	0.000302321	0.00122986
1448161	9.04924	-2.84151	8.59601e-05	0.000401816
1448191	44.9362	-1.08658	0.00233275	0.00733764
1448300	1101.7	0.828447	2.85131e-17	8.63334e-16
1448331	321.406	-0.417658	0.000656507	0.00240888
1448348	480.271	0.283626	0.00859028	0.0227249
1448367	261.407	-3.58467	0.0002412	0.00100595
1448453	2152.61	-0.798156	1.88739e-07	1.53015e-06
1448500	1264.34	2.13868	0.0205896	0.0476927
1448542	107.132	0.905391	0.000616035	0.00227869
1448553	236.732	-0.767123	6.03722e-05	0.000291518
1448695	89.5833	-1.02832	0.000182228	0.000782886
1448712	141.067	-2.67685	2.36211e-23	1.46541e-21
1448895	389.478	-0.802607	3.69128e-10	4.55524e-09
1448896	1224.33	1.22367	2.6616e-28	2.64193e-26
1448926	2258.89	1.27818	6.60273e-26	5.09258e-24
1448965	537.222	0.906964	8.14658e-11	1.11503e-09
1449027	895.636	1.02424	6.7068e-12	1.07375e-10
1449220	41473	-0.900972	0.0166795	0.0398736
1449373	122.192	-2.22217	1.13686e-06	8.00075e-06
1449479	1399.84	0.760482	2.13775e-17	6.59524e-16
1449492	25.1319	-0.914382	0.00125762	0.00428147
1449510	215.924	-0.59128	0.000259428	0.0010718
1449632	1226.59	1.14837	1.75695e-05	9.69338e-05
1449740	289.153	0.50026	0.00295246	0.00898011
1449775	20.1739	-2.25445	2.11396e-09	2.37275e-08
1449798	101.54	0.70042	0.00239469	0.0074953
1449897	295.219	0.471306	0.000662941	0.00243092
1449949	280.122	0.431209	3.18343e-05	0.000164578
1450008	39.1629	-2.16466	3.2991e-15	7.82936e-14
1450394	484.519	-0.337388	0.000679499	0.00248366
1450516	1250.08	0.613457	1.35589e-16	3.78421e-15
1450601	417.143	-0.407364	0.000216993	0.000916537
1450618	269.396	-0.436417	4.7864e-05	0.000236625
1450769	49.0906	1.35659	0.00171149	0.00560594
1450791	415.988	0.676166	0.00933353	0.0244363
1450817	594.462	1.02296	6.3397e-16	1.62259e-14
1450926	133.194	1.85916	3.52305e-09	3.8447e-08
1451008	1113.59	-0.768415	2.18138e-21	1.11661e-19
1451026	526.654	1.23657	0.00672607	0.0185052
1451046	988.918	0.458364	1.50726e-05	8.45057e-05
1451110	112.956	-0.40834	0.0123848	0.030908
1451329	80.2759	-0.937589	2.0769e-05	0.000112412
1451517	649.101	-0.509446	0.00827469	0.0220176
1451557	56.4969	0.716494	0.000606591	0.00224802
1451569	121.099	0.741544	0.000554389	0.00208238
1451573	187.759	-1.95507	2.01849e-10	2.60058e-09
1451592	523.541	0.936468	5.86018e-19	2.20772e-17
1451668	1341.03	0.359798	0.000991876	0.00346727
1451707	210.991	0.908001	0.00042812	0.00166224
1451780	5417.6	1.17006	8.22416e-21	3.92798e-19
1451817	100.545	0.536132	0.00745535	0.0201953
1451822	510.537	-0.985957	6.0899e-07	4.51111e-06
1451908	9311.95	0.439219	4.29653e-07	3.26531e-06
1451930	313.545	0.6835	0.000199054	0.000848152
1451960	3000.16	-0.205992	0.0181768	0.0428607
1451962	608.99	-0.500564	2.63329e-07	2.08743e-06
1451974	1363.8	-0.215542	0.00313504	0.00947234
1452060	1325.21	0.930147	0.000828973	0.00295433
1452065	504.324	-0.379096	0.000441574	0.00170751
1452110	370.993	-0.387606	0.00182388	0.00591633
1452118	809.83	1.31023	4.85986e-11	6.9431e-10
1452120	1986.26	0.601408	8.94591e-11	1.2128e-09
1452128	718.051	-0.349466	0.00074874	0.00269532
1452174	53.0591	0.897963	0.00994381	0.0257214
1452183	600.265	-0.586154	1.42656e-09	1.6388e-08
1452214	503.923	-0.566158	8.68977e-06	5.11571e-05
1452288	319.402	-0.622949	4.8362e-08	4.33322e-07
1452401	165.801	0.725363	0.00221878	0.00701395
1452460	7280.45	-0.387498	0.0209873	0.0484763
1452573	109.007	0.639717	0.0106923	0.0273293
1452591	19.0872	3.98948	1.87918e-07	1.52567e-06
1452612	18.7351	-1.4084	0.0009075	0.00320616
1452702	452.536	-0.308919	0.00296891	0.00901812
1452728	10.2245	-3.94475	2.84716e-10	3.56363e-09
1452803	2600.15	-0.276085	0.00840782	0.0223354
1452915	759.088	-0.229947	0.00138201	0.00464398
1452924	1562.79	1.21864	9.9263e-10	1.16214e-08
1452939	5272.21	-0.414141	0.000242856	0.00101175
1452967	7172.56	-0.593966	4.87785e-20	2.12521e-18
1452978	1954.47	0.955054	6.44866e-12	1.03387e-10
1452990	3226.09	-0.301022	0.00755248	0.0204099
1453008	686.099	-0.58226	2.93947e-11	4.34638e-10
1453011	796.079	0.356214	0.0108541	0.027664
1453076	769.103	-0.382207	0.0106555	0.0272595
1453096	2623.48	0.245257	0.000143159	0.000631927
1453117	12439.6	-0.281939	0.000293918	0.00119824
1453132	31359.4	-0.264014	1.2012e-05	6.87995e-05
1453209	177.101	-0.344146	0.0145028	0.0353552
1453214	968.379	-0.574926	1.77737e-05	9.78237e-05
1453224	806.889	0.492595	0.00334165	0.0100289
1453237	1902.47	-0.385472	9.09167e-08	7.78555e-07
1453269	100.15	-3.2568	0.000433925	0.00168135
1453278	1720.7	-1.08312	3.18114e-07	2.47362e-06
1453284	712.48	-1.05853	2.83961e-06	1.84907e-05
1453297	24.723	-0.783657	0.00880238	0.0231922
1453334	3276.74	-2.27701	5.37141e-24	3.50369e-22
1453344	232.302	-1.04384	2.3209e-14	4.98927e-13
1453350	611.292	-0.796058	5.79469e-20	2.47739e-18
1453374	751.962	-0.757205	2.34008e-14	5.02105e-13
1453468	300.873	0.392389	0.00563161	0.0158728
1453476	227.961	0.570945	0.000198127	0.000844835
1453482	1495.93	-0.387813	0.00222464	0.00703053
1453499	1954.22	2.57298	3.25906e-11	4.80029e-10
1453515	387.98	-0.414352	0.00142203	0.00475747
1453519	92.6607	-0.939201	0.000119932	0.000539412
1453553	1191.88	-0.52467	1.34434e-06	9.30606e-06
1453569	380.761	-1.39915	2.37496e-10	3.02907e-09
1453570	159.106	-1.0464	3.63577e-16	9.69679e-15
1453614	5006.19	-0.540091	0.000131939	0.000588693
1453634	223.533	-0.619375	3.94315e-05	0.00019938
1453651	3697.35	1.89681	1.00568e-10	1.34898e-09
1453704	184.286	-0.650554	5.85946e-07	4.35171e-06
1453711	203.304	0.641276	0.021199	0.0489355
1453734	631.118	-1.01097	1.72849e-24	1.18148e-22
1453742	1341.11	1.36941	4.20784e-05	0.000211132
1453744	3627.79	-0.775777	9.12229e-06	5.35377e-05
1453776	98.8581	-2.85591	2.85052e-14	6.04808e-13
1453869	4682.4	0.665063	4.57899e-06	2.85001e-05
1453879	390.343	-0.616146	4.55051e-07	3.44229e-06
1453917	873.322	0.262714	0.0005778	0.00215966
1453986	7044.83	-0.334414	0.00495539	0.0142146
1453987	50.2111	-1.44846	3.15742e-05	0.000163381
1453992	668.842	-1.68543	1.22293e-11	1.89929e-10
1453995	181.106	0.5385	0.000708296	0.00257819
1454016	2202.56	-0.351629	5.99824e-07	4.44899e-06
1454034	1242.21	-0.800749	9.45593e-10	1.11393e-08
1454082	1014.43	-0.262315	0.000290668	0.00118753
1454083	351.5	-0.304121	0.00333188	0.0100035
1454092	260.756	-0.589179	0.000257956	0.00106687
1454113	2895.08	-0.909877	6.31635e-15	1.45954e-13
1454122	90.3557	1.71431	1.13159e-06	7.98301e-06
1454125	667.009	-0.907811	0.000108443	0.000494161
1454129	264.898	1.82591	6.49004e-20	2.74385e-18
1454137	1811.05	0.820052	0.00197366	0.00633736
1454143	14390	1.10368	1.03943e-10	1.39098e-09
1454224	547.093	-0.707346	2.48779e-05	0.000132207
1454240	1398.5	-0.297126	0.00555574	0.0156938
1454249	248.608	-0.343218	0.00525499	0.0149404
1454265	4156.28	0.269706	0.0081307	0.0217135
1454283	271.14	3.69325	7.31439e-80	1.04367e-76
1454395	752.377	-0.761849	3.79392e-08	3.46184e-07
1454398	175.457	-0.688975	8.56516e-07	6.16853e-06
1454403	83.9921	-2.10829	1.11519e-18	4.08011e-17
1454558	371.69	-0.433639	0.0194984	0.0454698
1454566	478.295	0.31778	0.00371878	0.0110374
1454575	1019.72	-0.586531	3.56837e-11	5.20882e-10
1454622	206.794	-0.576569	0.00013922	0.000615729
1454642	370.988	-0.914683	6.55022e-17	1.92213e-15
1454648	1621.56	-0.494771	3.10151e-09	3.41735e-08
1454737	297.39	0.998046	2.25969e-05	0.000121323
1454779	712.317	0.329929	0.000998385	0.00348732
1454788	22739	0.937991	9.54193e-08	8.12238e-07
1454803	338.073	0.638269	0.00251182	0.00781927
1454866	491.243	-0.642633	0.000133827	0.000595804
1454930	1529.28	-0.746058	1.24535e-20	5.77873e-19
1454973	576.221	-0.207526	0.00659379	0.0182203
1455020	404.733	-0.246245	0.0116298	0.029324
1455029	899.278	-1.64348	2.3892e-36	4.54545e-34
1455102	273.725	-1.39693	1.51659e-23	9.51202e-22
1455120	617.351	-0.294337	0.00255213	0.00791645
1455179	203.147	0.576163	0.000188573	0.000808624
1455182	204.516	1.17012	0.00102691	0.00357492
1455204	19602.5	-0.29541	0.00400516	0.0117954
1455213	845.023	-0.335796	0.000432803	0.00167814
1455227	361.523	-0.677646	1.57941e-11	2.41676e-10
1455283	467.191	-0.259162	0.00140229	0.00469968
1455299	14494.8	0.58658	7.66889e-08	6.65201e-07
1455318	756.714	-0.86735	1.36711e-13	2.68598e-12
1455331	551.18	-0.851414	1.6986e-05	9.41239e-05
1455336	989.6	-0.572176	2.93297e-06	1.90443e-05
1455340	103.317	-1.00323	3.6282e-06	2.30987e-05
1455347	11047.5	-1.52237	4.60249e-48	2.02067e-45
1455360	211.675	0.720199	4.12952e-07	3.14886e-06
1455401	503.118	-0.779303	2.32722e-16	6.29508e-15
1455404	7399.76	-0.446161	0.0169851	0.0405024
1455413	3127.55	0.627006	1.84349e-05	0.000100928
1455497	676.598	1.11065	0.000122546	0.000550299
1455513	300.676	0.637496	0.000986657	0.00345351
1455517	11.2047	-2.06513	7.37882e-05	0.000350517
1455521	3468.71	-0.723581	2.15473e-08	2.05311e-07
1455546	285.092	3.18071	1.92301e-11	2.91515e-10
1455558	5278.21	1.35757	1.84465e-31	2.39281e-29
1455582	560.301	-0.478195	0.000401588	0.00156883
1455664	4397.65	0.450788	1.37886e-06	9.52907e-06
1455768	374.189	-0.600653	3.2612e-07	2.5307e-06
1455782	2219.49	-0.187037	0.0122857	0.0307009
1455797	190.665	-1.37978	0.000276241	0.0011355
1455798	1109.43	-0.460556	3.82637e-06	2.41582e-05
1455821	329.192	0.474312	0.00432271	0.0126134
1455826	3083.88	0.84608	7.60817e-25	5.49666e-23
1455834	226.608	0.367349	0.0145346	0.035406
1455850	231.728	1.11969	0.000123567	0.000554666
1455852	862.015	-0.35405	0.000521262	0.00197354
1455858	556.057	0.252532	0.00934295	0.0244441
1455898	244.551	-0.405267	0.000854895	0.00304196
1455901	551.55	-0.741774	3.24639e-09	3.57009e-08
1455908	1792.9	0.156465	0.0108476	0.027664
1455988	540.608	0.49797	3.38675e-07	2.62278e-06
1456033	350.971	-0.43065	3.08272e-05	0.000159879
1456043	572.368	2.19744	2.3732e-17	7.26276e-16
1456120	516.927	-1.91997	9.31114e-27	7.75815e-25
1456131	262.384	0.54164	0.000411322	0.00160302
1456246	1292.12	1.62719	4.31992e-17	1.28752e-15
1456259	1321.12	0.445452	2.65974e-05	0.000140495
1456274	2908.58	-0.421113	0.00274341	0.00842056
1456299	770.127	-0.432638	0.000805626	0.00288102
1456375	485.94	0.569844	3.48798e-08	3.20833e-07
1456379	957.776	1.81665	1.62718e-49	7.42971e-47
1456394	3731	0.330538	0.000672102	0.00245899
1456399	6436.39	0.421586	1.37381e-08	1.34495e-07
1456495	1932.48	0.211141	0.000746895	0.00269123
1456501	5260.78	-0.385517	0.000736228	0.00266372
1456528	126.524	0.430372	0.0186746	0.0438984
1456576	2039.1	-0.504148	0.00372284	0.0110466
1456589	288.126	-3.47417	4.76465e-06	2.95589e-05
1456594	3347.24	0.486069	8.22366e-15	1.86626e-13
1456599	502.554	-0.358347	0.0005821	0.00217288
1456612	316.349	0.318047	0.00467725	0.0135167
1456622	8145.01	1.47566	7.36525e-15	1.68824e-13
1456624	152.332	0.572267	0.0111659	0.0283683
1456627	989.375	1.06197	7.07066e-06	4.25245e-05
1456642	415.92	-0.763949	8.53892e-12	1.34816e-10
1456647	1149.67	-0.295615	0.00251253	0.00781927
1456656	125.585	-1.04592	0.000158105	0.000689213
1456699	1408.47	-0.729203	2.12795e-20	9.52569e-19
1456858	121.987	-1.47555	0.00128113	0.00435499
1456861	87.8226	-1.28348	0.00114933	0.00395647
1456870	101.191	-0.617191	0.00105152	0.00365059
1456899	970.189	-0.563464	2.2113e-06	1.46585e-05
1456920	399.891	1.05811	1.05349e-11	1.6496e-10
1456923	656.674	-1.37849	0.0134219	0.0331482
1456931	21861.4	-0.912526	0.000120935	0.000543706
1456973	466.165	-2.18296	2.04144e-25	1.50342e-23
1456983	96.9719	-1.30693	0.000293155	0.00119556
1457029	2982.52	-0.601549	1.50093e-10	1.97159e-09
1457033	224.455	0.374784	0.0198279	0.0461438
1457070	816.465	0.28382	0.0204192	0.0473847
1457129	493.601	-0.396676	0.00189474	0.00611492
1457293	666.251	0.264588	0.019721	0.045942
1457357	294.517	-0.75161	9.56344e-12	1.50161e-10
1457367	1179.94	-0.336021	0.00036634	0.00144949
1457441	567.52	1.90109	1.52764e-17	4.77755e-16
1457453	1276.38	-0.729094	2.0763e-06	1.38278e-05
1457460	547.682	0.493385	2.41157e-07	1.92369e-06
1457505	1801.42	-0.479652	5.54545e-09	5.80214e-08
1457521	314.503	-0.560046	0.00172643	0.00564191
1457528	440.904	-0.708205	4.56894e-14	9.43118e-13
1457533	402.716	-0.323766	0.00296483	0.00901052
1457561	262.301	-0.405485	7.75319e-07	5.62994e-06
1457570	60969.4	0.303455	0.00477397	0.0137613
1457591	815.902	0.482199	0.000144625	0.000637166
1457599	1526.21	0.281575	0.00361274	0.0107678
1457627	838.201	0.439321	0.00287506	0.00876806
1457703	355.737	0.612498	0.00199684	0.00639562
1457749	3473.37	-0.968589	1.57627e-07	1.30008e-06
1457802	217.517	0.406088	0.00119673	0.00410106
1457807	356.402	-1.0568	4.68967e-21	2.31743e-19
1457816	354.125	-0.776226	9.98275e-09	9.97838e-08
1457836	711.32	-0.464623	1.89762e-07	1.53735e-06
1457883	2911.91	0.249821	0.00646774	0.017911
1457898	761.656	0.506772	0.00139215	0.00466981
1457906	806.627	-0.304589	1.21014e-05	6.92071e-05
1457970	150.286	-1.26015	2.18055e-11	3.29681e-10
1457987	2045.59	0.824265	0.00165334	0.00543888
1458022	5198.11	1.40178	3.94852e-07	3.01891e-06
1458040	3165.76	0.517334	1.67669e-05	9.29551e-05
1458100	61.8546	-0.940796	8.20467e-07	5.93137e-06
1458106	2815.2	-1.9458	2.43976e-197	2.78498e-193
1458113	309.604	-2.10032	5.659e-17	1.67351e-15
1458157	585.813	0.340937	0.00934077	0.0244441
1458164	433.428	0.547602	9.05623e-12	1.42719e-10
1458170	250.444	-0.41111	0.00232646	0.00732191
1458211	1627.51	1.29923	1.94638e-14	4.23198e-13
1458302	491.745	-0.539952	0.0129089	0.0320127
1458400	476.648	-0.498165	2.3442e-07	1.87257e-06
1458415	754.451	0.170954	0.0167398	0.0399927
1458453	486.572	0.573272	0.00701577	0.0191499
1458542	500.992	-0.4508	1.35812e-09	1.56596e-08
1458586	254.265	0.66125	0.0055918	0.0157762
1458605	810.146	-0.537453	6.77756e-07	4.9817e-06
1458607	838.581	0.379611	0.000348175	0.00138723
1458615	834.889	0.272027	0.005466	0.0154595
1458619	592.738	0.254609	0.0136332	0.0335757
1458725	827.574	0.409081	0.00970357	0.0251799
1458727	219.496	1.52221	1.052e-12	1.86758e-11
1458732	1767.15	-0.242319	0.0161364	0.0388355
1458814	454.912	-0.563857	0.000276599	0.00113657
1458852	680.226	-0.650937	0.000570842	0.00213627
1458917	883.845	0.291212	0.00737898	0.0200359
1458934	1306.56	0.22389	0.00124739	0.00424917
1458951	2882.02	-0.405588	0.00355465	0.0106137
1458963	1051.14	-0.539542	1.43019e-11	2.20023e-10
1459002	655.599	-0.441565	4.22092e-05	0.000211602
1459009	737.024	0.407195	0.00104212	0.00362236
1459013	4401.39	0.42574	0.000309082	0.00125335
1459025	700.918	0.767956	5.7416e-07	4.26695e-06
1459140	430.83	0.323373	0.0172753	0.0410487
1459175	940.689	1.39952	1.79358e-12	3.08339e-11
1459181	971.566	0.488202	1.36048e-05	7.68807e-05
1459190	59.5952	0.631243	0.00184356	0.00596829
1459213	838.233	-0.585554	4.70374e-10	5.73645e-09
1459285	153.96	1.68875	0.000521113	0.00197354
1459294	674.317	-0.97441	6.40694e-17	1.88493e-15
1459297	1910.63	-0.386054	2.35751e-07	1.88189e-06
1459338	694.945	-0.461812	0.000669103	0.00244959
1459363	877.371	0.588097	0.000354855	0.00140991
1459378	2201.54	-0.392433	0.00220193	0.00696261
1459560	407.454	-0.376213	0.000102151	0.000469049
1459565	908.595	1.29883	6.6893e-24	4.33854e-22
1459582	3759.83	1.61737	1.23518e-44	4.54827e-42
1459618	190.385	0.637869	3.85504e-05	0.000195579
1459633	55.188	-0.487195	0.0204115	0.0473764
1459635	141.977	0.641227	0.00687025	0.0188155
1459642	372.728	0.512425	1.27195e-10	1.69421e-09
1459691	2506.87	-0.255674	0.00526693	0.0149669
1459735	1218.31	-0.331181	0.00809737	0.0216569
1459746	240.496	-0.765202	3.3824e-09	3.70183e-08
1459760	1024.84	0.457556	0.0194399	0.0453518
1459775	6105.17	0.465235	0.000283095	0.00115909
1459783	134.55	0.771768	0.000109785	0.000498486
1459789	16721.9	-0.598076	3.82063e-27	3.38081e-25
1459818	314.964	-0.784559	2.02806e-07	1.63606e-06
1459867	7591.9	-0.30519	0.00263377	0.00813213
1459874	2043.17	-0.532709	1.90961e-06	1.28066e-05
1459896	104.165	0.594252	0.0208893	0.0482891
1459906	1665.57	1.11242	1.0001e-24	7.13511e-23
1459913	930.931	-0.510081	2.3633e-10	3.01757e-09
1459993	170.906	0.872816	0.000956351	0.00335825
1460082	417.726	-0.678749	5.23589e-09	5.50855e-08
1460092	488.348	-0.51345	6.01637e-06	3.66864e-05
1460128	664.086	-0.551927	2.76897e-05	0.000145859
1460150	883.161	-0.573172	2.19734e-06	1.45829e-05
1460235	243.072	-0.516887	0.00030328	0.00123269
1460245	942.503	0.478905	5.51666e-08	4.87405e-07
1460257	151.373	0.412856	0.016004	0.0385413
1460277	321.517	-0.508439	0.00610844	0.0170484
1460287	1854.19	0.288509	0.00385736	0.0114072
1460308	827.088	0.887571	5.28265e-05	0.000257919
1460357	1712.3	-0.549754	6.6745e-09	6.8763e-08
1460370	388.795	-0.643872	3.45209e-05	0.000176707
1460383	533.911	-0.429696	2.96038e-07	2.31997e-06
1460410	1238.74	1.00246	0.000230961	0.000967847
1460415	1411.41	-0.279867	0.0049919	0.0143064
1460431	155.662	0.589477	0.00193624	0.0062365
1460446	1469.23	-0.424574	0.000744126	0.00268294
1460464	1359.77	-0.291676	0.00219868	0.00695492
1460475	393.914	0.390844	0.00390044	0.0115286
1460500	2131.86	0.456094	2.22369e-06	1.47236e-05
1460552	1756.43	-0.40199	0.000326609	0.00131554
1460595	158.005	0.564268	0.00964935	0.0250677
1460610	1396.8	0.404509	3.04918e-05	0.000158644
1460621	4219.79	0.519619	6.23227e-05	0.000299922
1460659	1119.11	0.325711	0.000367909	0.00145418
1460663	1588.01	0.408018	6.16121e-05	0.000296627
1460671	351.1	-0.527202	5.27904e-08	4.69317e-07
1460729	1397.89	-0.469436	3.79946e-05	0.000193103
1460742	962.406	-0.370702	0.000714293	0.00259664
1460748	788.525	-0.235533	0.0010106	0.00352353
1460757	1197.35	0.547333	5.13352e-05	0.000251931
1460859	831.897	-0.271256	0.00165428	0.0054404
1460890	1784.98	0.510456	9.45878e-09	9.49621e-08
1460952	2275.97	0.635964	0.000943262	0.00331813
1460974	652.931	2.17056	8.09234e-27	6.84252e-25
1461000	423.709	-1.15641	1.90291e-22	1.07533e-20
1461014	701.386	1.69753	1.00813e-24	7.1477e-23
1461049	232.955	-1.24085	6.123e-12	9.87204e-11
1461057	3025.79	0.376549	0.00165248	0.0054376
1461074	441.187	-0.418876	5.69214e-07	4.23295e-06
1461112	69.512	0.48679	0.00264187	0.00814343
1461125	2720.86	-0.808857	3.65082e-06	2.32039e-05
1461197	2288.03	0.823791	0.00290204	0.00884561
1461290	730.955	-0.768714	1.3419e-06	9.29476e-06
1461375	1930.09	1.30679	5.93093e-05	0.000286993
1461394	194.836	-1.6833	1.17223e-05	6.73426e-05
1461395	374.878	-0.400741	3.1455e-06	2.03088e-05
1461411	678.879	-0.333919	0.00625652	0.0174148
1461449	576.666	0.434943	0.00154599	0.0051286
1461456	483.674	-0.346914	0.0206727	0.0478755
1461467	772.882	-0.253129	0.00198342	0.00636333
1461483	440.495	-1.54518	1.88968e-18	6.65762e-17
1461558	389.934	-0.442788	1.96444e-06	1.31442e-05
1461561	3029.97	-0.243885	0.00357072	0.0106589
1461576	1005.45	-0.898125	5.4539e-38	1.24512e-35
1461638	700.133	-0.331401	0.000671571	0.00245783
1461672	282.133	-1.13275	4.22666e-10	5.17675e-09
1461684	145.139	-0.85623	0.000522647	0.00197746
1461755	3729.19	-1.85569	2.2831e-37	5.01185e-35
1461781	519.049	-0.306079	0.00459049	0.0132895
1461828	1015.41	0.903821	2.12688e-29	2.29041e-27
1461833	734.654	0.480288	3.53967e-09	3.85915e-08
1461839	449.286	-0.331227	0.00208636	0.00664503
1461854	219.952	0.624799	0.0011219	0.00387724
1461876	701.21	-0.938485	3.27506e-05	0.000168692
1461935	307.956	-0.751263	1.64577e-06	1.12359e-05
1461945	1690.71	0.717201	8.02031e-11	1.09906e-09
1461956	18292	-0.428159	6.90998e-08	6.03962e-07
1461968	750.436	-0.271319	0.00749285	0.0202824
1462079	287.724	0.912076	0.0179594	0.0424269
1462097	194.46	-0.706625	0.00018064	0.000776942
1462137	439.127	0.731166	0.00121169	0.00414613
1462138	1159.91	0.219799	0.0136806	0.0336633
1462152	2427	-0.233762	0.00435664	0.0126995
1462295	1636.18	-0.373183	0.00138312	0.00464488
1462315	1388.51	-0.693705	3.80044e-06	2.40078e-05
1462408	3431.01	0.32458	0.000357707	0.00141927
1462426	705.699	0.639653	6.68822e-09	6.88164e-08
1462442	828.304	-0.47336	0.00172139	0.00562868
1462485	4214.57	-0.394431	0.00054035	0.00203635
1462567	496.298	0.301456	0.00131638	0.0044536
1462573	1848.36	1.25559	3.88357e-05	0.000196851
1462629	473.94	1.05279	0.00037167	0.00146585
1462823	2252.53	-0.702005	4.81332e-17	1.42712e-15
1462829	1402.1	-0.665674	1.1849e-06	8.30301e-06
1462870	1770.86	1.41153	9.08475e-13	1.62289e-11
1462919	1668.9	1.71669	6.79114e-16	1.73038e-14
1462957	3641.04	0.397312	0.00834387	0.0221862
1462983	2124.17	0.474661	1.35802e-09	1.56596e-08
1463003	5896.68	-1.01844	1.89052e-05	0.000103354
1463006	46412.9	-0.260524	0.00256986	0.00796496
1463012	92.4165	-0.8817	5.19998e-08	4.63009e-07
1463096	2969.65	0.755126	0.00158975	0.00525768
1463177	73.552	1.3034	0.00463569	0.0134101
1463197	277.916	-0.557811	1.4127e-07	1.17708e-06
1463199	426.629	-0.51665	8.98241e-09	9.0498e-08
1463208	442.987	0.917304	5.58094e-06	3.41223e-05
1463211	2339.67	-0.637683	7.33162e-13	1.32631e-11
1463295	756.521	-1.11603	1.92442e-05	0.000105056
1463314	810.36	-0.354026	0.00536864	0.015218
1463369	11661.1	0.994663	1.97233e-05	0.000107312
1463385	1883.94	1.6695	4.38295e-35	7.25092e-33
1463387	823.375	-6.06159	2.52061e-09	2.79619e-08
1463411	900.835	-0.793095	1.22028e-07	1.02498e-06
1463465	229.534	-0.542203	0.000127909	0.000573029
1463474	1542.34	0.404818	0.00873465	0.0230428
1463493	2529.19	-0.334475	0.0041169	0.0120839
1463557	596.069	0.313303	0.0124061	0.0309543
1463593	317.366	-0.984096	4.27729e-16	1.11984e-14
1463599	147.54	-2.36645	1.47949e-06	1.01493e-05
1463696	874.757	-0.224834	0.00469288	0.013555
1463699	402.957	-0.284967	0.0135071	0.0333282
1463710	1156.86	-0.937385	1.37375e-10	1.81497e-09
1463775	791.858	-0.321941	0.012507	0.0311787
1463806	412.48	-0.555232	1.59131e-05	8.87818e-05
1463849	812.623	0.464698	5.95528e-05	0.000288049
1463877	752.071	-0.905123	2.39798e-15	5.79935e-14
1463879	414.229	-0.414481	8.66744e-06	5.10784e-05
1463888	557.577	1.19496	1.78929e-05	9.82907e-05
1463895	2826.56	-1.08284	2.81613e-17	8.5723e-16
1463924	266.787	0.514009	0.00583608	0.0163602
1463941	794.514	-0.203121	0.0128182	0.0318087
1464015	484.298	-0.705573	3.62677e-06	2.30987e-05
1464175	1374.22	0.331303	4.91927e-06	3.04355e-05
1464184	193.65	-0.810702	0.0106798	0.0273034
1464215	2403.14	0.411181	4.72768e-05	0.000234229
1464326	626.684	-2.31193	6.27985e-29	6.4004e-27
1464327	85.3209	-2.91347	4.18046e-15	9.79876e-14
1464328	146.779	-0.753268	8.60599e-08	7.39183e-07
1464336	979.265	-0.487694	7.38693e-05	0.000350636
1464393	341.491	1.78491	1.37906e-06	9.52907e-06
1464414	424.587	-0.457384	0.000645867	0.00237213
1464418	820.723	-0.566028	3.4862e-13	6.5131e-12
1464428	618.149	0.775943	0.0155461	0.0375734
1464477	43.1152	1.74603	7.59782e-09	7.79938e-08
1464479	8936.72	1.10701	1.24439e-12	2.18198e-11
1464498	971.327	0.711561	5.86827e-05	0.000284443
1464509	922.293	0.646385	5.43174e-10	6.57511e-09
1464525	1053.39	-0.35076	3.67018e-09	3.99e-08
1464539	2776.86	1.05749	3.54765e-27	3.16378e-25
1464628	481.831	-0.300164	0.00416515	0.0122043
1464650	472.15	-0.315657	0.000585517	0.00218136
1464661	83.5224	-1.05758	3.73677e-09	4.05468e-08
1464674	3217.34	-1.31527	7.5335e-72	7.81772e-69
1464744	1589.87	0.828548	1.75502e-05	9.68793e-05
1464774	437.745	0.261205	0.010289	0.0264943
1464820	367.02	-0.275378	0.00966064	0.0250856
1464925	4306.06	-0.557741	0.000277837	0.00114016
1464935	8812.72	-0.593747	0.00482263	0.0138806
1464941	1801.69	0.277026	0.00195205	0.00627681
1464949	8404.53	0.770944	4.68509e-05	0.000232422
1465035	12793.6	0.357773	5.02566e-05	0.000247062
1465093	220.423	0.607992	0.000138572	0.000613578
1465100	965.342	-0.385659	0.00317923	0.00958114
1465101	80.9679	-1.87259	0.000327785	0.00131888
1465130	792.629	-0.488623	1.43004e-08	1.3964e-07
1465166	368.594	-0.350574	0.00338779	0.0101607
1465206	217.581	0.70169	1.00269e-09	1.17151e-08
1465233	383.873	-1.25886	5.6464e-21	2.76625e-19
1465240	1751	0.355251	0.000144957	0.000638379
1465255	2935.2	-0.510075	7.76461e-08	6.72481e-07
1465320	3805.57	-0.569384	1.69e-10	2.20221e-09
1465331	786.747	-0.270971	0.00955807	0.0248815
1465344	694.819	0.265234	0.00934134	0.0244441
1465369	1076.23	0.157938	0.0158841	0.038293
1465371	299.008	-0.416373	0.000802399	0.00287038
1465376	6200.32	0.892786	0.00641415	0.0177972
1465384	60.3867	1.15187	0.0172956	0.0410798
1465397	5935.82	-0.77761	3.84908e-16	1.01943e-14
1465417	874.875	-0.428788	4.07421e-07	3.10877e-06
1465482	176.122	0.60535	0.0161569	0.0388602
1465504	829.365	0.508861	7.53119e-07	5.48969e-06
1465544	1057.15	0.408306	8.20912e-05	0.000385309
1465569	4049.18	-0.423804	1.47303e-07	1.22378e-06
1465636	1027.66	-0.723536	0.0104414	0.0268019
1465656	1943.47	-1.01712	0.000124256	0.000557542
1465679	493.168	-0.414085	0.00286549	0.00874598
1465711	112.46	1.49961	1.8194e-06	1.22673e-05
1465714	507.747	-0.357194	0.00290325	0.00884693
1465836	467.705	-0.402111	0.000523082	0.00197845
1465840	881.319	-0.21896	0.00868678	0.022943
1465848	3268.14	0.763063	3.80394e-05	0.000193244
1465853	734.234	1.75436	0.000102059	0.000468816
1465869	436.05	-0.658285	0.000255776	0.00105862
1465870	1928.5	-0.486663	5.50942e-05	0.000268417
1465946	755.222	-0.239409	0.00263631	0.00813558
1465968	4996.12	-0.782468	7.84106e-17	2.2775e-15
1465980	997.064	-0.578871	2.10395e-07	1.69131e-06
1465994	1542.71	-0.299859	0.00171264	0.00560808
1466015	626.706	0.579825	0.0118022	0.0296744
1466031	340.59	-0.707239	9.16904e-06	5.37844e-05
1466056	795.33	-0.222664	0.00810218	0.0216646
1466144	845.964	-0.551099	6.18405e-09	6.40571e-08
1466150	986.813	0.26108	0.000834357	0.00297166
1466162	105.193	2.13445	1.69523e-19	6.88648e-18
1466174	10109	0.408806	0.0108548	0.027664
1466190	105.638	1.19384	3.52405e-08	3.23368e-07
1466194	174.149	-1.23727	9.65462e-11	1.30115e-09
1466198	212.75	1.03234	0.000433118	0.00167879
1466266	518.126	0.616504	6.28213e-08	5.50349e-07
1466272	11290.7	-0.760958	3.84881e-06	2.42864e-05
1466346	3470.88	-1.12583	3.47826e-38	8.27173e-36
1466371	3274.95	2.28743	3.47188e-82	6.60525e-79
1466382	105.782	2.3459	2.95479e-21	1.47288e-19
1466397	150.375	1.89415	1.63204e-19	6.6535e-18
1466398	429.731	-0.577084	0.000128745	0.000576549
1466403	917.657	-0.812912	1.76834e-06	1.19654e-05
1466411	1749.25	0.316823	1.56974e-05	8.77071e-05
1466518	1224.1	0.236579	0.0113894	0.028827
1466532	701.248	-0.290182	0.00980924	0.0254194
1466541	226.937	0.395589	0.0141129	0.0346055
1466549	601.079	-0.299072	0.000728044	0.00263913
1466557	517.542	-0.501066	0.00444083	0.0129185
1466597	908.667	-0.387528	1.50483e-07	1.24747e-06
1466604	11585.9	-1.02025	6.35855e-52	3.15577e-49
1466653	1647.84	0.40735	0.00526397	0.0149622
1466758	643.556	1.29059	4.36822e-06	2.73223e-05
1466776	3077.43	0.316056	0.007214	0.0196253
1466789	761.372	0.296881	2.15721e-05	0.000116318
1466820	3209.95	0.791302	1.28534e-06	8.94641e-06
1466826	324.943	0.352355	0.00344391	0.0103128
1466830	2091.69	0.601534	2.83684e-15	6.80306e-14
1466878	704.238	0.732764	1.11827e-05	6.4405e-05
1466916	2790.87	0.32687	0.0135327	0.0333642
1466940	456.073	0.427813	0.00678535	0.0186145
1467188	880.951	-0.590718	3.97332e-08	3.61686e-07
1467195	2538.2	-0.432396	6.30239e-05	0.000302658
1467206	257.542	-1.76233	4.01284e-09	4.30513e-08
1467309	140.357	-0.900269	1.00708e-05	5.85326e-05
1467316	1120.85	0.405029	3.42782e-05	0.000175859
1467330	37.1403	1.98043	0.000206285	0.000876021
1467340	199.038	1.16465	0.000924814	0.00325797
1467380	548.617	-0.255338	0.00174764	0.00570305
1467494	1079.05	0.919974	6.62205e-07	4.87053e-06
1467506	409.426	0.544236	1.28628e-06	8.94751e-06
1467507	54922.6	-0.288497	0.000429426	0.00166618
1467539	392.843	-0.38584	0.020874	0.0482634
1467549	50163.6	-0.411214	9.04773e-07	6.47523e-06
1467558	2235	-0.691278	3.02972e-05	0.000157703
1467654	699.148	0.360319	0.00646462	0.017911
1467657	739.966	-0.374227	0.00177948	0.00579372
1467678	1367.97	0.81276	1.85292e-05	0.000101395
1467686	1716.51	0.408034	0.000311096	0.00125928
1467688	328.222	0.414304	4.86557e-06	3.01359e-05
1467693	183.609	-2.98437	3.04857e-20	1.35406e-18
1467754	640.54	0.444331	0.000244976	0.00101984
1467960	6043.11	-0.343389	0.0137548	0.0338168
1468050	768.138	-0.297667	0.00544225	0.0153992
1468053	562.716	1.0292	0.0023364	0.00734711
1468066	6252.35	0.218244	0.00942644	0.024617
1468077	1254.06	1.34696	7.87064e-26	6.02976e-24
1468166	792.468	-0.353549	0.00191069	0.00616116
1468170	938.223	-0.409006	0.00130479	0.00442227
1468191	324.66	0.556106	0.000319641	0.00129066
1468211	279.085	-0.254631	0.0163395	0.0392087
1468224	1398.94	0.399848	0.00190983	0.00616014
1468258	513.819	1.82414	7.38285e-08	6.41853e-07
1468263	81.9987	-0.626287	0.000529009	0.0019969
1468336	954.813	-2.32596	2.54165e-89	5.80259e-86
1468343	928.296	0.210742	0.00237283	0.00743504
1468348	965.214	-0.785275	3.08528e-11	4.55608e-10
1468406	633.671	-0.4761	5.12763e-06	3.16047e-05
1468448	1839.92	-1.17926	2.1589e-05	0.000116354
1468513	410.142	-0.317403	5.22425e-05	0.000255724
1468525	4882.18	-0.286136	0.00573976	0.0161255
1468639	651.712	-0.32465	0.000118714	0.000535273
1468650	3488.76	1.01958	5.96006e-28	5.71715e-26
1468674	1977.52	0.671682	2.94873e-08	2.74102e-07
1468694	718.688	0.158719	0.0107504	0.0274532
1468702	439.591	0.410453	0.00690477	0.0188786
1468705	745.964	1.04503	4.29747e-23	2.60934e-21
1468748	116.329	-0.609073	0.0151119	0.0366558
1468763	1022.33	-0.522083	0.0189386	0.0444184
1468849	8122.81	-0.565291	5.38334e-06	3.30381e-05
1468886	7935.4	-0.504109	7.07929e-08	6.16871e-07
1468915	508.134	-0.463119	8.10435e-06	4.81829e-05
1468924	1419.8	0.521854	7.45337e-05	0.000353176
1468929	8413.89	0.648482	0.014349	0.0350737
1468936	522.428	0.279363	0.0147082	0.0357601
1468942	14681.8	0.485947	0.016439	0.0394309
1468947	10401.9	-0.899964	1.45767e-06	1.00116e-05
1468972	1439.7	-0.550922	8.75322e-05	0.000408495
1468995	3735.19	0.784883	1.33796e-13	2.63958e-12
1469045	1641.93	-0.568913	1.35643e-05	7.67279e-05
1469075	902.305	-0.259066	0.00887165	0.0233556
1469143	2120.07	0.280856	0.000109507	0.000497621
1469160	525.47	-0.488713	3.05613e-06	1.97541e-05
1469227	602.181	0.383334	0.000579969	0.00216705
1469302	166.893	1.0544	2.10247e-09	2.36217e-08
1469352	1064.37	1.01803	8.182e-14	1.65305e-12
1469359	467.518	0.256132	0.0166651	0.0398476
1469364	111.169	-1.07964	1.15555e-08	1.14601e-07
1469527	12813.7	0.952987	1.13569e-06	7.99746e-06
1469539	119.08	-0.954139	0.00112021	0.00387255
1469542	920.467	0.30981	0.00074761	0.00269295
1469585	321.792	0.662169	3.91656e-09	4.21491e-08
1469624	1489.99	0.65865	0.000230267	0.000965651
1469639	400.486	-0.318273	0.0014287	0.00477455
1469809	2612.84	-0.414055	0.000359368	0.00142388
1469826	815.785	1.50683	1.42496e-06	9.80465e-06
1469844	2312.9	0.865687	1.95846e-18	6.85763e-17
1469848	590.267	0.955573	8.33515e-25	5.98401e-23
1469851	101.793	0.661935	0.0107204	0.0273949
1469869	741.394	0.760824	1.87997e-08	1.80943e-07
1469871	1229.36	0.183866	0.0100189	0.0258862
1469926	961.265	1.29895	1.44048e-10	1.89874e-09
1469935	240.964	0.482505	0.00103784	0.00360858
1469958	501.978	0.41863	4.01814e-06	2.52572e-05
1470051	10747.6	-0.561692	7.26236e-06	4.35627e-05
1470085	675.324	1.08092	3.15983e-08	2.93009e-07
1470152	1037.61	-0.293698	0.0023408	0.00735488
1470187	1286.48	0.335651	1.3852e-06	9.56569e-06
1470240	645.731	-0.888367	0.000625799	0.00230808
1470251	913.819	-0.405685	0.000176606	0.000761024
1470255	340.976	0.601746	7.75767e-05	0.000366379
1470274	136.844	0.580729	0.00740036	0.0200749
1470331	339.886	0.869598	7.13059e-05	0.000339573
1470338	11782.2	-0.448338	0.0146566	0.0356424
1470356	291.84	-0.343674	0.00200451	0.00641657
1470378	25744.8	-0.292145	0.000368325	0.00145532
1470409	2983.1	-0.557419	4.51987e-06	2.81475e-05
1470443	313.994	0.429267	0.000204236	0.000867642
1470481	1892	-0.720992	1.96894e-22	1.10716e-20
1470490	562.007	0.938249	6.98777e-15	1.60815e-13
1470497	72.5	-2.14034	1.35369e-06	9.36507e-06
1470515	722.006	0.683933	3.47988e-05	0.00017797
1470520	2797.89	0.467003	0.000228658	0.000960314
1470732	242.591	-1.62871	2.65682e-13	5.04618e-12
1470748	32133.6	-0.311602	0.0154458	0.0373704
1470783	801.55	0.315096	0.00401654	0.0118198
1470801	180.403	1.13753	2.51651e-05	0.000133485
1470825	559.029	0.547759	2.7937e-06	1.82125e-05
1470833	3150.53	-0.525191	3.07638e-05	0.000159695
1470940	508.088	-0.261573	0.0114469	0.0289534
1470957	2922.95	-0.614487	0.00052228	0.00197673
1471007	5141.14	1.42552	4.74915e-08	4.26527e-07
1471017	384.728	-0.84839	0.00548517	0.0155098
1471082	304.078	0.465787	0.00756925	0.0204504
1471094	531.094	-0.349142	0.000167328	0.000725525
1471105	160.494	0.463255	0.0193919	0.0452898
1471150	501.376	-0.407063	0.000481015	0.0018419
1471155	346.481	-0.527206	0.000168808	0.000730458
1471209	2477.64	-0.239535	0.00544333	0.0153992
1471210	174.095	-2.29515	1.14102e-18	4.16127e-17
1471230	216.659	-0.844921	5.32095e-07	3.97765e-06
1471307	1849.1	0.547777	2.37893e-05	0.000127013
1471313	843.417	1.59833	6.13476e-15	1.42045e-13
1471342	2089.09	1.54763	6.19252e-16	1.59206e-14
1471349	4961.21	-0.776948	4.61394e-26	3.60741e-24
1471373	747.573	1.05611	1.64844e-08	1.59872e-07
1471459	1322.59	-0.304104	0.00744947	0.0201841
1471462	242.574	-0.519389	4.4329e-05	0.000221161
1471551	4.09398	-1.67253	0.011468	0.0290002
1471575	396.142	0.789913	2.03986e-07	1.64326e-06
1471653	710.677	-0.496563	6.79026e-07	4.98782e-06
1471694	1166.85	0.210968	0.0154112	0.0372979
1471700	267.033	-0.543034	3.43144e-05	0.000175944
1471793	1265.38	-1.07826	2.42969e-25	1.77788e-23
1471817	2471.05	-0.632627	0.00818746	0.0218313
1471822	3880.48	-0.473585	0.000283373	0.00115981
1471833	5863.02	-0.219978	0.0185198	0.0435974
1471857	332.938	1.31157	3.62802e-14	7.61283e-13
1471900	840.537	-0.242968	0.0178856	0.0422611
1471963	6046.49	0.408259	0.00217372	0.00688154
1471970	7188.57	0.51707	1.66616e-15	4.06394e-14
1471988	986.855	-0.527429	9.55247e-09	9.57344e-08
1471990	1271.72	-0.830904	0.000549486	0.00206668
1471996	416.964	0.588113	2.85331e-05	0.000149681
1472001	12018.2	0.515963	0.00533576	0.0151361
1472085	539.629	0.641181	4.92803e-10	5.99078e-09
1472174	2739.6	0.418491	0.000505204	0.00192038
1472229	922.593	1.12862	1.75647e-13	3.39257e-12
1472235	1806.67	0.231203	0.00664094	0.018324
1472378	3305.15	-0.946692	4.18512e-33	5.97164e-31
1472410	523.956	-0.262185	9.93574e-05	0.000457325
1472422	880.322	-0.368009	7.30022e-06	4.37668e-05
1472443	820	0.311577	0.000296125	0.00120681
1472485	2738.26	0.928324	5.60329e-18	1.85396e-16
1472491	429.612	0.899005	6.23645e-05	0.000299938
1472535	2531.69	0.307192	0.012437	0.0310246
1472562	5617.99	3.19521	6.17618e-11	8.7146e-10
1472568	1542.74	0.573517	1.8868e-10	2.44159e-09
1472596	1164.05	-0.54814	0.000628344	0.00231597
1472605	198.847	-0.744897	3.74554e-06	2.37266e-05
1472610	198.703	-0.965357	0.000186768	0.000801787
1472618	1273.19	0.686133	4.22088e-08	3.82999e-07
1472651	419.743	-0.226921	0.0169077	0.0403599
1472690	124.6	-0.509719	0.0024427	0.00762884
1472698	1070.95	0.674741	5.31115e-08	4.71615e-07
1472787	1090.48	0.269038	0.0130861	0.0323959
1472830	321.329	-0.46451	0.000441181	0.00170657
1472850	755.018	0.192828	0.0188641	0.0442705
1472924	119.526	0.97041	0.000225557	0.000949035
1472998	742.668	0.340368	0.0135188	0.0333371
1473020	599.373	-0.299878	0.0115928	0.0292511
1473027	256.12	-0.492626	2.32372e-06	1.53325e-05
1473055	578.088	-0.864352	6.39045e-11	8.97257e-10
1473061	3009.82	1.06473	2.75675e-15	6.65292e-14
1473097	295.782	0.564223	0.00909295	0.0238721
1473157	837.055	-0.254241	0.00488971	0.0140488
1473161	437.414	-0.745856	9.22453e-06	5.40267e-05
1473169	528.591	1.27745	0.000220573	0.000930466
1473180	66.5712	-1.69111	7.4639e-05	0.000353529
1473331	965.419	1.2471	8.57229e-11	1.16353e-09
1473364	456.245	0.677956	0.0165582	0.0396583
1473376	104.963	1.77376	1.53729e-14	3.39422e-13
1473385	453.045	0.768373	1.06018e-10	1.4171e-09
1473455	674.733	-0.62667	2.05937e-13	3.95753e-12
1473464	1283.48	-0.800637	1.77584e-16	4.88464e-15
1473523	3010.07	-0.547053	0.000913228	0.0032244
1473532	112.359	-1.17587	0.000108546	0.000494432
1473547	1481.39	0.380699	0.00252982	0.00786006
1473606	67.3332	1.08765	3.27653e-05	0.000168692
1473620	1294.23	-0.955884	1.29113e-10	1.71501e-09
1473780	327.413	1.02648	0.000623824	0.00230153
1473789	804.081	-0.228959	0.000531331	0.00200434
1473794	202.614	-0.656544	0.000741233	0.00267759
1473810	788.763	-0.57895	1.75184e-10	2.27759e-09
1473818	1760.87	0.159474	0.0185646	0.0436848
1473837	783.476	0.791701	2.55331e-12	4.33077e-11
1473979	781.844	-0.290556	0.00123519	0.00421693
1474008	6032.25	0.36035	2.74102e-06	1.791e-05
1474016	1714.22	0.468863	4.29857e-05	0.000215284
1474024	23.1954	-3.28406	1.32689e-05	7.52333e-05
1474249	29239	-0.306481	0.00363336	0.0108204
1474264	2232.85	0.360825	4.84951e-05	0.000239434
1474289	411.811	-1.21956	1.95595e-07	1.58125e-06
1474304	1096.55	-0.86629	3.98211e-06	2.50583e-05
1474356	5034.77	-0.365426	2.72996e-13	5.1765e-12
1474373	642.098	-0.596276	6.11123e-10	7.35086e-09
1474382	100.114	-0.884323	4.8417e-10	5.8984e-09
1474386	65.4949	-1.83406	4.11583e-13	7.62698e-12
1474387	528.806	-0.759631	0.000217573	0.000918148
1474398	473.01	-0.461921	2.79839e-07	2.20605e-06
1474436	673.967	0.496753	0.000131972	0.000588693
1474496	399.636	-0.222285	0.0131924	0.0326309
1474504	1328.89	0.671982	2.42446e-06	1.5988e-05
1474509	1526.77	-0.509249	2.61862e-05	0.000138515
1474525	494.011	0.512949	5.39691e-06	3.31036e-05
1474578	8828.17	-1.25978	2.69356e-11	4.01396e-10
1474587	819.347	1.30582	1.82005e-37	4.0737e-35
1474590	4.37959	-3.66903	0.000609121	0.00225511
1474735	402.768	-0.809161	2.49e-07	1.9821e-06
1474747	1026.93	1.00993	0.00605174	0.0169067
1474755	19516.5	0.875548	0.00143458	0.00479103
1474758	1044.18	-0.464302	9.12077e-05	0.000423054
1474763	540.178	-0.446266	9.48147e-09	9.51063e-08
1474781	33506.3	0.327182	0.00850098	0.0225252
1474817	536.643	-0.820203	5.17848e-12	8.44462e-11
1474819	262.433	-0.659543	8.50571e-06	5.0229e-05
1474860	6187.7	0.71091	7.99587e-10	9.48782e-09
1474935	224.184	-1.1508	6.75847e-13	1.22457e-11
1474944	1531.72	-0.715056	4.17057e-06	2.61433e-05
1474946	977.987	-0.448494	0.00844902	0.0224084
1474983	207.372	-0.604126	1.65576e-06	1.12906e-05
1475137	1020.3	0.315927	2.56397e-06	1.68302e-05
1475142	2346.41	0.217865	0.000959071	0.00336544
1475161	786.298	-0.477081	4.30362e-06	2.69478e-05
1475249	1076.79	-0.529118	5.1388e-06	3.16564e-05
1475255	1547.07	-0.374874	0.0049688	0.0142474
1475329	321.708	-0.564679	0.000312803	0.00126574
1475336	165.699	-1.51404	1.0974e-08	1.09213e-07
1475342	712.921	-0.52952	1.6812e-08	1.62772e-07
1475350	1228.51	0.82287	1.31569e-21	6.98541e-20
1475357	822.051	-0.379238	6.62085e-05	0.000316487
1475425	993.574	-0.356279	6.07659e-09	6.30012e-08
1475449	1343.46	-1.20122	0.0001389	0.000614553
1475589	809.554	-0.219626	0.0125344	0.0312265
1475598	2883.34	0.501024	0.00081188	0.00289975
1475614	238.266	-0.385501	0.00453324	0.0131471
1475623	36443.7	-0.389741	0.000493074	0.00188179
1475642	765.227	0.414114	0.00039505	0.00154806
1475710	437.706	0.449202	1.54547e-06	1.05891e-05
1475742	784.012	-0.253738	0.0145044	0.0353552
1475875	2066.77	-0.588281	0.00801356	0.0214478
1475999	695.829	0.762948	5.34435e-09	5.60715e-08
1476051	10041.6	1.15316	6.80263e-06	4.09989e-05
1476093	3887.26	-0.291518	0.00418226	0.0122474
1476131	723.416	-0.813392	8.62338e-06	5.08712e-05
1476173	1112.28	-0.553477	0.000362497	0.00143527
1476269	795.298	-0.419822	0.000202986	0.000863276
1476281	2648.78	0.518402	3.54027e-05	0.000180896
1476301	451.77	0.543717	0.000158129	0.000689213
1476307	319.107	-4.24107	4.72494e-06	2.93773e-05
1476312	328.496	0.428676	0.0074687	0.0202266
1476395	1094.58	-0.303094	1.31911e-05	7.4839e-05
1476401	772.448	-0.325527	9.14259e-05	0.000423894
1476407	638.343	-1.92191	1.13224e-06	7.98301e-06
1476439	1087.13	0.459675	0.000717264	0.00260419
1476478	3292.03	-0.278389	0.000623413	0.00230076
1476484	489.965	-0.835327	3.45234e-12	5.75305e-11
1476551	679.046	1.25084	1.44614e-05	8.14388e-05
1476619	332.255	0.664654	0.0123225	0.0307726
1476642	1368.38	-1.06903	5.07118e-19	1.91681e-17
1476653	6255.54	-0.62896	5.45414e-12	8.8688e-11
1476707	11611.7	-0.59055	0.000156559	0.000684196
1476754	1384	-1.69645	2.68832e-07	2.12957e-06
1476804	49627.8	-0.302382	0.0142285	0.0348388
1476808	11246.6	0.519378	0.0115243	0.0291207
1476825	1245.47	-0.504804	1.89149e-06	1.27083e-05
1476868	2235.63	1.82275	4.51797e-19	1.71338e-17
1476875	428.757	-0.700392	0.000170193	0.000735613
1476892	9175.87	0.617579	6.2306e-07	4.6038e-06
1476912	377.756	-0.453558	4.79482e-05	0.000236939
1476915	47.9264	-0.812299	0.00272985	0.0083857
1476931	186.351	1.51001	1.54195e-15	3.76902e-14
1476934	44723.5	-1.49745	9.48527e-13	1.68915e-11
1476963	561.3	-0.952029	2.83164e-19	1.11845e-17
1476967	1753.99	-0.310554	7.88277e-06	4.69879e-05
1476992	2991.39	-0.86941	0.000440262	0.00170359
1477034	1412.69	-0.156361	0.0122827	0.0307
1477039	229.6	-0.321371	0.00427594	0.0124886
1477043	324.699	0.589447	0.0198886	0.0462755
1477151	3181.7	0.231481	0.00515314	0.0146998
1477157	4835.55	0.615757	5.3698e-08	4.75961e-07
1477165	1748.21	0.556007	8.36545e-05	0.000392002
1477184	470.399	0.207377	0.0172419	0.0410034
1477261	71.2698	-1.69403	2.86428e-08	2.66687e-07
1477295	3014.88	-0.812325	7.47119e-17	2.18117e-15
1477345	472.491	-0.407047	1.00055e-06	7.10278e-06
1477384	878.295	-0.821922	1.13452e-06	7.99415e-06
1477391	1124.92	-0.300796	0.00170777	0.00559534
1477404	2536.45	-0.769127	1.23082e-05	7.02844e-05
1477423	115.271	0.946029	0.00870688	0.0229801
1477441	476.59	-0.254632	0.0130308	0.0322661
1477485	617.22	0.374183	0.000139727	0.000617733
1477490	410.989	-0.210651	0.020943	0.0484034
1477496	2076.94	-0.266643	0.00361486	0.0107682
1477568	2900.16	-5.14189	3.46409e-18	1.18038e-16
1477768	524.957	1.09848	3.52966e-07	2.72053e-06
1477776	771.938	0.640896	0.000269815	0.00111109
1477786	2396.91	0.6639	4.14723e-05	0.000208301
1477803	805.545	1.2635	5.91813e-25	4.30289e-23
1477809	1463.16	1.60241	1.06719e-54	6.41157e-52
1477828	202.549	1.0632	0.00020669	0.000877416
1477841	8496.46	-0.34201	0.00175797	0.00573186
1477875	1612.01	0.367072	0.000133997	0.00059586
1477877	36102.1	-0.508658	6.79204e-06	4.09568e-05
1477945	104.919	-2.42001	1.77732e-15	4.31661e-14
1477962	258.091	0.590227	0.0141492	0.0346669
1477967	977.217	0.471279	3.34209e-09	3.66826e-08
1478001	661.593	-0.313649	0.00351318	0.0105009
1478086	2565.58	-0.274329	0.0163265	0.0391857
1478208	370.682	1.00681	1.65418e-05	9.18408e-05
1478210	143.435	1.4838	8.00372e-08	6.91616e-07
1478217	734.669	-0.604478	9.3146e-06	5.45262e-05
1478242	539.653	-0.225026	0.0080898	0.0216417
1478245	610.239	0.352012	0.0104498	0.0268176
1478305	758.691	0.657848	4.39363e-08	3.96782e-07
1478318	175.742	0.974468	0.0173321	0.0411237
1478322	303.748	0.273976	0.0189502	0.0444365
1478338	2058.3	0.623106	9.8211e-16	2.45851e-14
1478363	736.164	-0.389091	0.000567573	0.002127
1478401	2530.2	-2.76389	9.14769e-08	7.82765e-07
1478492	20.7221	1.31078	0.00399709	0.0117777
1478497	62.1008	-1.88418	2.27737e-14	4.90494e-13
1478604	446.295	0.915259	6.32886e-12	1.01609e-10
1478607	878.968	0.484572	0.00209564	0.00667086
1478622	1279.4	-0.41528	2.17728e-12	3.72619e-11
1478630	855.81	-0.320597	0.000101373	0.000466226
1478682	212.559	-0.569831	0.000357867	0.0014194
1478759	487.476	0.549196	3.70707e-05	0.000188659
1478782	5420.31	-0.807304	2.15331e-05	0.000116163
1478813	1706.08	-0.26268	0.00649852	0.0179828
1478828	442.386	0.263758	0.0154722	0.0374263
1478832	1556.59	0.495466	5.15437e-07	3.86578e-06
1478875	211.943	-0.30988	0.00378013	0.0111962
1478924	449.195	-0.338035	0.00194662	0.00626464
1478927	852.915	0.945578	3.27586e-10	4.07786e-09
1478932	291.034	-0.525103	0.00257466	0.00797766
1478938	902.357	0.986964	5.18847e-09	5.47379e-08
1478984	157.716	-1.54442	2.25034e-12	3.83398e-11
1479044	488.583	0.635337	6.28184e-10	7.54813e-09
1479128	497.038	-0.58608	1.08348e-12	1.92048e-11
1479187	672.835	-1.85294	2.66987e-10	3.36015e-09
1479193	285.618	-0.439992	0.00123294	0.00421252
1479203	336.833	0.40309	0.00151381	0.00503502
1479225	1207.52	-0.319476	0.000719486	0.00261143
1479242	1215.24	1.17931	0.00502834	0.0143964
1479246	26100.6	-0.417503	1.26724e-05	7.21114e-05
1479280	162.974	-1.25098	9.18278e-18	2.94442e-16
1479347	2038.29	1.0122	4.49275e-23	2.71348e-21
1479353	506.016	-0.921371	3.7628e-09	4.07905e-08
1479391	8654.31	0.427889	0.00295325	0.00898012
1479417	2022.94	0.94922	3.41581e-12	5.70958e-11
1479488	489.959	-0.213615	0.00628293	0.017467
1479497	818.575	-0.627374	8.24354e-11	1.12425e-09
1479505	247.707	0.833467	2.53493e-08	2.37766e-07
1479527	1446.15	0.280719	0.00024021	0.00100293
1479540	1095.41	-1.19142	9.59427e-28	9.12655e-26
1479543	11859.8	-1.43006	0.000529186	0.00199691
1479544	229.53	1.01654	0.00225667	0.00711852
1479548	726.826	-0.83727	4.26612e-13	7.8799e-12
1479580	217.45	0.933404	3.08167e-07	2.41106e-06
1479581	311.491	0.446119	0.00324013	0.00975885
1479587	1544.03	-0.70581	1.64383e-09	1.87082e-08
1479602	1149.44	-0.922093	2.46771e-09	2.74819e-08
1479643	343.669	0.688338	0.00120529	0.00412556
1479670	1695.8	0.298949	0.00283419	0.00866873
1479716	556.105	-0.569985	6.4248e-09	6.62503e-08
1479780	2778.78	-0.297722	0.00646102	0.0179055
1479787	628.016	-0.255166	0.00446752	0.0129796
1479802	832.255	-0.500979	2.15063e-07	1.7264e-06
1479835	211.589	-1.51906	0.00522547	0.0148713
1479952	2560.38	-0.464718	2.21456e-12	3.77865e-11
1479957	152.937	-0.627051	3.26332e-05	0.000168251
1479959	807.054	1.98113	2.93114e-17	8.82821e-16
1480020	658.574	0.254067	0.0126105	0.0313682
1480069	6108.39	0.539346	2.20608e-05	0.000118729
1480110	350.055	-3.70133	5.11036e-20	2.20965e-18
1480113	277.144	1.18872	0.00234692	0.00736983
1480133	972.293	-0.63175	8.14435e-15	1.85195e-13
1480140	743.99	2.27701	3.75605e-06	2.37668e-05
1480155	796.5	-0.567227	3.29968e-09	3.62521e-08
1480208	5033.98	2.57957	2.69144e-79	3.41365e-76
1480254	1270.9	0.17989	0.0152679	0.0370027
1480297	6289.08	0.941707	3.25725e-06	2.09591e-05
1480300	688.538	0.235983	0.00122558	0.00418861
1480340	556.026	0.687514	0.00823495	0.0219374
1480448	2125.19	0.495973	0.000143543	0.000633131
1480451	851.919	0.234226	0.00867045	0.0229105
1480478	1045.12	0.29332	0.00312448	0.00944793
1480579	409.615	0.462219	2.94015e-05	0.000153531
1480634	5578.55	-0.750882	1.81649e-11	2.76101e-10
1480649	134.003	-1.97788	4.51839e-11	6.48773e-10
1480700	276.865	-0.302135	0.0175805	0.0416352
1480783	8094.99	-0.506821	0.00223149	0.00705021
1480797	2069.92	1.1657	1.75892e-07	1.43723e-06
1480816	3194.23	2.68637	4.97829e-38	1.15974e-35
1480879	459.76	0.466053	8.84836e-07	6.34375e-06
[truncated: 2,962 more rows]

## Sheet:  MU636 (-N) vs. MU1306 (-N)
Gene ID	Base Mean	log2FC	p-val	adjusted p-val
1000305	305.091	-0.935481	1.17115e-14	1.15049e-13
1001405	1.8056	2.48628	0.00506906	0.0114535
1003500	62.8806	1.24992	0.00259119	0.00622967
1005889	60.9319	1.1811	0.00178583	0.0044422
1006928	2245.3	1.52007	9.45896e-10	5.88415e-09
1008001	352.336	0.405705	0.00269315	0.00645169
1008270	293.361	0.389812	3.70165e-05	0.000125674
1008541	134.15	0.388018	0.010876	0.0225829
1008750	642.155	0.335884	0.000372218	0.00106062
1009533	26.2574	-0.900223	0.0202509	0.0392469
1012075	621.664	-0.433426	2.29817e-06	9.34911e-06
1012669	1081.6	0.45447	0.000591388	0.00162276
1016793	252.081	-0.436944	0.000496235	0.00138362
1016976	1399.36	-0.395571	0.00281719	0.00672484
1020114	315.088	0.572749	1.54522e-06	6.44925e-06
1022486	27.3644	-0.763872	0.0191214	0.0372731
1022753	17.4961	1.06559	0.0181901	0.0356402
1024558	1251.05	-1.58484	2.64426e-07	1.23453e-06
1026010	29.446	-2.58318	2.79131e-21	4.61111e-20
1026019	1777.41	-0.989684	1.15182e-32	3.55352e-31
1027173	675.805	-0.569884	4.6143e-10	2.97758e-09
1028062	353.453	-0.918933	7.09427e-10	4.46669e-09
1029732	459.772	0.342444	0.00603742	0.0134499
1030640	51.1	0.770285	0.000544208	0.0015067
1031119	173.303	-0.988212	7.88418e-06	2.98204e-05
1031666	80.9009	1.75585	8.74927e-12	6.68494e-11
1032205	67.4882	-2.68698	3.83487e-12	3.01897e-11
1032352	522.617	0.490961	1.06752e-06	4.56052e-06
1032760	108.184	-3.26961	1.17671e-27	2.79254e-26
1033020	92.8694	1.10568	0.000429968	0.00121098
1033121	494.654	-1.72006	7.58794e-16	8.31251e-15
1033449	13.6716	1.40299	0.000923909	0.00244413
1034771	489.008	0.444188	2.41422e-08	1.28537e-07
1034856	69.8437	0.847678	1.45224e-06	6.09238e-06
1035330	107.22	-1.28512	0.0102177	0.0213713
1036243	343.132	-0.43698	0.000666988	0.00181451
1036529	391.189	-2.04817	4.55088e-22	7.99508e-21
1037881	874.689	0.288961	0.00149986	0.00377945
1038425	7.53058	1.89324	0.000524639	0.00145641
1041319	627.125	-1.02196	1.00086e-19	1.4799e-18
1043754	85.2176	1.92705	5.60055e-19	7.81544e-18
1046273	870.19	0.280769	0.00924776	0.0196324
1047839	1379.91	0.303091	7.45121e-05	0.000239728
1049140	10044.3	4.08432	5.9461e-38	2.4069e-36
1051461	680.714	0.430315	2.01032e-06	8.25165e-06
1052872	13.8432	1.30302	0.00143687	0.00363839
1053451	803.938	-0.670376	0.0246345	0.0467192
1053856	151.473	-0.433869	0.00958099	0.0202344
1054460	36.8532	1.69214	0.000445388	0.00125039
1054703	556.217	0.517934	1.17981e-06	5.01212e-06
1055566	1501.49	0.411449	0.00360151	0.00841236
1055668	14211.4	-1.28434	9.75606e-29	2.41574e-27
1056452	64.6814	-1.26892	3.55927e-10	2.32965e-09
1058589	547.366	0.185346	0.0147768	0.0296289
1058846	256.413	-0.974094	2.04485e-18	2.71103e-17
1059254	213.27	1.11568	1.15717e-07	5.68867e-07
1059895	114.74	-1.06681	1.09637e-05	4.03974e-05
1059940	55.6299	-4.86455	9.92076e-07	4.26537e-06
1061866	606.97	-1.35695	8.39574e-05	0.000267553
1062574	23.9499	1.63374	2.13385e-08	1.14249e-07
1064571	32.2031	7.36411	9.38603e-13	7.86648e-12
1065027	80.1628	-3.84711	1.48113e-12	1.21729e-11
1065281	36.5108	0.853131	0.000520235	0.00144524
1066876	36.7331	1.16948	2.16054e-05	7.6025e-05
1066877	41.0594	1.0303	7.68015e-05	0.00024633
1067283	31.2699	-2.91065	1.71552e-09	1.0433e-08
1070820	1015.82	-0.592314	1.51125e-07	7.32213e-07
1072150	12366.7	1.28893	4.22514e-22	7.46593e-21
1073034	461.6	2.02218	5.86408e-26	1.26299e-24
1073971	573.734	0.328637	0.00319614	0.00754735
1074221	275.103	0.397949	2.56312e-06	1.03349e-05
1077630	2.93748	2.67079	0.00645514	0.0142718
1079374	409.356	0.217762	0.0155044	0.0309249
1079553	254.743	-1.00705	0.000789114	0.00211648
1080791	280.933	-2.01964	8.15891e-20	1.22063e-18
1080982	1987.32	-2.5871	1.56632e-89	4.15805e-87
1082620	45.2685	-1.07913	0.000668256	0.00181752
1083862	1292.85	0.217804	0.00953426	0.0201544
1084554	378.683	-0.586528	0.0010705	0.00278974
1085134	288.345	-0.932495	8.56711e-14	7.83602e-13
1086198	378.781	0.37663	0.000465547	0.0013025
1087891	1313.58	-0.61693	2.54401e-05	8.86174e-05
1087955	452.588	-2.84079	1.3642e-16	1.5874e-15
1088334	286.349	0.282815	0.0020339	0.00499398
1090090	1311.1	1.0419	5.6691e-37	2.21619e-35
1090429	1213.02	-0.551021	5.75173e-12	4.44824e-11
1090522	48.1189	1.80139	0.00287576	0.00685033
1091041	60.1845	1.27228	2.38581e-07	1.12305e-06
1092864	30.3618	1.0507	0.0237142	0.0451614
1095027	161	0.786625	5.70924e-09	3.26835e-08
1095462	666.365	0.719689	7.56568e-18	9.61718e-17
1095467	1229.52	0.240854	0.019209	0.0374189
1096820	40.6108	0.683495	0.0194884	0.0378978
1099113	132.778	-1.00002	3.98523e-07	1.81747e-06
1100601	3.44485	2.64007	0.00462836	0.0105602
1100685	114.015	-0.409273	0.0262856	0.0494725
1100689	2098.01	-0.741336	0.000330494	0.000947174
1102279	965.088	0.203481	0.0180884	0.0354471
1102636	19.0935	-0.936768	0.00901763	0.0192225
1106253	404.448	0.452699	3.30256e-07	1.52379e-06
1107476	21.0568	1.76722	1.79671e-09	1.08804e-08
1109525	261.659	-1.32924	1.25172e-16	1.45948e-15
1110088	175.495	0.633226	2.02447e-06	8.30075e-06
1110725	24.5592	-2.9867	0.00192334	0.00474803
1110797	16.549	1.75509	5.67963e-07	2.53155e-06
1111419	3.04572	1.99705	0.00624076	0.0138488
1112979	85.7724	-0.583486	0.000827759	0.00221026
1113102	320.929	0.32479	0.00152929	0.00384598
1113119	530.241	0.535978	7.6118e-05	0.000244413
1113608	1519	0.41276	1.75746e-05	6.27704e-05
1114088	40.2808	-1.73012	2.67313e-07	1.24597e-06
1117019	848.758	-0.60029	1.02446e-08	5.67957e-08
1119535	6.3896	1.33808	0.0193026	0.0375749
1120358	747.669	-0.259315	0.00276954	0.00662218
1120711	230.66	-0.631737	9.73296e-05	0.000306572
1125240	813.312	0.432809	3.54428e-11	2.56388e-10
1126324	520.238	-0.509341	0.000160001	0.000484846
1128198	77.7188	-1.29926	8.04612e-09	4.53453e-08
1128474	7755.28	0.892739	0.000132422	0.000408188
1129112	1378.86	-0.278075	0.00349564	0.00819021
1129326	99.4618	-0.543695	0.000564371	0.00155724
1130421	789.763	-0.401588	0.000247847	0.000727667
1130616	1047.55	-0.249987	0.00475969	0.0108274
1130901	359.439	-1.02902	4.05461e-06	1.59268e-05
1132586	132.434	0.524741	0.000893483	0.00237188
1134595	433.944	-1.75401	6.57464e-06	2.51002e-05
1137024	11.9826	-4.33735	5.67461e-10	3.635e-09
1137506	1519.96	0.819875	1.00426e-27	2.39824e-26
1137599	21.1646	-3.31532	1.60606e-10	1.08932e-09
1138061	254.679	-0.403988	0.0142263	0.0286811
1138192	75.4145	-4.31904	1.74148e-09	1.05739e-08
1139283	671.648	-1.22393	3.8779e-07	1.77278e-06
1139480	314.569	1.62709	9.62162e-16	1.04303e-14
1140241	599.232	0.593199	0.00230058	0.00559343
1141516	124.095	-0.670313	0.00986332	0.0207348
1144010	2276.89	2.77073	1.2093e-18	1.62785e-17
1147435	430.93	2.69973	2.22098e-05	7.80556e-05
1147952	1236.3	3.55433	2.32549e-68	2.98263e-66
1147999	1349.55	2.39507	2.89035e-38	1.18681e-36
1148437	3104.77	-1.40855	1.23055e-22	2.24388e-21
1148843	458.907	0.461472	0.0119982	0.0246463
1150303	53.7927	1.53737	2.77405e-12	2.22529e-11
1151164	897.645	-0.36244	0.0029063	0.00691442
1151236	210.603	1.92235	1.49842e-18	2.00287e-17
1152264	36708.2	0.257762	0.0104899	0.0218747
1152884	125.425	2.99936	6.30138e-12	4.85687e-11
1156345	1427.82	0.485611	0.000144969	0.000442585
1158964	1172.7	-1.86148	3.94914e-32	1.18319e-30
1159667	432.183	0.739253	3.65985e-07	1.67847e-06
1160282	148.405	-1.42092	4.23804e-09	2.46069e-08
1161390	21.5009	-4.95241	1.10797e-06	4.72625e-06
1161648	249.601	-0.659509	0.00318033	0.00751468
1161729	47.5684	1.47168	1.45584e-13	1.31475e-12
1162314	32206.4	0.617097	5.67774e-12	4.394e-11
1164687	12605.7	2.28715	1.21872e-34	4.15275e-33
1165749	2.09058	-2.90451	0.011009	0.0228279
1165760	1100.13	-0.346888	0.00253844	0.0061183
1167480	633.354	-0.332567	0.0082852	0.0178008
1169234	1058.21	-0.214681	0.0175902	0.0345539
1169398	436.563	0.510991	0.000285809	0.000829734
1170198	27.7132	-1.61071	0.000156614	0.000475337
1170661	488.121	0.242622	0.00569494	0.0127641
1171205	558.742	0.52683	0.00222941	0.00542963
1172053	238.519	0.311586	0.0163347	0.0323941
1172545	139.452	0.543014	0.00567544	0.0127279
1172608	1297.71	-0.439705	8.18012e-06	3.08375e-05
1174567	5534.35	0.609224	2.05514e-05	7.254e-05
1176600	1053.5	0.954245	7.18425e-30	1.87662e-28
1177367	190.661	-1.01699	7.30076e-05	0.000235286
1177383	199.614	-0.459732	0.0265118	0.0498199
1180041	131.439	-0.733768	0.00433162	0.0099588
1291525	57.532	0.983697	6.64003e-07	2.93214e-06
1293609	212.199	0.384631	0.00410901	0.00949289
1293762	13.5774	-2.45078	0.00035035	0.00100232
1297275	491.291	1.78901	2.28777e-50	1.59237e-48
1297474	164.438	3.30363	4.68984e-21	7.64779e-20
1297765	58.5953	-1.35406	1.33147e-06	5.61252e-06
1297844	76.4486	1.31714	8.35575e-12	6.39711e-11
1301999	522.386	0.409359	2.35204e-05	8.22816e-05
1303736	1192.98	0.234394	0.00362838	0.00846111
1305595	3.5524	1.90151	0.0167576	0.033112
1306666	478.474	0.405578	0.000139026	0.000426377
1307689	144.206	2.98088	5.48883e-18	7.06369e-17
1311202	120.812	0.684112	1.35918e-05	4.93324e-05
1311981	43.7722	1.48669	2.66206e-07	1.24182e-06
1314023	1215.62	0.328764	0.00996702	0.0209297
1314402	39.7757	1.2113	9.1287e-05	0.000289134
1316505	13.0437	5.11726	2.22124e-06	9.05617e-06
1317116	45.5748	1.32637	6.33765e-08	3.21387e-07
1318131	92.1738	1.09415	2.24389e-05	7.88122e-05
1319340	601.077	0.359689	0.000959932	0.00252826
1319384	99.9155	-1.63595	2.03088e-07	9.65937e-07
1319807	3840.93	0.348333	3.94649e-07	1.80125e-06
1319860	6031.73	0.529104	3.23547e-06	1.28686e-05
1319865	2047.54	-0.323207	6.66503e-05	0.000216448
1319968	932.961	1.14526	9.10941e-06	3.40484e-05
1320004	1532.27	0.34137	0.00555773	0.0124885
1320314	657.778	-0.538932	1.31915e-06	5.57088e-06
1320654	389.343	-2.48956	2.89248e-25	6.0285e-24
1320709	58.9626	-0.738024	0.0121222	0.0248562
1320893	2729.98	-0.324422	0.00688682	0.0151092
1321045	1196.24	-0.396074	6.82395e-07	3.00987e-06
1321135	1370.3	-0.272888	0.00801171	0.0172946
1321416	1510.72	0.26992	0.00257682	0.00620034
1321417	380.28	-1.44614	2.97561e-12	2.36701e-11
1321530	1324.23	0.254243	0.00256726	0.00618125
1321633	656.122	0.277047	0.00215566	0.00526238
1321812	7.72225	2.7155	0.00985544	0.020722
1321818	176.973	0.898744	4.98759e-08	2.5588e-07
1322160	12.3956	1.05183	0.0153958	0.0307351
1322162	2375.31	-0.270941	1.54269e-06	6.44104e-06
1322266	25.5118	3.45427	8.45229e-22	1.45087e-20
1322572	2156.66	0.869067	0.0111482	0.0230704
1322819	2088.64	-0.34089	1.06353e-05	3.92886e-05
1323195	114.27	-0.915175	0.000811556	0.00217259
1323213	86.2159	1.93294	2.85754e-37	1.12479e-35
1323745	1065.49	0.191181	0.0161758	0.0321125
1323750	364.048	-0.788232	4.91994e-10	3.16579e-09
1323894	895.157	0.384295	4.02677e-05	0.000135552
1324013	47.1349	1.14677	2.47976e-09	1.48435e-08
1324359	104.965	-3.24362	9.30712e-16	1.00989e-14
1324426	2862.29	-0.277211	0.00548352	0.0123363
1324476	572.579	0.491978	3.04718e-05	0.000104707
1324484	1198.38	-0.433682	8.98527e-06	3.36064e-05
1324589	1308.97	-1.85023	8.97348e-14	8.20114e-13
1324592	22.8349	1.28784	0.0082079	0.0176613
1324593	98.3595	-0.472964	0.00907635	0.0193224
1324687	16.726	1.92508	7.98692e-05	0.00025542
1324971	2.40233	2.28781	0.0203979	0.0394983
1325012	213.384	-3.17136	1.22142e-07	5.98132e-07
1325216	1020.29	0.467148	7.73503e-14	7.0863e-13
1325435	59.2115	0.682487	7.45574e-05	0.000239806
1325533	5159.26	-1.13453	1.04745e-27	2.49097e-26
1325598	6.81667	-2.73751	0.000584843	0.00160673
1325974	28.2488	2.39317	0.0108884	0.0226025
1326058	3567.42	-0.241051	0.00906267	0.019304
1326364	329.9	-0.600381	2.88361e-06	1.15415e-05
1326411	1197.11	0.527105	1.29446e-09	7.93998e-09
1326496	1000.42	-0.627358	1.94786e-16	2.24141e-15
1326529	5129.97	0.660588	1.89819e-05	6.73961e-05
1326901	281.379	-0.506142	0.0113223	0.0233968
1327071	153.962	-0.783978	1.71474e-06	7.10223e-06
1327164	66.8429	-1.00541	0.000236177	0.000696092
1327299	55.0687	1.2186	0.000271381	0.000790259
1327596	3263.74	0.707626	2.53057e-08	1.34418e-07
1327707	114.72	-0.669656	0.00114903	0.00297486
1328193	7.19035	2.74276	0.00988767	0.0207821
1328301	48.9788	0.833962	0.0102866	0.021498
1328400	50.1969	-1.46513	8.31259e-07	3.62169e-06
1328601	496.505	0.659452	0.0120831	0.0247894
1330460	180.984	-0.306739	0.0176015	0.03457
1330660	39.9903	-3.2897	1.23092e-05	4.49776e-05
1330912	524.802	-0.648196	9.03318e-12	6.89263e-11
1330982	583.576	0.275457	0.00981503	0.0206485
1332298	5.23539	-2.51264	0.00125088	0.0032116
1332337	21.8439	2.24728	6.34739e-09	3.62459e-08
1332498	125.71	-1.23477	4.91843e-06	1.91356e-05
1332728	145.776	0.595723	8.61633e-07	3.7426e-06
1332752	102.874	2.05536	9.42526e-07	4.06151e-06
1332766	646.431	0.385096	4.93416e-06	1.91772e-05
1332793	27.1483	1.54728	1.55987e-05	5.62234e-05
1333389	1168.89	-2.87768	1.22632e-10	8.43282e-10
1333547	489.471	-0.72932	1.46353e-15	1.56279e-14
1333617	278.757	-4.73522	2.00046e-40	8.74915e-39
1333678	182.462	-0.436423	0.0242624	0.0460825
1334448	8502.3	-0.479653	0.023765	0.0452279
1334481	56.3354	-3.99724	5.01359e-11	3.57465e-10
1334502	9.72351	-1.86941	7.25947e-05	0.000234087
1334600	1458.89	-0.494151	0.000132493	0.000408206
1335150	609.405	-0.304056	0.00975247	0.0205282
1335238	12.2383	2.39684	1.73732e-05	6.21289e-05
1335409	5.13896	2.18846	0.00606407	0.0134961
1335983	1465.79	0.579461	8.41496e-08	4.19829e-07
1336324	2699.95	1.07436	1.4356e-07	6.98225e-07
1336444	3218.6	-1.41346	2.40776e-24	4.83033e-23
1336474	37.2074	1.24542	0.000687256	0.0018652
1336486	413.156	0.24832	0.026103	0.0491692
1336652	622.896	-0.480463	1.54234e-05	5.56441e-05
1337077	25.8854	1.24492	9.5501e-05	0.000301478
1337122	164.086	0.65875	1.68124e-05	6.02367e-05
1337482	849.575	-0.730361	0.00735229	0.0160073
1337672	200.139	0.8473	0.000175057	0.000526693
1338060	6.6992	3.51687	0.00128555	0.00329396
1338322	444.273	0.469997	4.85627e-05	0.000161428
1338355	17.9956	1.14959	0.0149581	0.0299556
1338466	1710.25	0.402348	2.2575e-07	1.06706e-06
1338733	23.3738	-0.855072	0.0122762	0.0251359
1339149	13.5368	-1.36383	0.00771545	0.0167024
1339501	4.09715	2.44319	0.00958275	0.0202344
1339505	1213.46	-0.28538	0.000629897	0.00172016
1339519	22.7876	1.82416	7.91559e-09	4.46867e-08
1339755	10.9357	4.77762	9.24255e-06	3.45122e-05
1340513	4373.06	-0.526571	3.17532e-09	1.88097e-08
1340604	97.553	0.840939	1.17247e-06	4.98479e-06
1340641	540.93	0.691837	1.67438e-08	9.03264e-08
1340681	9.80522	2.99999	0.00085746	0.00228316
1340734	6.7085	-3.42057	0.000245132	0.000720253
1340809	34.7342	-1.20024	0.00823622	0.0177122
1341313	95.349	-0.567557	0.0255516	0.0482579
1341498	760.191	0.640267	3.87967e-07	1.77288e-06
1341530	264.494	0.389138	0.00716638	0.0156503
1341565	250.684	-0.483275	0.00100273	0.00263191
1341725	111.285	0.471018	0.0213732	0.0411772
1342066	7.55319	2.78614	0.0093675	0.0198607
1342193	343.149	-1.78546	0.00585489	0.0130775
1342374	231.988	-0.70231	7.74781e-05	0.000248361
1342711	145.004	-0.771762	0.00195277	0.0048082
1343040	7232.07	0.609723	0.00114543	0.00296621
1343061	3266.01	-2.54704	2.09847e-93	7.0453e-91
1343115	52.2861	2.94789	0.000452408	0.00126854
1343196	84.2674	0.823484	0.000679829	0.00184724
1343285	977.381	-1.04941	1.07499e-24	2.18734e-23
1343354	1436.05	-0.800638	5.71063e-26	1.23226e-24
1343381	119.236	-1.36103	3.6411e-08	1.89799e-07
1343398	271.145	0.268604	0.0177493	0.0348424
1343417	710.739	-0.722455	3.31803e-11	2.40631e-10
1343642	303.388	0.4281	0.0013899	0.0035383
1343873	496.494	-0.209644	0.0200919	0.0389585
1344090	117.078	-1.36431	9.77853e-15	9.681e-14
1344170	6646.3	-0.771432	7.02978e-07	3.09229e-06
1344199	246.634	-0.40219	0.00943942	0.0199909
1344598	1855.58	-0.924428	1.48251e-23	2.8299e-22
1344959	510.534	0.522531	4.26307e-05	0.000143253
1344997	45.6494	-2.82431	6.30997e-22	1.09799e-20
1345133	111.835	-0.761988	0.00303551	0.00719783
1345227	2235.83	0.793385	2.15068e-19	3.1204e-18
1345409	100.51	4.9747	5.42962e-23	1.01108e-21
1345490	103.189	0.588452	0.016937	0.0334318
1345670	1465.23	-0.939031	4.73722e-12	3.70126e-11
1345802	1046.67	0.400363	2.5078e-05	8.74092e-05
1345849	1139.12	-1.25064	4.96112e-77	8.45241e-75
1345894	4.12969	2.27005	0.002888	0.00687804
1345902	17.6142	0.78309	0.0104541	0.0218121
1345938	31.8255	0.999552	0.000121896	0.000377801
1346223	188.469	0.507199	0.000822767	0.00219899
1346268	150.989	-1.42621	3.71309e-15	3.8427e-14
1346320	954.342	0.266316	0.000641558	0.00175075
1346383	2991.82	-0.784116	1.88585e-26	4.18814e-25
1346385	1301.47	-0.216677	0.00639404	0.0141504
1346461	111.609	-0.42485	0.00100407	0.00263481
1346466	224.318	-1.83364	1.57688e-08	8.5315e-08
1346495	468.264	0.246797	0.00181359	0.00450536
1346507	361.926	1.9415	5.57433e-12	4.31982e-11
1346523	27610.5	0.327878	5.45511e-05	0.000179816
1346571	20.5998	1.79416	3.44491e-09	2.02699e-08
1346617	1343.43	0.403844	2.34217e-06	9.52134e-06
1346716	367.486	0.605145	7.71923e-05	0.000247514
1346779	1645.91	-0.456344	1.07706e-05	3.97628e-05
1346962	151.378	0.557077	3.13653e-05	0.00010768
1346969	439.183	-1.40124	2.17176e-15	2.29969e-14
1346996	6944.79	-0.543962	2.80998e-08	1.48225e-07
1347007	39.7482	0.832979	0.000111101	0.000346318
1347010	79.6008	0.827009	0.00516603	0.0116634
1347030	2759.09	-0.501592	3.92719e-05	0.000132473
1347049	898.078	-0.550764	1.8274e-05	6.50242e-05
1347194	918.607	-0.409811	6.37959e-06	2.43882e-05
1347260	854.676	0.556184	8.59296e-10	5.3659e-09
1347359	19863.9	0.422656	0.00102655	0.00268886
1347424	997.052	-0.518866	2.15761e-10	1.44537e-09
1347452	951.414	-0.368072	0.00152386	0.00383568
1347454	901.921	0.447165	1.58205e-09	9.64183e-09
1347525	1491.74	0.161027	0.0186718	0.0364651
1347570	246.747	0.468312	1.59382e-05	5.73745e-05
1347665	281.927	-2.62701	2.16002e-11	1.59487e-10
1347700	125.204	-1.25636	0.000362251	0.00103429
1347705	41180.2	0.763799	5.06236e-13	4.34814e-12
1347812	426.363	-2.97229	1.69666e-41	7.87291e-40
1347822	1820.79	-1.37137	1.78579e-24	3.61432e-23
1347914	268.354	0.546602	9.87103e-06	3.66194e-05
1347922	994.333	0.220088	0.00416883	0.00961941
1347930	58.0465	0.956062	1.7381e-05	6.21371e-05
1347933	1459.54	-0.682144	3.43215e-15	3.57463e-14
1348032	1491	-0.193699	0.0257126	0.0485299
1348106	380.763	-0.835949	3.77151e-09	2.20326e-08
1348115	433.859	0.410882	0.000102936	0.000322982
1348151	355.673	0.63016	7.97722e-10	4.9978e-09
1348192	385.126	-0.881685	7.26834e-08	3.65337e-07
1348346	35.1421	-2.65041	1.00545e-10	6.97277e-10
1348411	605.833	-0.216245	0.0134904	0.0273813
1348452	584.89	-1.04173	9.05374e-19	1.22888e-17
1348474	1236.34	0.310981	0.00061831	0.00169176
1348566	9169.01	-2.29134	2.84327e-11	2.07784e-10
1348608	2358.92	-2.07133	1.18617e-50	8.35813e-49
1348861	24.8067	2.48336	2.45864e-10	1.63742e-09
1348871	1193.1	-1.2605	0.000148451	0.000452126
1348890	135.93	-2.48101	1.65938e-13	1.4868e-12
1348925	325.679	0.453788	6.9931e-06	2.66265e-05
1348965	339.304	0.386277	0.00169536	0.00423561
1349041	247.894	-0.628156	0.000182928	0.000548784
1349062	189.477	0.490122	0.000207744	0.000617231
1349083	1257.53	0.537934	8.52528e-07	3.70835e-06
1349249	479.63	0.302636	0.0120473	0.0247314
1349300	19129.6	0.332405	0.00327952	0.00772574
1349367	1559.86	-0.55077	3.41717e-10	2.24436e-09
1349376	331.351	0.381355	0.0100825	0.0211448
1349610	1657.21	1.56676	1.94223e-09	1.17242e-08
1349753	645.436	-0.320025	0.00132893	0.00339975
1349755	363.918	0.681949	0.00819433	0.0176388
1349844	3548.16	-0.132854	0.0141916	0.0286264
1349920	1654.42	0.241635	0.0255418	0.0482475
1350034	651.423	0.234322	0.00186	0.00460762
1350200	1565.7	-1.23204	3.74666e-13	3.25729e-12
1350209	52.0565	-0.853124	2.42094e-06	9.82405e-06
1350265	13194.3	-2.79685	6.85635e-32	2.01714e-30
1350271	1499.18	-1.59819	2.9255e-54	2.43756e-52
1350309	1125.05	0.425734	2.861e-05	9.89048e-05
1350315	815.144	0.755304	3.20004e-11	2.32369e-10
1350320	144.136	2.72976	1.20055e-19	1.76374e-18
1350382	23.1396	1.49724	0.0118065	0.0242962
1350393	489.635	-1.71339	1.29461e-18	1.73654e-17
1350419	3281.99	-0.472634	9.24948e-05	0.000292635
1350558	248.129	1.62127	5.04207e-15	5.12513e-14
1350665	340.573	0.540552	1.19336e-08	6.56178e-08
1350683	472.97	1.7249	8.48078e-54	6.81747e-52
1350842	159.117	-4.98931	8.92187e-32	2.59804e-30
1350960	2342.23	-0.598898	4.2645e-08	2.20768e-07
1350971	93.1747	-1.27667	6.81725e-05	0.000220951
1351053	202.085	0.635707	2.28714e-08	1.21998e-07
1351144	68.8339	-0.852096	0.00953625	0.0201548
1351166	346.549	0.718042	1.5311e-08	8.29893e-08
1351177	637.93	0.320007	0.00023419	0.000690768
1351323	319.105	-0.625985	1.88823e-06	7.7841e-06
1351554	905.8	3.42222	3.65561e-161	5.2161e-158
1351607	280.648	0.391973	0.00369204	0.00859217
1351648	600.499	0.39654	0.00126018	0.0032333
1351740	179.069	-0.928735	2.58499e-08	1.37093e-07
1351749	728.258	-2.15163	7.45223e-09	4.2217e-08
1351757	47.2345	-1.3329	0.00541769	0.0121954
1351799	1062.06	-0.382682	2.10796e-06	8.62452e-06
1351895	134.467	-2.72917	3.93176e-22	6.96911e-21
1351920	58.9366	-1.99178	0.000137144	0.000421626
1352145	610.624	-0.450615	9.0687e-07	3.91778e-06
1352156	786.16	-0.867291	3.50308e-09	2.05698e-08
1352160	173.427	-1.76382	3.22218e-24	6.38563e-23
1352179	2045.05	-0.858184	6.72942e-13	5.70701e-12
1352220	91.9829	0.801461	0.0176906	0.0347331
1352293	129.898	-0.824092	1.41316e-06	5.94369e-06
1352308	583.158	-1.41098	7.63135e-05	0.000244903
1352516	56.4814	-2.69728	0.00482435	0.010957
1352540	1871.88	0.243826	0.019844	0.0385238
1352594	78.6444	-1.47667	0.00144135	0.00364813
1352604	443.186	0.343663	0.00119833	0.0030864
1352741	723.414	-0.411795	0.00195173	0.00480668
1352752	1220.55	-0.30076	0.0135336	0.0274593
1352787	3104.2	-0.797026	8.00682e-16	8.74621e-15
1353007	103.017	-1.0778	7.85326e-08	3.93179e-07
1353115	517.957	0.693752	5.01558e-15	5.10275e-14
1353121	799.127	0.308103	0.0221889	0.0426264
1353146	255.118	0.654319	6.09346e-08	3.09416e-07
1353195	1405.78	0.394447	0.00134288	0.00343084
1353287	12.2243	0.938889	0.00679071	0.0149213
1353435	539.713	-1.66898	2.5421e-41	1.1561e-39
1353525	381.804	0.597833	1.59883e-13	1.43367e-12
1353576	1455.3	0.348619	0.0211387	0.0407668
1353623	543.969	-1.80301	7.33384e-06	2.78588e-05
1353724	566.035	-1.06658	0.00118491	0.00305667
1353746	1109.98	0.295062	0.00465755	0.0106247
1353802	988.985	0.35373	7.17935e-05	0.000231831
1353851	1111.6	0.67646	2.0831e-06	8.52584e-06
1353914	1173.22	-0.918419	1.53129e-31	4.40293e-30
1354001	859.357	0.383542	0.000325116	0.000933869
1354038	2741.06	0.417002	1.19627e-05	4.38376e-05
1354117	121.884	1.12803	5.30694e-08	2.71653e-07
1354233	1151.88	-0.20224	0.0198299	0.0385029
1354315	5305.48	-0.867914	1.08935e-12	9.07663e-12
1354331	719.793	0.202602	0.0234144	0.0446728
1354524	727.145	0.270134	0.00763387	0.0165488
1354589	3488.82	-0.689515	1.40325e-16	1.63117e-15
1354593	1615.78	-1.4033	0.0047728	0.0108529
1354679	52.6433	-2.24365	4.19052e-06	1.64268e-05
1354749	1513.32	-0.226177	0.0126113	0.0257529
1354929	6349.28	-1.9413	2.74825e-07	1.27889e-06
1354930	812.296	-0.677877	7.79182e-11	5.48358e-10
1354959	47.6374	1.84696	6.76394e-17	8.03437e-16
1354963	3304.81	0.467599	7.83909e-06	2.96892e-05
1355020	48.9711	1.38136	9.07825e-12	6.92239e-11
1355113	352.065	0.564451	2.88279e-05	9.96278e-05
1355172	1415.8	0.381618	0.000147747	0.000450462
1355173	391.985	0.626679	0.000925265	0.00244715
1355184	2992.89	-1.91403	1.29411e-22	2.35603e-21
1355208	1905.13	0.811762	1.09928e-05	4.04915e-05
1355227	165.379	0.757515	7.05769e-05	0.000227967
1355237	656.233	0.650777	2.64078e-10	1.75565e-09
1355265	116.613	0.371195	0.0253835	0.0479962
1355268	423.366	-2.83344	6.81043e-14	6.29482e-13
1355321	24122.7	0.603181	3.53528e-08	1.84946e-07
1355369	101.317	0.505523	0.000926759	0.00245053
1355485	213.33	-1.14039	7.31141e-18	9.31471e-17
1355512	1100.29	0.355791	6.24341e-05	0.000203741
1355596	886.023	0.373107	9.81738e-06	3.64559e-05
1355645	1371.29	-0.404424	8.04764e-06	3.03883e-05
1355789	1752.77	-1.64149	0.000152645	0.000464034
1355822	792.031	-3.24779	7.3951e-62	8.11684e-60
1355828	136.577	-1.83921	0.0127846	0.0260481
1355922	1149.24	-0.208304	0.0193186	0.0375933
1355969	1235.92	1.24329	5.26595e-68	6.67898e-66
1355971	766.504	0.22442	0.0197587	0.0383776
1355982	852.451	0.628053	1.43584e-06	6.02579e-06
1356070	1607.8	0.157588	0.0178917	0.0350856
1356076	451.766	0.232264	0.0123105	0.0252017
1356084	5.84165	1.41448	0.00870485	0.0186253
1356095	12047.1	0.31557	9.65145e-05	0.000304257
1356192	591.174	-0.285878	0.0262131	0.0493441
1356251	599.889	-0.157712	0.0190239	0.0371084
1356380	722.996	1.34972	4.19928e-31	1.17487e-29
1356402	531.533	-0.230932	0.0254466	0.0480995
1356462	658.928	-0.932687	3.52232e-06	1.39464e-05
1356478	113.79	1.03853	1.79731e-15	1.91205e-14
1356532	851.184	0.258568	0.00828985	0.0178074
1356753	508.281	0.307904	0.00312623	0.00739912
1356814	517.9	-0.627872	7.07706e-10	4.46232e-09
1356890	497.302	-0.508503	1.53097e-08	8.29893e-08
1356893	1377.48	0.47257	2.61182e-06	1.05164e-05
1357266	1556.9	-0.245878	0.0144673	0.0290874
1357279	105.607	-0.415546	0.00816708	0.01759
1357320	616.547	0.460772	0.00798186	0.0172366
1357487	99.9308	-1.86141	1.70174e-12	1.38951e-11
1357493	578.342	-1.38243	0.00969927	0.0204388
1357504	1304.28	1.30525	1.0103e-49	6.55261e-48
1357591	225.148	0.38636	0.000108018	0.000337352
1357753	143.527	1.24871	1.02313e-05	3.78696e-05
1357784	48.0771	-4.13426	6.39898e-14	5.92892e-13
1357832	146.027	-3.04653	4.18029e-23	7.80981e-22
1357858	220.093	-1.64363	3.03462e-18	3.96795e-17
1357946	120.651	0.520978	0.00175751	0.00438034
1357983	1506.62	-0.408457	1.08274e-06	4.6221e-06
1358118	306.275	0.401059	0.00073816	0.00198869
1358140	15345.1	-0.672616	0.000517217	0.00143755
1358145	1184.43	-0.553544	2.40664e-09	1.44285e-08
1358291	246.772	0.454439	0.0111196	0.0230237
1358375	3122.09	-0.525704	5.65786e-08	2.88452e-07
1358409	757.097	0.816066	4.6983e-05	0.000156724
1358529	703.112	0.8416	3.39462e-19	4.8256e-18
1358656	627.733	0.491746	6.86412e-05	0.000222218
1358715	2634.44	0.307884	6.82665e-05	0.000221193
1358765	312.263	0.390973	0.00150169	0.00378322
1358862	354.836	-0.356011	0.000627514	0.00171488
1358871	24.865	0.953389	0.0157495	0.0313589
1358887	171.842	0.539974	3.67779e-05	0.000124946
1359075	206.737	-0.760541	0.00412029	0.00951701
1359117	169.114	1.07201	0.00440946	0.0101153
1359189	1283.33	0.554026	2.63229e-05	9.13856e-05
1359273	1070.46	0.508846	4.641e-14	4.35666e-13
1359316	63.3904	1.31438	2.4326e-08	1.29455e-07
1359379	1253.88	-0.623911	1.07805e-07	5.31346e-07
1359464	3126.23	-0.804792	0.0174302	0.0342842
1359484	535.026	-0.426556	5.73552e-06	2.21311e-05
1359553	44.8461	1.26661	7.65806e-10	4.81105e-09
1359783	187.289	0.439529	0.00660747	0.0145691
1360018	2147.14	-0.473076	3.96679e-07	1.80979e-06
1360061	316.109	0.517829	6.77554e-07	2.98967e-06
1360245	48.6147	0.899082	2.93054e-05	0.000101163
1360264	117.947	-0.447796	0.0225257	0.0432443
1360275	444.644	-2.66241	7.6767e-43	3.72892e-41
1360320	718.054	-2.52581	1.9746e-31	5.62095e-30
1360356	83.955	0.926899	0.000905317	0.0023994
1360378	230.023	0.435979	0.005687	0.0127513
1360381	1247.82	-0.461682	2.08939e-08	1.12026e-07
1360385	25.2547	-1.55738	0.0240511	0.0457191
1360470	1255.67	-0.591357	9.7227e-07	4.18336e-06
1360481	164.228	1.18064	9.24938e-12	7.02941e-11
1360518	1474.35	-0.336124	0.00042283	0.00119382
1360559	504.117	-0.309718	0.00288924	0.00687958
1360607	1215.38	-0.374877	0.00174632	0.00435531
1360612	197.399	-0.389595	0.00177763	0.0044247
1360710	884.387	1.23047	2.67289e-16	3.03592e-15
1360731	1322.22	-0.369981	0.000258599	0.000756511
1360805	418.881	0.679694	5.85003e-16	6.46449e-15
1360872	11.3634	1.48662	0.00241091	0.00583681
1361103	703.872	0.442416	2.43121e-05	8.48694e-05
1361179	458.492	0.995316	3.99842e-22	7.07627e-21
1361183	36.8155	1.10851	1.84135e-07	8.81671e-07
1361193	379.99	0.338593	0.000990862	0.00260195
1361204	135.292	5.48113	1.17002e-26	2.63949e-25
1361253	347.369	-1.48148	2.26755e-34	7.65803e-33
1361481	442.515	2.74027	7.55125e-18	9.60954e-17
1361519	3630.18	-5.76441	3.05658e-74	4.71498e-72
1361543	18.4718	1.79474	0.000950702	0.00250687
1361616	172.809	2.26602	4.73837e-05	0.000157876
1361887	693.42	0.777008	0.000676186	0.00183778
1361949	1038.41	0.8032	7.16903e-13	6.06631e-12
1362017	1051.41	-0.436997	3.50187e-09	2.05698e-08
1362057	86.8633	0.861314	0.000324857	0.000933458
1362081	244.193	-4.17479	2.31855e-05	8.12345e-05
1362288	937.24	-0.922513	2.38132e-12	1.92105e-11
1362387	1791.3	-1.00104	5.38419e-29	1.34193e-27
1362444	1342.55	-0.378464	0.000327243	0.00093927
1362448	2473.37	0.583616	6.70205e-19	9.26197e-18
1362520	565.057	0.414049	1.35771e-08	7.40482e-08
1362627	2287.55	0.280858	0.00024654	0.000724204
1362740	7444.92	0.672539	3.0839e-18	4.02777e-17
1362775	6.16612	1.48259	0.0107697	0.0223926
1362797	4541.5	-0.834577	1.66037e-07	7.99711e-07
1362809	1041.54	-0.538348	8.96148e-08	4.44956e-07
1362933	93.544	3.08161	1.78834e-73	2.65115e-71
1362943	971.533	-1.80636	2.42384e-16	2.76682e-15
1363211	432.849	-0.440155	1.0804e-08	5.96939e-08
1363262	1636.14	-0.300011	0.00010714	0.000335069
1363289	28.9587	2.1494	0.000293092	0.000848286
1363300	2690.41	-0.612931	7.00238e-05	0.000226437
1363444	884.427	-2.217	1.63914e-24	3.3234e-23
1363500	165.917	-1.33746	6.864e-14	6.3392e-13
1363539	120.787	-3.5586	1.34007e-21	2.25952e-20
1363579	2631.12	0.535225	1.01978e-05	3.77581e-05
1363657	191.281	-1.34945	3.59547e-10	2.352e-09
1363706	515.194	-0.509669	0.00107961	0.00281108
1363816	1017.96	-0.174697	0.0257676	0.0486258
1363928	333.854	0.990614	6.89602e-18	8.80655e-17
1363943	55.8488	0.63624	0.00208219	0.00510267
1364035	13124.2	0.818063	7.46401e-44	3.83791e-42
1364104	2361.41	-0.285646	0.00108274	0.00281858
1364211	6995.06	-0.235911	0.0248768	0.0471499
1364222	10.8078	-3.26534	1.0348e-10	7.172e-10
1364265	2305.69	-0.918418	1.58422e-08	8.56647e-08
1364309	805.683	-1.09308	5.64698e-25	1.15728e-23
1364318	63.093	-1.2597	0.0105778	0.0220419
1364327	204.898	-1.72454	2.05735e-21	3.43846e-20
1364349	826.732	-0.77409	4.68013e-13	4.03197e-12
1364399	54.7068	0.715925	0.000197926	0.000589902
1364625	1601.02	-0.857104	0.00236578	0.00574216
1364659	654.846	-1.63887	3.64806e-19	5.17943e-18
1364688	6195.5	0.465259	2.03168e-06	8.32733e-06
1364807	213.08	-0.549243	1.22921e-05	4.49438e-05
1364817	650.252	-3.65505	2.11342e-18	2.79221e-17
1364860	137.552	0.522094	0.0243504	0.0462341
1364873	674.378	0.399409	0.0181981	0.0356497
1365027	572.333	3.16165	1.55847e-13	1.40189e-12
1365109	152.114	-0.552975	0.00722405	0.0157552
1365138	1665.4	0.67847	1.05967e-11	8.00541e-11
1365250	404.996	-0.470718	2.62232e-06	1.05512e-05
1365294	31.9515	-1.64558	0.00759265	0.0164741
1365450	6570.3	0.709003	8.08233e-35	2.8128e-33
1365458	128.838	-0.683644	4.53141e-05	0.000151467
1365497	217.033	-2.93404	2.97502e-31	8.40591e-30
1365502	369.42	0.74623	0.000126331	0.000390381
1365504	452.484	-2.5803	3.93727e-48	2.34083e-46
1365517	2672.46	-0.644893	9.02332e-09	5.03729e-08
1365538	9637.21	0.629567	0.000295187	0.000853391
1365601	473.39	-4.14903	6.17581e-69	8.011e-67
1365618	6.79478	4.94389	8.33347e-06	3.13949e-05
1365718	36.6847	1.40805	5.65425e-08	2.88397e-07
1365808	693.367	-0.687904	4.42764e-05	0.000148259
1365813	828.116	-0.590862	2.0494e-08	1.09986e-07
1365835	163.295	-2.61241	1.74018e-23	3.29969e-22
1365841	18924.2	0.415773	0.000394492	0.00111768
1365920	1526.68	-0.198424	0.00050999	0.0014185
1366033	923.511	-0.457324	0.00286201	0.00682613
1366148	248.24	-0.91406	1.47799e-05	5.34915e-05
1366194	281.07	-0.740138	1.53353e-06	6.40514e-06
1366340	1033.86	0.238886	0.00144499	0.00365651
1366356	246.586	0.430722	0.000614931	0.00168372
1366376	556.027	1.2098	4.45271e-17	5.35592e-16
1366387	561.861	0.344855	0.000913847	0.00241976
1366421	299.854	1.57291	0.00991617	0.0208382
1366486	192.218	-0.685373	1.33161e-08	7.26947e-08
1366497	2871.96	-0.288828	0.000952049	0.00250956
1366537	121.358	1.48561	4.9502e-14	4.62789e-13
1366687	27.3071	-3.01818	7.42614e-21	1.19394e-19
1366756	1895.18	-0.26403	0.00291142	0.00692516
1366857	163.098	0.353175	0.0143342	0.0288646
1366939	665.083	-1.2674	5.70264e-05	0.000187164
1367025	544.448	0.230283	0.0192672	0.0375189
1367109	741.006	-0.246607	0.0011333	0.00293746
1367223	428.918	-0.323172	0.00826354	0.0177576
1367255	167.032	2.49152	1.20366e-62	1.34703e-60
1367286	607.748	1.25187	2.21591e-15	2.34426e-14
1367326	9260.28	-0.872843	1.17157e-25	2.49506e-24
1367505	497.328	0.416888	1.05843e-05	3.91254e-05
1367633	261.523	-1.32525	0.00203676	0.00499884
1367679	914.995	0.43003	4.64637e-06	1.81265e-05
1367826	818.003	-0.899099	6.0115e-11	4.25955e-10
1367844	1377.81	-1.13408	2.69127e-14	2.57294e-13
1368110	2001.88	-1.20015	1.29248e-13	1.17279e-12
1368112	3253.64	-0.354003	0.00469754	0.0106993
1368152	504.842	0.268711	0.00417064	0.00961969
1368227	1435.92	-0.624187	0.00013846	0.00042487
1368368	9452.05	0.747158	3.62271e-12	2.86181e-11
1368387	5204.32	-2.294	8.46526e-172	1.61052e-168
1368451	43098.5	0.491254	9.13311e-06	3.41258e-05
1368487	3494.76	0.259273	0.0217361	0.0418339
1368535	446.741	0.421132	0.0169274	0.0334186
1368542	723.877	0.845661	7.12828e-09	4.04219e-08
1368652	54.4825	-1.65793	1.13559e-05	4.17346e-05
1368742	364.554	-2.01294	4.80442e-33	1.51499e-31
1368751	7.94613	2.92375	0.00664632	0.014635
1368755	2214.17	0.561153	3.47276e-05	0.000118192
1368883	2794.41	-0.496617	6.55083e-13	5.56796e-12
1368942	220.044	1.06591	7.4262e-11	5.23272e-10
1369036	718.416	-0.749778	4.06593e-21	6.6877e-20
1369070	208.636	-1.46147	4.85535e-10	3.12781e-09
1369147	60.678	1.20362	0.000942625	0.00248845
1369212	4.92435	2.02606	0.00695022	0.0152336
1369295	81.9453	1.77488	3.53904e-15	3.66589e-14
1369325	5001.33	-0.957769	0.000954514	0.00251518
1369377	701.639	1.03114	2.07975e-09	1.25213e-08
1369414	657.859	-0.836897	1.43744e-16	1.66583e-15
1369466	526.858	0.295169	0.00309318	0.00732697
1369521	1380.62	0.270524	0.0141645	0.028587
1369598	697.872	0.389651	4.05103e-07	1.84601e-06
1369688	4902.16	0.724181	7.60898e-10	4.78285e-09
1369708	1969.81	0.406739	3.60478e-08	1.88237e-07
1369800	213.808	2.10718	3.34568e-09	1.97267e-08
1369978	35.0752	1.12351	0.00373645	0.00868315
1370040	90.4806	1.71325	1.30981e-07	6.38955e-07
1370067	898.266	0.433662	0.000244366	0.000718371
1370079	159.347	0.482005	0.00139795	0.00355246
1370097	1553.99	1.53503	6.48113e-27	1.48261e-25
1370120	243.446	-0.5105	0.000137436	0.000422183
1370208	1030.26	0.363239	4.0041e-06	1.57393e-05
1370356	751.971	-1.24227	7.61283e-13	6.4228e-12
1370409	640.056	-1.34956	2.01671e-24	4.06726e-23
1370463	526.733	0.800552	9.52e-09	5.30101e-08
1370469	133.465	-1.28515	1.6332e-06	6.79092e-06
1370696	226.111	-2.52298	7.22328e-15	7.27014e-14
1370704	332.042	0.37984	0.00193409	0.00477045
1370719	1584.5	-0.327908	0.00331402	0.00779829
1370744	82.6438	7.45032	1.85874e-72	2.5875e-70
1370833	35.1855	1.10932	0.00242809	0.00587716
1370916	333.061	-1.12735	1.18023e-09	7.27447e-09
1370951	557.373	-0.607695	2.08318e-05	7.34843e-05
1370995	138.342	-0.440057	0.0161505	0.0320678
1371135	4347.67	-0.906377	4.23169e-24	8.3284e-23
1371182	2592.74	-0.408979	2.46115e-08	1.30914e-07
1371217	9622.31	-1.36069	2.21462e-06	9.03499e-06
1371386	360.154	-0.333704	0.00361789	0.00844371
1371392	6005.01	-0.309244	0.00346709	0.00813168
1371453	199.803	0.540964	0.00172042	0.00429634
1371527	42.137	-3.51514	9.08387e-15	9.02457e-14
1371530	93.7858	-3.40871	1.63171e-57	1.53934e-55
1371776	1346.42	-0.218296	0.0106864	0.0222399
1371914	1582.66	0.727709	2.98337e-09	1.77186e-08
1371990	38.3262	-1.29718	1.68297e-05	6.02796e-05
1372049	1696.69	-0.499418	2.03491e-07	9.67451e-07
1372059	43.5426	-3.8222	5.71237e-38	2.32052e-36
1372134	87.8838	0.397094	0.00362905	0.00846111
1372168	384.864	-0.51114	4.64228e-07	2.09951e-06
1372401	58.3157	2.38084	0.000914267	0.0024203
1372410	2088.53	-0.269258	0.0157866	0.0314217
1372420	1581.2	-1.05176	1.3153e-09	8.06343e-09
1372492	26.7149	-1.42507	0.00662671	0.0146031
1372523	146.54	-1.34739	9.63255e-07	4.14614e-06
1372563	353.551	0.299817	0.0145609	0.0292628
1372613	752.623	0.267755	0.00883031	0.0188548
1372622	7.99038	2.46856	3.23763e-05	0.000110784
1372654	848.769	0.376183	8.20292e-07	3.578e-06
1372713	511.869	-0.321696	0.000266581	0.000777671
1372955	830.104	-0.23346	0.00211872	0.0051844
1373133	219.856	2.0017	7.21458e-11	5.08675e-10
1373222	1855.46	-0.247183	0.000303229	0.000874742
1373264	304.508	0.32907	0.00100973	0.00264786
1373296	2124.03	1.12601	0.0114764	0.0236852
1373392	5217.22	-0.527816	6.23646e-05	0.000203662
1373425	660.748	-1.44823	9.27605e-22	1.58275e-20
1373480	240.738	1.06934	1.15263e-06	4.90577e-06
1373525	411.555	0.196066	0.0259114	0.0488405
1373733	920.303	-0.640598	6.09256e-10	3.87947e-09
1373746	46.1776	2.5885	5.95105e-07	2.6453e-06
1373768	20054.6	0.429847	0.000495601	0.00138219
1373830	50.1819	-1.0712	0.00371165	0.00863079
1373874	2455.11	-2.88643	5.48426e-60	5.74338e-58
1374022	123.41	1.00414	0.0186121	0.0363797
1374032	126.941	-1.27149	4.10204e-18	5.321e-17
1374048	773.566	-4.00604	1.60694e-96	5.73225e-94
1374135	563.875	-1.65088	2.44307e-12	1.96947e-11
1374170	2661.32	-2.68166	2.99172e-19	4.27416e-18
1374232	2524.95	-2.00805	1.36912e-10	9.35276e-10
1374421	362.912	-0.648894	3.19852e-06	1.2735e-05
1374450	491.522	0.496567	0.000271589	0.000790662
1374463	4188.27	-0.498772	0.0112224	0.0232071
1374570	378.85	-0.401421	0.00381939	0.00885785
1374591	391.192	0.340283	0.0170143	0.0335553
1374655	421.982	0.471318	6.19913e-07	2.74701e-06
1374824	49.2086	-0.916516	0.00955146	0.0201795
1374861	306.71	-1.77468	6.11348e-16	6.74254e-15
1374875	88.5338	0.494583	0.0101752	0.0213002
1374885	479.385	0.439862	0.000391094	0.00110943
1374988	801.021	0.385158	2.91738e-08	1.53465e-07
1375008	1164.32	-0.296663	0.00485804	0.0110204
1375047	1012.37	-0.438954	4.32163e-05	0.000144964
1375115	91.9714	-1.90437	4.93173e-19	6.91593e-18
1375246	32.8734	-1.22581	0.000616743	0.00168787
1375392	2983.35	-0.394587	0.0234922	0.0447909
1375399	385.442	-2.51423	1.05055e-15	1.13453e-14
1375481	137.089	0.96209	8.49213e-11	5.9544e-10
1375552	1912.2	-0.21186	0.00552808	0.0124268
1375585	685.323	-1.2648	4.7681e-41	2.13443e-39
1375619	85.144	1.1488	0.0223946	0.043
1375680	89.9358	-1.26961	4.52486e-06	1.76827e-05
1375698	5225.4	0.518614	4.54429e-12	3.55783e-11
1375710	694.323	-0.421347	0.00638386	0.0141334
1375711	3593.41	-1.84178	7.48755e-36	2.74825e-34
1375715	595.981	-0.441893	2.25339e-05	7.9073e-05
1375802	19.7991	-2.6117	1.47108e-10	1.00193e-09
1375812	111.139	0.825348	0.000265464	0.000774809
1375876	3.81419	1.86728	0.0209736	0.0404962
[truncated: 5,285 more rows]

## Sheet:  MU636 (D) vs. MU1306 (D)
Gene ID	Base Mean	log2FC	p-val	adjusted p-val
[truncated: 3,368 more rows]

[truncated: 21 more sheets:  MU636 (L) vs. MU1306 (L), MU636 (L) vs. MU1335 (L), MU636 (L) vs. MU1357 (L), MU1301(+N) vs. MU1301(-N), MU1306(+N) vs. MU1306(-N), MU1306(L) vs. MU1306(D), MU1310(+N) vs. MU1310(-N), MU1317(+N) vs. MU1317(-N), MU1317(Y) vs. MU1317(2h), NRRL1555(LM) vs. NRRL1555(DM), NRRL1555(LS) vs. NRRL1555(DS), NRRL1555(DM) vs. NRRL1555(DS), NRRL1555(LM) vs. NRRL1555(LS), L51(LM) vs. L51(DM), L51(LS) vs. L51(DS), L51(DM) vs. L51(DS), L51(LM) vs. L51(LS), NRRL1555(LM) vs. L51(LM), NRRL1555(DM) vs. L51(DM), NRRL1555(LS) vs. L51(LS) …]
