# Supplementary material for: Symmetric and asymmetric DNA N6-adenine methylation regulates different biological responses in Mucorales
Source: Nat Commun. 2024 Jul 18;15:6066. doi: 10.1038/s41467-024-50365-2 (PMC11258239; doi:10.1038/s41467-024-50365-2)
Supplement: Supplementary file 6 — Supplementary Data 3 [file 41467_2024_50365_MOESM6_ESM.xlsx]

## Sheet: WDM
TE Family	TE Subfamily	Insertions
TcMar-ISRm11	rnd-1_family-190	252
Zisupton-6_DR	Unspecified	3
MULE-MuDR	rnd-1_family-75	2
TcMar-Sagan	rnd-1_family-205	2
TcMar-ISRm11	rnd-1_family-221	2
EnSpm-N1_AT	Unspecified	2
CMC-EnSpm	rnd-1_family-13	2
CR1-79_HM	Unspecified	2
DNA9-3_DR	Unspecified	2
HATN16_DR	Unspecified	1
CMC-EnSpm	rnd-1_family-87	1
MuDr-3_HM	Unspecified	1
TcMar-Pogo	rnd-1_family-29	1
CMC-EnSpm	rnd-1_family-22	1
Pao	rnd-1_family-48	1
Gypsy	ltr-1_family-4	1
CMC-EnSpm	rnd-1_family-74	1
CMC-EnSpm	rnd-1_family-88	1
Gypsy	rnd-1_family-109	1

## Sheet: WLM
TE Family	TE Subfamily	Insertions
TcMar-ISRm11	rnd-1_family-190	227
Zisupton-6_DR	Unspecified	5
CMC-EnSpm	rnd-1_family-36	2
TcMar-ISRm11	rnd-1_family-221	2
CMC-EnSpm	rnd-1_family-112	2
Gypsy	rnd-1_family-109	2
EnSpm1_SB	Unspecified	1
Gypsy	ltr-1_family-13	1
hAT-2_HM	Unspecified	1
CACTA-1_PB	Unspecified	1
EnSpm-N1_AT	Unspecified	1
CMC-EnSpm	rnd-1_family-22	1
L1_AC_13	Unspecified	1
Transib-6_HM	Unspecified	1
CR1-79_HM	Unspecified	1
Pao	rnd-1_family-48	1

## Sheet: WDS
TE Family	TE Subfamily	Insertions
TcMar-ISRm11	rnd-1_family-190	469
EnSpm-N1_AT	Unspecified	7
Pao	rnd-1_family-48	5
Gypsy	ltr-1_family-13	4
CR1-79_HM	Unspecified	4
Zisupton-6_DR	Unspecified	4
Gypsy	rnd-1_family-109	3
CMC-EnSpm	rnd-1_family-36	3
CMC-EnSpm	rnd-1_family-166	2
CMC-EnSpm	rnd-1_family-74	2
Gypsy	ltr-1_family-4	2
CMC-EnSpm	rnd-1_family-87	2
MULE-MuDR	rnd-1_family-75	2
CMC-EnSpm	rnd-1_family-80	2
Mariner-1_ROr	Unspecified	1
CMC-EnSpm	rnd-1_family-234	1
EnSpm-22_Hma	Unspecified	1
Ginger1-1_AC	Unspecified	1
Transib-6_HM	Unspecified	1
Harbinger-1_DR	Unspecified	1
EnSpm-17_OS	Unspecified	1
MuDr-3_HM	Unspecified	1
TcMar-Sagan	rnd-1_family-205	1
Sola3-1_BF	Unspecified	1
Penelope-13_HM	Unspecified	1
Helitron-4_DR	Unspecified	1
Gypsy-32_SM-LTR	Unspecified	1
Gypsy68-I_AG	Unspecified	1
CMC-EnSpm	rnd-1_family-50	1
CMC-EnSpm	rnd-1_family-112	1
Gypsy	ltr-1_family-2	1
Gypsy	rnd-1_family-24	1
hAT-N48B_DR	Unspecified	1
CMC-EnSpm	rnd-1_family-13	1

## Sheet: WLS
TE Family	TE Subfamily	Insertions
TcMar-ISRm11	rnd-1_family-190	442
EnSpm-N1_AT	Unspecified	9
Zisupton-6_DR	Unspecified	8
Pao	rnd-1_family-48	7
CMC-EnSpm	rnd-1_family-112	6
TcMar-ISRm11	rnd-1_family-221	3
CR1-79_HM	Unspecified	3
DNA9-3_DR	Unspecified	3
Gypsy = 2	ltr-1_family-13	2
Transib-6_HM	Unspecified	2
CMC-EnSpm	rnd-1_family-36	2
Mariner-2_ROr	Unspecified	1
EnSpm1_SB	Unspecified	1
CR1-18_HRo	Unspecified	1
Helitron-2_DR	Unspecified	1
MuDr-3_HM	Unspecified	1
LIN24_SM	Unspecified	1
CMC-EnSpm	rnd-1_family-74	1
Helitron-N1_PBa	Unspecified	1
RTE-BovB	rnd-1_family-86	1
Gypsy68-I_AG	Unspecified	1
Daphne-98_HMa	Unspecified	1
hAT-4_PBa	Unspecified	1
L2-10_Hmel	Unspecified	1
Sola1-1_AC	Unspecified	1
Daphne-18_HM	Unspecified	1
CMC-EnSpm	rnd-1_family-69	1
CMC-EnSpm	rnd-1_family-22	1
CMC-EnSpm	rnd-1_family-80	1
CMC-EnSpm	rnd-1_family-50	1
MULE-MuDR	rnd-1_family-75	1
Gypsy	ltr-1_family-4	1

## Sheet: MDM
TE Family	TE Subfamily	Insertions
TcMar-ISRm11	rnd-1_family-190	143
Gypsy	rnd-1_family-109	4
CR1-79_HM	Unspecified	3
TcMar-ISRm11	rnd-1_family-221	2
CMC-EnSpm	rnd-1_family-22	2
CMC-EnSpm	rnd-1_family-112	2
CMC-EnSpm	rnd-1_family-69	2
Zisupton-6_DR	Unspecified	2
TcMar-Tc1	rnd-1_family-17	1
CMC-EnSpm	rnd-1_family-68	1
LINE L1	rnd-1_family-77	1
Harbinger2-2_HM	Unspecified	1
EnSpm-N1_AT	Unspecified	1
Zisupton-7_DR	Unspecified	1
Gypsy	ltr-1_family-4	1
Pao	rnd-1_family-48	1

## Sheet: MLM
TE Family	TE Subfamily	Insertions
TcMar-ISRm11	rnd-1_family-190	573
EnSpm-N1_AT	Unspecified	8
Gypsy	rnd-1_family-109	6
Zisupton-6_DR	Unspecified	5
DNA9-3_DR	Unspecified	5
CMC-EnSpm	rnd-1_family-22	4
CMC-EnSpm	rnd-1_family-74	3
Gypsy	ltr-1_family-13	3
Transib-6_HM	Unspecified	3
CMC-EnSpm	rnd-1_family-112	3
TcMar-ISRm11	rnd-1_family-221	3
Pao	rnd-1_family-48	3
CMC-EnSpm	rnd-1_family-80	2
Harbinger-1_DR	Unspecified	2
CR1-79_HM	Unspecified	2
CMC-EnSpm	rnd-1_family-88	2
CMC-EnSpm	rnd-1_family-13	2
Gypsy	ltr-1_family-4	2
Gypsy	rnd-1_family-24	1
CMC-EnSpm	rnd-1_family-194	1
CR1-42_HM	Unspecified	1
Daphne-18_HM	Unspecified	1
L1-53_DR	Unspecified	1
L1_AC_13	Unspecified	1
Polinton-1_DR	Unspecified	1
Penelope-1_DR	Unspecified	1
Polinton3_SM	Unspecified	1
Helitron	rnd-1_family-90	1
Mariner-1_ROr	Unspecified	1
Sola1-1_AC	Unspecified	1
IS3EU-1_DR	Unspecified	1
RTE-BovB	rnd-1_family-101	1
CMC-EnSpm	rnd-1_family-50	1
EnSpm-17_OS	Unspecified	1
CMC-EnSpm	rnd-1_family-69	1

## Sheet: MDS
TE Family	TE Subfamily	Insertions
TcMar-ISRm11	rnd-1_family-190	925
EnSpm-N1_AT	Unspecified	28
Gypsy	rnd-1_family-109	13
DNA9-3_DR	Unspecified	9
L1-Tx1	rnd-1_family-204	9
Gypsy	ltr-1_family-13	9
Gypsy68-I_AG	Unspecified	7
Helitron-2_DR	Unspecified	4
Pao	rnd-1_family-48	4
CMC-EnSpm	rnd-1_family-112	4
Ginger1-1_AC	Unspecified	3
CMC-EnSpm	rnd-1_family-22	3
EnSpm-9_DR	Unspecified	2
hAT-4_PBa	Unspecified	2
EnSpm-17_OS	Unspecified	2
Zisupton-6_DR	Unspecified	2
CMC-EnSpm	rnd-1_family-80	2
Harbinger1_DR	Unspecified	2
CMC-EnSpm	rnd-1_family-88	2
Gypsy	rnd-1_family-24	2
DNA8-25_DR	Unspecified	2
Polinton-2A_NV	Unspecified	1
MuDr-3_HM	Unspecified	1
Mariner-1_ROr	Unspecified	1
CMC-EnSpm	rnd-1_family-234	1
hAT-51_HM	Unspecified	1
Polinton1_SM	Unspecified	1
Transib-6_HM	Unspecified	1
CryptonV-N1_SSa	Unspecified	1
DNA-N4_DR	Unspecified	1
Sola1-1_AC	Unspecified	1
Polinton-1_DR	Unspecified	1
Daphne-38_HRo	Unspecified	1
LIN24B_SM	Unspecified	1
L1-47B_ACar	Unspecified	1
TcMar-Sagan	rnd-1_family-205	1
Daphne-98_HMa	Unspecified	1
Mariner-31_HM	Unspecified	1
W1_As	Unspecified	1
CMC-EnSpm	rnd-1_family-74	1
CR1-42_HM	Unspecified	1
CMC-EnSpm	rnd-1_family-166	1
LIN24_SM	Unspecified	1
Gypsy-24_DEl-I	Unspecified	1
EnSpm-1_JC	Unspecified	1
DNA-1-7_DR	Unspecified	1
Ginger1-5_HM	Unspecified	1
CMC-EnSpm	rnd-1_family-54	1
EnSpm-1_HV	Unspecified	1
P-30_HM	Unspecified	1
DIRS-8_DR	Unspecified	1
Zisupton-7_DR	Unspecified	1
CMC-EnSpm	rnd-1_family-194	1
Kolobok-4_DR	Unspecified	1
EnSpm-2_NS	Unspecified	1
TcMar-ISRm11	rnd-1_family-221	1
ROO_I	Unspecified	1
EnSpm2_TM	Unspecified	1
L2-10_Hmel	Unspecified	1
CryptonH-10_HM	Unspecified	1
EnSpm1_SB	Unspecified	1
TcMar-Tc1	rnd-1_family-17	1
MULE-MuDR	rnd-1_family-143	1
hAT-N131_DR	Unspecified	1
CMC-EnSpm	rnd-1_family-87	1
Gypsy	ltr-1_family-4	1
Harbinger2-2_HM	Unspecified	1
L3_Av	Unspecified	1
CMC-EnSpm	rnd-1_family-76	1
CR1-79_HM	Unspecified	1
CMC-EnSpm	rnd-1_family-36	1

## Sheet: MLS
TE Family	TE Subfamily	Insertions
TcMar-ISRm11=803	rnd-1_family-190	803
EnSpm-N1_AT	Unspecified	19
Gypsy=12	rnd-1_family-109	12
Gypsy=5	ltr-1_family-13	5
Pao=5	rnd-1_family-48	5
DNA9-3_DR	Unspecified	4
CR1-79_HM	Unspecified	4
CMC-EnSpm=4	rnd-1_family-13	4
Gypsy68-I_AG	Unspecified	3
Daphne-18_HM	Unspecified	3
Zisupton-6_DR	Unspecified	3
L1=3	rnd-1_family-77	3
TcMar-ISRm11=2	rnd-1_family-221	2
Gypsy=2	rnd-1_family-24	2
Zisupton-7_DR	Unspecified	2
CMC-EnSpm=2	rnd-1_family-88	2
ZFERV-2-I_DR	Unspecified	2
CMC-EnSpm=2	rnd-1_family-22	2
CMC-EnSpm=2	rnd-1_family-85	2
EnSpm-1_HV	Unspecified	2
Gypsy=2	ltr-1_family-4	2
Poseidon-2B_PM	Unspecified	1
Gypsy-31_SM-LTR	Unspecified	1
Polinton1_SM	Unspecified	1
LIN24B_SM	Unspecified	1
Harbinger1_DR	Unspecified	1
MULE-MuDR=1	rnd-1_family-242	1
EnSpm1_SB	Unspecified	1
MuDr-3_HM	Unspecified	1
TcMar-Tc1=1	rnd-1_family-182	1
EnSpm-34_SBi	Unspecified	1
REP-4_PBa	Unspecified	1
L1-Tx1=1	rnd-1_family-204	1
RTE-BovB=1	rnd-1_family-86	1
IS3EU-4_DR	Unspecified	1
Transib-6_HM	Unspecified	1
Harbinger-1_DR	Unspecified	1
CMC-EnSpm=1	rnd-1_family-74	1
Gypsy-24_DEl-I	Unspecified	1
EnSpm-17_HM	Unspecified	1
Helitron-2_DR	Unspecified	1
hAT-N131_DR	Unspecified	1
CMC-EnSpm=1	rnd-1_family-87	1
CMC-EnSpm=1	rnd-1_family-166	1
DIRS=1	rnd-1_family-201	1
Mariner-1_ROr	Unspecified	1
Helitron=1	rnd-1_family-90	1
CMC-EnSpm=1	rnd-1_family-194	1
MULE-MuDR=1	rnd-1_family-75	1
Copia-58_BG-I	Unspecified	1
Penelope-1_DR	Unspecified	1
CMC-EnSpm=1	rnd-1_family-50	1
CMC-EnSpm=1	rnd-1_family-112	1
CMC-EnSpm=1	rnd-1_family-80	1
Polinton-1_DR	Unspecified	1
Sola1-1_AC	Unspecified	1
DNA8-25_DR	Unspecified	1
CMC-EnSpm=1	rnd-1_family-36	1
