# Supplementary material for: Symmetric and asymmetric DNA N6-adenine methylation regulates different biological responses in Mucorales
Source: Nat Commun. 2024 Jul 18;15:6066. doi: 10.1038/s41467-024-50365-2 (PMC11258239; doi:10.1038/s41467-024-50365-2)
Supplement: Supplementary file 7 — Supplementary Data 4 [file 41467_2024_50365_MOESM7_ESM.xlsx]

## Sheet: assemblies
assemblyid	Phylum	primary_lifestyle	organism	Class	Order	taxid	species_taxid	name	strain			Pubmed ID	DOI
GCA_000002525.1	Ascomycota	unspecified_saprotroph	Yarrowia lipolytica CLIB122	Saccharomycetes	Saccharomycetales	284591	4952	Yarrowia lipolytica CLIB122	CLIB122			15229592
GCA_000002945.2	Ascomycota	nectar_tap_saprotroph	Schizosaccharomyces pombe	Schizosaccharomycetes	Schizosaccharomycetales	4896	4896	Schizosaccharomyces pombe	strain=972h-			11859360
GCA_000006255.1	Basidiomycota	wood_saprotroph	Postia placenta Mad-698-R	Agaricomycetes	Polyporales	561896	104341	Postia placenta Mad-698-R	strain=Mad-698-R			19193860
GCA_000146045.2	Ascomycota	nectar/tap_saprotroph	Saccharomyces cerevisiae S288C	Saccharomycetes	Saccharomycetales	559292	4932	Saccharomyces cerevisiae S288C	strain=S288C			8849441
GCA_000146465.1	Microsporidia	animal_parasite	Encephalitozoon intestinalis ATCC 50506	Microsporidea	Nosematida	876142	58839	Encephalitozoon intestinalis ATCC 50506	strain=ATCC 50506			22802648
GCA_000146945.2	Ascomycota	plant_pathogen	Sclerotinia sclerotiorum 1980 UF-70	Leotiomycetes	Helotiales	665079	5180	Sclerotinia sclerotiorum 1980 UF-70	strain=1980			21876677
GCA_000149205.2	Ascomycota	unspecified_saprotroph	Aspergillus nidulans FGSC A4	Eurotiomycetes	Eurotiales	227321	162425	Aspergillus nidulans FGSC A4	strain=FGSC A4			16372000
GCA_000149245.3	Basidiomycota	unspecified_saprotroph	Cryptococcus neoformans var. grubii H99	Tremellomycetes	Tremellales	235443	5207	Cryptococcus neoformans var. grubii H99	strain=H99			15653466
GCA_000149305.1	Mucoromycotina	soil_saprotroph	Rhizopus delemar RA 99-880	Mucoromycetes	Mucorales	246409	936053	Rhizopus delemar RA 99-880	strain=RA 99-880			19578406
GCA_000149335.2	Ascomycota	soil_saprotroph	Coccidioides immitis RS	Eurotiomycetes	Onygenales	246410	5501	Coccidioides immitis RS	strain=RS			19717792
GCA_000149845.2	Ascomycota	nectar/tap_saprotroph	Schizosaccharomyces japonicus yFS275	Schizosaccharomycetes	Schizosaccharomycetales	402676	4897	Schizosaccharomyces japonicus yFS275	strain=yFS275			21511999
GCA_000149925.1	Basidiomycota	plant_pathogen	Puccinia graminis f. sp. tritici CRL 75-36-700-3	Pucciniomycetes	Pucciniales	418459	5297	Puccinia graminis f. sp. tritici CRL 75-36-700-3	strain=CRL 75-36-700-3			21536894
GCA_000150675.2	Ascomycota	plant_pathogen	Verticillium dahliae VdLs,17	Sordariomycetes	Glomerellales	498257	27337	Verticillium dahliae VdLs,17	strain=VdLs,17			21829347
GCA_000151295.1	Blastocladiomycota	soil_saprotroph	Allomyces macrogynus ATCC 38327	Blastocladiomycetes	Blastocladiales	578462	28583	Allomyces macrogynus ATCC 38327	strain=ATCC 38327			23548000, 24710297
GCA_000151645.1	Ascomycota	ectomycorrhizal	Tuber melanosporum	Ascomycota class incertae sedis	Ascomycota order incertae sedis	39416	39416	Tuber melanosporum	strain=Mel28			20348908
GCA_000167675.2	Ascomycota	mycoparasite	Trichoderma reesei QM6a	Sordariomycetes	Hypocreales	431241	51453	Trichoderma reesei QM6a	strain=QM6a			18454138
GCA_000181695.1	Basidiomycota	soil_saprotroph	Malassezia globosa CBS 7966	Malasseziomycetes	Malasseziales	425265	76773	Malassezia globosa CBS 7966	strain=CBS 7966			18000048
GCA_000182565.2	Chytridiomycota	pollen_saprotroph	Spizellomyces punctatus DAOM BR117	Spizellomycetes	Spizellomycetales	645134	109760	Spizellomyces punctatus DAOM BR117	strain=DAOM BR117			24710297
GCA_000182895.1	Basidiomycota	soil_saprotroph	Coprinopsis cinerea okayama7#130	Agaricomycetes	Agaricales	240176	5346	Coprinopsis cinerea okayama7#130	okayama7#130			20547848
GCA_000182925.2	Ascomycota	unspecified_saprotroph	Neurospora crassa OR74A	Sordariomycetes	Sordariales	367110	5141	Neurospora crassa OR74A	strain=OR74A			12712197
GCA_000182965.3	Ascomycota	nectar/tap_saprotroph	Candida albicans SC5314	Saccharomycetes	Saccharomycetales	237561	5476	Candida albicans SC5314	SC5314				10.1186/gb-2013-14-9-r97
GCA_000192795.1	Microsporidia	animal_parasite	Vavraia culicis subsp, floridensis	Microsporidea	Glugeida	948595	103449	Vavraia culicis subsp, floridensis	strain=floridensis			26300319
GCA_000203795.1	Chytridiomycota	animal_parasite	Batrachochytrium dendrobatidis JAM81	Rhizophydiomycetes	Rhizophydiales	684364	109871	Batrachochytrium dendrobatidis JAM81	strain=JAM81			24950717, 24646409
GCA_000204055.1	Basidiomycota	plant_pathogen	Melampsora larici-populina 98AG31	Pucciniomycetes	Pucciniales	747676	203908	Melampsora larici-populina 98AG31	strain=98AG31			21536894
GCA_000209485.1	Microsporidia	animal_parasite	Enterocytozoon bieneusi H348	Microsporidea	Nosematida	481877	31281	Enterocytozoon bieneusi H348	strain=H348			19132089
GCA_000218685.1	Basidiomycota	wood_saprotroph	Serpula lacrymans var, lacrymans S7,9	Agaricomycetes	Boletales	578457	85982	Serpula lacrymans var, lacrymans S7,9	strain=S7,9			21764756
GCA_000219625.1	Ascomycota	plant_pathogen	Zymoseptoria tritici IPO323	Dothideomycetes	Capnodiales	336722	1047171	Zymoseptoria tritici IPO323	strain=IPO323			21994252
GCA_000225545.1	Ascomycota	animal_parasite	Arthrobotrys oligospora ATCC 24927	Orbiliomycetes	Orbiliales	756982	13349	Arthrobotrys oligospora ATCC 24927	ATCC 24927			21909256
GCA_000230595.3	Microsporidia	animal_parasite	Edhazardia aedis USNM 41457	Microsporidea	Amblyosporida	1003232	70536	Edhazardia aedis USNM 41457	strain=USNM 41457			26300319
GCA_000230625.1	Ascomycota	animal_parasite	Exophiala dermatitidis NIH/UT8656	Eurotiomycetes	Chaetothyriales	858893	5970	Exophiala dermatitidis NIH/UT8656	NIH/UT8656			28348446
GCA_000231115.1	Microsporidia	animal_parasite	Vittaforma corneae ATCC 50505	Microsporidea	Nosematida	993615	42399	Vittaforma corneae ATCC 50505	strain=ATCC 50505			12425527
GCA_000250985.1	Microsporidia	animal_parasite	Nematocida parisii ERTm1	Microsporidea	Ovavesiculida	881290	586133	Nematocida parisii ERTm1	strain=ERTm1			22813931
GCA_000277815.3	Microsporidia	animal_parasite	Encephalitozoon hellem ATCC 50504	Microsporidea	Nosematida	907965	27973	Encephalitozoon hellem ATCC 50504	strain=ATCC 50504			22802648
GCA_000280035.2	Microsporidia	animal_parasite	Encephalitozoon romaleae SJ-2008	Microsporidea	Nosematida	1178016	571949	Encephalitozoon romaleae SJ-2008	strain=SJ-2008			22802648
GCA_000292625.1	Basidiomycota	wood_saprotroph	Dacryopinax primogenitus	Dacrymycetes	Dacrymycetales	1858805	1858805	Dacryopinax primogenitus	strain=DJM-731 SS1			27127213
GCA_000316135.1	Microsporidia	animal_parasite	Trachipleistophora hominis	Microsporidea	Glugeida	72359	72359	Trachipleistophora hominis				23133373
GCA_000328475.2	Basidiomycota	plant_pathogen	Ustilago maydis 521	Ustilaginomycetes	Ustilaginales	5270	5270	Ustilago maydis 521	521			17080091
GCA_000383075.1	Microsporidia	animal_parasite	Nosema bombycis CQ1	Microsporidea	Nosematida	578461	27978	Nosema bombycis CQ1	strain=CQ1			23496955
GCA_000385875.2	Microsporidia	animal_parasite	Anncaliia algerae PRA339	Microsporidea	Neopereziida	1288291	723287	Anncaliia algerae PRA339	strain=PRA339			24967735
GCA_000400465.1	Basidiomycota	unspecified_saprotroph	Wallemia ichthyophaga EXF-994	Wallemiomycetes	Wallemiales	1299270	245174	Wallemia ichthyophaga EXF-994	strain=EXF-994			24034603
GCA_000439145.3	Glomeromycotina	arbuscular_mycorrhizal	Rhizophagus irregularis DAOM 181602=DAOM 197198	Glomeromycetes	Glomerales	747089	588596	Rhizophagus irregularis DAOM 181602=DAOM 197198	strain=DAOM 197198			24277808, 29355972
GCA_000442015.1	Rozellomycota	mycoparasite	Rozella allomycis CSF55	Rozellomycetes	Rozellales	988480	281847	Rozella allomycis CSF55	strain=CSF55			23932404
GCA_000447185.1	Microsporidia	animal_parasite	Nosema apis BRL 01	Microsporidea	Nosematida	1037528	35231	Nosema apis BRL 01	strain=BRL 01			23829473
GCA_000708205.1	Basidiomycota	plant_pathogen	Mixia osmundae IAM 14324	Mixiomycetes	Mixiales	764103	34349	Mixia osmundae IAM 14324	strain=IAM 14324			24372469
GCA_000711695.1	Basidiomycota	wood_saprotroph	Tilletiaria anomala UBC 951	Exobasidiomycetes	Georgefischeriales	1037660	5281	Tilletiaria anomala UBC 951	strain=UBC 951			24926052
GCA_000738915.1	Microsporidia	animal_parasite	Nematocida sp, 1 ERTm6	Microsporidea	Ovavesiculida	1138374	1155007	Nematocida sp, 1 ERTm6	strain=ERTm6			25237020
GCA_000739165.1	Mortierellomycotina	soil_saprotroph	Podila verticillata NRRL 6337	Mortierellomycetes	Mortierellales	1069443	78898	Podila verticillata NRRL 6337	strain=NRRL 6337			28289537
GCA_000760515.2	Microsporidia	animal_parasite	Mitosporidium daphniae	Microsporidea		1485682	1485682	Mitosporidium daphniae	strain=UGP3				10.1073/pnas.1410442111
GCA_000803265.1	Microsporidia	animal_parasite	Ordospora colligata OC4	Microsporidea	Nosematida	1354746	174685	Ordospora colligata OC4	strain=OC4			25587016
GCA_000827485.1	Basidiomycota	ectomycorrhizal	Amanita muscaria Koide BX008	Agaricomycetes	Agaricales	946122	41956	Amanita muscaria Koide BX008	strain=Koide BX008			24923322
GCA_000938895.1	Mucoromycotina	mycoparasite	Parasitella parasitica	Mucoromycetes	Mucorales	35722	35722	Parasitella parasitica	strain=CBS 412,66 substr, NGI-315 ade-			28034347
GCA_000950595.1	Mucoromycotina	soil_saprotroph	Mucor ambiguus	Mucoromycetes	Mucorales	91626	91626	Mucor ambiguus	strain=NBRC 6742				https://www.ncbi.nlm.nih.gov/bioproject/275080
GCA_000988165.1	Microsporidia	animal_parasite	Nosema ceranae	Microsporidea	Nosematida	40302	40302	Nosema ceranae	strain=PA08 1199			25914091
GCA_001432165.1	Microsporidia	animal_parasite	Pseudoloma neurophilia	Microsporidea	Glugeida	146866	146866	Pseudoloma neurophilia	strain=MK1			27230544
GCA_001477545.1	Ascomycota	animal_parasite	Pneumocystis carinii B80	Pneumocystomycetes	Pneumocystidales	1408658	4754	Pneumocystis carinii B80	strain=B80			23392351
GCA_001566745.1	Zoopagomycota	animal_parasite	Conidiobolus coronatus NRRL 28638	Entomophthoromycetes	Entomophthorales	796925	34488	Conidiobolus coronatus NRRL 28638	strain=NRRL 28638			25977457
GCA_001574975.1	Chytridiomycota	litter_saprotroph	Gonapodya prolifera JEL478	Monoblepharidomycetes	Monoblepharidales	1344416	1123529	Gonapodya prolifera JEL478	strain=JEL478				10.1007/s00253-019-09983-w
GCA_001638985.2	Mucoromycotina	dung_saprotroph	Phycomyces blakesleeanus NRRL 1555(-)	Mucoromycetes	Mucorales	763407	4837	Phycomyces blakesleeanus NRRL 1555(-)	strain=NRRL 1555(-)			27238284
GCA_001642395.1	Microsporidia	animal_parasite	Nematocida displodere	Microsporidea	Ovavesiculida	1805483	1805483	Nematocida displodere	strain=JUm2807			27362540
GCA_001642415.1	Microsporidia	animal_parasite	Nematocida sp, ERTm5	Microsporidea	Ovavesiculida	1805481	1805481	Nematocida sp, ERTm5	strain=ERTm5				10.1371/journal.ppat.1011225
GCA_001651415.1	Mortierellomycotina	soil_saprotroph	Linnemannia elongata AG-77	Mortierellomycetes	Mortierellales	1314771	310910	Linnemannia elongata AG-77	strain=AG-77			28076891
GCA_001683725.1	Mucoromycotina	litter_saprotroph	Choanephora cucurbitarum	Mucoromycetes	Mucorales	101091	101091	Choanephora cucurbitarum	strain=KUS-F28377			30173631, 28091548, 30699769, 25522548, 30731832, 24049494, 30812839, 30812878, 1260541, 4215, 1201519, 5584627, 5956921, 13281494
GCA_001875675.1	Microsporidia	protistan_parasite	Amphiamblys sp, WSBS2006	Rudimicrosporea	Metchnikovellida	1866961	1866961	Amphiamblys sp, WSBS2006					10.1093/gbe/evw235
GCA_001929475.1	Ascomycota	plant_pathogen	Neolecta irregularis DAH-3	Neolectomycetes	Neolectales	1198029	48691	Neolecta irregularis DAH-3	strain=DAH-3				10.1038/s42003-021-01799-7
GCA_001953115.1	Kickxellomycotina	animal_endosymbiont	Smittium mucronatum	Harpellomycetes	Harpellales	133383	133383	Smittium mucronatum	strain=ALG-7-W6			24027350	10.1093/molbev/msw126
GCA_001969505.1	Kickxellomycotina	animal_endosymbiont	Zancudomyces culisetae	Harpellomycetes	Harpellales	1213189	1213189	Zancudomyces culisetae	strain=COL-18-3			15689432	10.1093/molbev/msw126
GCA_001970855.1	Kickxellomycotina	animal_endosymbiont	Smittium culicis	Harpellomycetes	Harpellales	133412	133412	Smittium culicis	strain=GSMNP			24027350	10.1093/molbev/msw126
GCA_002081675.1	Microsporidia	animal_parasite	Enterocytozoon hepatopenaei	Microsporidea	Nosematida	646526	646526	Enterocytozoon hepatopenaei	strain=TH1				10.1111/1462-2920.13734
GCA_002087885.1	Microsporidia	animal_parasite	Hepatospora eriocheir	Microsporidea	Nosematida	1081669	1081669	Hepatospora eriocheir	strain=GB1				10.1111/1462-2920.13734
GCA_002087915.1	Microsporidia	animal_parasite	Enterospora canceri	Microsporidea	Nosematida	1081671	1081671	Enterospora canceri	strain=GB1				10.1111/1462-2920.13734
GCA_002102555.1	Blastocladiomycota	animal_parasite	Catenaria anguillulae PL171	Blastocladiomycetes	Blastocladiales	765915	109876	Catenaria anguillulae PL171	strain=PL171			32788582
GCA_002104895.1	Neocallimastigomycotina	animal_endosymbiont	Anaeromyces robustus	Neocallimastigomycetes	Neocallimastigales	1754192	1754192	Anaeromyces robustus	strain=S4			26912365
GCA_002104905.1	Zoopagomycota	unspecified_saprotroph	Basidiobolus meristosporus CBS 931,73	Basidiobolomycetes	Basidiobolales	1314790	423460	Basidiobolus meristosporus CBS 931,73	strain=CBS 931,73				10.1038/ng.3859
GCA_002104935.1	Mucoromycotina	soil_saprotroph	Hesseltinella vesiculosa	Mucoromycetes	Mucorales	101127	101127	Hesseltinella vesiculosa	strain=NRRL 3301			28481340	https://data.nal.usda.gov/dataset/comparative-genome-analysis-mucormycosis-causing-strains-clinical-settings-2
GCA_002104945.1	Neocallimastigomycotina	animal_endosymbiont	Piromyces finnis	Neocallimastigomycetes	Neocallimastigales	1754191	1754191	Piromyces finnis	strain=finn			26912365
GCA_002104975.1	Neocallimastigomycotina	animal_endosymbiont	Neocallimastix californiae	Neocallimastigomycetes	Neocallimastigales	1754190	1754190	Neocallimastix californiae	strain=G1			26912365
GCA_002104985.1	Chytridiomycota	litter_saprotroph	Rhizoclosmatium globosum	Chytridiomycetes	Chytridiales	329046	329046	Rhizoclosmatium globosum	strain=JEL800			24108616
GCA_002104995.1	Kickxellomycotina	soil_saprotroph	Linderina pennispora	Kickxellomycetes	Kickxellales	61395	61395	Linderina pennispora	strain=ATCC 12442			24027350
GCA_002105135.1	Mucoromycotina	soil_saprotroph	Syncephalastrum racemosum	Mucoromycetes	Mucorales	13706	13706	Syncephalastrum racemosum	strain=NRRL 2496			28481340
GCA_002105155.1	Mortierellomycotina	soil_saprotroph	Lobosporangium transversale	Mortierellomycetes	Mortierellales	64571	64571	Lobosporangium transversale	strain=NRRL 3116			28481340
GCA_002105175.1	Mucoromycotina	soil_saprotroph	Absidia repens	Mucoromycetes	Mucorales	90262	90262	Absidia repens	strain=NRRL 1336			28481340	10.1038/ng.3859
GCA_002157105.1	Neocallimastigomycotina	animal_endosymbiont	Piromyces sp, E2	Neocallimastigomycetes	Neocallimastigales	73868	73868	Piromyces sp, E2	strain=E2				10.1007/s00253-019-09983-w
GCA_002261195.1	Mucoromycotina	soil_saprotroph	Bifiguratus adelaidae	Mucoromycota class incertae sedis	Mucoromycota order incertae sedis	1938954	1938954	Bifiguratus adelaidae	strain=AZ0501			28876195	10.1080/00275514.2017.1364958
GCA_002705745.1	Kickxellomycotina	soil_saprotroph	Coemansia reversa NRRL 1564	Kickxellomycetes	Kickxellales	763665	61392	Coemansia reversa NRRL 1564	strain=NRRL 1564				10.1093/gbe/evv090
GCA_002708625.1	Mucoromycotina	soil_saprotroph	Rhizopus microsporus ATCC 52813	Mucoromycetes	Mucorales	1340429	58291	Rhizopus microsporus ATCC 52813	strain=ATCC 52813			27956601
GCA_002794465.1	Rozellomycota	protistan_parasite	Paramicrosporidium saccamoebae	Rozellomycota class incertae sedis	Rozellomycota order incertae sedis	1246581	1246581	Paramicrosporidium saccamoebae	strain=KSL3				10.1007/s00253-019-09983-w
GCA_003086715.1	Kickxellomycotina	animal_endosymbiont	Smittium megazygosporum	Harpellomycetes	Harpellales	133381	133381	Smittium megazygosporum	strain=SC-DP-2			24027350	10.1128/mbio.00636-18
GCA_003086725.1	Kickxellomycotina	animal_endosymbiont	Furculomyces boomerangus	Harpellomycetes	Harpellales	61424	61424	Furculomyces boomerangus	strain=AUS-77-4			24027347	10.1128/mbio.00636-18
GCA_003086735.1	Kickxellomycotina	animal_endosymbiont	Smittium simulii	Harpellomycetes	Harpellales	133385	133385	Smittium simulii	strain=SWE-8-4			24027350
GCA_003097675.1	Kickxellomycotina	animal_endosymbiont	Smittium angustum	Harpellomycetes	Harpellales	133377	133377	Smittium angustum	strain=AUS-126-30			24027350	10.1128/mbio.00636-18
GCA_003325435.1	Mucoromycotina	soil_saprotroph	Rhizopus azygosporus	Mucoromycetes	Mucorales	86630	86630	Rhizopus azygosporus	strain=CBS 357,93			29674435	10.1534/g3.118.200235
GCA_003547095.1	Glomeromycotina	arbuscular_mycorrhizal	Diversispora epigaea	Glomeromycetes	Diversisporales	1348612	1348612	Diversispora epigaea	strain=IT104			30368822
GCA_003549995.1	Glomeromycotina	arbuscular_mycorrhizal	Rhizophagus sp, MUCL 43196	Glomeromycetes	Glomerales	1803374	1803374	Rhizophagus sp, MUCL 43196	strain=MUCL 43196			30636349
GCA_003550305.1	Glomeromycotina	arbuscular_mycorrhizal	Glomus cerebriforme	Glomeromycetes	Glomerales	658196	658196	Glomus cerebriforme	strain=DAOM 227022			30636349	10.1093/gbe/evt120
GCA_003550325.1	Glomeromycotina	arbuscular_mycorrhizal	Gigaspora rosea	Glomeromycetes	Gigasporales	44941	44941	Gigaspora rosea	strain=DAOM 194757			30636349
GCA_003614145.1	Zoopagomycota	mycoparasite	Piptocephalis cylindrospora	Zoopagomycetes	Zoopagales	1907219	1907219	Piptocephalis cylindrospora				30297742	10.1038/s41564-018-0261-0
GCA_003614675.1	Kickxellomycotina	mycoparasite	Dimargaris cristalligena	Dimargaritomycetes	Dimargaritales	215637	215637	Dimargaris cristalligena	strain=RSA 468			30297742	10.1038/s41564-018-0261-0
GCA_003614705.1	Chytridiomycota	algal_parasite	Blyttiomyces helicus	Chytridiomycetes	Chytridiomycetes order incertae sedis	388810	388810	Blyttiomyces helicus				30297742
GCA_003614735.1	Zoopagomycota	mycoparasite	Thamnocephalis sphaerospora	Zoopagomycetes	Zoopagales	78915	78915	Thamnocephalis sphaerospora	strain=RSA 1356			30297742	10.1038/s41564-018-0261-0
GCA_003614755.1	Zoopagomycota	mycoparasite	Syncephalis pseudoplumigaleata	Zoopagomycetes	Zoopagales	1712513	1712513	Syncephalis pseudoplumigaleata	strain=Benny S71-1			30297742	10.1038/s41564-018-0261-0
GCA_003615045.1	Chytridiomycota	mycoparasite	Caulochytrium protostelioides	Caulochytriomycetes	Caulochytriales	1555241	1555241	Caulochytrium protostelioides	strain=ATCC 52028			30297742
GCA_003990745.1	Mucoromycotina	ectomycorrhizal	Jimgerdemannia flammicorona	Endogonomycetes	Endogonales	994334	994334	Jimgerdemannia flammicorona	strain=GMNB39			30485448	10.1111/nph.15613
GCA_003990785.1	Mucoromycotina	soil_saprotroph	Endogone sp, FLAS-F59071	Endogonomycetes	Endogonales	2340872	2340872	Endogone sp, FLAS-F59071	strain=FLAS-F59071			30485448
GCA_004000155.1	Microsporidia	animal_parasite	Tubulinosema ratisbonensis	Microsporidea	Neopereziida	291195	291195	Tubulinosema ratisbonensis	strain=Franzen				10.1128/MRA.00077-19
GCA_004325065.1	Microsporidia	animal_parasite	Hamiltosporidium magnivora	Microsporidea	Microsporidea order incertae sedis	148818	148818	Hamiltosporidium magnivora					10.1093/gbe/evz270
GCA_004325075.1	Microsporidia	animal_parasite	Hamiltosporidium tvaerminnensis	Microsporidea	Microsporidea order incertae sedis	1176355	1176355	Hamiltosporidium tvaerminnensis					10.1093/gbe/evz270
GCA_006535955.1	Chytridiomycota	plant_pathogen	Synchytrium endobioticum	Synchytriomycetes	Synchytriales	286115	286115	Synchytrium endobioticum	strain=MB42			31209237
GCA_006535965.1	Chytridiomycota	pollen_saprotroph	Spizellomyces sp, 'palustris'	Spizellomycetes	Spizellomycetales	117820	117820	Spizellomyces sp, 'palustris'	strain=CBS 455,65			31209237
GCA_006535975.1	Chytridiomycota	unspecified_saprotroph	Chytriomyces confervae	Chytridiomycetes	Chytridiales	246404	246404	Chytriomyces confervae	strain=CBS 675,73			31209237
GCA_006535985.1	Chytridiomycota	plant_pathogen	Synchytrium microbalum	Synchytriomycetes	Synchytriales	1806994	1806994	Synchytrium microbalum	strain=JEL517			30200892
GCA_006536005.1	Chytridiomycota	pollen_saprotroph	Powellomyces hirtus	Spizellomycetes	Spizellomycetales	109895	109895	Powellomyces hirtus	strain=CBS 809,83			31209237
GCA_009809945.1	Glomeromycotina	arbuscular_mycorrhizal	Gigaspora margarita	Glomeromycetes	Gigasporales	4874	4874	Gigaspora margarita	strain=BEG34				10.1111/1462-2920.14827
GCA_010203745.1	Mucoromycotina	soil_saprotroph	Mucor lusitanicus	Mucoromycetes	Mucorales	29924	29924	Mucor lusitanicus	strain=MU402				10.1016/j.cub.2019.09.024
GCA_012184305.1	Ascomycota	animal_parasite	Drechslerella brochopaga	Orbiliomycetes	Orbiliales	47238	47238	Drechslerella brochopaga	strain=YMF1,01829				10.1016/j.isci.2020.101057
GCA_012184315.1	Ascomycota	animal_parasite	Arthrobotrys entomopaga	Orbiliomycetes	Orbiliales	321852	321852	Arthrobotrys entomopaga	strain=CBS642,8				10.1016/j.isci.2020.101057
GCA_014805555.1	Microsporidia	animal_parasite	Thelohania contejeani	Microsporidea	Glugeida	164912	164912	Thelohania contejeani					10.1128/MRA.01346-20.
GCA_014805705.1	Microsporidia	animal_parasite	Cucumispora dikerogammari	Microsporidea	Glugeida	658444	658444	Cucumispora dikerogammari	strain=Dv6				10.1128/MRA.01346-20.
GCA_014839865.1	Mucoromycotina	soil_saprotroph	Apophysomyces ossiformis	Mucoromycetes	Mucorales	679940	679940	Apophysomyces ossiformis	strain=NRRL A-21654
GCA_014839935.1	Zoopagomycota	animal_parasite	Entomophthora muscae	Entomophthoromycetes	Entomophthorales	34485	34485	Entomophthora muscae	strain=Berkeley				10.1101/232140
GCA_015039355.1	Basidiomycota	ectomycorrhizal	Ramaria rubella	Agaricomycetes	Gomphales	113071	113071	Ramaria rubella	strain=UT-36052-T				10.1038/s41467-020-18795-w
GCA_015499975.1	Mortierellomycotina	soil_saprotroph	Dissophora ornata	Mortierellomycetes	Mortierellales	979620	979620	Dissophora ornata	strain=Z 71				10.1007/s13225-020-00455-5
GCA_015499985.1	Mortierellomycotina	soil_saprotroph	Haplosporangium gracile	Mortierellomycetes	Mortierellales	2779863	2779863	Haplosporangium gracile	strain=Z 33				10.1007/s13225-020-00455-5
GCA_015500005.1	Mortierellomycotina	soil_saprotroph	Entomortierella lignicola	Mortierellomycetes	Mortierellales	979712	979712	Entomortierella lignicola	strain=Z 36				10.1007/s13225-020-00455-5
GCA_015500155.1	Mortierellomycotina	soil_saprotroph	Haplosporangium bisporale	Mortierellomycetes	Mortierellales	1897645	1897645	Haplosporangium bisporale	strain=Z 9				10.1007/s13225-020-00455-5
GCA_015502445.1	Mortierellomycotina	soil_saprotroph	Mortierella sp, GBA35	Mortierellomycetes	Mortierellales	1896188	1896188	Mortierella sp, GBA35	strain=GBA35				10.1007/s13225-020-00455-5
GCA_015502455.1	Mortierellomycotina	soil_saprotroph	Mortierella sp, AM989	Mortierellomycetes	Mortierellales	1896186	1896186	Mortierella sp, AM989	strain=AM989				10.1007/s13225-020-00455-5
GCA_015502465.1	Mortierellomycotina	soil_saprotroph	Mortierella sp, 14UC	Mortierellomycetes	Mortierellales	1896178	1896178	Mortierella sp, 14UC	strain=14UC				10.1007/s13225-020-00455-5
GCA_015502475.1	Mortierellomycotina	soil_saprotroph	Mortierella sp, AD031	Mortierellomycetes	Mortierellales	1896182	1896182	Mortierella sp, AD031	strain=AD031				10.1007/s13225-020-00455-5
GCA_015502485.1	Mortierellomycotina	soil_saprotroph	Mortierella sp, GBA39	Mortierellomycetes	Mortierellales	1896189	1896189	Mortierella sp, GBA39	strain=GBA39				10.1007/s13225-020-00455-5
GCA_015502505.1	Mortierellomycotina	soil_saprotroph	Linnemannia schmuckeri	Mortierellomycetes	Mortierellales	64567	64567	Linnemannia schmuckeri	strain=NRRL 6426				10.1007/s13225-020-00455-5
GCA_015502575.1	Mortierellomycotina	soil_saprotroph	Mortierella sp, AD010	Mortierellomycetes	Mortierellales	1896179	1896179	Mortierella sp, AD010	strain=AD010				10.1007/s13225-020-00455-5
GCA_015529505.1	Mortierellomycotina	soil_saprotroph	Haplosporangium sp, Z 11	Mortierellomycetes	Mortierellales	1897648	1897648	Haplosporangium sp, Z 11	strain=Z 11				10.1007/s13225-020-00455-5
GCA_015529515.1	Mortierellomycotina	soil_saprotroph	Haplosporangium sp, Z 767	Mortierellomycetes	Mortierellales	1897647	1897647	Haplosporangium sp, Z 767	strain=Z 767				10.1007/s13225-020-00455-5
GCA_015529795.1	Mortierellomycotina	soil_saprotroph	Haplosporangium sp, Z 27	Mortierellomycetes	Mortierellales	1897644	1897644	Haplosporangium sp, Z 27	strain=Z 27				10.1007/s13225-020-00455-5
GCA_015679515.1	Mortierellomycotina	soil_saprotroph	Mortierella sp, NVP85	Mortierellomycetes	Mortierellales	1896193	1896193	Mortierella sp, NVP85	strain=NVP85				10.1007/s13225-020-00455-5
GCA_015679535.1	Mortierellomycotina	soil_saprotroph	Podila horticola	Mortierellomycetes	Mortierellales	311239	311239	Podila horticola	strain=CK413				10.1007/s13225-020-00455-5
GCA_015679545.1	Mortierellomycotina	soil_saprotroph	Mortierella sp, AD094	Mortierellomycetes	Mortierellales	1896185	1896185	Mortierella sp, AD094	strain=AD094				10.1007/s13225-020-00455-5
GCA_015679585.1	Mortierellomycotina	soil_saprotroph	Entomortierella beljakovae	Mortierellomycetes	Mortierellales	979673	979673	Entomortierella beljakovae	strain=KOD1040				10.1007/s13225-020-00455-5
GCA_015679605.1	Mortierellomycotina	soil_saprotroph	Podila epigama	Mortierellomycetes	Mortierellales	979699	979699	Podila epigama	strain=NRRL 5512				10.1007/s13225-020-00455-5
GCA_015679695.1	Mortierellomycotina	soil_saprotroph	Mortierella sp, AD011	Mortierellomycetes	Mortierellales	1896180	1896180	Mortierella sp, AD011	strain=AD011				10.1007/s13225-020-00455-5
GCA_015680625.1	Mortierellomycotina	soil_saprotroph	Mortierella hygrophila	Mortierellomycetes	Mortierellales	979708	979708	Mortierella hygrophila	strain=NRRL 2591				10.1007/s13225-020-00455-5
GCA_015680635.1	Mortierellomycotina	soil_saprotroph	Lunasporangiospora selenospora	Mortierellomycetes	Mortierellales	979761	979761	Lunasporangiospora selenospora	strain=KOD1015				10.1007/s13225-020-00455-5
GCA_015698045.1	Glomeromycotina	arbuscular_mycorrhizal	Rhizophagus clarus	Glomeromycetes	Glomerales	94130	94130	Rhizophagus clarus	strain=HR1				10.1186/s12864-018-4853-0
GCA_015832245.1	Microsporidia	animal_parasite	Nosema granulosis	Microsporidea	Nosematida	83296	83296	Nosema granulosis	strain=Ou3-Ou53				10.3389/fmicb.2023.1152586
GCA_015847235.1	Mortierellomycotina	soil_saprotroph	Linnemannia zychae	Mortierellomycetes	Mortierellales	979765	979765	Linnemannia zychae	strain=NRRL 2592				10.1007/s13225-020-00455-5
GCA_015849295.1	Mortierellomycotina	soil_saprotroph	Modicella reniformis	Mortierellomycetes	Mortierellales	1440133	1440133	Modicella reniformis	strain=MES-2147				10.1007/s13225-020-00455-5
GCA_015849325.1	Mortierellomycotina	soil_saprotroph	Mortierella antarctica	Mortierellomycetes	Mortierellales	979670	979670	Mortierella antarctica	strain=KOD1229				10.1007/s13225-020-00455-5
GCA_015849335.1	Mortierellomycotina	soil_saprotroph	Entomortierella chlamydospora	Mortierellomycetes	Mortierellales	101097	101097	Entomortierella chlamydospora	strain=AD033				10.1007/s13225-020-00455-5
GCA_015852385.1	Mortierellomycotina	soil_saprotroph	Podila clonocystis	Mortierellomycetes	Mortierellales	979688	979688	Podila clonocystis	strain=AM1000				10.1007/s13225-020-00455-5
GCA_015852425.1	Mortierellomycotina	soil_saprotroph	Gryganskiella cystojenkinii	Mortierellomycetes	Mortierellales	979690	979690	Gryganskiella cystojenkinii	strain=1230				10.1007/s13225-020-00455-5
GCA_015852495.1	Mortierellomycotina	soil_saprotroph	Podila epicladia	Mortierellomycetes	Mortierellales	979697	979697	Podila epicladia	strain=KOD1059				10.1007/s13225-020-00455-5
GCA_016097715.1	Mucoromycotina	soil_saprotroph	Apophysomyces sp, BC1015	Mucoromycetes	Mucorales	2184030	2184030	Apophysomyces sp, BC1015	strain=BC1015
GCA_016097735.1	Mucoromycotina	soil_saprotroph	Apophysomyces sp, BC1021	Mucoromycetes	Mucorales	2184031	2184031	Apophysomyces sp, BC1021	strain=BC1021
GCA_016097755.1	Mucoromycotina	soil_saprotroph	Apophysomyces sp, BC1034	Mucoromycetes	Mucorales	2184029	2184029	Apophysomyces sp, BC1034	strain=BC1034
GCA_016097855.1	Mortierellomycotina	soil_saprotroph	Linnemannia gamsii	Mortierellomycetes	Mortierellales	64522	64522	Linnemannia gamsii	strain=AD045				10.1007/s13225-020-00455-5
GCA_016097895.1	Mortierellomycotina	soil_saprotroph	Linnemannia exigua	Mortierellomycetes	Mortierellales	604196	604196	Linnemannia exigua	strain=NRRL 28262				10.1007/s13225-020-00455-5
GCA_016097935.1	Mortierellomycotina	soil_saprotroph	Dissophora globulifera	Mortierellomycetes	Mortierellales	979702	979702	Dissophora globulifera	strain=REB-010B				10.1007/s13225-020-00455-5
GCA_016097945.1	Mortierellomycotina	soil_saprotroph	Podila humilis	Mortierellomycetes	Mortierellales	64523	64523	Podila humilis	strain=KOD1050				10.1016/j.isci.2022.104840
GCA_016098005.1	Mortierellomycotina	soil_saprotroph	Podila minutissima	Mortierellomycetes	Mortierellales	64525	64525	Podila minutissima	strain=AD069				10.1007/s13225-020-00455-5
GCA_016098015.1	Mortierellomycotina	soil_saprotroph	Gamsiella multidivaricata	Mortierellomycetes	Mortierellales	101098	101098	Gamsiella multidivaricata	strain=NRRL 6456				10.1007/s13225-020-00455-5
GCA_016098025.1	Mortierellomycotina	soil_saprotroph	Mortierella sp, AD032	Mortierellomycetes	Mortierellales	1896183	1896183	Mortierella sp, AD032	strain=AD032				10.1007/s13225-020-00455-5
GCA_016098035.1	Mortierellomycotina	soil_saprotroph	Mortierella sp, GBA30	Mortierellomycetes	Mortierellales	1896187	1896187	Mortierella sp, GBA30	strain=GBA30				10.1007/s13225-020-00455-5
GCA_016098045.1	Mortierellomycotina	soil_saprotroph	Mortierella sp, GBA43	Mortierellomycetes	Mortierellales	1896190	1896190	Mortierella sp, GBA43	strain=GBA43				10.1007/s13225-020-00455-5
GCA_016098085.1	Mortierellomycotina	soil_saprotroph	Mortierella sp, NVP41	Mortierellomycetes	Mortierellales	1896192	1896192	Mortierella sp, NVP41	strain=NVP41				10.1007/s13225-020-00455-5
GCA_016098105.1	Mortierellomycotina	soil_saprotroph	Actinomortierella wolfii	Mortierellomycetes	Mortierellales	90253	90253	Actinomortierella wolfii	strain=NRRL 6351				10.1007/s13225-020-00455-5
GCA_016098155.1	Mortierellomycotina	soil_saprotroph	Actinomortierella ambigua	Mortierellomycetes	Mortierellales	1343610	1343610	Actinomortierella ambigua	strain=BC1065				10.1007/s13225-020-00455-5
GCA_016098165.1	Mortierellomycotina	soil_saprotroph	Mortierella polycephala	Mortierellomycetes	Mortierellales	41804	41804	Mortierella polycephala	strain=KOD948				10.1007/s13225-020-00455-5
GCA_016255985.1	Microsporidia	animal_parasite	Dictyocoela roeselum	Microsporidea	Glugeida	288439	288439	Dictyocoela roeselum					10.1007/s13225-020-00455-5
GCA_016256075.1	Microsporidia	animal_parasite	Dictyocoela muelleri	Microsporidea	Glugeida	279532	279532	Dictyocoela muelleri					10.1007/s13225-020-00455-5
GCA_016748015.1	Glomeromycotina	lichenized	Geosiphon pyriformis	Archaeosporomycetes	Archaeosporales	50956	50956	Geosiphon pyriformis	strain=uo1				10.1016/j.cub.2021.03.032
GCA_016758895.1	Mucoromycotina	soil_saprotroph	Umbelopsis vinacea	Umbelopsidomycetes	Umbelopsidales	44442	44442	Umbelopsis vinacea	strain=WA0000051536				10.3389/fmicb.2021.636986
GCA_016758905.1	Mucoromycotina	soil_saprotroph	Umbelopsis isabellina	Umbelopsidomycetes	Umbelopsidales	91625	91625	Umbelopsis isabellina	strain=WA0000067209				10.3389/fmicb.2021.636986
GCA_016758935.1	Mucoromycotina	soil_saprotroph	Thamnidium elegans	Mucoromycetes	Mucorales	101142	101142	Thamnidium elegans	strain=WA0000018081				10.3389/fmicb.2021.636986
GCA_016758945.1	Mucoromycotina	soil_saprotroph	Mucor plumbeus	Mucoromycetes	Mucorales	97098	97098	Mucor plumbeus	strain=CBS 226,32				10.3389/fmicb.2021.636986
GCA_016758965.1	Mucoromycotina	soil_saprotroph	Mucor circinatus	Mucoromycetes	Mucorales	2054153	2054153	Mucor circinatus	strain=CBS 142,35				10.3389/fmicb.2021.636986
GCA_016758985.1	Mucoromycotina	soil_saprotroph	Mucor saturninus	Mucoromycetes	Mucorales	64648	64648	Mucor saturninus	strain=WA0000017839				10.3389/fmicb.2021.636986
GCA_016906535.1	Basidiomycota	plant_pathogen	Rhizoctonia solani	Agaricomycetes	Cantharellales	456999	456999	Rhizoctonia solani	strain=AG-1 IA				10.1099/mgen.0.000948.
GCA_016946835.1	Neocallimastigomycotina	animal_endosymbiont	Neocallimastix sp, JGI-2020a	Neocallimastigomycetes	Neocallimastigales	2767002	2767002	Neocallimastix sp, JGI-2020a	strain=sp3				10.1128/mSystems.00002-21
GCA_017911155.1	Olpidiomycota	algal_parasite	Olpidium bornovanus	Olpidiomycetes	Olpidiales	278681	278681	Olpidium bornovanus					10.1038/s41598-021-82607-4
GCA_019456465.1	Ascomycota	lichenized	Bacidia gigantensis	Lecanoromycetes	Lecanorales	2732470	2732470	Bacidia gigantensis					10.1128/MRA.00686-21
GCA_019671135.1	Mortierellomycotina	soil_saprotroph	Linnemannia hyalina	Mortierellomycetes	Mortierellales	64524	64524	Linnemannia hyalina	strain=SCG-10				10.1007/s13225-020-00455-5
GCA_900079185.1	Mucoromycotina	soil_saprotroph	Absidia glauca	Mucoromycetes	Mucorales	4829	4829	Absidia glauca	strain=CBS 101,48 substr, RVII-324 met-			28034347	27013042
GCA_905067625.1	Ascomycota	plant_pathogen	Blumeria graminis f, sp, triticale	Leotiomycetes	Erysiphales	1689686	34373	Blumeria graminis f, sp, triticale					10.3389/fmicb.2022.903024
GCA_025602915.1	Blastocladiomycota	plant_parasite	Paraphysoderma sedebokerense	Physodermatomycetes	Physodermatales	1500003	1500003	Paraphysoderma sedebokerense	JEL821			36037379	10.1073/pnas.2116841119

## Sheet: count per assembly
assemblyID	Phylum	Organism	met2 count
GCA_000146045.2	Ascomycota	Saccharomyces cerevisiae S288C	0
GCA_000167675.2	Ascomycota	Trichoderma reesei QM6a	0
GCA_000149205.2	Ascomycota	Aspergillus nidulans FGSC A4	0
GCA_012184315.1	Ascomycota	Arthrobotrys entomopaga	0
GCA_000151645.1	Ascomycota	Tuber melanosporum	0
GCA_001477545.1	Ascomycota	Pneumocystis carinii B80	0
GCA_905067625.1	Ascomycota	Blumeria graminis f, sp, triticale	0
GCA_000182965.3	Ascomycota	Candida albicans SC5314	0
GCA_000219625.1	Ascomycota	Zymoseptoria tritici IPO323	0
GCA_000146945.2	Ascomycota	Sclerotinia sclerotiorum 1980 UF-70	0
GCA_019456465.1	Ascomycota	Bacidia gigantensis	0
GCA_000002525.1	Ascomycota	Yarrowia lipolytica CLIB122	0
GCA_000230625.1	Ascomycota	Exophiala dermatitidis NIH/UT8656	0
GCA_000149335.2	Ascomycota	Coccidioides immitis RS	0
GCA_000225545.1	Ascomycota	Arthrobotrys oligospora ATCC 24927	0
GCA_000149845.2	Ascomycota	Schizosaccharomyces japonicus yFS275	0
GCA_012184305.1	Ascomycota	Drechslerella brochopaga	0
GCA_000182925.2	Ascomycota	Neurospora crassa OR74A	0
GCA_001929475.1	Ascomycota	Neolecta irregularis DAH-3	0
GCA_000002945.2	Ascomycota	Schizosaccharomyces pombe	0
GCA_000150675.2	Ascomycota	Verticillium dahliae VdLs,17	0
GCA_000182895.1	Basidiomycota	Coprinopsis cinerea okayama7#130	0
GCA_000149925.1	Basidiomycota	Puccinia graminis f. sp. tritici CRL 75-36-700-3	0
GCA_000149245.3	Basidiomycota	Cryptococcus neoformans var. grubii H99	0
GCA_015039355.1	Basidiomycota	Ramaria rubella	0
GCA_000328475.2	Basidiomycota	Ustilago maydis 521	0
GCA_000292625.1	Basidiomycota	Dacryopinax primogenitus	0
GCA_000218685.1	Basidiomycota	Serpula lacrymans var, lacrymans S7,9	0
GCA_000204055.1	Basidiomycota	Melampsora larici-populina 98AG31	0
GCA_000006255.1	Basidiomycota	Postia placenta Mad-698-R	0
GCA_000400465.1	Basidiomycota	Wallemia ichthyophaga EXF-994	0
GCA_016906535.1	Basidiomycota	Rhizoctonia solani	0
GCA_000827485.1	Basidiomycota	Amanita muscaria Koide BX008	0
GCA_000708205.1	Basidiomycota	Mixia osmundae IAM 14324	0
GCA_000181695.1	Basidiomycota	Malassezia globosa CBS 7966	0
GCA_000711695.1	Basidiomycota	Tilletiaria anomala UBC 951	0
GCA_002102555.1	Blastocladiomycota	Catenaria anguillulae PL171	0
GCA_000151295.1	Blastocladiomycota	Allomyces macrogynus ATCC 38327	0
GCA_006536005.1	Chytridiomycota	Powellomyces hirtus	0
GCA_001574975.1	Chytridiomycota	Gonapodya prolifera JEL478	0
GCA_000182565.2	Chytridiomycota	Spizellomyces punctatus DAOM BR117	0
GCA_000203795.1	Chytridiomycota	Batrachochytrium dendrobatidis JAM81	1
GCA_002104985.1	Chytridiomycota	Rhizoclosmatium globosum	0
GCA_006535985.1	Chytridiomycota	Synchytrium microbalum	0
GCA_006535955.1	Chytridiomycota	Synchytrium endobioticum	0
GCA_006535975.1	Chytridiomycota	Chytriomyces confervae	0
GCA_003614705.1	Chytridiomycota	Blyttiomyces helicus	0
GCA_003615045.1	Chytridiomycota	Caulochytrium protostelioides	0
GCA_006535965.1	Chytridiomycota	Spizellomyces sp, 'palustris'	0
GCA_009809945.1	Glomeromycotina	Gigaspora margarita	1
GCA_003550325.1	Glomeromycotina	Gigaspora rosea	3
GCA_000439145.3	Glomeromycotina	Rhizophagus irregularis DAOM 181602=DAOM 197198	3
GCA_003550305.1	Glomeromycotina	Glomus cerebriforme	4
GCA_003549995.1	Glomeromycotina	Rhizophagus sp, MUCL 43196	2
GCA_003547095.1	Glomeromycotina	Diversispora epigaea	1
GCA_016748015.1	Glomeromycotina	Geosiphon pyriformis	1
GCA_015698045.1	Glomeromycotina	Rhizophagus clarus	1
GCA_002705745.1	Kickxellomycotina	Coemansia reversa NRRL 1564	0
GCA_001969505.1	Kickxellomycotina	Zancudomyces culisetae	0
GCA_002104995.1	Kickxellomycotina	Linderina pennispora	0
GCA_003614675.1	Kickxellomycotina	Dimargaris cristalligena	0
GCA_003086725.1	Kickxellomycotina	Furculomyces boomerangus	0
GCA_003097675.1	Kickxellomycotina	Smittium angustum	0
GCA_001953115.1	Kickxellomycotina	Smittium mucronatum	0
GCA_003086715.1	Kickxellomycotina	Smittium megazygosporum	0
GCA_003086735.1	Kickxellomycotina	Smittium simulii	0
GCA_001970855.1	Kickxellomycotina	Smittium culicis	0
GCA_004000155.1	Microsporidia	Tubulinosema ratisbonensis	0
GCA_000447185.1	Microsporidia	Nosema apis BRL 01	0
GCA_015832245.1	Microsporidia	Nosema granulosis	0
GCA_002087915.1	Microsporidia	Enterospora canceri	0
GCA_004325065.1	Microsporidia	Hamiltosporidium magnivora	0
GCA_000803265.1	Microsporidia	Ordospora colligata OC4	0
GCA_000738915.1	Microsporidia	Nematocida sp, 1 ERTm6	0
GCA_014805705.1	Microsporidia	Cucumispora dikerogammari	0
GCA_001432165.1	Microsporidia	Pseudoloma neurophilia	0
GCA_000385875.2	Microsporidia	Anncaliia algerae PRA339	0
GCA_000250985.1	Microsporidia	Nematocida parisii ERTm1	0
GCA_000316135.1	Microsporidia	Trachipleistophora hominis	0
GCA_000192795.1	Microsporidia	Vavraia culicis subsp, floridensis	0
GCA_001642415.1	Microsporidia	Nematocida sp, ERTm5	0
GCA_000209485.1	Microsporidia	Enterocytozoon bieneusi H348	0
GCA_000383075.1	Microsporidia	Nosema bombycis CQ1	0
GCA_016256075.1	Microsporidia	Dictyocoela muelleri	0
GCA_002087885.1	Microsporidia	Hepatospora eriocheir	0
GCA_000988165.1	Microsporidia	Nosema ceranae	0
GCA_000230595.3	Microsporidia	Edhazardia aedis USNM 41457	0
GCA_001875675.1	Microsporidia	Amphiamblys sp, WSBS2006	0
GCA_004325075.1	Microsporidia	Hamiltosporidium tvaerminnensis	0
GCA_000280035.2	Microsporidia	Encephalitozoon romaleae SJ-2008	0
GCA_000231115.1	Microsporidia	Vittaforma corneae ATCC 50505	0
GCA_016255985.1	Microsporidia	Dictyocoela roeselum	0
GCA_000146465.1	Microsporidia	Encephalitozoon intestinalis ATCC 50506	0
GCA_014805555.1	Microsporidia	Thelohania contejeani	0
GCA_000277815.3	Microsporidia	Encephalitozoon hellem ATCC 50504	0
GCA_001642395.1	Microsporidia	Nematocida displodere	0
GCA_002081675.1	Microsporidia	Enterocytozoon hepatopenaei	0
GCA_000760515.2	Microsporidia	Mitosporidium daphniae	0
GCA_016097855.1	Mortierellomycotina	Linnemannia gamsii	1
GCA_015500005.1	Mortierellomycotina	Entomortierella lignicola	1
GCA_002105155.1	Mortierellomycotina	Lobosporangium transversale	1
GCA_016097945.1	Mortierellomycotina	Podila humilis	2
GCA_015680635.1	Mortierellomycotina	Lunasporangiospora selenospora	2
GCA_016097895.1	Mortierellomycotina	Linnemannia exigua	2
GCA_016098025.1	Mortierellomycotina	Mortierella sp, AD032	2
GCA_015679605.1	Mortierellomycotina	Podila epigama	2
GCA_016098155.1	Mortierellomycotina	Actinomortierella ambigua	2
GCA_015499985.1	Mortierellomycotina	Haplosporangium gracile	1
GCA_015679535.1	Mortierellomycotina	Podila horticola	1
GCA_015529515.1	Mortierellomycotina	Haplosporangium sp, Z 767	1
GCA_015502465.1	Mortierellomycotina	Mortierella sp, 14UC	1
GCA_015679695.1	Mortierellomycotina	Mortierella sp, AD011	1
GCA_015502485.1	Mortierellomycotina	Mortierella sp, GBA39	1
GCA_016098005.1	Mortierellomycotina	Podila minutissima	1
GCA_015529795.1	Mortierellomycotina	Haplosporangium sp, Z 27	1
GCA_015679545.1	Mortierellomycotina	Mortierella sp, AD094	1
GCA_015502455.1	Mortierellomycotina	Mortierella sp, AM989	1
GCA_016098165.1	Mortierellomycotina	Mortierella polycephala	1
GCA_015849335.1	Mortierellomycotina	Entomortierella chlamydospora	1
GCA_016097935.1	Mortierellomycotina	Dissophora globulifera	1
GCA_016098015.1	Mortierellomycotina	Gamsiella multidivaricata	1
GCA_015852425.1	Mortierellomycotina	Gryganskiella cystojenkinii	1
GCA_015500155.1	Mortierellomycotina	Haplosporangium bisporale	1
GCA_016098085.1	Mortierellomycotina	Mortierella sp, NVP41	1
GCA_000739165.1	Mortierellomycotina	Podila verticillata NRRL 6337	1
GCA_015852495.1	Mortierellomycotina	Podila epicladia	1
GCA_015680625.1	Mortierellomycotina	Mortierella hygrophila	1
GCA_015852385.1	Mortierellomycotina	Podila clonocystis	1
GCA_015849295.1	Mortierellomycotina	Modicella reniformis	1
GCA_015529505.1	Mortierellomycotina	Haplosporangium sp, Z 11	1
GCA_016098105.1	Mortierellomycotina	Actinomortierella wolfii	1
GCA_015847235.1	Mortierellomycotina	Linnemannia zychae	1
GCA_015502575.1	Mortierellomycotina	Mortierella sp, AD010	1
GCA_015499975.1	Mortierellomycotina	Dissophora ornata	1
GCA_001651415.1	Mortierellomycotina	Linnemannia elongata AG-77	1
GCA_016098035.1	Mortierellomycotina	Mortierella sp, GBA30	1
GCA_015679585.1	Mortierellomycotina	Entomortierella beljakovae	1
GCA_015849325.1	Mortierellomycotina	Mortierella antarctica	1
GCA_015502445.1	Mortierellomycotina	Mortierella sp, GBA35	1
GCA_019671135.1	Mortierellomycotina	Linnemannia hyalina	1
GCA_016098045.1	Mortierellomycotina	Mortierella sp, GBA43	1
GCA_015502475.1	Mortierellomycotina	Mortierella sp, AD031	1
GCA_015679515.1	Mortierellomycotina	Mortierella sp, NVP85	1
GCA_015502505.1	Mortierellomycotina	Linnemannia schmuckeri	0
GCA_002261195.1	Mucoromycotina	Bifiguratus adelaidae	0
GCA_000149305.1	Mucoromycotina	Rhizopus delemar RA 99-880	1
GCA_016758895.1	Mucoromycotina	Umbelopsis vinacea	1
GCA_003990785.1	Mucoromycotina	Endogone sp, FLAS-F59071	1
GCA_001638985.2	Mucoromycotina	Phycomyces blakesleeanus NRRL 1555(-)	1
GCA_010203745.1	Mucoromycotina	Mucor lusitanicus	1
GCA_003990745.1	Mucoromycotina	Jimgerdemannia flammicorona	1
GCA_016758905.1	Mucoromycotina	Umbelopsis isabellina	1
GCA_900079185.1	Mucoromycotina	Absidia glauca	2
GCA_016758945.1	Mucoromycotina	Mucor plumbeus	1
GCA_000938895.1	Mucoromycotina	Parasitella parasitica	1
GCA_016758965.1	Mucoromycotina	Mucor circinatus	1
GCA_002104935.1	Mucoromycotina	Hesseltinella vesiculosa	1
GCA_001683725.1	Mucoromycotina	Choanephora cucurbitarum	1
GCA_016758985.1	Mucoromycotina	Mucor saturninus	1
GCA_014839865.1	Mucoromycotina	Apophysomyces ossiformis	1
GCA_000950595.1	Mucoromycotina	Mucor ambiguus	1
GCA_002105135.1	Mucoromycotina	Syncephalastrum racemosum	1
GCA_016097715.1	Mucoromycotina	Apophysomyces sp, BC1015	1
GCA_003325435.1	Mucoromycotina	Rhizopus azygosporus	1
GCA_016097755.1	Mucoromycotina	Apophysomyces sp, BC1034	1
GCA_002708625.1	Mucoromycotina	Rhizopus microsporus ATCC 52813	1
GCA_016097735.1	Mucoromycotina	Apophysomyces sp, BC1021	1
GCA_002105175.1	Mucoromycotina	Absidia repens	1
GCA_016758935.1	Mucoromycotina	Thamnidium elegans	0
GCA_002104895.1	Neocallimastigomycotina	Anaeromyces robustus	0
GCA_002104945.1	Neocallimastigomycotina	Piromyces finnis	0
GCA_002104975.1	Neocallimastigomycotina	Neocallimastix californiae	0
GCA_016946835.1	Neocallimastigomycotina	Neocallimastix sp, JGI-2020a	0
GCA_002157105.1	Neocallimastigomycotina	Piromyces sp, E2	0
GCA_017911155.1	Olpidiomycota	Olpidium bornovanus	1
GCA_000442015.1	Rozellomycota	Rozella allomycis CSF55	0
GCA_002794465.1	Rozellomycota	Paramicrosporidium saccamoebae	0
GCA_003614145.1	Zoopagomycota	Piptocephalis cylindrospora	0
GCA_014839935.1	Zoopagomycota	Entomophthora muscae	0
GCA_003614735.1	Zoopagomycota	Thamnocephalis sphaerospora	0
GCA_003614755.1	Zoopagomycota	Syncephalis pseudoplumigaleata	0
GCA_001566745.1	Zoopagomycota	Conidiobolus coronatus NRRL 28638	1
GCA_002104905.1	Zoopagomycota	Basidiobolus meristosporus CBS 931,73	1
GCA_025602915.1	Blastocladiomycota	Paraphysoderma sedebokerense	1

## Sheet: fungal_NR_accessions
		CAB4418205.1
		CAG8477876.1
		CAG8477891.1
		CAG8480850.1
		CAG8480868.1
		CAG8493446.1
		CAG8496879.1
		CAG8512760.1
		CAG8517406.1
		CAG8519622.1
		CAG8525850.1
		CAG8531535.1
		CAG8533890.1
		CAG8533910.1
		CAG8534847.1
		CAG8534867.1
		CAG8548655.1
		CAG8560245.1
		CAG8565413.1
		CAG8569767.1
		CAG8586288.1
		CAG8591278.1
		CAG8611704.1
		CAG8637648.1
		CAG8751918.1
		CAG8779278.1
		CAG8803576.1
		CAG8806830.1
		CAG8833772.1
		CAH1757889.1
		CAH1757890.1
		CAI2173876.1
		CAI2175034.1
		CDH50362.1
		CDS10400.1
		CEG72410.1
		CEG85035.1
		CEI93393.1
		CEI98033.1
		CEP12884.1
		EGF76048.1
		EIE91481.1
		EPB88848.1
		EXX76409.1
		EXX76410.1
		EXX76411.1
		GAN11280.1
		GBC02166.1
		GES98707.1
		GJJ77492.1
		KAF0373306.1
		KAF1803865.1
		KAF7729743.1
		KAF8926341.1
		KAF8932448.1
		KAF8980917.1
		KAF9024794.1
		KAF9081451.1
		KAF9085629.1
		KAF9103560.1
		KAF9124309.1
		KAF9140431.1
		KAF9159715.1
		KAF9161611.1
		KAF9178050.1
		KAF9181578.1
		KAF9198194.1
		KAF9202838.1
		KAF9271587.1
		KAF9280740.1
		KAF9281886.1
		KAF9296044.1
		KAF9313949.1
		KAF9334342.1
		KAF9346625.1
		KAF9357426.1
		KAF9373994.1
		KAF9388532.1
		KAF9391393.1
		KAF9402906.1
		KAF9412699.1
		KAF9429809.1
		KAF9547978.1
		KAF9556585.1
		KAF9577611.1
		KAF9581347.1
		KAF9911407.1
		KAF9917485.1
		KAF9922016.1
		KAF9932549.1
		KAF9951734.1
		KAF9962867.1
		KAF9964102.1
		KAF9973992.1
		KAF9984409.1
		KAF9993417.1
		KAG0018344.1
		KAG0025047.1
		KAG0045213.1
		KAG0053980.1
		KAG0066258.1
		KAG0081668.1
		KAG0088750.1
		KAG0173535.1
		KAG0179792.1
		KAG0190382.1
		KAG0200545.1
		KAG0218298.1
		KAG0225702.1
		KAG0241207.1
		KAG0243060.1
		KAG0248562.1
		KAG0249464.1
		KAG0253872.1
		KAG0255457.1
		KAG0274544.1
		KAG0281465.1
		KAG0292210.1
		KAG0310646.1
		KAG0311369.1
		KAG0336982.1
		KAG0336983.1
		KAG0351486.1
		KAG0354964.1
		KAG0368374.1
		KAG0377675.1
		KAG0749214.1
		KAG0786288.1
		KAG0855290.1
		KAG0942599.1
		KAG1056445.1
		KAG1066497.1
		KAG1113669.1
		KAG1148907.1
		KAG1172472.1
		KAG1220009.1
		KAG1357884.1
		KAG1397732.1
		KAG1434724.1
		KAG1456703.1
		KAG2177956.1
		KAG2187063.1
		KAG2202312.1
		KAG2212120.1
		KAG2221742.1
		KAG5463260.1
		KAG9066635.1
		KAG9285956.1
		KAG9322142.1
		KAH8547632.1
		KAI1300504.1
		KAI7849187.1
		KAI7867399.1
		KAI7875300.1
		KAI8068341.1
		KAI8071769.1
		KAI8071771.1
		KAI8071772.1
		KAI8071773.1
		KAI8071774.1
		KAI8088438.1
		KAI8139632.1
		KAI8358496.1
		KAI8359059.1
		KAI8360014.1
		KAI8595150.1
		KAI8595464.1
		KAI8644624.1
		KAI8874505.1
		KAI8880834.1
		KAI8986461.1
		KAI8988547.1
		KAI9027396.1
		KAI9143530.1
		KAI9242084.1
		KAI9257488.1
		KAI9268238.1
		KAI9288296.1
		KAI9309369.1
		KAI9354909.1
		KAI9478311.1
		KAI9489800.1
		KAJ2960363.1
		KFH70083.1
		KXN73575.1
		OAD08303.1
		OAD69548.1
		OAQ32803.1
		OBZ89997.1
		OGQ35619.1
		ORE02076.1
		ORE21783.1
		ORX62363.1
		ORX96779.1
		ORY94032.1
		ORZ08825.1
		ORZ09190.1
		PHZ10716.1
		PKC06868.1
		PKK63634.1
		PKY51357.1
		PKY51358.1
		POG62833.1
		POG66340.1
		POG66341.1
		RCH77644.1
		RCH86636.1
		RCH97288.1
		RGB34257.1
		RGB34258.1
		RHZ72691.1
		RIA79321.1
		RIA82988.1
		RIA82989.1
		RIA89955.1
		RIB16753.1
		RIB16754.1
		RIB25244.1
		RUP43834.1
		RUS17405.1
		RUS31044.1
		SAM05127.1
		SAM08286.1
		WP_114660006.1
		XP_018287588.1
		XP_021878608.1
		XP_023464424.1
		XP_025173206.1
		XP_025173207.1
		XP_051386025.1
		XP_051397029.1
		XP_051411392.1
		XP_051423549.1
		XP_051428895.1
		XP_051439500.1
		XP_051442240.1
		XP_051459272.1
