# Supplementary material for: Symmetric and asymmetric DNA N6-adenine methylation regulates different biological responses in Mucorales
Source: Nat Commun. 2024 Jul 18;15:6066. doi: 10.1038/s41467-024-50365-2 (PMC11258239; doi:10.1038/s41467-024-50365-2)
Supplement: Supplementary file 9 — Supplementary Data 6 [file 41467_2024_50365_MOESM9_ESM.xlsx]

## Sheet: Hoja1
Name	Sequence (5' -> 3')	Source
met1_UF	GATTTAGACACCTCCACCGCTTCG	This Study
met1_U_R_pyrG	CAAGTACCAATGCTGAGGCAGCTCTAATGTGTCAACTGACCCAAC	This Study
met1_D_F_pyrG	CGATAGCATGGCCAGTGTACAGGCCATGATGTGAACGGGAGAAGAGC	This Study
met1_D_R	GAATCATGTCGCGAGCAATAGCTG	This Study
met1_U_F_out	GAAAATGGGAGGTATCTCTTAAGGGGTGCT	This Study
met2_UF	GTCAAGAGCCACTATCCGCACT	This Study
met2_U_R_pyrG	CAAGTACCAATGCTGAGGCACGCCTATGGTACTACGAGTACGARG	This Study
met2_D_F_pyrG	CGATAGCATGGCCAGTGTACGTTCGACACATGCCAGAATGGTTG	This Study
met2_D_R	GGAAAGCTGCTCTGGATCAAGAGGAAC	This Study
met2_U_F_out	GCATATGCTCCAACAATTGC	This Study
met2_D_R_out	CATTATCAGCATGTCTCGGCCTTCG	This Study
met2_U_R_leuA	TACCTTGTCCCATCCTGCAGGCTGTAGATGAGAGAAGGAAAG	This Study
met2_D_F_leuA	AACATCAACAGCTACTGCAGAATGTAGGACGGTCTATGTAG	This Study
met3_UF	CTGGAATAGATGCATCCACATCTTGTGC	This Study
met3_U_R_pyrG	CAAGTACCAATGCTGAGGCACAAGAGAGTGTGGGTGTCTGGCATAGCCA	This Study
met3_D_F_pyrG	CGATAGCATGGCCAGTGTACGGGGAAATGAGTGTCTGAAGTTCCAGCA	This Study
met3_D_R	GCTATTTGTGTGCGGCATTGGTC	This Study
met3_U_F_out	TGATCTCTCGCTCCATTGCTCT	This Study
mta1_UF	GAGGCAGAACAACGGATTGA	This Study
mta1_U_R_pyrG	CAAGTACCAATGCTGAGGCAGCTTTGATAGGAACGCACCA	This Study
mta1_D_F_pyrG	CGATAGCATGGCCAGTGTACGACGCACATTGGCAACCT	This Study
mta1_D_R	GGAGATGTGGTGCTCTGTTG	This Study
mta1_U_F_out	TGGGGGTTGTGCTTGTAGGT	This Study
mta1_D_R_out	ACCATCTTTGCCTCCAATGC	This Study
p1_UF	GCGTGTCTGTGTTGTTCAGTTT	This Study
p1_U_R_pyrG	CAAGTACCAATGCTGAGGCAACAAGAAATTTGGTCGCATTTG	This Study
p1_D_F_pyrG	CGATAGCATGGCCAGTGTACTGAGTTGCTGTGGACTTTCTTC	This Study
p1_D_R	CGTTTCACCAGATCGAGATACA	This Study
p1_U_F_out	GCCGCGAAGCCACTATAAGC	This Study
p1_D_R_out	ATAGCATAGTAGTTGTAGC	This Study
mta1_gene+prom_F_NheI	ACTGCTAGCGGTGGGCCGCTTGTAAGGAT	This Study
mta1_APPW_R	ACGGAGGAGCAGCCAGTATC	This Study
mta1_APPW_F	GATACTGGCTGCTCCTCCGT	This Study
mta1_gene+term_R_SacII	TCACCGCGGTGATTGCGCTCAAGAACAGC	This Study
pyrG_F	TGCCTCAGCTTGGTACTTG
pyrG_R	GTACACTGGCCATGCTATCA
leuA_F	TGCTCCCTACCAACTCTATTC
leuA_R	GTCGAGTTGACCAGAATGTAC
carRP11	CATACAAAGCACGAGTTTCC
