# Supplementary material for: Symmetric and asymmetric DNA N6-adenine methylation regulates different biological responses in Mucorales
Source: Nat Commun. 2024 Jul 18;15:6066. doi: 10.1038/s41467-024-50365-2 (PMC11258239; doi:10.1038/s41467-024-50365-2)
Supplement: Supplementary file 10 — Supplementary Data 7 [file 41467_2024_50365_MOESM10_ESM.xlsx]

## Sheet: Hoja1
Comparison	Diff	P value
MU636 vs. MU1301	ns	0.9861
MU636 vs. MU1306	***	0.0003
MU636 vs. MU1307	ns	0.714
MU636 vs. MU1310	***	0.0003
MU636 vs. MU1335	ns	0.9861
MU636 vs. MU1357	ns	0.912
MU636 vs. MU1317	ns	0.9861
MU1301 vs. MU1306	***	0.0009
MU1301 vs. MU1307	ns	0.9184
MU1301 vs. MU1310	***	0.0009
MU1301 vs. MU1335	ns	0.9984
MU1301 vs. MU1357	ns	0.9861
MU1301 vs. MU1317	ns	0.912
MU1306 vs. MU1307	*	0.0164
MU1306 vs. MU1310	ns	0.9984
MU1306 vs. MU1335	***	0.001
MU1306 vs. MU1357	**	0.0063
MU1306 vs. MU1317	****	<0,0001
MU1307 vs. MU1310	*	0.0164
MU1307 vs. MU1335	ns	0.9184
MU1307 vs. MU1357	ns	0.9861
MU1307 vs. MU1317	ns	0.2145
MU1310 vs. MU1335	***	0.001
MU1310 vs. MU1357	**	0.0063
MU1310 vs. MU1317	****	<0,0001
MU1335 vs. MU1357	ns	0.9861
MU1335 vs. MU1317	ns	0.9106
MU1357 vs. MU1317	ns	0.4394
