# Supplementary material for: Symmetric and asymmetric DNA N6-adenine methylation regulates different biological responses in Mucorales
Source: Nat Commun. 2024 Jul 18;15:6066. doi: 10.1038/s41467-024-50365-2 (PMC11258239; doi:10.1038/s41467-024-50365-2)
Supplement: Supplementary file 12 — Source Data [file 41467_2024_50365_MOESM12_ESM.xlsx]

## Sheet: Figure 1
Species	%6mA
Absidia padenii NRRL 2977	2.84
Absidia repens	1.59
Anaeromyces robustus	1.71
Basidiobolus meristosporus	1.6
Blakeslea trispora NRRL 2456	0.69
Catenaria anguillulae	0.02
Choanephora cucurbitarum NRRL 2744	0.83
Chytridium lagenaria Arg66	ND
Chytriomyces hyalinus JEL632	0.12
Circinella umbellata NRRL 1351	1.21
Cladochytrium polystomum WB228	ND
Cladochytrium replicatum JEL 714	0.21
Clohesyomyces aquaticus	0.04
Coemansia mojavensis RSA 71	0.98
Coemansia spiralis RSA 1278	1.24
Cokeromyces recurvatus NRRL 2243	2.71
Dichotomocladium elegans RSA 919-	2.19
Entophlyctis helioformis JEL805	0.12
Fennellomyces sp. ATCC 46495	1.55
Fimicolochytrium jonesii JEL569	1.84
Gaertneriomyces semiglobifer Barr 43	ND
Gamsiella multidivaricata RSA 2152	1.27
Gilbertella persicaria var. persicaria CBS 190.32	1.4
Gongronella butleri CBS 227.36+	1.05
Gorgonomyces haynaldii MP57	0.71
Halteromyces radiatus CBS 162.75	2.37
Hesseltinella vesiculosa	2.8
Hyaloraphidium curvatum SAG235-1	0.21
Kickxella alabastrina RSA 675	0.81
Kockovaella imperatae	0.04
Leucosporidiella creatinivora	0.02
Linderina pennispora	0.31
Lobosporangium transversale	1.57
Mucor lusitanicus CBS 277.49	0.5
Mucor mucedo NRRL 3635	1.42
Mycotypha africana NRRL 2978	1.88
Obelidium mucronatum JEL802	0.19
Phascolomyces articulosus RSA 2281	1.4
Phycomyces blakesleeanus L51	1.15
Phycomyces blakesleeanus NRRL 1555	1.13
Phycomyces blakesleeanus UBC21	1.04
Phycomyces nitens S608	1.46
Pilaira anomala RSA1997	1.33
Pilobolus umbonatus NRRL 6349	0.83
Piromyces finnis	1.68
Polychytrium aggregatum JEL109	0.13
Powellomyces hirtus BR81	1.43
Protomyces lactucaedebilis	0.1
Pseudomassariella vexata	0.03
Radiomyces spectabilis NRRL 2753	2.45
Rhizoclosmatium globosum	0.05
Rhizophagus irregularis C2	0.2
Spinellus fusiger NRRL 22323	0.94
Sporodiniella umbellata MES-1446	1.66
Syncephalastrum racemosum	1.47
Syncephalis fuscata S228	1.07
Syncephalis plumigaleata NRRL S24	1.51
Thamnidium elegans NRRL 2467	1.38
Tremella encephala	0.05
Triparticalcar arcticum BR59	1.04
Umbelopsis sp. AD052	1.68
Zychaea mexicana RSA 1403	1.65

## Sheet: Figure 2b
6mA				5mC
	Mucor	Phycomyces			Mucor	Phycomyces
Gene	-0.11	0.4		Gene	0.17	-1.19
Exon	-0.12	0.55		Exon	0.14	-1.21
Intron	-0.15	-0.06		Intron	0.016	-0.95
5'UTR	0.25	1.76		5'UTR	-0.19	-1.15
3'UTR	-0.12	-0.85		3'UTR	-0.68	-1.75
Promoter	-0.18	1.05		Promoter	-0.16	0.02
Repeats	0.23	0.68		Repeats	-0.061	0.96
Intergenic	0.07	0.55		Intergenic	-0.13	-0.09

## Sheet: Figure 2d
HPLC/MS								PacBio SMRT
	UBC21	NRRL1555	WJ11	NRRRL 3631	CBS 277.49				UBC21	NRRL 1555	CBS 277.49
	1.21821	1.08026	0.124128	0.0234239	0.06575				1.061	1.128	0.512
	1.1265	0.973048	0.0985407	0.0775566	0.0512439
	1.09331	1.03784	0.140839	0.0468883	0.077891

## Sheet: Figure 2e
Mucor	Phycomyces
0.507	0.814
0.564	0.817
0.504	0.804
0.476	0.947
0.664	0.81
0.809	0.817
0.404	0.723
0.848	0.951
0.596	0.984
0.44	0.823
0.673	0.89
0.372	0.77
0.641	0.945
0.674	0.781
0.384	1
0.405	0.786
0.391	0.99
0.65	0.846
0.716	1
0.426	0.796
0.755	0.731
0.959	1
0.448	0.975
0.336	1
0.654	1
0.691	0.909
0.68	0.963
0.464	0.973
0.595	0.87
0.473	1
0.868	1
0.647	0.876
0.528	0.823
0.425	0.892
0.691	0.895
0.365	0.958
0.328	0.906
0.669	0.821
0.822	1
0.624	1
0.354	0.988
0.406	1
0.253	0.892
0.702	0.874
0.705	0.958
0.327	0.879
0.435	0.959
0.29	0.803
0.248	0.972
0.335	1
0.853	0.888
0.439	0.919
0.558	0.715
1	0.885
0.357	1
0.475	0.809
0.762	1
0.681	0.774
0.636	0.976
0.356	0.82
0.557	1
0.258	1
0.444	0.714
0.733	0.755
0.732	0.858
0.477	0.912
0.468	1
0.712	0.958
0.456	0.949
0.513	0.948
0.369	0.948
0.836	0.906
0.426	1
0.399	1
0.424	1
0.508	0.909
0.314	0.964
0.58	0.848
0.45	0.983
0.349	1
0.714	1
0.281	0.913
0.819	1
0.445	0.958
0.349	0.861
0.617	1
0.544	0.918
0.953	1
0.63	0.979
0.624	0.873
0.958	0.947
0.67	0.887
0.575	0.76
0.488	1
0.53	0.605
0.518	0.696
0.629	0.724
0.575	0.695
0.307	0.871
0.457	0.975
0.604	0.965
0.531	1
0.462	0.999
0.828	0.975
0.786	0.747
0.499	0.889
0.493	0.981
0.358	0.981
0.426	1
0.418	0.726
0.47	0.65
0.562	1
0.517	0.93
0.649	0.823
0.536	0.819
0.256	0.636
0.404	0.866
0.841	0.99
0.539	0.986
0.356	1
0.285	1
0.337	0.964
0.286	0.896
0.34	1
0.365	0.89
0.25	0.526
0.585	0.509
0.532	0.715
0.379	0.752
0.531	0.541
0.442	0.458
0.511	0.528
0.653	1
0.35	0.979
0.407	1
0.471	0.928
0.659	0.907
0.583	1
0.476	1
0.67	1
0.365	1
0.554	1
0.337	0.931
0.474	1
0.627	0.373
0.58	1
0.609	0.986
0.407	1
0.342	1
0.496	1
0.345	1
0.37	1
0.257	1
0.897	0.989
0.761	1
0.74	0.987
0.378	0.958
0.643	1
0.6	1
0.39	0.992
0.253	1
0.471	1
0.455	0.955
0.664	1
0.833	1
0.466	1
0.413	1
0.359	1
0.562	0.988
0.349	0.967
0.499	1
0.367	0.925
0.422	1
0.603	1
0.898	0.899
0.56	1
0.336	0.892
0.555	1
0.54	1
1	1
0.424	1
0.562	0.851
0.633	0.754
0.528	0.565
0.545	0.558
0.721	0.532
0.501	1
0.501	1
0.678	1
0.569	1
0.516	0.983
0.469	0.953
0.401	1
0.48	0.97
0.558	1
0.324	1
0.751	0.947
0.458	1
0.58	1
0.398	0.947
0.512	1
0.555	0.992
0.339	0.856
0.521	0.782
0.371	0.685
0.499	0.601
0.39	0.695
0.481	0.64
0.3	0.669
0.721	0.75
0.626	0.586
0.502	0.786
0.334	1
0.612	1
0.506	0.941
0.66	1
0.489	1
0.344	0.985
0.827	0.975
0.504	1
0.674	0.984
0.867	0.877
0.514	0.836
0.464	0.77
0.596	1
0.364	1
0.447	0.823
0.798	0.918
0.692	1
0.509	0.978
0.573	0.985
0.532	1
0.478	0.78
0.452	0.96
0.609	0.407
0.29	0.468
0.686	0.364
0.514	0.44
0.414	0.986
0.461	0.858
0.633	1
0.612	1
0.728	1
0.734	1
0.455	0.605
0.776	0.549
0.397	0.504
0.624	0.598
0.878	1
0.816	0.976
0.793	0.919
0.478	0.97
0.736	0.99
0.971	1
0.495	1
0.44	0.99
0.634	1
0.751	0.978
0.383	1
0.278	1
0.494	1
0.383	1
0.533	1
0.363	0.98
0.596	1
0.616	1
0.867	0.871
0.554	1
0.665	1
0.623	1
0.667	1
0.657	1
0.38	1
0.471	0.998
0.462	1
0.429	1
0.447	0.428
0.464	1
0.609	0.782
0.542	0.964
0.624	0.833
0.439	0.629
0.804	0.642
0.384	1
0.323	0.995
0.344	0.953
0.472	1
0.403	1
0.378	1
0.483	0.883
0.522	1
0.481	0.935
0.793	0.934
0.35	0.951
0.48	1
0.51	1
0.431	0.983
0.532	0.964
0.535	0.972
0.512	0.839
0.623	1
0.509	0.985
0.444	0.983
0.512	1
0.349	1
0.406	1
0.434	1
0.527	0.952
0.391	1
0.507	1
0.358	0.991
0.458	0.969
0.373	0.916
0.596	1
0.894	1
0.751	0.956
0.376	0.89
0.519	0.972
0.531	0.991
0.696	0.991
0.55	1
0.889	0.999
0.485	1
0.855	0.643
0.805	0.646
0.497	0.619
0.526	0.483
0.693	1
0.71	0.512
0.557	0.294
0.685	0.497
0.337	1
0.405	1
0.485	1
0.455	1
0.686	1
0.624	0.969
0.551	1
0.631	1
0.559	1
0.536	0.991
0.442	0.881
0.501	1
0.377	0.979
0.452	1
0.902	0.368
0.585	1
0.612	0.944
0.468	0.884
0.788	0.946
1	1
0.692	1
0.583	0.997
0.821	1
0.612	1
0.494	1
0.358	0.705
0.562	0.629
0.694	0.599
0.598	0.861
0.384	0.954
0.467	0.835
0.472	0.746
0.481	0.767
0.481	0.986
0.717	0.988
0.491	0.999
0.831	1
0.38	0.952
0.493	1
0.557	1
0.717	1
0.371	1
0.589	1
0.63	0.992
0.398	1
0.533	1
0.355	1
0.771	1
0.852	1
0.33	1
0.625	1
0.392	1
0.737	1
0.385	0.676
0.402	0.694
0.343	0.71
0.445	0.755
0.558	1
0.319	1
0.417	1
1	1
0.599	1
0.57	1
0.729	1
0.548	1
0.413	0.999
0.405	1
0.493	0.985
0.315	0.997
0.372	1
0.463	1
0.933	1
0.728	1
0.366	0.962
0.553	0.966
0.512	1
0.628	1
0.444	1
0.474	1
0.74	1
0.513	1
0.708	1
0.395	1
0.303	0.458
0.466	0.413
0.42	1
0.338	1
1	0.987
0.553	1
0.65	0.983
0.542	1
0.685	0.8
0.412	0.834
0.368	0.991
0.409	0.979
0.382	1
0.683	1
0.7	0.986
0.598	1
0.459	1
0.444	1
0.798	1
0.592	0.942
0.347	1
0.672	0.944
0.46	1
0.669	1
0.275	1
0.652	0.987
0.489	1
0.62	1
0.912	1
0.423	0.966
0.508	1
0.398	1
0.41	1
0.764	0.988
0.627	1
0.526	1
0.678	0.988
0.336	0.996
0.449	1
0.424	1
0.737	1
0.347	1
0.652	1
0.486	1
0.489	0.956
0.663	1
0.984	1
0.512	1
0.593	0.917
0.627	0.952
0.325	0.672
0.486	0.626
0.556	0.945
0.931	1
0.37	1
0.534	1
0.65	1
0.509	1
0.347	0.997
0.569	0.991
0.614	1
0.442	0.964
0.516	1
0.791	1
0.478	0.96
0.381	1
0.653	0.635
0.423	0.649
0.847	0.56
0.363	0.607
0.89	0.442
0.506	1
0.742	1
1	1
0.743	0.939
0.427	1
0.595	0.996
0.616	0.985
0.681	0.984
0.745	1
0.379	1
0.723	0.994
0.459	1
0.379	0.862
0.466	1
0.407	0.299
0.639	0.974
0.636	0.886
0.514	0.63
0.34	0.771
0.524	1
0.405	1
0.375	0.798
0.557	0.786
0.437	0.83
0.373	0.576
0.514	1
0.758	1
0.525	0.957
0.453	0.805
0.41	0.996
0.834	1
0.476	1
0.398	1
0.448	1
0.326	1
0.364	1
0.577	1
0.442	0.984
0.736	1
0.615	1
0.685	1
0.536	1
0.544	0.996
0.388	1
0.371	1
0.967	0.991
0.373	1
0.676	0.986
0.465	1
0.397	1
0.793	1
0.331	1
0.71	1
0.652	1
0.551	0.998
0.544	0.456
0.553	0.482
0.459	0.697
0.542	0.499
0.59	0.454
0.609	0.883
0.359	0.816
0.304	1
0.692	1
0.877	1
0.65	1
0.726	1
0.727	1
0.42	1
0.575	1
0.718	0.995
0.591	0.881
0.693	1
0.548	0.988
0.248	1
0.357	1
0.547	1
0.33	1
0.581	0.919
0.615	1
0.316	1
0.454	1
0.822	0.35
0.563	1
0.462	0.995
0.863	0.955
0.4	0.971
0.771	0.982
0.427	1
0.442	0.997
0.539	1
0.34	0.958
0.28	1
0.697	0.785
0.895	0.7
0.639	0.657
0.434	0.999
0.679	1
0.345	1
1	1
0.588	1
0.343	0.881
0.46	0.99
0.42	1
0.348	1
0.267	0.974
0.323	1
0.453	1
0.384	1
0.206	1
0.854	0.995
0.493	1
0.789	0.977
0.605	0.848
0.616	0.987
0.722	1
0.732	1
0.788	1
0.672	1
0.342	1
0.692	1
0.367	1
0.479	1
0.428	0.985
0.467	1
0.303	1
0.351	1
0.455	0.837
0.754	1
0.767	0.351
0.381	0.457
0.715	0.508
0.378	0.546
0.326	0.438
0.237	1
0.493	1
0.208	1
0.592	0.969
0.518	1
0.332	1
0.43	0.981
0.292	0.995
0.624	0.992
0.752	1
0.452	1
0.387	0.993
0.398	1
0.443	1
0.522	1
0.576	1
0.808	1
0.313	0.843
0.448	1
0.286	1
0.47	0.664
0.644	0.687
0.925	0.985
0.608	0.925
0.916	1
0.683	1
0.424	0.515
0.659	0.496
0.398	0.949
0.641	0.896
0.403	1
0.509	0.95
0.471	1
0.489	0.997
0.482	1
0.596	1
0.557	0.893
0.671	1
0.747	1
0.737	0.985
0.652	0.987
0.612	1
0.478	0.995
0.516	1
0.606	1
0.467	1
0.263	0.962
0.404	1
0.447	1
0.498	1
0.579	1
0.366	1
0.47	1
0.319	1
0.301	0.97
0.32	1
0.64	0.999
0.519	1
0.389	0.986
0.424	1
0.483	1
0.476	1
0.465	0.993
0.589	0.912
1	1
0.28	0.997
0.464	1
0.353	1
0.38	0.988
0.611	1
0.528	1
0.253	1
0.289	0.913
0.466	0.928
0.439	0.982
0.395	0.823
0.369	1
0.274	0.999
0.438	1
0.324	1
0.644	0.426
0.213	0.955
0.483	0.843
0.286	1
0.309	1
0.462	1
0.472	1
0.295	1
0.214	1
0.496	1
0.442	1
0.539	1
0.391	1
0.572	1
0.543	1
0.482	0.982
0.278	1
0.66	1
0.227	1
0.519	1
0.423	1
0.514	0.5
0.333	1
0.931	1
0.537	1
0.279	1
0.59	0.648
0.456	0.845
0.423	1
0.495	1
0.401	1
0.351	1
0.286	1
0.658	1
0.596	0.989
0.375	1
0.705	1
0.786	1
0.285	1
0.814	1
0.669	1
0.482	1
0.775	0.777
0.457	1
0.362	1
0.627	0.986
0.438	1
0.473	1
0.423	1
0.509	0.96
0.302	0.996
0.521	0.635
0.422	0.692
0.593	0.464
0.37	0.68
0.464	0.48
0.681	1
0.807	0.959
0.649	0.944
0.737	1
0.787	1
0.607	1
0.421	1
0.396	1
0.756	1
0.616	1
0.409	1
0.804	0.983
0.375	0.979
0.474	0.935
0.489	0.999
0.368	1
0.377	0.983
0.568	1
0.698	1
0.709	1
0.882	1
0.64	0.997
0.517	1
0.689	1
0.803	1
0.51	0.999
0.41	0.985
0.569	1
0.381	0.968
0.756	0.994
0.545	0.984
0.584	0.941
0.594	1
0.706	1
0.687	0.99
0.899	1
0.848	0.981
0.822	1
0.674	0.983
0.527	1
0.285	0.978
0.531	0.941
0.531	0.944
0.396	0.888
0.632	1
0.566	1
0.553	1
0.5	0.976
0.428	1
0.325	1
0.753	1
0.397	1
0.718	1
0.769	1
0.783	0.996
0.699	1
0.754	1
0.554	1
0.808	1
0.625	1
0.788	1
0.632	1
0.548	0.753
0.873	0.569
0.457	0.844
0.484	0.514
0.251	1
0.526	1
0.282	1
0.612	1
0.559	1
0.541	0.991
0.8	1
0.545	0.852
0.421	1
0.303	1
0.364	1
0.807	1
0.538	0.971
0.454	1
0.386	0.999
0.825	1
0.523	1
0.762	1
0.603	1
0.595	0.997
0.433	1
0.475	0.925
0.362	1
0.567	0.986
0.38	0.903
0.824	0.897
0.673	0.991
0.448	1
0.404	0.606
0.344	0.793
0.474	0.439
0.518	0.444
0.803	0.513
0.489	0.711
0.421	0.872
0.474	1
0.734	0.925
0.527	0.982
0.338	0.991
0.444	1
0.46	1
0.506	1
0.304	0.988
0.492	1
0.552	0.876
1	0.408
0.426	1
0.717	1
0.773	0.879
0.354	0.975
0.452	1
0.304	0.995
0.603	1
0.566	1
0.628	1
0.408	1
0.543	1
0.87	0.968
0.383	0.98
0.362	0.877
0.71	1
0.449	0.935
0.412	0.812
0.469	0.853
0.85	0.761
0.292	0.831
0.572	0.983
0.779	0.706
0.576	1
0.528	1
0.515	0.983
0.355	1
0.658	0.765
0.535	0.791
0.357	1
0.282	0.968
0.398	0.992
0.613	0.951
0.986	0.988
0.675	0.991
0.549	0.945
0.368	1
0.407	0.552
0.387	0.715
0.798	1
0.359	1
0.369	0.968
0.494	0.993
0.358	0.978
0.581	1
0.678	0.95
0.439	1
0.52	0.477
0.673	0.481
0.295	0.616
0.775	0.42
0.834	0.353
0.908	0.629
0.516	0.763
0.657	0.677
0.584	0.659
0.521	0.74
0.65	0.657
0.339	0.826
0.858	1
0.429	1
0.46	0.994
0.44	1
0.605	1
0.849	0.992
0.68	0.999
0.781	1
0.959	1
0.553	0.92
0.667	1
0.681	1
0.886	0.977
0.581	0.985
0.683	1
0.411	1
0.731	0.987
0.405	1
0.522	1
0.496	0.986
0.421	0.997
0.621	0.989
0.423	1
0.519	1
0.477	1
0.249	0.976
0.5	1
0.252	1
0.432	0.993
0.611	1
0.922	1
0.493	1
0.46	1
0.428	0.982
0.573	1
0.405	0.669
0.412	0.749
0.72	0.986
0.524	0.961
0.584	0.964
0.494	1
0.744	1
0.354	0.995
0.299	0.944
0.335	1
0.432	0.901
0.473	1
0.794	0.91
0.428	1
0.567	0.899
0.483	1
0.46	0.878
0.689	1
0.428	0.973
0.548	0.997
0.595	0.996
1	1
0.327	0.993
0.309	1
0.582	0.965
0.526	1
0.516	1
0.423	0.989
0.867	1
0.546	1
0.65	1
0.355	1
0.641	0.946
0.461	1
0.443	1
0.439	1
0.308	1
0.525	0.969
0.622	0.843
0.579	0.87
0.46	0.926
0.594	0.801
0.598	1
0.625	0.89
0.609	0.986
0.371	1
0.363	1
0.647	1
0.656	0.97
0.59	0.967
0.412	1
0.488	0.998
0.669	1
0.537	1
0.633	1
0.413	1
0.758	0.813
0.287	0.898
0.92	0.992
0.659	1
0.486	0.961
0.81	0.918
0.667	0.759
0.583	0.798
0.675	0.853
0.497	0.938
0.459	0.41
0.581	0.626
0.654	0.998
0.4	1
0.424	1
0.572	1
0.309	0.999
0.609	1
0.443	0.819
0.535	0.863
0.695	0.693
0.684	0.772
0.585	0.609
0.859	0.57
0.409	0.691
0.392	1
0.56	1
0.819	1
0.643	0.95
0.976	1
0.435	0.987
0.404	1
0.757	1
0.561	1
0.455	1
0.63	1
0.438	0.99
0.337	1
1	1
0.355	0.63
0.842	0.803
1	0.661
0.809	0.447
1	0.71
0.957	0.786
0.338	1
0.484	0.926
0.363	1
0.656	1
0.769	0.977
0.394	1
0.894	1
0.541	0.996
0.364	1
0.43	1
0.333	1
0.789	0.987
0.469	1
0.781	0.882
0.462	0.902
0.578	1
0.556	1
0.427	1
0.521	1
0.417	0.981
0.452	1
0.403	1
0.891	0.986
0.624	1
0.743	0.453
0.417	0.965
0.352	0.996
0.5	1
0.37	1
0.33	1
0.311	1
0.388	1
0.493	1
0.308	1
0.445	0.942
0.295	1
0.621	1
0.731	1
0.526	0.865
0.572	0.707
0.456	0.716
0.258	1
0.475	0.991
0.596	1
0.407	1
0.518	0.876
0.647	0.972
0.609	1
0.502	0.995
0.759	1
0.814	1
0.438	1
0.492	1
0.404	0.728
0.425	0.823
0.274	0.913
0.532	0.988
0.651	0.993
0.285	1
0.379	1
0.314	0.976
0.389	0.88
0.323	1
0.552	0.694
0.291	0.982
0.666	0.443
0.194	0.402
0.685	0.763
0.343	0.974
0.474	0.744
0.607	0.839
0.516	1
0.671	0.974
0.365	1
0.284	1
0.551	0.954
0.282	1
0.556	1
0.331	1
0.419	1
0.294	1
0.606	0.809
0.323	0.983
0.554	0.908
0.712	0.898
0.554	0.551
0.404	0.552
0.268	0.974
0.655	0.792
0.39	0.644
0.446	0.629
0.497	0.964
0.527	1
0.687	1
0.629	0.985
0.723	1
0.622	1
0.659	1
0.576	0.981
0.491	1
0.366	0.983
0.76	0.954
0.805	1
0.527	0.826
0.34	1
0.544	0.997
0.832	0.97
0.242	1
0.56	1
0.44	0.957
0.595	1
0.616	1
0.373	1
0.425	0.974
0.62	0.996
0.558	0.849
0.484	0.882
0.526	1
0.557	1
0.868	1
0.466	1
0.439	1
0.55	1
0.695	0.797
0.522	0.881
0.616	0.403
0.469	0.937
0.342	1
0.483	1
0.292	1
0.296	0.955
0.248	0.951
0.842	1
0.486	0.999
0.493	1
0.633	0.99
0.723	1
0.592	0.966
0.813	0.984
0.546	0.995
0.393	1
0.682	1
0.624	1
0.707	1
0.365	0.994
0.651	0.961
0.455	0.999
0.49	0.963
0.548	0.968
0.433	0.884
0.616	1
0.469	0.776
0.466	1
0.467	0.971
0.568	1
0.402	0.991
0.473	1
0.748	1
0.753	1
0.715	0.983
0.391	1
0.526	1
0.98	0.813
0.701	0.825
0.337	0.557
0.3	0.49
0.601	0.786
0.38	0.873
0.852	0.992
0.463	1
0.275	1
0.463	1
0.534	0.929
0.429	0.849
0.675	0.9
0.522	0.852
0.549	0.946
0.526	0.869
0.434	1
0.497	0.92
0.607	1
0.233	0.922
0.296	1
0.635	0.962
0.412	0.659
0.472	0.678
0.345	0.52
0.388	0.595
0.239	0.914
0.401	1
0.595	1
0.509	0.954
0.354	1
0.358	1
0.471	1
0.506	0.986
0.62	0.984
0.453	1
0.398	0.975
0.576	0.933
0.625	1
0.5	0.994
0.562	0.983
0.373	1
0.512	1
0.453	1
0.841	1
0.56	1
0.861	1
0.453	1
0.331	0.921
0.506	1
0.469	0.986
0.688	0.889
0.626	1
0.817	1
0.337	1
0.431	1
0.445	1
0.475	1
0.544	1
0.514	1
0.331	0.915
0.533	1
0.773	0.966
0.605	1
0.458	0.949
0.501	0.971
0.372	0.637
0.597	0.438
0.493	0.649
0.897	1
0.336	1
0.454	0.968
0.704	0.872
0.732	0.94
0.364	0.713
0.598	0.837
0.528	0.785
0.399	1
0.815	0.955
0.322	1
0.556	1
0.547	1
0.341	1
0.626	1
0.379	1
0.678	1
0.683	1
0.742	0.74
0.592	0.953
0.267	0.858
0.452	0.906
0.534	0.977
0.596	1
0.583	0.98
0.338	0.977
0.33	0.975
0.633	0.998
0.766	0.91
0.501	1
0.552	0.518
0.52	0.499
0.391	0.438
0.649	0.198
0.697	0.546
0.609	0.544
0.396	0.999
0.609	1
0.685	1
0.429	1
0.325	0.995
0.456	1
0.682	0.977
0.395	1
0.536	1
0.384	1
0.454	1
0.564	0.979
0.549	1
0.398	1
0.501	1
0.333	1
0.393	1
0.68	0.923
0.455	0.882
0.477	0.921
0.302	1
0.495	0.985
0.5	1
0.388	1
0.73	0.99
0.806	1
0.293	1
0.527	1
0.922	0.999
0.384	1
0.335	1
0.344	1
0.474	1
0.62	0.959
0.698	0.987
0.427	1
0.721	1
0.425	1
0.566	1
0.62	1
0.349	1
0.602	0.957
0.975	1
0.382	1
0.826	1
0.884	1
0.433	0.949
0.776	1
0.775	1
0.365	0.977
0.495	1
0.478	1
0.931	1
0.34	1
0.563	1
0.473	1
0.364	0.445
0.568	0.807
0.624	0.792
0.47	0.996
0.381	0.985
0.35	0.949
0.887	0.939
0.403	0.403
0.521	0.903
0.703	1
0.671	1
0.438	1
0.468	0.995
0.432	1
0.334	0.947
0.25	0.987
0.576	1
0.605	1
0.311	0.949
1	1
0.48	1
0.436	1
0.376	1
0.329	0.968
0.429	1
0.409	0.985
0.489	0.995
0.502	0.996
0.365	1
0.52	1
0.763	0.79
0.285	0.982
0.456	1
0.363	1
0.646	1
0.423	0.98
0.69	0.471
0.424	0.566
0.43	1
0.479	0.997
0.533	1
0.635	0.982
1	1
0.41	0.983
0.376	0.88
0.392	0.998
0.901	1
0.642	0.943
0.316	0.781
0.656	0.714
0.454	0.633
0.306	0.583
0.439	0.626
0.502	0.585
0.398	0.461
0.436	0.551
0.662	0.63
0.378	0.694
0.336	1
0.42	0.79
0.37	1
0.515	1
0.355	1
0.426	1
0.426	1
0.422	1
0.578	1
0.389	0.934
0.746	1
0.513	1
0.594	1
0.696	1
0.771	1
0.71	1
0.563	1
0.816	1
0.546	1
0.737	1
0.353	1
0.722	1
0.315	1
0.829	0.927
0.704	1
0.637	1
0.784	1
0.349	1
0.985	0.986
0.755	1
0.465	1
0.953	1
0.683	1
0.476	1
0.579	1
0.673	1
0.736	0.997
0.426	1
0.746	1
0.308	1
0.657	0.999
0.554	1
0.745	1
0.575	1
0.412	1
0.368	1
0.445	0.481
0.827	0.95
0.446	0.794
0.569	1
0.427	1
0.703	1
0.791	1
0.477	1
0.554	1
0.487	1
0.303	1
0.339	1
0.444	0.996
0.486	1
0.438	1
0.574	1
0.435	1
0.531	1
0.532	1
0.617	0.937
0.504	1
0.601	1
0.451	0.986
0.579	1
0.589	1
0.708	1
0.91	0.998
0.776	1
0.634	1
0.518	0.999
0.56	1
0.812	1
0.344	1
0.597	1
0.306	1
0.251	0.929
0.481	1
0.326	1
0.288	1
0.452	1
0.397	1
0.367	1
0.757	0.885
0.497	1
0.347	1
0.346	0.969
0.64	1
0.503	1
0.43	1
0.433	1
0.658	1
0.604	1
0.455	0.352
0.448	0.394
0.439	0.257
0.982	0.977
0.25	0.909
0.332	1
0.25	1
0.38	0.988
0.522	1
0.996	0.97
0.412	1
0.431	0.95
0.456	0.907
0.483	0.976
0.375	1
0.585	1
0.474	0.897
0.368	1
0.319	0.989
0.464	1
0.407	1
0.421	1
0.461	1
0.418	1
0.558	1
0.492	1
0.434	1
0.405	1
0.354	1
0.623	0.9
0.371	1
0.455	0.816
0.486	1
0.506	0.446
0.598	0.578
0.444	0.619
0.614	1
0.948	0.963
0.302	0.95
0.323	1
0.224	0.869
0.474	1
0.606	0.996
0.436	0.945
0.518	1
0.399	1
0.489	0.572
0.525	0.634
0.502	0.587
0.656	0.488
0.612	0.478
0.481	0.405
0.526	0.411
0.402	0.512
0.705	0.498
0.343	0.428
0.431	0.541
0.504	0.39
0.439	0.447
0.6	0.491
0.479	0.524
0.823	1
0.575	0.986
0.456	1
0.734	0.945
0.554	1
0.406	1
0.431	1
0.456	0.961
0.823	1
0.346	1
0.581	1
0.447	0.932
0.72	1
0.595	1
0.496	1
0.739	1
0.593	0.97
0.679	0.986
0.535	0.984
0.539	1
0.306	1
0.821	1
0.451	0.535
0.635	1
0.716	1
0.621	1
0.696	1
0.496	1
0.407	1
0.524	1
0.734	1
0.551	1
0.64	1
0.416	0.998
0.347	1
0.582	1
0.683	1
0.472	1
0.716	1
0.28	1
0.584	1
0.693	1
0.788	1
0.689	1
0.433	1
0.591	1
0.378	0.987
0.749	1
0.467	0.999
0.44	1
0.413	0.945
0.284	0.984
0.315	1
0.358	0.86
0.706	0.998
0.551	1
0.564	0.986
0.465	1
0.691	1
0.423	0.884
0.602	1
0.997	0.416
0.51	0.932
0.519	1
0.781	0.902
0.493	0.973
0.466	0.976
0.4	1
0.33	1
0.55	1
0.538	0.986
0.429	0.972
0.348	0.949
0.457	1
0.627	1
0.321	1
0.635	0.755
0.339	0.469
0.592	0.778
0.481	0.933
0.45	1
0.709	0.829
0.429	0.964
0.428	1
0.72	0.879
0.281	1
0.771	1
0.543	1
0.656	0.938
0.505	0.985
0.619	0.658
0.586	0.819
0.343	1
0.649	1
0.481	0.964
0.496	1
0.317	0.996
0.581	1
0.964	0.959
0.657	0.76
0.69	1
0.417	1
0.529	1
0.464	0.982
0.769	0.509
0.46	0.448
0.443	0.887
0.294	1
0.457	0.948
0.538	0.999
0.824	0.874
0.723	1
0.587	0.987
0.377	1
0.986	1
0.622	0.982
0.516	1
0.267	1
0.483	0.998
0.384	0.958
0.666	0.971
0.168	1
0.873	0.992
0.604	1
0.28	1
0.27	1
0.529	1
0.748	1
0.303	0.958
0.477	0.985
0.464	1
0.728	0.999
0.557	1
0.371	1
0.329	0.933
0.384	0.996
0.381	0.993
0.495	1
0.451	0.922
0.326	1
0.648	0.392
0.565	0.66
0.566	0.522
0.586	0.782
0.428	1
0.383	0.765
0.644	0.916
0.409	0.86
0.427	0.835
0.591	1
0.438	0.907
0.511	0.429
0.371	0.433
0.563	1
0.589	1
0.393	1
0.525	1
0.83	0.998
0.532	1
0.685	1
1	1
0.541	1
0.574	0.987
0.357	1
0.398	0.931
0.41	0.987
0.489	0.975
0.568	1
0.676	1
0.457	1
0.674	1
0.645	1
0.387	1
0.312	0.522
0.479	0.531
0.425	0.48
0.418	1
0.468	0.943
0.566	1
0.502	1
0.297	1
0.241	0.974
0.241	1
0.829	1
0.46	0.963
0.579	1
0.543	0.94
0.843	0.984
0.659	1
0.724	1
0.635	1
0.546	0.991
0.52	1
0.626	1
0.447	0.598
0.441	0.713
0.686	1
0.631	0.997
0.587	1
0.363	1
0.738	1
0.784	1
0.601	0.984
0.664	1
0.513	1
0.577	0.959
0.386	0.988
0.847	1
0.696	1
0.698	1
0.524	1
0.769	1
0.536	1
0.484	0.986
0.812	0.991
0.361	1
0.792	1
0.71	1
0.3	0.81
0.582	0.99
0.691	0.696
0.511	0.835
0.372	0.536
0.743	0.614
0.648	0.523
0.466	1
0.403	0.995
0.384	1
0.605	0.981
0.33	0.988
0.841	1
0.787	1
0.63	0.956
0.432	1
0.568	0.994
0.28	1
0.241	1
0.662	0.954
0.533	0.899
0.609	0.997
0.899	1
0.607	1
0.462	1
0.686	1
0.462	0.992
0.848	1
0.303	1
0.741	0.716
0.499	0.936
0.452	0.547
0.368	0.971
0.609	1
0.499	0.736
0.628	0.811
0.52	0.847
0.802	0.785
0.931	0.64
0.365	0.544
0.575	0.616
0.531	0.736
0.662	1
0.477	1
0.718	0.997
0.326	1
0.406	0.952
0.364	0.957
0.217	0.814
0.59	1
0.414	0.955
0.417	1
0.547	0.965
0.532	0.97
0.396	0.993
0.644	1
0.458	0.951
0.507	1
0.387	1
0.449	1
0.598	0.914
0.38	1
0.746	1
0.408	0.998
0.705	1
0.548	1
0.36	1
0.743	1
0.612	0.997
0.814	1
0.356	1
0.385	0.969
0.528	0.965
0.674	0.938
0.891	0.913
0.379	0.986
0.547	0.836
0.525	0.85
0.668	0.507
0.373	0.678
0.665	0.623
0.378	0.697
0.701	0.384
0.416	0.405
0.464	0.593
0.791	0.558
0.282	0.932
0.486	0.963
0.699	0.949
0.796	0.968
0.574	1
0.94	1
0.59	1
0.407	0.986
0.36	1
0.544	1
0.672	1
0.226	0.984
0.272	0.996
0.333	0.993
0.32	1
0.42	0.944
0.677	0.898
0.65	1
0.478	0.722
0.551	0.797
1	0.49
0.536	0.797
0.702	0.439
0.341	0.449
0.493	1
1	1
0.474	1
0.442	1
0.701	0.573
0.515	0.74
0.515	1
0.338	1
0.44	1
0.281	1
0.721	1
0.5	1
0.583	1
0.411	1
0.649	1
0.444	1
0.547	1
0.905	0.986
0.409	1
0.914	1
0.552	0.992
0.771	1
0.816	1
0.312	0.99
0.57	0.993
0.648	1
0.26	0.989
0.635	1
0.401	0.998
0.257	1
0.629	0.955
0.676	0.975
0.524	1
0.359	1
0.801	1
0.636	1
0.493	0.843
0.37	0.875
0.993	0.341
0.506	0.393
0.619	0.591
0.744	0.461
0.595	0.421
0.772	0.502
0.384	0.51
0.344	0.53
0.731	0.383
0.43	1
0.718	0.988
0.348	1
0.413	0.954
0.594	1
0.341	1
0.448	1
0.539	1
0.477	1
0.556	1
0.353	1
0.569	1
0.46	1
0.594	1
0.359	1
0.423	1
0.447	1
0.809	1
0.52	1
0.644	0.975
0.31	0.985
0.557	1
0.725	0.879
[truncated: 353,844+ more rows]

## Sheet: Figure 2f
Phycomyces				Mucor
	0	81			81	0
	0	82			0	50
	80	95			86	0
	95	80			0	71
	0	81			92	0
	82	0			55	0
	72	95			0	55
	95	72			0	39
	0	98			0	18
	82	89			0	73
	89	82			0	59
	0	77			62	0
	0	95			0	64
	78	100			0	36
	100	78			80	0
	79	99			0	43
	99	79			0	60
	85	0			0	66
	100	0			0	41
	80	0			60	0
	73	100			0	49
	100	73			73	0
	98	100			61	0
	100	98			0	71
	100	91			54	0
	91	100			0	64
	96	97			84	0
	97	96			0	60
	87	100			60	0
	100	87			0	61
	100	88			58	0
	88	100			0	100
	82	89			81	0
	89	82			0	90
	90	96			0	80
	96	90			81	0
	91	82			55	0
	82	91			63	0
	100	100			0	49
	100	100			0	65
	99	100			0	49
	100	99			0	65
	89	87			0	68
	87	89			90	0
	96	88			72	0
	88	96			96	85
	96	80			85	96
	80	96			98	65
	97	100			65	98
	100	97			72	0
	89	92			56	0
	92	89			0	33
	72	89			71	0
	89	72			0	84
	100	81			0	48
	81	100			0	67
	100	77			56	0
	77	100			0	46
	98	82			81	0
	82	98			0	100
	100	100			0	54
	100	100			71	0
	71	0			0	70
	76	86			65	0
	86	76			0	40
	0	91			55	0
	100	96			55	0
	96	100			0	72
	95	95			0	57
	95	95			0	51
	95	91			0	74
	91	95			55	0
	100	100			70	0
	100	100			0	62
	100	91			0	82
	91	100			86	0
	96	85			47	0
	85	96			62	0
	98	100			0	56
	100	98			97	0
	100	91			78	0
	91	100			0	40
	100	96			0	58
	96	100			0	60
	86	100			64	0
	100	86			70	0
	92	100			0	38
	100	92			0	61
	98	87			81	0
	87	98			0	88
	95	89			0	36
	89	95			84	0
	76	100			70	0
	100	76			0	61
	61	70			85	0
	70	61			64	0
	72	70			0	55
	70	72			0	50
	87	98			40	0
	98	87			0	77
	97	100			0	72
	100	97			57	0
	100	98			0	46
	98	100			76	0
	75	0			49	0
	89	98			89	0
	98	89			67	0
	98	100			86	48
	100	98			48	86
	73	65			56	0
	65	73			75	0
	100	93			0	79
	93	100			81	0
	82	82			80	0
	82	82			76	0
	64	87			61	0
	87	64			58	0
	99	99			62	0
	99	99			0	38
	100	100			0	66
	100	100			68	0
	96	90			44	0
	90	96			53	0
	100	89			73	0
	89	100			0	67
	53	51			0	67
	51	53			52	0
	0	72			29	0
	75	54			0	68
	54	75			73	0
	46	53			51	0
	53	46			82	0
	100	98			0	91
	98	100			77	0
	100	93			0	87
	93	100			0	79
	91	100			81	0
	100	91			0	76
	100	100			74	0
	100	100			0	57
	100	100			65	0
	100	100			41	0
	93	100			77	0
	100	93			0	63
	37	0			0	51
	100	99			36	0
	99	100			0	56
	100	100			0	54
	100	100			0	88
	100	100			71	0
	100	100			0	76
	100	100			0	77
	100	100			73	0
	99	100			70	0
	100	99			48	0
	99	96			0	63
	96	99			0	74
	100	100			0	66
	100	100			0	91
	99	100			0	75
	100	99			60	0
	100	96			84	0
	96	100			0	100
	100	100			0	53
	100	100			0	57
	100	100			100	0
	100	100			84	0
	100	99			0	60
	99	100			0	45
	97	100			0	46
	100	97			72	0
	93	100			0	66
	100	93			70	0
	100	90			0	63
	90	100			46	0
	100	89			0	49
	89	100			75	0
	100	100			85	0
	100	100			0	76
	100	100			91	0
	100	100			0	66
	85	75			83	0
	75	85			77	0
	57	0			0	57
	56	53			70	0
	53	56			80	0
	100	100			0	65
	100	100			0	55
	100	100			50	0
	100	100			0	50
	98	95			0	64
	95	98			99	0
	100	97			66	0
	97	100			0	80
	100	100			53	0
	100	100			56	0
	95	100			0	57
	100	95			57	0
	100	95			28	0
	95	100			0	85
	100	99			0	87
	99	100			0	87
	86	78			62	0
	78	86			0	66
	69	60			0	62
	60	69			75	0
	70	64			84	0
	64	70			0	46
	67	75			95	0
	75	67			68	0
	59	79			81	0
	79	59			91	0
	100	100			61	0
	100	100			99	0
	94	100			63	0
	100	94			68	0
	100	99			0	64
	99	100			0	64
	98	100			0	60
	100	98			56	0
	98	88			0	79
	88	98			0	52
	84	77			67	0
	77	84			0	65
	100	100			0	65
	100	100			61	0
	82	92			0	78
	92	82			71	0
	100	98			0	60
	98	100			72	0
	99	100			0	61
	100	99			70	0
	78	96			0	69
	96	78			0	60
	0	41			71	0
	47	0			46	0
	36	44			0	66
	44	36			0	92
	99	86			0	34
	86	99			77	0
	100	100			0	84
	100	100			0	73
	100	100			72	0
	100	100			0	68
	61	55			0	51
	55	61			0	55
	50	60			0	53
	60	50			0	58
	100	98			0	57
	98	100			0	57
	92	97			0	55
	97	92			40	0
	99	100			53	0
	100	99			0	61
	100	99			0	54
	99	100			0	60
	100	98			0	57
	98	100			0	55
	100	100			0	51
	100	100			0	59
	100	100			0	61
	100	100			0	45
	100	98			81	0
	98	100			0	71
	100	100			0	56
	100	100			75	0
	87	100			0	60
	100	87			0	89
	100	100			63	0
	100	100			0	69
	100	100			58	0
	100	100			72	0
	100	100			63	0
	100	100			58	0
	100	100			0	47
	100	100			0	70
	0	43			76	0
	100	78			0	89
	78	100			95	0
	96	83			0	73
	83	96			67	0
	63	64			82	0
	64	63			0	67
	100	100			0	72
	100	100			0	82
	95	100			0	54
	100	95			0	81
	100	100			61	0
	100	100			57	0
	88	100			0	42
	100	88			60	0
	94	93			0	49
	93	94			65	0
	95	100			78	0
	100	95			0	61
	100	98			38	0
	98	100			48	0
	96	97			0	49
	97	96			69	0
	84	100			78	0
	100	84			44	0
	99	98			65	0
	98	99			36	0
	100	100			58	0
	100	100			0	64
	100	100			98	0
	100	100			71	0
	95	100			58	0
	100	95			0	100
	100	99			51	0
	99	100			0	49
	97	92			47	0
	92	97			72	0
	100	100			0	69
	100	100			0	49
	96	89			0	48
	89	96			0	74
	97	99			75	0
	99	97			50	0
	99	100			63	0
	100	99			85	0
	100	100			0	63
	100	100			0	76
	64	0			0	70
	0	65			0	49
	0	62			66	0
	48	0			49	0
	0	100			83	0
	51	0			0	73
	0	29			66	0
	50	0			93	0
	100	100			0	67
	100	100			69	0
	100	100			70	0
	100	100			0	49
	100	97			0	56
	97	100			0	78
	100	100			0	73
	100	100			0	56
	100	99			0	68
	99	100			0	52
	88	100			65	0
	100	88			0	57
	98	100			0	85
	100	98			0	74
	0	37			0	58
	100	94			0	71
	94	100			79	0
	88	95			0	56
	95	88			68	0
	100	100			76	0
	100	100			0	43
	100	100			89	0
	100	100			0	47
	100	100			0	73
	100	100			0	74
	71	63			63	0
	63	71			57	0
	60	86			89	0
	86	60			0	48
	95	84			0	63
	84	95			0	45
	75	77			67	0
	77	75			79	0
	99	99			75	0
	99	99			0	74
	100	100			90	0
	100	100			48	0
	95	100			0	65
	100	95			56	0
	100	100			71	0
	100	100			72	0
	100	100			0	48
	100	100			58	0
	99	100			68	0
	100	99			0	67
	100	100			89	0
	100	100			53	0
	100	100			0	60
	100	100			74	0
	100	100			0	71
	100	100			74	0
	100	100			59	0
	100	100			0	72
	68	69			56	0
	69	68			87	0
	71	76			0	51
	76	71			0	55
	100	100			0	71
	100	100			84	0
	100	100			0	66
	100	100			91	0
	100	100			61	0
	100	100			0	58
	100	100			43	0
	100	100			51	0
	100	100			0	57
	100	100			0	56
	99	100			94	0
	100	99			0	57
	100	100			0	55
	100	100			0	99
	100	100			0	57
	100	100			0	54
	96	97			0	42
	97	96			0	58
	100	100			0	70
	100	100			78	0
	100	100			73	0
	100	100			0	87
	100	100			0	53
	100	100			0	49
	100	100			0	77
	100	100			0	87
	46	41			84	0
	41	46			0	53
	100	100			0	80
	100	100			72	0
	99	100			0	43
	100	99			0	55
	98	100			0	71
	100	98			72	0
	80	83			0	55
	83	80			0	50
	99	98			0	68
	98	99			0	100
	100	100			57	0
	100	100			53	0
	99	100			67	0
	100	99			0	57
	100	100			91	0
	100	100			0	62
	100	94			0	69
	94	100			0	56
	100	94			0	59
	94	100			0	67
	100	100			84	0
	100	100			0	69
	100	99			0	65
	99	100			71	0
	100	100			0	66
	100	100			60	0
	100	97			0	60
	97	100			0	72
	100	100			41	0
	100	100			54	0
	100	99			46	0
	99	100			0	61
	100	100			60	0
	100	100			0	63
	99	100			0	45
	100	99			88	0
	100	100			56	0
	100	100			0	67
	100	100			0	45
	100	100			0	65
	100	100			0	92
	100	100			0	53
	96	100			0	55
	100	96			0	60
	100	100			0	47
	100	100			76	0
	92	95			0	66
	95	92			0	87
	67	63			62	0
	63	67			68	0
	95	100			0	68
	100	95			87	0
	100	100			96	0
	100	100			0	61
	100	100			0	43
	100	100			79	0
	100	99			69	0
	99	100			79	0
	100	96			70	0
	96	100			87	0
	100	100			39	0
	100	100			77	0
	96	100			0	63
	100	96			80	0
	64	65			77	0
	65	64			72	0
	56	61			0	49
	61	56			0	52
	44	0			69	0
	100	100			100	0
	100	100			0	56
	100	94			0	63
	94	100			0	72
	100	100			80	0
	100	100			64	0
	99	98			0	48
	98	99			62	0
	100	100			73	0
	100	100			0	69
	99	100			0	59
	100	99			72	0
	86	100			0	59
	100	86			0	48
	0	30			51	0
	97	89			82	0
	89	97			0	72
	63	77			60	0
	77	63			0	50
	100	100			0	60
	100	100			68	0
	80	79			0	47
	79	80			0	67
	83	58			71	0
	58	83			0	47
	100	100			0	92
	100	100			85	0
	96	81			0	34
	81	96			78	0
	100	100			69	0
	100	100			0	69
	100	100			70	0
	100	100			0	67
	100	100			87	0
	100	100			79	0
	100	100			80	0
	100	100			91	0
	98	100			0	53
	100	98			0	87
	100	100			0	78
	100	100			0	48
	100	100			84	0
	100	100			47	0
	100	100			0	67
	100	100			47	0
	99	100			0	63
	100	99			68	0
	99	100			53	0
	100	99			0	83
	100	100			0	62
	100	100			61	0
	100	100			82	0
	100	100			100	0
	100	100			0	60
	100	100			78	0
	46	48			93	0
	48	46			0	92
	0	70			0	67
	50	0			70	0
	45	0			0	62
	88	82			0	59
	82	88			0	77
	100	100			0	64
	100	100			54	0
	100	100			89	0
	100	100			0	66
	100	100			81	0
	100	100			86	0
	100	100			0	68
	100	100			83	0
	100	88			61	0
	88	100			90	0
	100	99			0	70
	99	100			84	0
	100	100			64	0
	100	100			0	78
	100	100			0	69
	100	100			0	60
	92	100			0	53
	100	92			70	0
	100	100			81	0
	100	100			90	0
	0	35			89	0
	100	100			0	64
	100	100			0	62
	96	97			66	0
	97	96			81	0
	98	100			0	100
	100	98			0	63
	100	100			55	0
	100	100			88	0
	96	100			82	0
	100	96			69	0
	79	70			0	40
	70	79			0	65
	66	100			0	73
	100	66			0	65
	100	100			63	0
	100	100			78	0
	100	100			52	0
	100	100			70	0
	88	99			0	63
	99	88			0	54
	100	100			0	59
	100	100			88	0
	97	100			0	76
	100	97			49	0
	100	100			92	0
	100	100			0	70
	100	100			0	63
	100	100			62	0
	100	98			0	78
	98	100			74	0
	85	99			0	64
	99	85			0	46
	100	100			0	58
	100	100			51	0
	100	100			0	35
	100	100			0	54
	100	100			75	0
	100	100			0	59
	100	100			0	72
	100	100			95	0
	99	100			0	82
	100	99			93	0
	100	100			52	0
	100	100			0	60
	84	100			56	0
	100	84			76	0
	35	0			0	68
	0	46			80	0
	0	51			60	0
	55	44			0	81
	44	55			67	0
	100	100			54	0
	100	100			56	0
	100	97			0	79
	97	100			0	69
	100	100			89	0
	100	100			62	0
	98	100			0	69
	100	98			0	69
	99	100			0	48
	100	99			51	0
	100	99			0	33
	99	100			71	0
	100	100			87	0
	100	100			46	0
	100	100			0	72
	100	100			0	52
	100	84			79	0
	84	100			69	0
	100	100			0	56
	100	100			63	0
	66	69			56	0
	69	66			0	44
	99	93			67	0
	93	99			0	35
	100	100			0	50
	100	100			61	0
	52	50			0	48
	50	52			0	46
	95	90			0	52
	90	95			0	42
	100	95			62	0
	95	100			66	0
	100	100			66	0
	100	100			0	67
	100	100			0	49
	100	100			0	50
	89	100			95	0
	100	89			60	0
	100	99			0	73
	99	100			0	76
	99	100			56	0
	100	99			0	68
	100	100			0	58
	100	100			62	0
	100	100			0	45
	100	100			64	0
	96	100			0	55
	100	96			56	0
	100	100			0	62
	100	100			0	91
	100	100			0	56
	100	100			0	49
	100	100			0	55
	100	100			77	0
	97	100			0	52
	100	97			75	0
	100	100			55	0
	100	100			0	59
	99	100			70	0
	100	99			0	48
	100	100			75	0
	100	100			0	40
	99	91			0	74
	91	99			0	74
	100	100			0	51
	100	100			62	0
	100	100			82	0
	100	100			0	80
	99	100			92	0
	100	99			75	0
	100	100			0	78
	100	100			75	0
	91	93			92	0
	93	91			78	0
	98	82			68	0
	82	98			57	0
	100	100			0	47
	100	100			0	74
	100	100			82	0
	100	100			48	0
	0	43			0	79
	96	84			0	59
	84	96			0	72
	100	100			57	0
	100	100			70	0
	100	100			0	58
	100	100			85	0
	100	100			72	0
	100	100			67	0
	100	100			79	0
	100	100			0	63
	100	100			37	0
	100	100			0	37
	100	100			0	48
	100	100			47	0
	98	100			0	37
	100	98			0	42
	100	100			0	43
	100	100			0	27
	100	100			0	27
	100	100			0	36
	50	0			0	20
	100	100			0	34
	100	100			0	55
	100	100			0	46
	100	100			0	20
	65	0			0	35
	85	100			0	39
	100	85			0	42
	100	100			0	27
	100	100			0	27
	100	100			0	32
	100	100			0	35
	100	99			0	32
	99	100			0	15
	100	100			0	37
	100	100			46	0
	100	100			0	33
	100	100			0	42
	100	100			0	31
	100	100			0	48
	100	78			0	32
	78	100			34	0
	100	100			0	45
	100	100			0	33
	99	100			0	32
	100	99			0	42
	100	100			0	32
	100	100			40	0
	96	100			0	40
	100	96			52	0
	64	0			0	29
	69	0			0	17
	46	0			0	41
	68	48			0	34
	48	68			0	40
	100	96			0	47
	96	100			50	0
	94	100			35	0
	100	94			0	35
	100	100			0	31
	100	100			0	35
	100	100			59	0
	100	100			0	36
	100	100			0	37
	100	100			0	31
	100	98			0	29
	98	100			0	44
	98	94			0	55
	94	98			56	0
	100	100			75	0
	100	100			0	69
	98	100			97	0
	100	98			0	75
	100	100			0	60
	100	100			0	48
	100	100			69	0
	100	100			61	0
	100	100			57	0
	100	100			35	0
	100	100			0	62
	100	100			46	32
	99	100			32	46
	100	99			0	63
	97	99			0	54
	99	97			69	0
	98	94			0	63
	94	98			0	61
	100	100			0	49
	100	100			20	0
	99	100			0	56
	100	99			74	0
	98	100			77	0
	100	98			70	0
	98	100			0	68
	100	98			0	69
	98	94			0	69
	94	98			86	0
	94	89			68	0
	89	94			0	93
	100	100			0	90
	100	100			82	0
	100	98			0	76
	98	100			74	0
	100	100			77	0
	100	100			0	68
	100	100			82	0
	100	100			0	57
	100	100			0	64
	100	100			0	40
	100	100			0	62
	100	100			0	65
	100	100			72	0
	100	100			64	0
	100	100			56	0
	100	100			0	76
	100	100			0	82
	100	100			88	0
	75	57			0	61
	57	75			49	0
	84	51			0	76
	51	84			62	0
	100	100			0	63
	100	100			71	0
	100	100			69	0
	100	100			0	48
	100	99			0	39
	99	100			41	0
	100	85			0	62
	85	100			0	58
	100	100			59	0
	100	100			0	33
	100	100			0	44
	100	100			58	0
	97	100			74	0
	100	97			0	47
	100	100			51	0
	100	100			66	0
	100	100			0	79
	100	100			0	73
	100	100			0	82
	100	100			74	0
	100	93			85	0
	93	100			0	69
	100	99			69	0
	99	100			0	70
	90	90			81	0
	90	90			53	0
	99	100			79	0
	100	99			91	0
	61	79			72	0
	79	61			0	68
	44	44			70	0
	44	44			54	0
	0	51			76	0
	71	87			91	0
	87	71			82	0
	100	93			77	0
	93	100			74	0
	98	99			66	0
	99	98			0	64
	100	100			93	0
	100	100			65	0
	100	99			50	0
	99	100			69	0
	100	88			80	0
	88	100			78	0
	41	0			0	82
	100	100			67	0
	100	100			49	0
	88	98			89	0
	98	88			63	0
	100	100			78	0
	100	100			73	0
	100	100			70	0
	100	100			0	65
	100	100			0	47
	100	100			0	73
	100	97			72	0
	97	100			73	0
	98	88			0	72
	88	98			59	0
	100	94			0	83
	94	100			0	50
	81	85			59	0
	85	81			74	0
	76	83			0	52
	83	76			60	0
	98	71			91	0
	71	98			0	79
	100	100			64	0
	100	100			84	0
	98	100			0	71
	100	98			0	90
	77	79			55	0
	79	77			0	63
	100	97			59	0
	97	100			0	55
	99	95			0	46
	95	99			79	0
	99	99			0	66
	99	99			0	74
	95	100			0	63
	100	95			0	59
	55	72			49	0
	72	55			0	53
	100	100			46	0
	100	100			57	0
	97	99			55	0
	99	97			0	29
	98	100			67	0
	100	98			0	64
	95	100			0	62
	100	95			0	50
	48	0			76	0
	48	0			0	57
	62	0			0	68
	42	0			0	71
	35	0			80	0
	63	76			0	63
	76	63			0	61
	68	66			0	40
	66	68			69	0
	74	66			87	0
	66	74			0	81
	83	100			0	81
	100	83			61	0
	100	99			0	68
	99	100			0	76
	100	100			0	66
	100	100			62	0
	99	100			72	0
	100	99			84	0
	100	100			0	54
	100	100			0	79
	92	100			63	0
	100	92			80	0
	100	98			77	0
	98	100			0	77
	99	100			0	64
	100	99			76	0
	100	99			98	0
	99	100			86	0
	100	100			70	0
	100	100			0	57
	99	100			0	66
	100	99			0	80
	99	100			0	57
	100	99			73	0
	100	100			0	53
	100	100			0	90
	98	100			0	78
	100	98			0	55
	100	99			85	0
	99	100			63	0
	100	100			0	48
	100	100			64	0
	100	100			89	91
	100	100			91	89
	98	100			0	75
	100	98			69	0
	67	75			64	0
	75	67			0	49
	99	96			57	0
	96	99			0	76
	96	100			53	0
	100	96			0	54
	100	100			0	67
	100	100			0	67
	94	100			71	0
	100	94			0	66
	90	100			0	56
	100	90			0	52
	91	100			59	0
	100	91			46	0
	90	100			49	0
	100	90			63	0
	88	100			0	35
	100	88			0	61
	97	100			60	0
	100	97			0	51
	100	100			78	0
	100	100			0	64
	99	100			0	75
	100	99			0	50
	97	100			85	0
	100	97			0	99
	100	99			0	72
	99	100			0	44
	100	100			0	60
	100	100			0	95
	100	100			0	61
	100	100			100	0
	95	100			77	0
	100	95			90	0
	100	100			86	0
	100	100			72	0
	100	97			91	0
	97	100			71	0
	84	87			87	0
	87	84			63	0
	93	80			0	69
	80	93			66	0
	100	89			0	43
	89	100			60	0
	99	100			0	46
	100	99			84	0
	100	100			57	0
	100	100			0	58
	97	97			0	58
	97	97			63	0
	100	100			0	60
	100	100			63	0
	100	100			67	0
	100	100			0	78
	100	100			0	62
	100	100			66	0
	81	90			46	0
	90	81			51	0
	99	100			55	0
	100	99			90	0
	96	92			57	0
	92	96			58	0
	76	80			0	67
	80	76			55	0
	85	94			0	62
	94	85			0	82
	41	63			0	60
	63	41			0	72
	100	100			63	0
	100	100			60	0
	100	100			0	80
	100	100			0	77
	100	100			92	0
	100	100			0	87
	82	86			62	0
	86	82			0	47
	0	69			0	51
	77	61			0	50
	61	77			0	40
	57	69			0	53
	69	57			0	56
	100	100			0	66
	100	100			69	0
	100	95			0	74
	95	100			0	67
	100	99			73	0
	99	100			0	76
	100	100			0	62
	100	100			0	73
	100	100			0	95
	100	100			79	0
	100	99			91	0
	99	100			68	0
	100	100			0	61
	100	100			0	64
	63	80			0	63
	80	63			58	0
	66	45			0	78
	45	66			0	59
	71	79			0	59
	79	71			0	57
	100	93			0	68
	93	100			0	57
	100	100			0	64
	100	100			0	70
	98	100			0	58
	100	98			0	46
	100	100			58	0
	100	100			0	56
	100	100			82	0
	100	100			68	0
	100	99			0	50
	99	100			72	0
	100	88			0	59
	88	100			0	58
	90	100			80	0
	100	90			66	0
	100	100			81	0
	100	100			78	0
	100	98			78	0
	98	100			0	63
	100	100			79	0
	100	100			0	49
	99	100			51	0
	100	99			0	53
	0	45			0	80
	97	100			0	80
	100	97			0	32
	100	100			0	56
	100	100			0	40
	100	100			0	90
	100	100			0	68
	100	100			0	43
	100	100			0	54
	100	94			0	43
	94	100			0	54
	100	100			0	77
	100	100			0	58
	100	87			0	55
	87	100			0	79
	71	72			0	47
	72	71			48	0
	100	99			0	58
	99	100			65	0
	100	100			52	0
	100	100			0	24
	88	97			0	35
	97	88			0	47
	100	100			24	0
	100	100			60	0
	100	100			0	14
	100	100			0	29
	100	100			0	41
	100	100			29	0
	73	82			0	33
	82	73			0	18
	91	99			0	39
	99	91			49	0
	99	100			0	45
	100	99			0	27
	100	98			0	55
	98	100			0	13
	88	100			0	25
	100	88			0	22
	69	98			0	31
	98	69			0	36
	44	40			0	27
	40	44			0	34
	76	97			0	47
	97	76			59	0
	74	84			0	23
	84	74			0	20
	100	97			0	45
	97	100			0	52
	100	100			0	19
	100	100			0	14
	95	100			0	19
	100	95			0	26
	100	100			58	0
	100	100			70	0
	100	100			0	44
	100	100			53	0
	81	98			0	68
	98	81			0	59
	91	90			0	30
	90	91			0	74
	55	55			0	22
	55	55			34	0
	97	79			0	46
	79	97			49	0
	64	63			0	37
	63	64			0	22
	96	100			0	20
	100	96			11	0
	100	99			0	28
	99	100			0	28
	100	100			44	0
	100	100			70	0
	100	98			30	0
	98	100			58	0
	100	98			0	26
	98	100			0	32
	95	100			0	18
	100	95			12	0
	83	100			67	0
	100	83			100	0
	100	97			0	48
	97	100			0	39
	100	100			34	0
	100	100			0	32
	96	100			0	57
	100	96			43	0
	100	100			0	34
	100	100			0	60
	97	100			11	0
	100	97			19	0
	85	88			31	0
	88	85			0	38
	100	100			0	20
	100	100			0	49
	100	100			65	0
	100	100			0	42
	100	100			0	29
	100	100			0	53
	80	88			0	41
	88	80			25	0
	40	0			21	0
	94	100			0	12
	100	94			52	0
	100	100			65	0
	100	100			14	0
	96	95			0	14
	95	96			0	24
	100	100			0	27
	100	100			0	45
	100	99			18	0
	99	100			32	0
	100	97			0	11
	97	100			0	28
	98	100			53	0
	100	98			33	0
	100	100			36	0
	100	100			0	25
	100	100			23	0
	100	100			42	0
	99	96			0	28
	96	99			0	34
	100	96			42	0
	96	100			0	31
	97	88			0	47
	88	97			78	0
	100	78			0	36
	78	100			0	17
	100	97			0	27
	97	100			0	10
	100	99			0	47
	99	100			0	12
	100	100			0	82
	100	100			16	0
	100	98			0	12
	98	100			0	16
	100	100			0	21
	100	100			0	30
	81	83			59	0
	83	81			72	0
	56	49			0	40
	49	56			51	0
	79	87			0	79
	87	79			32	0
	99	100			0	66
	100	99			0	32
	100	100			0	79
	100	100			0	41
	93	85			0	13
	85	93			0	22
	90	85			29	0
	85	90			0	48
	95	87			62	0
	87	95			0	30
	100	92			0	25
	92	100			0	19
	100	92			0	28
	92	100			0	18
	100	96			0	15
	96	100			0	26
	66	68			43	0
	68	66			0	31
	52	60			48	0
	60	52			63	0
	91	100			60	0
	100	91			0	29
	100	95			0	27
	95	100			96	0
	100	100			0	48
	100	100			0	49
	100	99			0	20
	99	100			0	36
	98	100			0	31
	100	98			0	48
	98	93			59	0
	93	98			0	40
	100	99			0	58
	99	100			0	28
	98	100			37	0
	100	98			100	0
	100	100			0	33
	100	100			0	23
	100	100			0	46
	100	100			0	17
	100	100			0	43
	100	100			67	0
	92	100			0	49
	100	92			0	34
	99	89			0	33
	89	99			0	36
	100	100			0	47
	100	100			0	19
	100	100			35	0
	100	100			0	14
	100	100			33	0
	100	100			0	25
	100	100			62	0
	100	100			21	0
	92	100			19	0
	100	92			0	21
	97	100			0	5
	100	97			0	10
	95	97			0	17
	97	95			0	35
	0	64			0	64
	0	44			15	0
	0	65			34	0
	100	100			0	42
	100	100			0	14
	97	87			0	53
	87	97			47	0
	94	71			0	16
	71	94			0	49
	84	79			0	31
	79	84			0	64
	100	96			0	17
	96	100			0	27
	100	100			0	25
	100	100			0	17
	100	100			0	38
	100	100			0	29
	100	100			0	37
	100	100			0	47
	100	100			79	0
	100	100			0	26
	74	95			0	17
	95	74			0	26
	86	91			0	52
	91	86			0	11
	98	100			0	62
	100	98			0	47
	98	98			0	25
	98	98			0	15
	98	100			0	21
	100	98			0	20
	91	100			0	20
	100	91			58	0
	52	50			72	0
	50	52			49	0
	44	0			0	29
	20	0			0	76
	55	54			56	0
	54	55			0	67
	100	100			0	79
	100	100			0	13
	100	100			0	19
	100	100			33	0
	100	100			0	46
	100	100			61	0
	98	100			0	38
	100	98			0	28
	100	100			21	0
	100	100			0	14
	100	98			0	34
	98	100			0	31
	100	100			68	0
	100	100			25	0
	100	100			56	0
	100	100			0	25
	100	92			0	30
	92	100			14	0
	88	92			69	0
	92	88			97	0
	100	99			0	52
	99	100			0	57
	100	100			0	23
	100	100			0	41
	99	100			0	35
	100	99			0	49
	100	100			64	0
	100	100			0	43
	100	100			0	59
	100	100			18	0
	100	100			34	0
	100	100			100	0
	100	96			0	22
	96	100			0	41
	99	100			0	53
	100	99			72	0
	100	100			0	46
	100	100			0	31
	100	100			0	38
	100	100			0	41
	100	96			24	0
	96	100			0	17
	100	100			29	0
	100	100			40	0
	100	100			63	0
	100	100			18	0
	95	100			18	0
	100	95			0	14
	100	98			0	17
	98	100			0	35
	100	100			0	42
	100	100			21	0
	100	100			19	0
	100	100			36	0
	100	100			13	0
	100	100			13	0
	45	0			0	33
	81	79			13	0
	79	81			0	44
	100	99			55	0
	99	100			0	46
	95	94			0	23
	94	95			0	60
	40	0			34	0
	90	100			11	0
	100	90			46	0
	100	100			43	0
	100	100			0	42
	100	100			75	0
	100	100			0	29
	95	99			0	16
	99	95			0	30
	100	100			17	0
	100	100			91	0
	95	100			0	53
	100	95			0	14
	100	100			0	62
	100	100			0	26
	100	97			38	0
	97	100			0	18
	100	99			0	22
	99	100			0	21
	100	100			0	25
	100	100			0	17
	100	100			32	0
	100	100			44	0
	79	98			43	0
	98	79			82	0
	100	100			13	0
	100	100			65	0
	100	98			54	0
	98	100			31	0
	47	57			55	0
	57	47			26	0
	100	100			0	60
	100	100			0	75
	100	98			38	0
	98	100			0	49
	100	98			68	0
	98	100			0	30
	88	100			0	26
	100	88			18	0
	100	94			0	25
	94	100			23	0
	78	71			15	0
	71	78			0	25
	63	58			57	0
	58	63			22	0
	63	59			52	0
	59	63			38	0
	46	55			63	0
	55	46			35	0
	63	69			36	0
	69	63			19	0
	100	79			17	0
	79	100			17	0
	100	100			18	0
	100	100			32	0
	100	100			64	0
	100	100			20	0
	100	100			0	23
	100	100			13	0
	100	93			70	0
	93	100			7	0
	100	100			11	0
	100	100			24	0
	100	100			96	0
	100	100			0	45
	100	100			0	53
	100	100			0	25
	100	100			0	20
	100	100			0	42
	100	100			37	0
	100	100			71	0
	100	100			26	0
	100	100			31	0
	100	93			0	52
	93	100			16	0
	100	100			85	0
	100	100			0	36
	100	100			0	50
	100	100			49	0
	99	100			12	0
	100	99			17	0
	100	100			23	0
	100	100			21	0
	100	100			100	0
	100	100			20	0
	100	100			0	39
	100	100			21	0
	100	100			0	47
	100	100			69	0
	100	100			81	0
	100	100			0	42
	100	100			0	51
	100	100			81	0
	100	100			70	0
	100	100			0	85
	100	100			80	0
	100	100			0	51
	48	0			72	0
	95	79			0	77
	79	95			85	0
	100	100			75	0
	100	100			81	0
	100	100			0	59
	100	100			0	64
	100	100			51	0
	100	100			68	0
	100	100			61	0
	100	100			67	0
	100	100			0	77
	100	100			50	0
	100	100			0	65
	100	100			0	60
	100	100			71	0
	100	100			0	71
	100	100			0	54
	100	100			0	53
	94	100			0	90
	100	94			61	0
	100	99			0	63
	99	100			61	0
	100	100			0	58
	100	100			61	0
	100	100			0	56
	100	100			0	95
	100	100			0	66
	100	100			69	0
	100	100			82	0
	100	100			0	59
	100	100			0	83
	100	100			0	63
	100	100			71	0
	100	100			77	0
	93	100			0	83
	100	93			83	0
	100	100			0	64
	100	100			49	0
	100	100			0	47
	100	100			0	72
	100	89			0	62
	89	100			0	52
	100	100			55	0
	100	100			0	64
	97	100			86	0
	100	97			56	0
	100	100			0	62
	100	100			0	60
	100	0			0	49
	100	100			83	0
	100	100			0	55
	35	0			69	0
	0	39			0	40
	26	0			69	0
	98	91			0	52
	91	98			91	0
	100	100			0	73
	100	100			85	0
	99	100			79	0
	100	99			0	76
	97	100			0	53
	100	97			0	47
	95	91			0	42
	91	95			0	57
	98	100			0	71
	100	98			0	60
	100	90			0	52
	90	100			56	0
	100	99			0	60
	99	100			82	0
	100	100			72	0
	100	100			62	0
	100	100			67	0
	100	100			62	0
	100	100			0	75
	100	100			58	0
	100	100			0	63
	100	100			0	64
	100	100			0	48
	100	100			0	66
	90	100			47	0
	100	90			48	0
	82	100			68	0
	100	82			59	0
	45	58			51	0
	58	45			0	59
	0	62			0	57
	100	96			0	54
	96	100			79	0
	95	100			38	0
	100	95			76	0
	87	100			0	42
	100	87			0	73
	100	95			0	58
	95	100			71	0
	100	100			68	0
	100	100			0	69
	0	57			67	0
	63	59			0	56
	59	63			73	0
	49	0			0	51
	48	41			0	76
	41	48			66	0
	41	51			51	0
	51	41			0	59
	50	0			0	49
	43	54			47	0
	54	43			78	0
	39	45			0	79
	45	39			85	0
	0	49			71	0
	0	52			85	0
	100	99			48	0
	99	100			61	0
	100	95			0	60
	95	100			65	0
	100	100			0	55
	100	100			77	0
	100	96			0	55
	96	100			0	67
	100	100			0	71
	100	100			65	0
	100	93			86	0
	93	100			0	76
	100	100			69	0
	100	100			0	51
	100	100			0	53
	100	100			56	0
	97	99			68	0
	99	97			54	0
	98	100			0	100
	100	98			0	51
	100	100			0	55
	100	100			0	68
	54	0			84	0
	100	100			74	0
	100	100			0	50
	100	100			0	65
	100	100			52	0
	100	100			73	0
	100	100			0	56
	100	100			0	61
	100	100			63	0
	100	100			0	73
	100	100			62	0
	100	100			0	41
	100	100			0	72
	100	100			0	56
	100	100			61	0
	100	100			66	0
	100	100			0	75
	100	100			90	0
	100	100			67	0
	100	100			0	50
	100	100			75	0
	100	100			0	67
	100	100			0	56
	100	99			0	60
	99	100			0	70
	100	100			57	0
	100	100			55	0
	100	95			0	52
	95	100			0	57
	98	100			77	0
	100	98			80	0
	86	100			95	0
	100	86			74	0
	100	99			0	44
	99	100			55	0
	100	100			0	34
	100	100			0	78
	88	100			0	48
	100	88			0	66
	42	0			0	66
	93	100			86	0
	100	93			83	0
	90	97			0	91
	97	90			0	76
	98	100			0	72
	100	98			63	0
	100	100			61	0
	100	100			89	0
	99	97			0	64
	97	99			63	0
	95	100			42	0
	100	95			43	0
	100	100			100	0
	100	100			0	53
	76	47			76	0
	47	76			0	61
	78	93			61	0
	93	78			0	58
	100	83			0	67
	83	100			0	51
	96	100			0	61
	100	96			67	0
	88	100			58	0
	100	88			69	0
	100	100			0	39
	100	100			0	44
	94	99			88	0
	99	94			87	0
	66	82			72	0
	82	66			61	0
	100	100			51	0
	100	100			0	68
	96	100			0	56
	100	96			69	0
	100	100			51	0
	100	100			0	58
	96	76			0	66
	76	96			79	0
	100	100			0	75
	100	100			62	0
	100	98			50	0
	98	100			0	71
	51	45			46	0
	45	51			75	0
	89	100			0	53
	100	89			0	70
	95	100			0	62
	100	95			56	0
	87	100			91	0
	100	87			83	0
	99	100			0	54
	100	99			76	0
	100	98			0	58
	98	100			0	63
	100	100			0	62
	100	100			0	53
	100	96			62	0
	96	100			60	0
	97	100			0	50
	100	97			0	67
	99	100			0	80
	100	99			76	72
	100	100			72	76
	100	100			74	94
	100	100			94	74
	100	100			79	79
	96	99			79	79
	99	96			0	62
	100	100			88	0
	100	100			46	0
	100	100			0	67
	100	100			0	57
	93	100			0	65
	100	93			62	0
	99	100			0	76
	100	99			0	53
	92	100			78	0
	100	92			0	33
	39	0			0	43
	66	52			96	0
	52	66			91	0
	78	100			50	0
	100	78			0	62
	77	92			72	0
	92	77			77	0
	86	84			54	0
	84	86			73	0
	100	91			66	0
	91	100			0	87
	43	0			98	0
	0	43			74	0
	100	100			0	83
	100	100			58	0
	100	100			98	0
	100	100			85	0
	100	100			80	0
	100	100			89	0
	100	100			47	0
	100	100			46	0
	100	99			89	0
	99	100			73	0
	100	93			98	0
	93	100			68	0
	99	98			0	56
	98	99			67	0
	100	100			0	68
	100	100			0	60
	100	100			86	0
	100	100			63	0
	100	100			81	0
	100	100			70	0
	52	0			100	0
	53	0			51	0
	48	0			73	0
	100	94			72	0
	94	100			0	82
	100	100			0	62
	100	100			35	0
	100	97			76	0
	97	100			66	0
	100	100			77	0
	100	100			0	78
	96	100			58	0
	100	96			0	68
	94	98			0	70
	98	94			0	74
	100	100			69	0
	100	100			84	0
	100	99			69	0
	99	100			0	71
	100	100			83	0
	100	100			0	79
	60	71			81	0
	71	60			0	55
	100	100			0	60
	100	100			72	0
	100	100			0	49
	100	100			0	84
	100	100			91	0
	100	100			0	60
	98	100			0	70
	100	98			0	55
	100	96			0	76
	96	100			0	66
	99	100			0	54
	100	99			60	0
	100	100			0	57
	100	100			50	0
	100	100			62	0
	100	100			57	0
	100	99			63	0
	99	100			87	0
	99	100			59	0
	100	99			0	78
	100	100			0	56
	100	100			0	61
	81	99			0	69
	99	81			45	0
	70	84			0	77
	84	70			0	77
	54	61			100	0
	61	54			83	0
	52	0			75	0
	100	100			0	64
	100	100			0	66
	100	98			67	0
	98	100			0	65
	99	100			0	74
	100	99			73	0
	100	96			65	0
	96	100			0	78
	100	99			0	52
	99	100			0	66
	100	100			0	64
	100	100			0	82
	95	90			91	0
	90	95			0	66
	100	100			0	64
	100	100			0	72
	100	100			96	0
	100	100			0	75
	100	99			0	55
	99	100			78	0
	100	100			0	63
	100	100			79	0
	72	94			0	84
	94	72			82	0
	0	55			0	94
	97	100			0	66
	100	97			0	37
	74	81			0	67
	81	74			0	59
	85	79			62	0
	79	85			47	0
	64	54			0	72
	54	64			57	0
	62	74			65	0
	74	62			0	82
	100	100			0	69
	100	100			0	67
	100	100			63	0
	100	100			100	0
	95	96			61	0
	96	95			76	0
	81	100			56	0
	100	81			57	0
	96	100			0	99
	100	96			0	44
	97	97			64	0
	97	97			0	82
	99	100			68	0
	100	99			67	0
	95	100			55	0
	100	95			53	0
	100	100			48	0
	100	100			60	0
	91	100			0	68
	100	91			0	80
	100	100			0	67
	100	100			88	0
	100	100			50	0
	100	100			0	76
	100	100			51	0
	100	100			83	0
	100	100			0	61
	100	100			47	0
	100	97			76	0
	97	100			49	0
	97	94			74	0
	94	97			0	92
	91	99			0	61
	99	91			96	0
	84	85			0	71
	85	84			0	66
	51	68			0	70
	68	51			0	50
	62	70			74	0
	70	62			74	0
	38	41			61	0
	41	38			0	69
	59	56			0	50
	56	59			0	80
	93	96			0	47
	96	93			70	0
	95	97			88	0
	97	95			69	0
	100	100			0	69
	100	100			0	91
	100	99			81	0
	99	100			0	68
	100	100			84	0
	100	100			73	0
	100	98			0	100
	98	100			58	0
	100	99			0	71
	99	100			44	0
	100	94			56	0
	94	100			65	0
	90	100			0	60
	100	90			0	80
	72	80			0	67
	80	72			67	0
	49	80			69	0
	80	49			70	0
	44	45			57	0
	45	44			65	0
	100	100			0	60
	100	100			78	0
	100	100			83	0
	100	100			0	49
	57	74			0	38
	74	57			0	58
	100	100			0	75
	100	100			0	44
	100	100			0	39
	100	100			89	0
	100	100			55	0
	100	100			81	0
	100	100			0	59
	100	100			81	0
	100	100			0	58
	100	100			55	0
	100	99			83	0
	99	100			84	0
	100	100			92	0
	100	100			41	0
	99	100			71	0
	100	99			57	0
	100	99			74	0
	99	100			0	72
	99	100			0	39
	100	99			0	45
	99	100			71	0
	100	99			76	0
	100	100			0	69
	100	100			82	0
	96	98			0	64
	98	96			68	0
	100	100			71	0
	100	100			0	71
	100	100			0	93
	100	100			84	0
	84	88			70	0
	88	84			0	66
	0	34			0	74
	0	39			79	0
	0	59			59	0
	46	0			85	0
	0	42			0	41
	50	0			0	75
	0	51			87	0
	53	0			0	54
	38	0			76	0
	100	99			66	0
	99	100			75	0
	100	95			0	75
	95	100			0	67
	100	100			51	0
	100	100			86	0
	100	100			64	0
	100	100			70	0
	100	100			0	53
	100	100			60	0
	100	100			46	0
	100	100			0	66
	100	100			63	0
	100	100			0	54
	100	100			70	0
	100	100			62	0
	100	100			0	52
	100	100			81	0
	100	98			0	84
	98	100			0	76
	99	100			63	0
	100	99			45	0
	88	100			84	0
[truncated: 353,818+ more rows]

## Sheet: Figure 2g
	Mucor
	A	T	G	C
-2	41.9333	32.8043	32.8043	6.78921
-1	75.8322	1.31009	1.31009	20.7116
0	100	0	0	0
+1	3.61477	31.3143	31.3143	11.5201
+2	40.5714	34.2072	34.2072	17.0191
	Phycomyces
-2	26.2874	30.5842	22.0929	21.0355
-1	34.572	0.333719	34.1517	30.9426
0	100	0	0	0
+1	0.523051	97.4055	1.28207	0.789352
+2	1.10116	34.3764	30.2628	34.2596

## Sheet: Figure 3b
Phycomyces				Mucor
	Dist	Total			Dist	Total
	1	31			1	2
	2	485			2	202
	3	17638			3	155
	4	16069			4	53
	5	19888			5	76
	6	26046			6	47
	7	19060			7	54
	8	18084			8	82
	9	19524			9	54
	10	14304			10	83
	11	12926			11	50
	12	14194			12	48
	13	12495			13	54
	14	9982			14	52
	15	9520			15	28
	16	7862			16	32
	17	7219			17	28
	18	7286			18	20
	19	6237			19	48
	20	5845			20	37
	21	6000			21	45
	22	4680			22	41
	23	4444			23	46
	24	4248			24	47
	25	3632			25	30
	26	3077			26	30
	27	3202			27	31
	28	2850			28	29
	29	2752			29	34
	30	2675			30	30
	31	2417			31	39
	32	2195			32	63
	33	2190			33	64
	34	1945			34	45
	35	1697			35	26
	36	1708			36	54
	37	1411			37	24
	38	1454			38	22
	39	1496			39	30
	40	1187			40	15
	41	1231			41	26
	42	1235			42	40
	43	1014			43	37
	44	997			44	32
	45	1119			45	37
	46	871			46	29
	47	830			47	38
	48	919			48	33
	49	753			49	21
	50	648			50	24
	51	724			51	36
	52	637			52	25
	53	648			53	26
	54	689			54	29
	55	512			55	29
	56	530			56	34
	57	558			57	40
	58	452			58	22
	59	455			59	40
	60	429			60	23
	61	375			61	18
	62	401			62	17
	63	420			63	39
	64	338			64	19
	65	390			65	32
	66	378			66	25
	67	355			67	34
	68	337			68	24
	69	343			69	27
	70	424			70	27
	71	267			71	29
	72	345			72	29
	73	272			73	22
	74	320			74	22
	75	282			75	33
	76	246			76	34
	77	228			77	25
	78	243			78	24
	79	237			79	30
	80	210			80	21
	81	238			81	32
	82	201			82	23
	83	194			83	27
	84	180			84	25
	85	197			85	52
	86	229			86	27
	87	181			87	21
	88	177			88	23
	89	152			89	25
	90	209			90	28
	91	201			91	22
	92	160			92	22
	93	158			93	21
	94	117			94	21
	95	141			95	33
	96	196			96	22
	97	159			97	28
	98	122			98	21
	99	110			99	29
	100	142			100	31
	101	127			101	28
	102	138			102	19
	103	129			103	27
	104	118			104	28
	105	147			105	22
	106	114			106	24
	107	114			107	32
	108	132			108	26
	109	92			109	26
	110	93			110	24
	111	110			111	29
	112	106			112	21
	113	136			113	25
	114	124			114	38
	115	103			115	14
	116	99			116	20
	117	96			117	21
	118	111			118	22
	119	109			119	18
	120	86			120	30
	121	97			121	21
	122	78			122	26
	123	87			123	32
	124	76			124	29
	125	123			125	24
	126	91			126	25
	127	58			127	37
	128	63			128	17
	129	74			129	32
	130	57			130	22
	131	79			131	18
	132	80			132	27
	133	61			133	21
	134	55			134	24
	135	72			135	20
	136	53			136	28
	137	70			137	19
	138	100			138	27
	139	62			139	15
	140	48			140	13
	141	85			141	42
	142	54			142	23
	143	59			143	27
	144	38			144	20
	145	43			145	26
	146	67			146	25
	147	71			147	20
	148	93			148	25
	149	56			149	23
	150	42			150	30

## Sheet: Figure 3c
bin	Phycomyces	Mucor
1	0.0121709	0.00528634
2	0.0119498	0.00587372
3	0.0118599	0.00511659
4	0.0117674	0.00579774
5	0.012092	0.00667557
6	0.0120421	0.00584276
7	0.0118154	0.00573319
8	0.0119396	0.00596773
9	0.01214	0.0050698
10	0.0122831	0.00432805
11	0.0119195	0.00494574
12	0.0121293	0.00504601
13	0.0122941	0.00432094
14	0.0112623	0.00425056
15	0.0109785	0.00484099
16	0.0114558	0.0056313
17	0.0113553	0.00476368
18	0.0109064	0.00416419
19	0.0105162	0.00475554
20	0.0107248	0.00469764
21	0.0111394	0.00502475
22	0.0112691	0.00535977
23	0.0110076	0.00439399
24	0.0112406	0.00456554
25	0.0119807	0.00561922
26	0.012164	0.00506645
27	0.0123311	0.00506757
28	0.0126565	0.00485223
29	0.0128572	0.00502884
30	0.0119433	0.00582038
31	0.0101994	0.00535662
32	0.0106891	0.00526004
33	0.0128258	0.00516872
34	0.0134348	0.00508662
35	0.0139142	0.00539661
36	0.0153607	0.00461877
37	0.0150609	0.00417185
38	0.0128112	0.0050885
39	0.0112933	0.00571806
40	0.0110783	0.00579332
41	0.0103556	0.00548687
42	0.0104477	0.00569737
43	0.0117985	0.00534329
44	0.011611	0.00434751
45	0.0118094	0.00442968
46	0.0130462	0.00425688
47	0.0134347	0.00405186
48	0.0129984	0.00443295
49	0.0117035	0.0046868
50	0.0109094	0.00442706
51	0.0113033	0.00395807
52	0.0118659	0.00437892
53	0.0115094	0.00486742
54	0.0112175	0.00469932
55	0.011862	0.00539901
56	0.0126859	0.00608444
57	0.0128638	0.00608715
58	0.0124903	0.00554898
59	0.0128693	0.0046225
60	0.0133491	0.00486388
61	0.0123007	0.0048014
62	0.0109093	0.00489408
63	0.0107881	0.00416454
64	0.0115741	0.0034397
65	0.0128037	0.00432551
66	0.0142433	0.00523406
67	0.0148335	0.00482339
68	0.0145127	0.00464842
69	0.0142215	0.00543638
70	0.0128759	0.00496186
71	0.0116847	0.00477309
72	0.0129053	0.00465658
73	0.014032	0.00521254
74	0.0135638	0.00503033
75	0.0130324	0.00458106
76	0.0129232	0.00557921
77	0.0123251	0.00511472
78	0.0115793	0.00389134
79	0.012432	0.00377694
80	0.0129177	0.00568937
81	0.0126018	0.00547925
82	0.0135373	0.00444024
83	0.0135025	0.00519272
84	0.0126651	0.00550863
85	0.0117594	0.00524837
86	0.0101169	0.00459634
87	0.0101319	0.00506794
88	0.012199	0.00517984
89	0.0134143	0.00504202
90	0.0134158	0.00616242
91	0.0128403	0.00560389
92	0.0121796	0.00452291
93	0.0131919	0.00496713
94	0.0135332	0.00491779
95	0.0130558	0.00488801
96	0.0134382	0.00491924
97	0.0134103	0.00466744
98	0.013611	0.00521815
99	0.0139717	0.00572645
100	0.0132999	0.00453415
101	0.0123328	0.00451336
102	0.0120986	0.00466133
103	0.0124949	0.0044519
104	0.012963	0.00552771
105	0.0134243	0.00564475
106	0.0137997	0.00553411
107	0.0133583	0.00568928
108	0.0128557	0.00640512
109	0.0131236	0.00626001
110	0.0133333	0.00611103
111	0.0128497	0.00599065
112	0.0131567	0.00528717
113	0.0140225	0.00457882
114	0.0143364	0.00467426
115	0.0139889	0.00535505
116	0.0125313	0.00504349
117	0.0123031	0.00473588
118	0.0141748	0.00501053
119	0.0142729	0.00484875
120	0.01314	0.0044123
121	0.0134918	0.00518173
122	0.0130944	0.00526932
123	0.0125291	0.00411523
124	0.0139104	0.00467013
125	0.0147059	0.00559441
126	0.0134674	0.00513272
127	0.0127665	0.00441404
128	0.0126106	0.00499083
129	0.0135375	0.00499339
130	0.0150355	0.00418471
131	0.0143826	0.00414094
132	0.0144585	0.00470742
133	0.0149867	0.00467495
134	0.0139132	0.00454645
135	0.0129158	0.0054937
136	0.0129135	0.00600029
137	0.0133485	0.00521484
138	0.0132294	0.00372807
139	0.0127049	0.00459184
140	0.0121719	0.00541609
141	0.0126134	0.00512745
142	0.0135233	0.00454946
143	0.013614	0.00439432
144	0.0129535	0.00538613
145	0.0133048	0.00505976
146	0.0139688	0.00451885
147	0.0134621	0.00425969
148	0.0133466	0.00451763
149	0.0129111	0.00534759
150	0.0125706	0.00440012
151	0.0131526	0.00436237
152	0.0130345	0.00468247
153	0.0132513	0.00425158
154	0.0135049	0.00408461
155	0.012555	0.00495338
156	0.0129659	0.0060677
157	0.0135427	0.00542801
158	0.0131395	0.00505309
159	0.0140756	0.00496967
160	0.0146104	0.00502952
161	0.0134608	0.00502586
162	0.0130225	0.00461708
163	0.0135937	0.00537199
164	0.0132771	0.00549732
165	0.0121169	0.0051969
166	0.0120111	0.00511659
167	0.012859	0.00534995
168	0.0122855	0.00619624
169	0.0115289	0.00587851
170	0.0120975	0.00576937
171	0.0124785	0.00590078
172	0.0125091	0.00512483
173	0.0123669	0.00428487
174	0.0114512	0.00426439
175	0.0107202	0.00475529
176	0.0118365	0.00519348
177	0.0134842	0.00466438
178	0.0136751	0.00472624
179	0.0124955	0.00485261
180	0.0113278	0.00426763
181	0.011966	0.00417368
182	0.0123468	0.00461945
183	0.0103877	0.00502403
184	0.010075	0.00546289
185	0.0119247	0.00495916
186	0.0129557	0.00509387
187	0.0137061	0.00460224
188	0.0135368	0.00345741
189	0.0129409	0.00485651
190	0.013085	0.00569676
191	0.0125576	0.00475285
192	0.0125017	0.00404085
193	0.0128559	0.00377825
194	0.0121995	0.00377797
195	0.0116411	0.00449157
196	0.0120314	0.00479599
197	0.0124508	0.00452786
198	0.0125295	0.00435793
199	0.0129905	0.00421206
200	0.0132129	0.00472041
201	0.0124212	0.00542482
202	0.0112507	0.0053027
203	0.0111836	0.00471281
204	0.0119172	0.00428171
205	0.01289	0.00424504
206	0.0133576	0.0043834
207	0.0124421	0.00518324
208	0.011471	0.0057597
209	0.0114478	0.00621663
210	0.0114029	0.00592408
211	0.0118863	0.00503368
212	0.0127426	0.00578506
213	0.0125181	0.00527743
214	0.0120592	0.00430751
215	0.0121413	0.00446592
216	0.0125686	0.0047619
217	0.0119311	0.00524667
218	0.0111548	0.00495627
219	0.0111835	0.00517267
220	0.0113108	0.00486247
221	0.0117828	0.00466167
222	0.0113327	0.00429998
223	0.0103542	0.00409058
224	0.0115644	0.00514026
225	0.0129258	0.00483233
226	0.0121929	0.00416484
227	0.0119782	0.00519956
228	0.012199	0.00517606
229	0.0121731	0.00456257
230	0.0126996	0.00536348
231	0.013637	0.00487237
232	0.0129192	0.00476225
233	0.0119725	0.00493554
234	0.0133673	0.00525317
235	0.0140343	0.0051013
236	0.0131936	0.00420106
237	0.0127862	0.00410708
238	0.0126794	0.00512672
239	0.0120858	0.00540463
240	0.0118061	0.00465116
241	0.0117214	0.00450156
242	0.0115329	0.00439303
243	0.0113864	0.00433919
244	0.0110683	0.00495266
245	0.0110895	0.00603373
246	0.0115099	0.00581142
247	0.0115554	0.00574128
248	0.0117535	0.00450156
249	0.0125227	0.0033372
250	0.0122029	0.00422248
251	0.0113146	0.00513422
252	0.0104329	0.00516364
253	0.010067	0.00485613
254	0.0118019	0.00480175
255	0.0123944	0.00456323
256	0.0115776	0.00477984
257	0.0121968	0.004765
258	0.0128489	0.00396654
259	0.0126851	0.00420625
260	0.0122525	0.00452324
261	0.011512	0.0045068
262	0.0114433	0.00555716
263	0.012178	0.00560466
264	0.0122261	0.00455663
265	0.0115537	0.0043494
266	0.0109255	0.00388909
267	0.0108808	0.00436999
268	0.0116688	0.00498315
269	0.0119187	0.00508536
270	0.0112814	0.00587212
271	0.0115984	0.00596364
272	0.0117967	0.00494545
273	0.0108612	0.00419682
274	0.0105959	0.00418139
275	0.0106074	0.0044908
276	0.0108155	0.00385679
277	0.0116153	0.00412505
278	0.011338	0.00517464
279	0.0112476	0.00432526
280	0.0119612	0.00433965
281	0.0115995	0.00456886
282	0.0106794	0.00480559
283	0.0102244	0.0049329
284	0.0109403	0.0045425
285	0.0123973	0.00474581
286	0.0132216	0.0039173
287	0.013203	0.00418139
288	0.0127034	0.0046359
289	0.0116702	0.00438817
290	0.0112303	0.00519368
291	0.0118081	0.00572422
292	0.0128695	0.00523674
293	0.0133315	0.00501417
294	0.0119199	0.00623188
295	0.0105167	0.00554635
296	0.0104695	0.00389105
297	0.0102101	0.00390399
298	0.010553	0.00467223
299	0.01232	0.00485784
300	0.0127223	0.00497082
301	0.011388	0.00485507
302	0.0114781	0.00475881
303	0.0124733	0.0049062
304	0.0122421	0.00415681
305	0.012695	0.00432164
306	0.0130065	0.0047079
307	0.0123609	0.00519668
308	0.012719	0.00502837
309	0.01299	0.00494624
310	0.0124791	0.00514009
311	0.0124084	0.00471322
312	0.011992	0.00564277
313	0.0113848	0.0066715
314	0.012513	0.0063213
315	0.0140609	0.00552883
316	0.0134976	0.00510241
317	0.0124099	0.0053145
318	0.0124784	0.00518209
319	0.0127169	0.00462239
320	0.0121868	0.00421368
321	0.0118249	0.0043587
322	0.0121571	0.00486514
323	0.0133009	0.00461561
324	0.0143807	0.00462829
325	0.0129911	0.00484349
326	0.0110679	0.00493147
327	0.0113946	0.00489984
328	0.0124644	0.00444476
329	0.0129508	0.00462194
330	0.0133902	0.00531877
331	0.013578	0.00487455
332	0.0129788	0.00446139
333	0.0123378	0.00498159
334	0.0116837	0.00470469
335	0.0109538	0.00359945
336	0.011082	0.0038061
337	0.0116673	0.00456523
338	0.0114885	0.00430942
339	0.0110527	0.00412954
340	0.0111906	0.00416607
341	0.0108641	0.00430447
342	0.0103844	0.00523297
343	0.0111541	0.00511012
344	0.0127807	0.00468401
345	0.0130089	0.00454185
346	0.0119592	0.0042587
347	0.0108819	0.00461827
348	0.0105167	0.00527838
349	0.010632	0.00518882
350	0.0100878	0.00498114
351	0.00931082	0.0046191
352	0.00903862	0.00487001
353	0.00931056	0.00506817
354	0.0103771	0.0049055
355	0.0117248	0.0051661
356	0.0121711	0.0052128
357	0.0115195	0.0058925
358	0.0105926	0.00499857
359	0.0102828	0.00498718
360	0.0106534	0.00611925
361	0.0107256	0.00594003
362	0.0107006	0.00558179
363	0.0109409	0.0051913
364	0.0103055	0.00479633
365	0.00974129	0.00519856
366	0.0100123	0.0051245
367	0.0101636	0.00458256
368	0.0102713	0.00479325
369	0.0105149	0.00480631
370	0.0101322	0.00520314
371	0.00960269	0.00550984
372	0.00995274	0.00519668
373	0.0101633	0.00565295
374	0.0092761	0.00557342
375	0.0084293	0.00469619
376	0.00845946	0.00484454
377	0.0093239	0.00481287
378	0.0101523	0.00434373
379	0.00997404	0.00429466
380	0.00974472	0.004329
381	0.0101111	0.00437213
382	0.00998746	0.00392437
383	0.00922326	0.00434845
384	0.00984207	0.0055794
385	0.0104736	0.0049062
386	0.0103573	0.0049971
387	0.0101042	0.00542299
388	0.00884145	0.00510865
389	0.00896057	0.00510644
390	0.00993438	0.00470878
391	0.0100172	0.00533064
392	0.00954198	0.00558739
393	0.00839493	0.00519218
394	0.00818248	0.00481633
395	0.00920231	0.00438093
396	0.00970434	0.00376212
397	0.00948638	0.00411196
398	0.00913678	0.00554236
399	0.00938839	0.00521399
400	0.0102392	0.00472281
401	0.0101944	0.00501563
402	0.0101869	0.00523898
403	0.0106625	0.00539297
404	0.0100365	0.00518097
405	0.00988483	0.00462495
406	0.00953069	0.00483127
407	0.00791701	0.00588791
408	0.00771513	0.00596537
409	0.00941594	0.00541634
410	0.0104838	0.00567814
411	0.00980482	0.00633823
412	0.00995047	0.00591161
413	0.0104515	0.0055874
414	0.00970611	0.00596234
415	0.00909457	0.00627977
416	0.00886978	0.00555716
417	0.00918919	0.00500653
418	0.00954708	0.00495699
419	0.0095724	0.00480909
420	0.00969044	0.00491934
421	0.00993644	0.00579416
422	0.0101493	0.00607112
423	0.0107063	0.0053318
424	0.0108284	0.0050987
425	0.010893	0.00552607
426	0.0108147	0.00514433
427	0.0103716	0.00424552
428	0.0107705	0.00555353
429	0.0115409	0.0061706
430	0.01182	0.00563665
431	0.0112982	0.00577659
432	0.00995319	0.00520909
433	0.00922769	0.00435161
434	0.0101423	0.00485718
435	0.0111315	0.0056338
436	0.0115107	0.00554635
437	0.0106292	0.00645902
438	0.010076	0.00677748
439	0.0106847	0.00565903
440	0.0107788	0.00499216
441	0.0112939	0.00461517
442	0.0120116	0.00599436
443	0.0113312	0.00721845
444	0.0111285	0.00572706
445	0.0130437	0.00529617
446	0.0133197	0.00563871
447	0.0121762	0.00455864
448	0.0128883	0.0043683
449	0.0136179	0.00441366
450	0.0138472	0.00447427
451	0.0134539	0.00544318
452	0.0129686	0.00614325
453	0.0143656	0.00547371
454	0.0150925	0.00509247
455	0.0139626	0.00509008
456	0.0130122	0.00469736
457	0.014751	0.00470715
458	0.0176629	0.00525323
459	0.0169974	0.00578268
460	0.0150846	0.00585622
461	0.0146782	0.00517786
462	0.0156866	0.00521774
463	0.0181394	0.00537349
464	0.0198324	0.00430492
465	0.0184649	0.00556291
466	0.0166387	0.00624343
467	0.0176606	0.00544941
468	0.02029	0.00684977
469	0.0216593	0.00731821
470	0.0205767	0.00661313
471	0.0197114	0.00695066
472	0.021159	0.00666574
473	0.0223522	0.00704566
474	0.0218908	0.00784559
475	0.0224932	0.00760536
476	0.0229292	0.00723932
477	0.0226378	0.00694779
478	0.0234595	0.00650195
479	0.0249223	0.00671095
480	0.0274207	0.00712058
481	0.0290362	0.00707071
482	0.0292951	0.00641632
483	0.0310765	0.00609839
484	0.0316614	0.00757423
485	0.0291447	0.0081393
486	0.0277369	0.00737661
487	0.0302119	0.00719852
488	0.0340668	0.00759527
489	0.0345768	0.00791434
490	0.0331132	0.00790983
491	0.0346055	0.00784468
492	0.0353647	0.00718912
493	0.034394	0.00618039
494	0.0378836	0.00694087
495	0.0411909	0.00648892
496	0.0356949	0.00519668
497	0.0314357	0.00442834
498	0.0369745	0.00556454
499	0.0340354	0.00682683
500	0.0655908	0.00606813
501	0.128281	0.00472898
502	0.099528	0.00562218
503	0.0787279	0.00540645
504	0.0648394	0.00510595
505	0.0588387	0.00598599
506	0.0544935	0.00626094
507	0.0522158	0.00588448
508	0.0508228	0.00594882
509	0.0516414	0.00574686
510	0.0522164	0.00531223
511	0.050957	0.00536047
512	0.0477384	0.00418705
513	0.0480556	0.0053068
514	0.0484133	0.00631444
515	0.0476515	0.00487082
516	0.0480179	0.00493711
517	0.0479996	0.0053878
518	0.0478111	0.00512729
519	0.0487023	0.00497356
520	0.0492413	0.00542055
521	0.0476817	0.00487476
522	0.0497922	0.00417545
523	0.0527839	0.00432315
524	0.0507468	0.00518517
525	0.0498333	0.00474629
526	0.0489524	0.00426201
527	0.046245	0.00498218
528	0.0487159	0.00593138
529	0.0473026	0.00534906
530	0.0490509	0.00437718
531	0.0485088	0.00419277
532	0.0474126	0.00486205
533	0.0487617	0.00544384
534	0.0477634	0.00497988
535	0.0485309	0.0054314
536	0.0478375	0.00583486
537	0.0472173	0.00499169
538	0.0477978	0.00503355
539	0.0502294	0.00506698
540	0.0462994	0.00507223
541	0.0491148	0.00528619
542	0.0490801	0.00463834
543	0.0491028	0.00465959
544	0.046221	0.00406232
545	0.0493943	0.00370596
546	0.0522364	0.0040034
547	0.0512229	0.00407661
548	0.048574	0.00330228
549	0.0465435	0.00426399
550	0.0487716	0.00429759
551	0.0509264	0.00499997
552	0.0456007	0.00453993
553	0.046265	0.00467054
554	0.0476846	0.00472082
555	0.0475951	0.00424664
556	0.0464541	0.00395479
557	0.0494488	0.00494905
558	0.0464023	0.00536793
559	0.0440684	0.00497089
560	0.045538	0.00440037
561	0.0473901	0.00379895
562	0.0470372	0.00385173
563	0.0476415	0.00502171
564	0.0477579	0.00533015
565	0.0450757	0.00445431
566	0.0440108	0.00439966
567	0.0430104	0.0047455
568	0.0447644	0.00515574
569	0.046481	0.00477787
570	0.0450899	0.00404994
571	0.0469416	0.0049252
572	0.0445046	0.00509856
573	0.0444977	0.00602849
574	0.0473411	0.00574
575	0.0485826	0.00517819
576	0.0455139	0.00506513
577	0.0457251	0.00524547
578	0.0453737	0.00461534
579	0.0470556	0.00467275
580	0.0491139	0.0048252
581	0.0465934	0.00480977
582	0.0453468	0.00432964
583	0.0443913	0.00501307
584	0.0447395	0.00504331
585	0.0458068	0.00401983
586	0.0443253	0.00424011
587	0.0434085	0.00411321
588	0.0437482	0.00533527
589	0.0441234	0.00512322
590	0.041497	0.00534494
591	0.0420612	0.00465856
592	0.0427367	0.00481944
593	0.0451415	0.00353465
594	0.0426872	0.00520584
595	0.0409547	0.00498742
596	0.0419725	0.00491822
597	0.042609	0.00457767
598	0.0417872	0.0048452
599	0.0431154	0.00473235
600	0.0445634	0.00431962
601	0.0456411	0.00478916
602	0.0417605	0.00532002
603	0.0407709	0.00505552
604	0.0431184	0.00505412
605	0.0424731	0.00451582
606	0.0394291	0.0046161
607	0.0384115	0.00442228
608	0.0411832	0.00467451
609	0.0437028	0.00445523
610	0.0443187	0.00576497
611	0.0436415	0.00564189
612	0.0432896	0.00522848
613	0.0447101	0.00485874
614	0.0435767	0.00484201
615	0.0417114	0.00473473
616	0.042334	0.00460929
617	0.0425845	0.00560823
618	0.0407889	0.00491503
619	0.0411003	0.00462657
620	0.040763	0.00444426
621	0.0411341	0.00495999
622	0.0395135	0.00559214
623	0.0389002	0.00521048
624	0.0371773	0.00536374
625	0.0397702	0.00604397
626	0.0391978	0.00572963
627	0.0379221	0.00514678
628	0.0386875	0.00583159
629	0.0403346	0.00569986
630	0.0414958	0.00573015
631	0.0407555	0.00577128
632	0.0403599	0.00458247
633	0.0381404	0.00474569
634	0.0377791	0.0059617
635	0.0375207	0.00665827
636	0.0391057	0.00582496
637	0.0407771	0.00546105
638	0.0406288	0.00520746
639	0.0426552	0.00436714
640	0.039888	0.00445227
641	0.0390898	0.00443014
642	0.0386123	0.00348925
643	0.0400886	0.00465851
644	0.0381227	0.00457924
645	0.0387897	0.0053478
646	0.039906	0.00479174
647	0.0389044	0.00525361
648	0.036477	0.00612455
649	0.0369133	0.00505897
650	0.0373264	0.00446161
651	0.0369409	0.00524534
652	0.0366211	0.00504708
653	0.0360134	0.00582532
654	0.0354348	0.00621418
655	0.0380356	0.0059892
656	0.0377296	0.00460775
657	0.038295	0.00391792
658	0.0332156	0.00413919
659	0.0335247	0.00482175
660	0.0347707	0.00459945
661	0.0347126	0.00507252
662	0.0346947	0.0052118
663	0.0351303	0.00464394
664	0.0371296	0.00462283
665	0.0361462	0.00430108
666	0.034038	0.00462498
667	0.0359812	0.00471713
668	0.0348035	0.00493562
669	0.0347351	0.00437962
670	0.0353638	0.00526362
671	0.0355763	0.00468942
672	0.0353346	0.00445515
673	0.0345292	0.00517113
674	0.0357796	0.00519336
675	0.0344899	0.00470897
676	0.0364407	0.00528985
677	0.0354174	0.00571574
678	0.0357016	0.00541147
679	0.0336117	0.00477008
680	0.0341339	0.00496066
681	0.0323146	0.00432174
682	0.0319794	0.00411542
683	0.0330189	0.00549727
684	0.0334451	0.00548149
685	0.0329205	0.00477503
686	0.0331239	0.00420534
687	0.0341535	0.00444538
688	0.0323106	0.0049634
689	0.0311071	0.00464896
690	0.0294783	0.0046914
691	0.0310086	0.00462429
692	0.0314221	0.00541984
693	0.0322807	0.00527573
694	0.0321584	0.00405752
695	0.0330491	0.00447914
696	0.0325484	0.00446758
697	0.0315685	0.00518441
698	0.0321032	0.00537613
699	0.0316941	0.00549966
700	0.0317832	0.00462598
701	0.0306317	0.0045902
702	0.030498	0.00517075
703	0.033225	0.00467437
704	0.0317276	0.0058911
705	0.0280347	0.00541992
706	0.0309604	0.00510072
707	0.0288424	0.00516761
708	0.0297901	0.00420969
709	0.0323238	0.00569178
710	0.0312428	0.00417387
711	0.0306023	0.00486065
712	0.0319592	0.00506253
713	0.0316717	0.00560621
714	0.0302689	0.0056091
715	0.0286321	0.00481447
716	0.0276395	0.0049939
717	0.0283733	0.00516534
718	0.0283473	0.00535403
719	0.0306734	0.0051967
720	0.0317752	0.00473977
721	0.028003	0.00528247
722	0.0272606	0.00538122
723	0.0280938	0.0050875
724	0.0302961	0.00483515
725	0.0291861	0.00515964
726	0.0290866	0.00461831
727	0.0281965	0.00425208
728	0.0273425	0.00544125
729	0.0270527	0.00509839
730	0.026305	0.00546039
731	0.027533	0.00521374
732	0.0286902	0.00557127
733	0.0301383	0.00563442
734	0.0300267	0.00522624
735	0.0279366	0.00465978
736	0.0270037	0.0048499
737	0.0265058	0.00532922
738	0.0278499	0.00497242
739	0.0295906	0.00516391
740	0.0288739	0.00528796
741	0.027755	0.00511157
742	0.0253841	0.00436962
743	0.0243147	0.00504384
744	0.0263936	0.00489053
745	0.0269836	0.00632307
746	0.0271975	0.00593657
747	0.0289748	0.00461963
748	0.0285645	0.00556265
749	0.0273952	0.00506521
750	0.0251414	0.00491986
751	0.026929	0.00430388
752	0.0267988	0.00433338
753	0.0252875	0.00514109
754	0.0238052	0.00556093
755	0.0238815	0.00574406
756	0.0246442	0.00505818
757	0.0254157	0.00497043
758	0.0263295	0.00425814
759	0.0253034	0.00451905
760	0.0250891	0.00397827
761	0.0265753	0.00447061
762	0.0259983	0.00387243
763	0.0251418	0.00449654
764	0.0230138	0.00407185
765	0.0239188	0.00475361
766	0.025008	0.00511188
767	0.0252594	0.0051783
768	0.0249265	0.00526777
769	0.0257552	0.0055704
770	0.026909	0.00518839
771	0.0258757	0.00485191
772	0.0247523	0.00526824
773	0.0250717	0.00514157
774	0.0251896	0.00593102
775	0.024688	0.00548395
776	0.0237861	0.0055809
777	0.0241692	0.00509733
778	0.0242679	0.00694384
779	0.0252192	0.00625091
780	0.0247092	0.00555853
781	0.0232861	0.0048568
782	0.0238043	0.00524961
783	0.0242409	0.00513177
784	0.0252259	0.00500487
785	0.0246949	0.00513304
786	0.0235761	0.00440615
787	0.0250162	0.00536271
788	0.0262071	0.0046601
789	0.0264312	0.00488669
790	0.0243256	0.00507043
791	0.0226028	0.00478715
792	0.0222822	0.00434268
793	0.0233387	0.00452093
794	0.0234269	0.00503903
795	0.0233583	0.0043739
796	0.022777	0.00498832
797	0.0233813	0.00499927
798	0.0237438	0.0059772
799	0.0229922	0.00606585
800	0.0216552	0.00496244
801	0.0215117	0.00498568
802	0.0214331	0.00474553
803	0.0222468	0.00522468
804	0.0214263	0.00525184
805	0.0217252	0.00496624
806	0.0222537	0.00509527
807	0.0237838	0.005426
808	0.0233815	0.00620552
809	0.0229894	0.00499046
810	0.0241326	0.00513061
811	0.023698	0.00575146
812	0.0222636	0.00567294
813	0.0219404	0.00592668
814	0.0217991	0.00516652
815	0.0220442	0.00478418
816	0.0218625	0.00498419
817	0.0218641	0.00509755
818	0.0229905	0.00463919
819	0.0222365	0.00463088
820	0.0211147	0.00422472
821	0.0211426	0.00566771
822	0.02185	0.00524685
823	0.0202089	0.00594636
824	0.0198815	0.00558159
825	0.0210804	0.00447091
826	0.0199376	0.00511378
827	0.0191282	0.00486825
828	0.0198785	0.0050998
829	0.0201613	0.00682804
830	0.0184614	0.00643534
831	0.0182639	0.00562742
832	0.0194698	0.00513954
833	0.0195668	0.00439415
834	0.0207579	0.00459168
835	0.0200646	0.00507794
836	0.0204741	0.00484656
837	0.0208298	0.00539562
838	0.0199268	0.00487734
839	0.0196385	0.00508131
840	0.0190589	0.00605495
841	0.0187076	0.00519762
842	0.0191173	0.00528721
843	0.0180654	0.00634449
844	0.0173197	0.00612563
845	0.0181269	0.00506993
846	0.0172254	0.00528381
847	0.0170429	0.00533323
848	0.0164039	0.00525093
849	0.0176509	0.00446015
850	0.0183136	0.00423943
851	0.0175219	0.00495198
852	0.0177057	0.00533033
853	0.0180096	0.0049371
854	0.0164862	0.00489205
855	0.0175305	0.00468366
856	0.0180481	0.00516588
857	0.0186322	0.00425208
858	0.0162447	0.0058589
859	0.0175979	0.0048276
860	0.0182029	0.00440038
861	0.0177636	0.0043135
862	0.0170491	0.00472357
863	0.0179831	0.00508554
864	0.0175731	0.00590154
865	0.0180526	0.0047891
866	0.0176409	0.00471067
867	0.0171757	0.0061117
868	0.0179634	0.00600159
869	0.0171765	0.0052426
870	0.0175626	0.00521303
871	0.0158402	0.00574541
872	0.0148168	0.00536103
873	0.015568	0.00503621
874	0.0171285	0.00482034
875	0.0168401	0.00519548
876	0.016778	0.00575842
877	0.0177076	0.00585994
878	0.0165103	0.00528678
879	0.0156857	0.00546095
880	0.0163145	0.00458223
881	0.0160355	0.00488489
882	0.0169826	0.00503489
883	0.0147427	0.00590821
884	0.0152148	0.00489089
885	0.0168267	0.00475371
886	0.0170341	0.00568911
887	0.0180535	0.00562507
888	0.0165287	0.00573561
889	0.0166482	0.00634289
890	0.0156117	0.00609124
891	0.0141169	0.00636323
892	0.0142443	0.00560344
893	0.0148616	0.00462373
894	0.0155031	0.00580657
895	0.0159575	0.00650127
896	0.0163344	0.00497365
897	0.015964	0.0045334
898	0.016271	0.0044
899	0.0161645	0.00511037
900	0.0150871	0.00451124
901	0.0156123	0.00428198
902	0.0155133	0.00380039
903	0.0159033	0.00410371
904	0.0161716	0.00558085
905	0.0162177	0.0055964
906	0.0179935	0.00455336
907	0.0177271	0.00461205
908	0.0183938	0.0045241
909	0.0182314	0.00516895
910	0.0182893	0.00449118
911	0.0160672	0.0046549
912	0.0151062	0.00433991
913	0.0146125	0.00476691
914	0.0135174	0.00482104
915	0.0138475	0.00552003
916	0.0149279	0.00666579
917	0.0163849	0.00613534
918	0.0166947	0.0055576
919	0.0167233	0.00476411
920	0.0167787	0.00397056
921	0.0166598	0.00445566
922	0.0156739	0.0051203
923	0.0149038	0.00562791
924	0.0128022	0.00567788
925	0.0136344	0.00641239
926	0.0135379	0.0059441
927	0.01452	0.00589507
928	0.0140082	0.00500432
929	0.0137877	0.0065842
930	0.0145043	0.0064142
931	0.0158431	0.00537956
932	0.0144047	0.00503426
933	0.0148148	0.00489846
934	0.0144477	0.0053289
935	0.0143012	0.00668119
936	0.015735	0.00591791
937	0.0148446	0.00437423
938	0.0149015	0.00526917
939	0.0135301	0.00496868
940	0.0139994	0.00550761
941	0.0137774	0.00543412
942	0.0141328	0.00477102
943	0.0153712	0.00493338
944	0.0147462	0.00567824
945	0.0145987	0.00444764
946	0.0135044	0.00632599
947	0.0144306	0.00546639
948	0.0150979	0.00523412
949	0.0140684	0.00537713
950	0.0134728	0.00423051
951	0.0127363	0.00388698
952	0.0129001	0.00403915
953	0.0133519	0.00409124
954	0.0134113	0.00458014
955	0.013149	0.0041661
956	0.0136716	0.00419131
957	0.0127584	0.00447885
958	0.012376	0.0046281
959	0.013402	0.00385959
960	0.0135264	0.00458401
961	0.0136116	0.00542259
962	0.0146435	0.0051166
963	0.0138656	0.00421405
964	0.0133992	0.00470068
965	0.0142989	0.00564267
966	0.0140478	0.00584282
967	0.0147497	0.00587022
968	0.0149124	0.005136
969	0.0147095	0.00561789
970	0.0137511	0.0057958
971	0.013363	0.00606962
972	0.0137224	0.00615697
973	0.0137128	0.00628997
974	0.0126891	0.00681946
975	0.0117545	0.00574612
976	0.0122773	0.0055266
977	0.0127604	0.00441533
978	0.0131869	0.00543091
979	0.0124178	0.00533233
980	0.0122474	0.00417468
981	0.0115915	0.00450112
982	0.0117448	0.00517987
983	0.0120449	0.00409704
984	0.0127971	0.00479001
985	0.0129668	0.00450598
986	0.0123085	0.00483
987	0.0132182	0.00528356
988	0.0123573	0.00561958
989	0.0121165	0.00461732
990	0.0116123	0.0042715
991	0.0112137	0.00483764
992	0.0105475	0.00576026
993	0.0116089	0.0054746
994	0.0117975	0.00522637
995	0.0117647	0.00479386
996	0.0118582	0.00532893
997	0.0117745	0.00536267
998	0.0112471	0.00502995
999	0.0119328	0.00501261
1000	0.010695	0.004937
1001	0.0105274	0.00533791
1002	0.0117743	0.00489243
1003	0.0122805	0.00527275
1004	0.0119136	0.00465805
1005	0.0123324	0.00496143
1006	0.0128496	0.00460467
1007	0.0124939	0.00455689
1008	0.012309	0.0044023
1009	0.0106805	0.00441505
1010	0.00889899	0.00542332
1011	0.00898433	0.00538209
1012	0.00874272	0.00567183
1013	0.00887258	0.00477422
1014	0.00984441	0.00497865
1015	0.0097066	0.00485436
1016	0.00879381	0.00552683
1017	0.00908295	0.00681792
1018	0.00965744	0.00598039
1019	0.00969128	0.00607068
1020	0.00985468	0.0046585
1021	0.00978833	0.00510063
1022	0.0107392	0.00502627
1023	0.0117276	0.00552028
1024	0.0116935	0.00541804
1025	0.0103551	0.00585532
1026	0.00974621	0.00610233
1027	0.0102829	0.00625352
1028	0.0106026	0.00492684
1029	0.0100599	0.00462715
1030	0.0108771	0.00520351
1031	0.0101771	0.0057407
1032	0.00995761	0.00583041
1033	0.00981274	0.00510756
1034	0.00993227	0.00546747
1035	0.00995557	0.00509991
1036	0.0110219	0.00434408
1037	0.0118631	0.0042194
1038	0.0116775	0.00590764
1039	0.0110982	0.00597343
1040	0.0107478	0.00580919
1041	0.0106846	0.00504831
1042	0.0103596	0.00551551
1043	0.0102904	0.00576734
1044	0.0103705	0.00478227
1045	0.0108776	0.00453737
1046	0.0117928	0.00471317
1047	0.0124031	0.00500685
1048	0.0119468	0.00609838
1049	0.011707	0.00611307
1050	0.0119879	0.00513434
1051	0.0115922	0.00586196
1052	0.0106532	0.00528685
1053	0.00987215	0.00447657
1054	0.0106778	0.00503341
1055	0.0100757	0.00430533
1056	0.011004	0.00532956
1057	0.0101008	0.00531262
1058	0.0102355	0.00568277
1059	0.011161	0.00532427
1060	0.0106555	0.0046482
1061	0.0104675	0.00454572
1062	0.0105353	0.00467552
1063	0.00971034	0.00461159
1064	0.0105713	0.00543131
1065	0.0109009	0.00453534
1066	0.010645	0.00495361
1067	0.0113422	0.00439735
1068	0.0108045	0.00582699
1069	0.010301	0.00470378
1070	0.0107665	0.00474484
1071	0.00929568	0.00488989
1072	0.00923044	0.00447405
1073	0.00974732	0.00481641
1074	0.00954208	0.00431611
1075	0.00959012	0.0045072
1076	0.00977368	0.00470646
1077	0.0100065	0.00515389
1078	0.00901465	0.00507002
1079	0.00808098	0.00509858
1080	0.00884678	0.00485039
1081	0.00914822	0.00440806
1082	0.00941363	0.00449557
1083	0.00974619	0.00622346
1084	0.00887684	0.00546671
1085	0.00863681	0.00467211
1086	0.0101648	0.00506271
1087	0.0099994	0.00469071
1088	0.00940271	0.00463457
1089	0.00907	0.00551225
1090	0.0102436	0.0055109
1091	0.00942029	0.00477568
1092	0.00927393	0.0050732
1093	0.007568	0.00524465
1094	0.00733732	0.00478347
1095	0.00836537	0.00525577
1096	0.0100832	0.00477375
1097	0.00973795	0.00516772
1098	0.0100789	0.00570494
1099	0.00958776	0.00568289
1100	0.00999392	0.00578263
1101	0.00927838	0.00516843
1102	0.00965876	0.00569057
1103	0.0102487	0.00509343
1104	0.0099264	0.00554299
1105	0.00985886	0.00575431
1106	0.00977338	0.00554092
1107	0.00915803	0.00561843
1108	0.00856477	0.00527527
1109	0.00889132	0.0049517
1110	0.00957999	0.0057556
1111	0.00995399	0.00605936
1112	0.00931224	0.0044954
1113	0.00881049	0.00482943
1114	0.0085075	0.00562902
1115	0.00815196	0.00604778
1116	0.0089072	0.00639562
1117	0.00947869	0.00503632
1118	0.00902801	0.00591991
1119	0.00906272	0.00577297
1120	0.0086309	0.00538348
1121	0.00917417	0.00478026
1122	0.00927509	0.00541448
1123	0.0095277	0.004956
1124	0.0101335	0.00519505
1125	0.0100884	0.00451736
1126	0.00998485	0.00517742
1127	0.00908722	0.00503982
1128	0.00910246	0.00441522
1129	0.00898792	0.00579502
1130	0.00810232	0.00660649
1131	0.00748126	0.00725947
1132	0.00823927	0.00472943
1133	0.00816657	0.00394878
1134	0.00839176	0.00485648
1135	0.00910588	0.00527375
1136	0.00975704	0.00647007
1137	0.00931109	0.00549791
1138	0.0101582	0.00542181
1139	0.0105394	0.00574076
1140	0.00987701	0.00594245
1141	0.00869178	0.00693691
1142	0.0087226	0.00521748
1143	0.00833068	0.00559118
1144	0.00875924	0.00629446
1145	0.00949184	0.00543221
1146	0.00804509	0.00556247
1147	0.00932429	0.00682579
1148	0.0105804	0.00546122
1149	0.0104378	0.00467733
1150	0.00985835	0.00545976
1151	0.0101256	0.00541306
1152	0.00934548	0.00491828
1153	0.00894674	0.00417897
1154	0.00838289	0.00449289
1155	0.00827954	0.00491875
1156	0.00884409	0.00397963
1157	0.00951013	0.00435056
1158	0.00946459	0.00523843
1159	0.00904125	0.00545817
1160	0.00913454	0.00589656
1161	0.0088837	0.00601168
1162	0.00962572	0.00476458
1163	0.00984291	0.00515195
1164	0.00871075	0.00552568
1165	0.00908706	0.00564247
1166	0.0094347	0.00495543
1167	0.00920152	0.0046636
1168	0.00894402	0.00495505
1169	0.00865381	0.00561224
1170	0.00905964	0.00569891
1171	0.0105749	0.006327
1172	0.00995055	0.00520754
1173	0.00938598	0.00525954
1174	0.00966219	0.00534404
1175	0.0102757	0.00473271
1176	0.00984519	0.00564479
1177	0.00995561	0.0062117
1178	0.00973679	0.00565275
1179	0.00856439	0.00533167
1180	0.0088549	0.00555334
1181	0.0101459	0.0056237
1182	0.00909713	0.00549754
1183	0.0086212	0.0044812
1184	0.00865924	0.00585471
1185	0.00900608	0.00421116
1186	0.00910607	0.00511562
1187	0.00967649	0.00601681
1188	0.00981196	0.00505954
1189	0.00933361	0.00510355
1190	0.00923204	0.00547681
1191	0.00871708	0.0060921
1192	0.00762203	0.00580735
1193	0.00851996	0.00513385
1194	0.00875585	0.00422172
1195	0.00798048	0.00458252
1196	0.00798809	0.00511455
1197	0.00816873	0.00536246
1198	0.00779112	0.00429951
1199	0.00833256	0.0051191
1200	0.00840438	0.00494661
1201	0.0091458	0.00573779
1202	0.00879356	0.00520782
1203	0.00915533	0.00573966
1204	0.00784014	0.00544462
1205	0.0081711	0.0050806
1206	0.00792165	0.00490115
1207	0.00685747	0.00453551
1208	0.00718025	0.00468897
1209	0.00697991	0.00603428
1210	0.00672276	0.00606349
1211	0.00728386	0.0056385
1212	0.00807023	0.00449991
1213	0.00782666	0.00448747
1214	0.00821593	0.00430912
1215	0.00884257	0.0053451
1216	0.00739995	0.00477934
1217	0.00688624	0.00511594
1218	0.00740663	0.00473515
1219	0.00754646	0.00480338
1220	0.00724584	0.00462875
1221	0.00702418	0.00532534
1222	0.00728582	0.00507047
1223	0.0080861	0.00536548
1224	0.00891714	0.00628556
1225	0.00820931	0.00508727
1226	0.00840904	0.00518297
1227	0.00813711	0.00395085
1228	0.00859622	0.00460638
1229	0.00868487	0.00501198
1230	0.0077153	0.00502071
1231	0.0079875	0.00527424
1232	0.00795791	0.00503672
1233	0.0077197	0.00471913
1234	0.00757417	0.00527903
1235	0.00753424	0.00455083
1236	0.0068453	0.00525078
1237	0.00733817	0.00467956
1238	0.00712808	0.00449398
1239	0.00769697	0.00541327
1240	0.00838372	0.00555826
1241	0.00803503	0.00502747
1242	0.00845508	0.00420165
1243	0.00848106	0.00502513
1244	0.0067713	0.00426517
1245	0.00651706	0.003952
1246	0.00752851	0.00437103
1247	0.0070219	0.00481656
1248	0.00656818	0.0049702
1249	0.0069632	0.00507692
1250	0.00688539	0.00445848
1251	0.0073395	0.00514567
1252	0.00723565	0.00562696
1253	0.00736135	0.00560092
1254	0.00696821	0.00450415
1255	0.00754269	0.0049222
1256	0.00789657	0.00538428
1257	0.00798043	0.00470701
1258	0.00834528	0.00450402
1259	0.00925661	0.00469949
1260	0.00892976	0.00408271
1261	0.00804075	0.00466169
1262	0.0077323	0.00480471
1263	0.00761939	0.00484531
1264	0.00689434	0.00513508
1265	0.00711876	0.00508883
1266	0.0072613	0.00432703
1267	0.0070648	0.00445009
1268	0.0068328	0.00407273
1269	0.00645376	0.00384046
1270	0.00544432	0.00450199
1271	0.00528083	0.00579041
1272	0.00626629	0.00524962
1273	0.00599663	0.00508727
1274	0.00613968	0.00478081
1275	0.00759625	0.00590933
1276	0.0075766	0.00523891
1277	0.0073982	0.00556281
1278	0.00685376	0.00520457
1279	0.00693533	0.00461497
1280	0.00648035	0.00453506
1281	0.00703411	0.00538566
1282	0.0067728	0.00451221
1283	0.00685248	0.00411374
1284	0.00696686	0.00566565
1285	0.00654101	0.00497849
1286	0.00613271	0.00465531
1287	0.00607692	0.00480889
1288	0.0063271	0.00467137
1289	0.00689085	0.00506648
1290	0.00664972	0.00463086
1291	0.00676916	0.00517935
1292	0.0077793	0.00486152
1293	0.0077343	0.00445974
1294	0.00732211	0.00537594
1295	0.0077845	0.00565912
1296	0.00760424	0.00463942
1297	0.00736103	0.00555709
1298	0.00697701	0.00542995
1299	0.00640122	0.00525297
1300	0.00646948	0.00495277
1301	0.0064644	0.00367999
1302	0.00612858	0.00521974
1303	0.00635932	0.004104
1304	0.00662841	0.00366175
1305	0.00690684	0.00388199
1306	0.00689334	0.00426785
1307	0.00632052	0.00451693
1308	0.00629905	0.00596843
1309	0.00668032	0.00492013
1310	0.00752937	0.00455232
1311	0.00622148	0.0051926
1312	0.006205	0.00455601
1313	0.00626103	0.00450393
1314	0.00607831	0.00446676
1315	0.00603374	0.00481109
1316	0.00695888	0.00431039
1317	0.00753183	0.00470023
1318	0.00693886	0.00491158
1319	0.00716109	0.00515534
1320	0.00740681	0.00553047
1321	0.00721399	0.00582091
1322	0.00671071	0.00446727
1323	0.00683004	0.00452532
1324	0.00746993	0.00563428
1325	0.00665384	0.00405859
1326	0.00618473	0.00439207
1327	0.00652153	0.0047966
1328	0.00588105	0.00432703
1329	0.00621535	0.00458079
1330	0.00668682	0.00552564
1331	0.00587323	0.00481781
1332	0.00615255	0.0050425
1333	0.00650784	0.00502726
1334	0.00570762	0.00369977
1335	0.00689665	0.00396466
1336	0.00666635	0.00433865
1337	0.00658465	0.00556005
1338	0.00607431	0.00411812
1339	0.00566193	0.0043772
1340	0.00572122	0.00455557
1341	0.00613214	0.00456973
1342	0.00626305	0.00435579
1343	0.00590915	0.00410149
1344	0.00649704	0.00467957
1345	0.00653066	0.00596188
1346	0.00566645	0.00464973
1347	0.00576167	0.00411713
1348	0.00586679	0.00444349
1349	0.00629623	0.00508347
1350	0.00637352	0.00589241
1351	0.00668754	0.00518708
1352	0.00610422	0.00536955
1353	0.00657624	0.00565896
1354	0.00700718	0.00499977
1355	0.00710164	0.00524921
1356	0.00651303	0.00552748
1357	0.00636424	0.00449129
1358	0.00654355	0.0045634
1359	0.00665881	0.00459671
1360	0.00640401	0.00475408
1361	0.00697274	0.00460953
1362	0.00646974	0.00347802
1363	0.00606843	0.0047292
1364	0.00613936	0.00557215
1365	0.00670664	0.00524442
1366	0.00665846	0.00581335
1367	0.00603291	0.00503503
1368	0.00598618	0.00567055
1369	0.00548263	0.00463967
1370	0.00620167	0.00454838
1371	0.0067281	0.00521992
1372	0.00696336	0.00570205
1373	0.00644543	0.00377983
1374	0.00679364	0.00541995
1375	0.00596352	0.0057453
1376	0.00612572	0.00464669
1377	0.00659609	0.00488265
1378	0.00671944	0.00457121
1379	0.00714076	0.00418841
1380	0.0081889	0.00529207
1381	0.00695316	0.00601033
1382	0.00698392	0.00467618
1383	0.00592381	0.00362871
1384	0.00654219	0.00406689
1385	0.00667465	0.00445824
1386	0.00641665	0.00482448
1387	0.00591667	0.0052783
1388	0.0057598	0.00424232
1389	0.00595337	0.00460336
1390	0.00603824	0.00448437
1391	0.00535152	0.00393928
1392	0.00556571	0.00460055
1393	0.00578367	0.00475558
1394	0.00605153	0.00409523
1395	0.00643684	0.0043618
1396	0.0064208	0.00535913
1397	0.00624964	0.00418942
1398	0.00671638	0.00294575
1399	0.00679044	0.00371228
1400	0.0064808	0.00445103
1401	0.00648689	0.00404816
1402	0.00667438	0.00514073
1403	0.00664878	0.00551842
1404	0.00603384	0.00563652
1405	0.00551113	0.0040936
1406	0.00654437	0.00353606
1407	0.0067432	0.00404009
1408	0.00739968	0.00432576
1409	0.00735733	0.00486717
1410	0.00633172	0.00470668
1411	0.00714834	0.00407886
1412	0.00608593	0.00402779
1413	0.00583979	0.00497215
1414	0.00554626	0.00490384
1415	0.00678948	0.00403116
1416	0.00637532	0.00329868
1417	0.00598315	0.00408944
1418	0.00630275	0.00500016
1419	0.00755953	0.00525826
1420	0.00760428	0.00424843
1421	0.00772631	0.00470267
1422	0.00766722	0.00454775
1423	0.00674955	0.00419326
1424	0.00657026	0.00402736
1425	0.00664204	0.00457395
1426	0.00635665	0.00409982
1427	0.00662992	0.00388606
1428	0.00681279	0.0038017
1429	0.00716636	0.00428156
1430	0.00743859	0.00449585
1431	0.00720174	0.00503178
1432	0.00756972	0.00514487
1433	0.00697224	0.00458422
1434	0.00642278	0.0038914
1435	0.0069497	0.00483895
1436	0.00603044	0.00423257
1437	0.00588457	0.00402773
1438	0.00646405	0.00348714
1439	0.00582433	0.00371705
1440	0.00572353	0.00353314
1441	0.00599808	0.00354798
1442	0.00527453	0.0034607
1443	0.00646177	0.00414165
1444	0.00666651	0.00422824
1445	0.00522727	0.00438788
1446	0.00500358	0.00357405
1447	0.00642513	0.0037183
1448	0.00606867	0.00399694
1449	0.00620177	0.0051083
1450	0.00571703	0.00576662
1451	0.00520936	0.00508014
1452	0.0055824	0.005047
1453	0.00544049	0.004277
1454	0.00498881	0.003653
1455	0.00580986	0.00390201
1456	0.0056496	0.00390724
1457	0.00508611	0.00456082
1458	0.0052714	0.00458732
1459	0.00462706	0.0040069
1460	0.00541851	0.00434688
1461	0.00519603	0.00366532
1462	0.00470674	0.0038438
1463	0.00503071	0.00344869
1464	0.00582071	0.00398568
1465	0.0056646	0.00304805
1466	0.00573574	0.00402702
1467	0.00628569	0.00338842
1468	0.00626194	0.0039524
1469	0.00588518	0.00320835
1470	0.00552054	0.00354613
1471	0.0060544	0.00346828
1472	0.00565613	0.00383031
1473	0.0053994	0.00373561
1474	0.00467086	0.00286553
1475	0.00452087	0.00378161
1476	0.00488054	0.00420234
1477	0.0054335	0.0043957
1478	0.00496725	0.00471409
1479	0.00492208	0.00423667
1480	0.00517245	0.0033369
1481	0.00555763	0.00333737
1482	0.00495034	0.00357178
1483	0.0046195	0.0033245
1484	0.00446712	0.00405286
1485	0.00471272	0.00414041
1486	0.00484054	0.00396783
1487	0.00531511	0.00338211
1488	0.00537982	0.0044071
1489	0.00475727	0.0039463
1490	0.0046726	0.00478331
1491	0.00499298	0.00506284
1492	0.00517726	0.00492285
1493	0.00485756	0.00460177
1494	0.00401502	0.00405848
1495	0.00373738	0.00422762
1496	0.0041989	0.00433952
1497	0.00422861	0.00373607
1498	0.00456557	0.00266846
1499	0.00421687	0.00239583
1500	0.00402024	0.00310894
1501	0.00625514	0.00289958
1502	0.00591961	0.00290847
1503	0.00478956	0.0036589
1504	0.00422123	0.00415673
1505	0.00453779	0.00518954
1506	0.00442651	0.00529818
1507	0.00373248	0.00434754
1508	0.00408234	0.00388116
1509	0.00469752	0.00410553
1510	0.00497469	0.00539265
1511	0.0047242	0.0053119
1512	0.00374532	0.004574
1513	0.00352972	0.0048675
1514	0.00371163	0.00489211
1515	0.00343478	0.00401445
1516	0.00352603	0.00415661
1517	0.0044001	0.00464553
1518	0.00481896	0.00424643
1519	0.00427369	0.00450027
1520	0.00390964	0.00550262
1521	0.00402737	0.00557384
1522	0.00376006	0.00428897
1523	0.00414956	0.00408875
1524	0.00525584	0.00399512
1525	0.00499674	0.00378174
1526	0.0042066	0.00451635
1527	0.00365456	0.00437338
1528	0.00340136	0.0039523
1529	0.00350999	0.00441532
1530	0.00376819	0.00504396
1531	0.00426848	0.00477816
1532	0.00423914	0.00492746
1533	0.00394322	0.00424019
1534	0.00407163	0.00334562
1535	0.00403979	0.00435878
1536	0.00365138	0.00499863
1537	0.00378722	0.00509712
1538	0.00442997	0.00411015
1539	0.00455082	0.00361479
1540	0.00450766	0.00474651
1541	0.0045995	0.00444013
1542	0.00462801	0.004365
1543	0.00412335	0.00421387
1544	0.00384363	0.00352161
1545	0.00414521	0.00420719
1546	0.00450135	0.00467354
1547	0.00431128	0.00543933
1548	0.0037126	0.00497338
1549	0.00380615	0.00378178
1550	0.00390625	0.00402429
1551	0.00377752	0.00475458
1552	0.00407491	0.00476519
1553	0.0047067	0.00443797
1554	0.00539284	0.00475391
1555	0.00486949	0.00495291
1556	0.00385576	0.00465569
1557	0.00369637	0.00411178
1558	0.00400969	0.00397711
1559	0.00400299	0.0041806
1560	0.00353045	0.00489613
1561	0.00324277	0.00483905
1562	0.00289524	0.00406989
1563	0.00290595	0.00379587
1564	0.00349467	0.0041958
1565	0.00517842	0.00500208
1566	0.00579659	0.00530023
1567	0.00445641	0.00463809
1568	0.00434191	0.00387488
1569	0.0046282	0.00424719
1570	0.00388504	0.00481791
1571	0.00350631	0.00459884
1572	0.00400634	0.0052282
1573	0.00521685	0.0052527
1574	0.00549886	0.00399971
1575	0.00409025	0.00389078
1576	0.00357427	0.00387079
1577	0.00471677	0.00354811
1578	0.00598118	0.00329395
1579	0.00616958	0.00361907
1580	0.00515033	0.00401833
1581	0.00423542	0.00396797
1582	0.00409963	0.00447793
1583	0.00409711	0.00476461
1584	0.00452449	0.00373766
1585	0.00555185	0.00372426
1586	0.00577601	0.00432073
1587	0.0052333	0.00431095
1588	0.00458918	0.00437513
1589	0.00385502	0.00426985
1590	0.00381442	0.00454062
1591	0.00468239	0.0045461
1592	0.00508332	0.00487665
1593	0.00476997	0.00521839
1594	0.00453118	0.00470387
1595	0.00531582	0.00493456
1596	0.00578954	0.00485298
1597	0.00475175	0.00400257
1598	0.00378265	0.00403545
1599	0.00387699	0.00439608
1600	0.0046795	0.00430077
1601	0.00564722	0.00407085
1602	0.00581831	0.00344012
1603	0.00493457	0.00411166
1604	0.00419056	0.00537249
1605	0.00341267	0.00582966
1606	0.0027128	0.00663859
1607	0.00305892	0.0055794
1608	0.00401908	0.00414315
1609	0.00448809	0.00451386
1610	0.00473553	0.00508014
1611	0.00476148	0.00531953
1612	0.0043048	0.00497725
1613	0.00404822	0.00451354
1614	0.00388324	0.00402704
1615	0.00361607	0.00419196
1616	0.00385861	0.0055789
1617	0.00498066	0.00587254
1618	0.00518413	0.00476638
1619	0.00445058	0.0043054
1620	0.00435072	0.00476638
1621	0.00431034	0.00387263
1622	0.00439239	0.00341127
1623	0.00441267	0.00444636
1624	0.00402922	0.00556077
1625	0.00400712	0.00577701
1626	0.00480919	0.00476397
1627	0.00545721	0.00460531
1628	0.00488065	0.00544569
1629	0.00398336	0.00503018
1630	0.00419278	0.00361089
1631	0.00468363	0.00404128
1632	0.00483392	0.00416936
1633	0.00509133	0.00445434
1634	0.00459104	0.00476775
1635	0.00398812	0.0043315
1636	0.0040681	0.0047373
1637	0.00424798	0.00458223
1638	0.00420168	0.00538638
1639	0.00419537	0.00509165
1640	0.00434416	0.00406445
1641	0.00428495	0.0047571
1642	0.00488723	0.00517688
1643	0.00524993	0.00495939
1644	0.00488759	0.00437245
1645	0.00481747	0.00550525
1646	0.00489956	0.00571429
1647	0.00523303	0.00484607
1648	0.00553904	0.00438944
1649	0.00561722	0.00423327
1650	0.00583987	0.00445451
1651	0.00599687	0.0042664
1652	0.00549005	0.00501453
1653	0.00466849	0.00509721
1654	0.0046214	0.00487131
1655	0.00488455	0.00452423
1656	0.00514426	0.00442285
1657	0.00529813	0.00511454
1658	0.00501522	0.00554955
1659	0.00490373	0.00555075
1660	0.00487431	0.00470435
1661	0.00477843	0.0046884
1662	0.00484348	0.00512858
1663	0.00567979	0.00530099
1664	0.00601679	0.00547472
1665	0.00550681	0.00492504
1666	0.00535433	0.00538613
1667	0.00531747	0.00607463
1668	0.00540492	0.00484104
1669	0.0053864	0.00389667
1670	0.00574278	0.0039832
1671	0.00613662	0.00488516
1672	0.00567133	0.00491507
1673	0.00508665	0.00443491
1674	0.00488023	0.00426671
1675	0.00506499	0.0043818
1676	0.00536568	0.00532259
1677	0.00526529	0.00550669
1678	0.00499438	0.0057147
1679	0.00519737	0.00530292
1680	0.00575225	0.00472109
1681	0.00659008	0.00471424
1682	0.00716352	0.00442896
1683	0.00629572	0.00446788
1684	0.00556124	0.0055434
1685	0.00536793	0.00572837
1686	0.00538237	0.0049415
1687	0.00600262	0.0049924
1688	0.00628675	0.00465353
1689	0.00588262	0.00481787
1690	0.00607944	0.00510688
1691	0.00623067	0.00493576
1692	0.00540443	0.00464037
1693	0.00559037	0.00398493
1694	0.00641572	0.00360412
1695	0.00658661	0.00325874
1696	0.00635679	0.00353561
1697	0.00655042	0.00447524
1698	0.00648115	0.00566531
1699	0.00588448	0.00568513
1700	0.00587181	0.00429341
1701	0.00610335	0.00420168
1702	0.00663968	0.00465556
1703	0.00707303	0.00445744
1704	0.00707207	0.00498023
1705	0.00655338	0.00484973
1706	0.00565707	0.0048133
1707	0.00588473	0.00515576
1708	0.00649849	0.00502696
1709	0.00691265	0.00553492
1710	0.00747142	0.00525011
1711	0.00764706	0.00530099
1712	0.00742149	0.00626776
1713	0.00712643	0.00541569
1714	0.00661566	0.0043592
1715	0.00630972	0.00488694
1716	0.00700312	0.00509112
1717	0.0079786	0.00441924
1718	0.00801152	0.00421634
1719	0.00757135	0.0045173
1720	0.00716927	0.00470346
1721	0.00659962	0.0042466
1722	0.00684411	0.00459519
1723	0.00772811	0.00501017
1724	0.00729596	0.00470776
1725	0.00711263	0.00475285
1726	0.0076549	0.00542761
1727	0.00758539	0.00537361
1728	0.00775088	0.00429185
1729	0.00794949	0.0053347
1730	0.00792891	0.00585049
1731	0.00812452	0.00507909
1732	0.00793039	0.00442968
1733	0.00704766	0.00361811
1734	0.00720591	0.00353331
1735	0.0079953	0.00373955
1736	0.00826446	0.00489373
1737	0.00794403	0.00552893
1738	0.00712032	0.00415061
1739	0.00661981	0.00368378
1740	0.00687254	0.00506273
1741	0.00727453	0.00561134
1742	0.00745594	0.00541664
1743	0.0087275	0.00529762
1744	0.00980348	0.00468933
1745	0.00931564	0.00448134
1746	0.00893986	0.00460291
1747	0.00785599	0.00487876
1748	0.00657417	0.00531013
1749	0.00733508	0.00497033
1750	0.00906276	0.00529762
1751	0.00885395	0.00533392
1752	0.0074471	0.00446886
1753	0.00752459	0.00482597
1754	0.00822525	0.00486977
1755	0.00847419	0.00453498
1756	0.00834131	0.00468899
1757	0.00769721	0.00502879
1758	0.00767624	0.00543678
1759	0.00808441	0.00523406
1760	0.00807519	0.00498753
1761	0.00918808	0.00560938
1762	0.00981856	0.00568306
1763	0.00884201	0.00526778
1764	0.00905365	0.00569094
1765	0.00980303	0.00572561
1766	0.0097039	0.00523329
1767	0.009741	0.00420757
1768	0.00976163	0.00407287
1769	0.00937655	0.00505539
1770	0.00880876	0.00491547
1771	0.00817464	0.00465288
1772	0.00801994	0.00411765
1773	0.00790873	0.00388848
1774	0.00777321	0.00432108
1775	0.00789234	0.0049879
1776	0.00790279	0.00551106
1777	0.00837899	0.00509639
1778	0.00918822	0.00511149
1779	0.00917135	0.00472674
1780	0.00897982	0.00511452
1781	0.00915751	0.00593384
1782	0.00948127	0.00531013
1783	0.0100211	0.00498623
1784	0.0103625	0.00439511
1785	0.0106253	0.00418287
1786	0.0104933	0.00507801
1787	0.00995252	0.00549002
1788	0.00929512	0.00502327
1789	0.00872824	0.00486618
1790	0.0084199	0.004482
1791	0.00860648	0.00449455
1792	0.00954917	0.0058863
1793	0.0100328	0.00586053
1794	0.00947585	0.00481838
1795	0.00873502	0.0044382
1796	0.00879792	0.00462555
1797	0.0087156	0.00454645
1798	0.00817352	0.00510091
1799	0.00841819	0.00551169
1800	0.00853963	0.00463542
1801	0.00907805	0.00497258
1802	0.00968182	0.00490699
1803	0.00947651	0.00543359
1804	0.00943353	0.00647821
1805	0.0101546	0.00575646
1806	0.0105837	0.00563297
1807	0.00986693	0.00622961
1808	0.00984458	0.00624495
1809	0.0107285	0.00537714
1810	0.0106036	0.00506442
1811	0.0101448	0.00587361
1812	0.0107043	0.00551046
1813	0.0110396	0.00469659
1814	0.010762	0.00552651
1815	0.00987609	0.00566953
1816	0.00903738	0.00569274
1817	0.00996995	0.00712868
1818	0.0110356	0.00692398
1819	0.0102644	0.0056919
1820	0.00920048	0.00487553
1821	0.00881988	0.00532702
1822	0.00899165	0.00509978
1823	0.00962861	0.0043325
1824	0.0100797	0.00515312
1825	0.0103832	0.00489106
1826	0.0102661	0.00473828
1827	0.00888296	0.00520601
1828	0.00859296	0.00535276
1829	0.0103338	0.0050011
1830	0.0103262	0.00382381
1831	0.00964733	0.0038656
1832	0.0102139	0.00510998
1833	0.0105886	0.00532308
1834	0.0105065	0.00513813
1835	0.010005	0.00473303
1836	0.00953298	0.00449422
1837	0.0103277	0.00496076
1838	0.0108503	0.00547418
1839	0.0100613	0.00590755
1840	0.00919413	0.00529219
1841	0.010016	0.00467984
1842	0.0115105	0.00571005
1843	0.0112293	0.00625512
1844	0.0105422	0.00618876
1845	0.00951727	0.00620063
1846	0.00900611	0.00541623
1847	0.0101891	0.00441924
1848	0.0104794	0.00404085
1849	0.0108731	0.00547702
1850	0.0121782	0.00668698
1851	0.0118922	0.00605121
1852	0.0113448	0.00502253
1853	0.0109793	0.00400386
1854	0.0107983	0.00474954
1855	0.0115064	0.00598891
1856	0.0116018	0.00545522
1857	0.0113054	0.00463986
1858	0.0111601	0.00499523
1859	0.0109187	0.00437653
1860	0.0113972	0.00435468
1861	0.0124496	0.00501384
1862	0.0125356	0.00463517
1863	0.0115583	0.00533674
1864	0.0113185	0.00582611
1865	0.0116268	0.00603262
1866	0.0106451	0.00622222
1867	0.00943047	0.00638813
1868	0.00985427	0.00572855
1869	0.0109138	0.00427886
1870	0.0112801	0.00384929
1871	0.0109146	0.00461619
1872	0.0112349	0.00521144
1873	0.0113437	0.00465221
1874	0.0111198	0.00520519
1875	0.0112654	0.00575701
1876	0.0111528	0.00453262
1877	0.0109257	0.00442739
1878	0.010933	0.00495342
1879	0.0120839	0.00539741
1880	0.012899	0.00570835
1881	0.0125868	0.0047897
1882	0.0122248	0.00511414
1883	0.0117474	0.00503107
1884	0.0107325	0.00448029
1885	0.0108866	0.00494684
1886	0.0127837	0.0045105
1887	0.0135947	0.00401338
1888	0.012478	0.0042874
1889	0.0113311	0.00487913
1890	0.010931	0.00511111
1891	0.0117521	0.00512516
1892	0.0129322	0.00578121
1893	0.0121022	0.00564207
1894	0.0113337	0.00490816
1895	0.0116965	0.0058675
1896	0.0124738	0.00542267
1897	0.0130524	0.00544857
1898	0.0125012	0.00623886
1899	0.011902	0.00554529
1900	0.0114783	0.00579323
1901	0.0121743	0.0051324
1902	0.012522	0.00539701
1903	0.0120024	0.00636048
1904	0.0128223	0.00576477
1905	0.0134711	0.00559785
1906	0.0131154	0.00583352
1907	0.0125115	0.00604523
1908	0.0119666	0.00535396
1909	0.012576	0.00561083
1910	0.0138134	0.0059247
1911	0.0137883	0.00475342
1912	0.0129364	0.00567847
1913	0.0120354	0.00634376
1914	0.0121246	0.00525604
1915	0.0124669	0.00508982
1916	0.0120176	0.00564678
1917	0.0117115	0.00521982
1918	0.0114511	0.00474672
1919	0.0119869	0.00499739
1920	0.0127736	0.00498735
1921	0.0126664	0.00513622
1922	0.0121709	0.00422441
1923	0.0125006	0.00387799
1924	0.0134299	0.00433094
1925	0.0136727	0.00506254
1926	0.0133414	0.00522973
1927	0.0124901	0.00484171
1928	0.0117581	0.00503666
1929	0.0119025	0.00516081
1930	0.0130694	0.00522505
1931	0.0139775	0.00488382
1932	0.0136603	0.00509
1933	0.0132395	0.00551005
1934	0.0129702	0.00611598
1935	0.0120208	0.00628837
1936	0.0120808	0.00660924
1937	0.0129576	0.00693823
1938	0.0125266	0.00601007
1939	0.0115472	0.00529258
1940	0.010833	0.00502698
1941	0.0109384	0.00512135
1942	0.0122252	0.00490123
1943	0.0136364	0.00436584
1944	0.013641	0.00485401
1945	0.0131195	0.00522232
1946	0.0141201	0.00513837
1947	0.0152536	0.00487769
1948	0.0145914	0.0041251
1949	0.0134436	0.00460932
1950	0.0125708	0.00421566
1951	0.0112798	0.00389222
1952	0.0105586	0.00570014
1953	0.0111447	0.00549614
1954	0.0126365	0.00438368
1955	0.0133848	0.00548921
1956	0.0121471	0.00594486
1957	0.0115551	0.00621304
1958	0.0124371	0.0056763
1959	0.0127816	0.00484785
1960	0.0127317	0.00467463
1961	0.0123411	0.00503145
1962	0.0110705	0.00615316
1963	0.0106602	0.0067951
1964	0.0112663	0.00673199
1965	0.0124007	0.00500336
1966	0.0137918	0.00425024
1967	0.0132869	0.00542993
1968	0.0126452	0.00535834
1969	0.012706	0.00400921
1970	0.0116311	0.004158
1971	0.0114209	0.00480236
1972	0.0126984	0.00491022
1973	0.0132422	0.00486224
1974	0.0128044	0.00505388
1975	0.0124122	0.00499776
1976	0.0119724	0.00541061
1977	0.0119375	0.00550882
1978	0.0122099	0.00510741
1979	0.0121015	0.00493495
1980	0.012314	0.0047566
1981	0.0128115	0.00546852
1982	0.0118037	0.00617835
1983	0.0111579	0.00545794
1984	0.0122634	0.00477398
1985	0.0129336	0.00537434
1986	0.0125845	0.00558784
1987	0.0116328	0.00578635
1988	0.0109359	0.0059106
1989	0.0109472	0.00539582
1990	0.011402	0.00522289
1991	0.0119115	0.00515426
1992	0.0121589	0.00460214
1993	0.0119137	0.00503256
1994	0.0117735	0.00571005
1995	0.0124861	0.00554183
1996	0.0130692	0.00485618
1997	0.0130777	0.00417599
1998	0.0128699	0.00471098
1999	0.0126252	0.0052462
[truncated: 1 more rows]

## Sheet: Figure 3d
Phycomyces											Mucor
	< 5	6-15	16-30	> 30		0	1	2	Any			0	1-3	4-6	>6		0	1
	0	0	6.41233	0		0	0	3.55745	0			3.22677	6.48016	3.22677	3.26053		3.22677	3.70155
	0	1.79216	3.55745	0		0	0	7.77452	0			3.05745	4.574	4.22869	5.22625		6.48016	0.974529
	0	3.33056	3.79181	3.9573		0	6.41233	4.55357	6.41233			5.33384	4.574	7.10718	6.1049		4.574	3.83559
	0	3.70929	6.55515	3.6641		0	3.9573	4.76695	3.9573			0	6.48016	5.4815	3.36481		4.574	2.73444
	0	5.20724	5.12791	4.48543		0	3.6641	2.89595	3.55745			4.22869	3.05745	2.63459	0		6.48016	3.16645
	0	0	2.88753	5.2521		0	3.79181	4.34719	3.6641			7.10718	5.33384	0	0		3.05745	0
	0	4.40054	7.77452	5.10098		0	4.48543	3.91201	3.79181			4.1918	2.87971	6.71379	9.31663		5.33384	4.11783
	0	3.30256	4.55357	2.0635		0	5.2521	0.613532	4.48543			5.3978	6.05658	3.98337	4.14649		3.05745	5.84202
	0	8.84241	1.92347	3.36457		0	5.10098	0	5.2521			4.80168	2.92029	7.52549	0.0071955		5.33384	5.13614
	0	4.27898	2.38221	5.58736		0	2.0635	1.41864	5.10098			2.46641	1.94423	5.2258	0		0	2.58336
	0	5.59106	5.93436	4.63266		0	6.55515	10.9091	2.0635			0	6.12581	2.54473	4.07211		2.87971	6.37498
	0	10.2051	5.40565	3.485		0	5.12791	3.75382	6.55515			11.6469	6.28386	2.67469	7.47757		6.05658	5.29352
	0	5.44581	4.76695	5.38486		0	2.88753	4.62644	5.12791			4.08279	0	3.07382	2.73444		2.92029	7.61359
	0	0	5.12612	2.91456		0	3.36457	1.18269	2.88753			1.3627	5.79502	3.70155	3.16645		1.94423	5.63575
	0	8.98008	3.04089	3.24184		0	5.58736	7.94435	7.77452			4.80778	5.22471	0	0		6.12581	4.71973
	0	8.14922	6.25588	5.12887		0	1.92347	2.4991	3.36457			3.18375	3.47314	4.79251	6.74331		6.28386
	0	4.77628	3.9573	5.50271		0	4.63266	4.04381	4.55357			4.27749	2.41819	2.44405	1.85665		0
	0	9.18847	5.14595	4.94611		0	3.485	5.10252	5.58736			4.27749	0	0	2.83727		5.79502
	0	5.23942	5.65697	3.51895		0	5.38486	3.61275	1.92347			3.18375	0	1.6009	6.27401		4.22869
	0	1.774	6.02185	3.16779		0	2.91456	4.29793	4.63266			0	4.33961	5.97051	4.11783		7.10718
	0	3.75382	6.92378	8.43692		0	2.38221	0.815575	3.485			2.83895	3.51791	5.65153	3.12322		4.22869
	0	3.59614	5.39598	4.8505		0	3.24184	5.46282	5.38486			4.48016	7.4644	2.67469	3.48971		7.10718
	0	10.0579	7.87975	4.93153		0	5.93436	6.83179	2.91456			4.34613	6.61415	3.47054	8.19482		5.22471
	0	8.38967	5.39974	5.41289		0	5.40565	4.16591	2.38221			3.4822	1.63846	4.63508	6.84516		3.47314
	0	3.71663	6.30779	3.3697		0	5.12612	5.31796	3.24184			4.20385	5.39575	0	4.20594		4.1918
	3.24641	8.211	3.85533	5.32181		0	5.12887	1.26303	5.93436			5.43324	8.47963	5.91081	4.17792		2.41819
	2.93734	5.01629	6.08697	3.64501		3.24641	5.50271	5.21775	5.40565			4.03958	5.54767	4.04308	2.38589		0
	2.09536	6.4183	6.82103	5.06048		2.93734	4.94611	3.6777	4.76695			4.9195	9.91436	3.73733	7.13009		0
	6.53859	1.37481	6.24495	3.70007		2.09536	3.51895	1.76695	5.12612			4.99035	0	3.4103	6.86991		4.33961
	2.18798	4.68126	4.04963	3.16725		6.53859	3.16779	4.42895	5.12887			1.36177	3.39849	4.04308	4.15205		5.3978
	0	2.63537	5.76818	3.17632		2.18798	8.43692	3.94236	5.50271			6.651	3.01376	3.84866	6.11662		3.51791
	1.93609	1.3599	3.79943	7.85512		0	4.8505	3.32625	4.94611			5.09219	3.7137	2.48629	3.5319		7.4644
	0	5.83626	6.22946	3.85266		1.93609	3.04089	2.72174	3.51895			3.72792	6.63863	3.32048	5.59206		6.61415
	6.40088	4.04381	8.26106	4.99518		0	4.93153	3.43918	3.16779			2.47119	0	5.91723	3.68855		1.63846
	3.04498	0	4.68388	8.31887		6.40088	5.41289	7.42822	8.43692			9.20662	4.37597	0	5.39872		5.39575
	0	7.615	6.62347	4.29695		3.04498	6.25588	7.49321	4.8505			3.07382	6.29848	3.81592	5.45998		8.47963
	0	1.54926	4.62644	4.0021		0	3.9573	0	3.04089			2.67469	8.35693	3.07895	3.61334		5.54767
	0	8.17524	4.15516	4.60368		0	1.79216	2.91329	4.93153			2.93326	4.43285	3.85283	5.15839		9.91436
	0	0.619804	4.05861	0.267036		0	3.3697	5.70911	5.41289			0	3.66315	0	2.60407		0
	0	3.20633	9.29697	3.64847		0	5.32181	0	6.25588			2.14241	4.87036	0	3.23419		3.39849
	0	5.83188	6.12005	3.20111		0	3.64501	5.75489	3.9573			4.47681	6.69325	7.54689	7.77908		3.01376
	0	3.79874	4.52231	1.64155		0	5.06048	5.0343	1.79216			4.63227	0.269033	9.04761	2.94142		3.7137
	0	6.8639	3.08236	2.39963		0	4.85947	5.20971	3.3697			3.96886	4.57471	4.76208	3.70671		6.63863
	0	4.41639	9.34216	2.89595		0	5.14595	3.68781	5.32181			5.26053	3.22625	6.41701	3.32553		5.4815
	0	2.69153	8.42421	4.7201		0	5.65697	2.30548	3.64501			4.44537	3.26053	5.67082	0.261029		0
	4.21904	0	4.4638	5.19456		0	3.70007	3.91998	5.06048			5.12122	5.90175	4.56539	3.09536		4.37597
	6.91596	2.59136	6.20509	6.39123		4.21904	6.02185	2.2967	4.85947			8.39421	1.0612	8.18372	4.22612		6.29848
	6.2276	1.85931	4.53792	4.5097		6.91596	6.92378	5.91153	5.14595			0	2.04847	7.01048	4.59713		8.35693
	0	3.28343	1.64463	2.0852		6.2276	5.39598	5.12626	5.65697			4.1286	4.09578	4.32745	1.02385		4.43285
	1.77259	6.61358	4.39963	7.45924		0	3.16725	3.57612	3.70007			2.15758	3.42425	7.01048	4.96978		3.66315
	4.15731	6.83179	5.43374	3.1021		1.77259	3.17632	6.32583	6.02185			7.35576	0	4.32745	6.76666		4.87036
	4.06953	6.21684	4.16135	6.67751		4.15731	7.85512	3.0197	6.92378			0.507583	4.48371	5.60061	4.27538		6.69325
	4.90046	4.87283	9.39268	6.66126		0	3.85266	1.72392	5.39598			2.48242	6.56354	3.79511	0		0.269033
	0	3.41864	5.57218	5.98208		4.06953	3.33056	3.27848	3.16725			2.80941	5.57471	0	4.85458		4.57471
	8.31966	5.79129	2.10992	6.25001		4.90046	4.99518	5.42077	3.17632			0	3.64232	1.60486	6.23576		3.22625
	3.81352	4.66732	1.85599	4.34719		0	8.31887	0	7.85512			5.91081	3.78398	0	4.97583		3.26053
	5.9357	4.1375	2.61589	3.16027		8.31966	4.29695	4.1021	3.85266			6.12657	0	8.5511	2.88622		3.26053
	6.97135	7.42822	2.95171	5.8525		3.81352	4.0021	4.05137	3.33056			7.01981	3.75507	2.87807	9.73118		3.22625
	1.99277	3.86823	4.66695	5.09057		5.9357	3.70929	4.03034	4.99518			9.76736	3.34672	0	0		4.80168
	2.02148	2.8101	3.73299	3.81626		6.97135	4.60368	4.41368	8.31887			3.04323	2.03151	9.43677	7.61359		5.90175
	0	5.59076	10.9091	3.91201		1.99277	0.267036	3.19167	4.29695			0.749892	4.12143	3.67224	3.92013		1.0612
	0	4.749	5.68435	3.4957		2.02148	3.64847	4.99201	4.0021			5.29725	3.69191	6.22879	3.15191		2.46641
	0	0	4.84197	4.95		0	3.20111	2.61117	3.70929			2.63459	6.20845	3.38336	4.20006		2.04847
	3.44626	2.21581	4.71626	2.3627		0	1.64155	0	4.60368			0	2.40463	4.77663	6.71973		4.09578
	0	1.37481	5.19022	0.613532		0	7.87975	5.03738	0.267036			1.59852	6.20845	4.79233	5.56275		3.42425
	4.52189	2.99216	7.08831	6.91113		3.44626	2.39963	1.5244	3.64847			0	2.40463	9.9576	7.34199		0
	5.05918	0.600904	9.19916	5.49164		0	5.39974	2.71443	3.20111			0	0	4.82417	5.74007		0
	8.81811	1.22239	8.06992	6.15677		4.52189	5.20724	6.14126	1.64155			1.59852	6.76516	5.51833	6.80875		11.6469
	5.68631	0	4.1235	5.85732		5.05918	6.30779	2.55582	7.87975			7.96188	5.96844	4.69711	4.35884		4.48371
	3.70081	6.89728	7.94435	4.78851		8.81811	3.85533	2.75203	2.39963			4.31312	4.25764	6.6033	7.0045		4.08279
	0	9.04345	7.19899	0		5.68631	4.7201	4.84365	5.39974			8.60291	3.62234	3.35567	2.28392		1.3627
	5.92236	3.4334	6.92865	1.41864		3.70081	5.19456	5.40497	5.20724			0.0542697	3.33319	4.74766	2.98459		4.80778
	3.33961	7.28525	5.87709	3.61824		0	6.39123	0.837271	6.30779			4.79641	3.33319	5.84432	4.12378		3.18375
	2.88101	9.50438	8.26188	3.52021		5.92236	6.08697	6.01703	3.85533			4.79641	3.62234	5.37978	7.95763		4.27749
	4.85947	3.04206	3.55254	7.47241		3.33961	4.5097	6.1244	2.89595			0.0542697	4.93019	6.28904			4.27749
	4.67676	5	4.20085	2.93483		2.88101	2.0852	3.42313	4.7201			0	2.65535	4.00869			3.18375
	8.02835	5.2088	5.33961	4.3427		4.67676	6.82103	4.23547	5.19456			9.31333	4.93019	7.16708			6.56354
	7.36098	7.78029	4.34364	4.51117		8.02835	0	7.10252	6.39123			2.48629	2.65535	4.00869			5.57471
	6.10259	4.68145	5.49346	3.20163		7.36098	7.45924	4.10042	6.08697			3.32048	2.67807	7.16708			3.64232
	7.70752	9.42356	4.79684	4.33985		6.10259	4.40054	6.18203	4.5097			4.83407	7.27288	5.42122			3.78398
	3.42403	4.89223	4.96655	5.79364		7.70752	6.24495	3.90464	2.0852			3.73516	2.73913	8.33894			0
	4.54019	6.29346	6.05752	4.69859		3.42403	3.1021	6.48446	6.82103			6.52	3.51602	5.34412			0
	4.9375	2.04148	4.07952	4.0701		4.54019	4.04963	1.94111	0			3.11326	3.64058	3.04294			3.75507
	0	3.48527	2.44978	7.50946		4.9375	5.76818	0	7.45924			3.88492	4.57703	4.15286			3.34672
	1.41864	5.60427	3.83491	3.96932		0	6.67751	5.61843	4.40054			1.39872	2.34767	4.70681			2.63459
	4.53792	7.33979	4.37481	0		1.41864	3.79943	5.60318	6.24495			3.60427	0	4.58956			2.03151
	4.96717	4.9375	3.9994	2.60249		4.53792	6.66126	5.88907	3.1021			0	4.26028	4.14418			4.12143
	3.41278	5.20633	5.39438	4.21826		4.96717	5.98208	3.90913	4.04963			3.81711	6.63822	2.92632			3.69191
	6.34205	3.22136	5.52753	2.90046		3.41278	3.30256	4.37504	5.76818			2.99126	6.63822	4.23292			6.20845
	0	6.55029	7.90479	3.98063		6.34205	6.25001	2.78869	6.67751			5.81147	4.26028	2.59415			2.40463
	1.0024	5.74649	5.03166	6.35831		0	6.22946	6.01153	3.79943			2.98216	3.18534	4.68435			6.20845
	5.70164	7.75464	4.90801	0		1.0024	8.84241	6.33831	6.66126			5.35385	2.491	9.29252			2.40463
	4.30281	9.73813	3.56275	5.16845		5.70164	3.16027	4.53211	5.98208			4.22625	5.54432	3.03328			0
	2.24286	9.31222	7.22387	2.15489		4.30281	4.27898	4.38612	3.30256			7.652	3.5097	8.22075			6.76516
	0.298658	8.95536	3.28836	2.2859		2.24286	5.8525	0.910733	6.25001			6.64143	6.08098	4.16377			5.96844
	4.64	4.36947	3.56763	5.08108		0.298658	8.26106	5.13203	6.22946			7.652	2.20737	4.11714			4.25764
	4.87873	5.69116	3.03797	4.63188		4.64	5.09057	4.69079	4.34719			6.64143	3.90352	3.35191			3.62234
	4.43496	7.6011	4.29793	4.8408		4.87873	4.68388	6.49868	8.84241			7.14333	3.72792	10.1574			3.33319
	3.29376	3.98337	3.89077	3.23828		4.43496	6.62347	7.64707	3.16027			3.255	5.09219	3.45132			3.33319
	0	8.93337	4.77329	5.56448		3.29376	4.62644	6.68622	4.27898			0	5.03203	4.329			3.62234
	4.19587	5.37724	5.35544	4.36013		0	3.81626	4.20085	5.8525			4.29548	3.97865	7.39632			2.83895
	4.65191	0	5.77021	4.75667		4.19587	4.15516	3.62644	8.26106			3.07895	6.17626	0			4.93019
	0.584963	6.69246	4.20789	3.87053		4.65191	5.59106	2.58736	5.09057			3.85283	3.97759	5.16182			2.65535
	7.47257	6.12385	6.86596	5.95288		0.584963	3.4957	5.98071	4.68388			5.05752	7.0798	4.49868			4.93019
	0	2.28688	4.74685	3.97024		7.47257	4.95	5.66837	6.62347			0	3.97759	3.51159			2.65535
	5.21839	4.34554	7.86726	5.21244		0	2.3627	1.4974	4.62644			0.462925	7.0798	3.36153			4.48016
	3.666	3.64193	3.64539	3.38727		5.21839	4.05861	3.65038	3.81626			2.84197	2.82985	1.45242			4.34613
	3.55582	4.91249	0	0		3.666	6.91113	5.14948	4.15516			1.7261	2.75275	5.2276			2.67807
	4.92125	0	4.39415	5.15906		3.55582	10.2051	4.5739	5.59106			5.28306	2.24539	6.03819			7.27288
	0	0	0.102098	3.76695		4.92125	5.44581	4.33557	3.91201			3.32313	5.09417	0			2.73913
	3.64885	1.83188	7.81008	3.28343		0	9.29697	3.94985	3.4957			4.01629	9.35668	5.70298			3.4822
	1.98307	0.82103	5.84683	5.34885		3.64885	6.12005	2.55418	4.95			5.25619	0	0			4.20385
	2.86658	10.243	5.48822	1.68257		1.98307	4.52231	4.1998	2.3627			0	6.16996	4.87061			3.51602
	5.29327	6.9303	6.4143	5.88085		2.86658	3.08236	2.55582	4.05861			0	3.52649	2.88655			3.64058
	0	4.05137	4.33223	3.42313		5.29327	5.49164	5.48435	0.613532			8.0598	0	1.85931			5.43324
	0	4.38267	8.96347	1.84666		0	6.15677	3.58777	6.91113			3.88248	4.01866	6.63856			0
	5.62838	4.85449	3.37109	2.23164		0	5.85732	3.47032	10.2051			4.87258	4.01391	0.00240249			4.57703
	0	3.63382	3.97422	3.80254		5.62838	4.78851	3.8846	5.44581			4.06896	6.28086	0			2.34767
	4.96347	2.61117	2.03092	4.31155		0	0	4.76783	9.29697			3.83778	4.49078	5.01018			3.1049
	0	3.63537	0.532733	2.42044		4.96347	8.98008	3.57329	6.12005			7.62941	0.735522	4.09015			4.03958
	5.52032	4.38957	6.70704	5.94111		0	3.61824	3.81626	4.52231			1.69674	5.08576	6.19833			4.9195
	1.37109	5.07082	6.45724	2.36923		5.52032	8.14922	5.45099	3.08236			5.68196	4.06192	4.58856			4.99035
	1.70782	9.53697	2.73118	4.63943		1.37109	3.52021	3.75631	0			3.36854	5.17199	3.19718			6.71379
	4.07068	4.37388	3.48457	4.93829		1.70782	9.34216	4.4822	5.49164			5.85499	4.0761	3.15758			0
	5.90392	2.74846	6.17066	5.61009		4.07068	7.47241	3.32	6.15677			4.32445	4.18124	3.06034			3.98337
	4.37481	3.89239	2.52774	4.14432		5.90392	8.42421	6.76695	5.85732			3.20451	6.55241	4.67374			4.26028
	0	5.99058	5.83365	5.33163		4.37481	2.93483	1.04031	4.78851			2.87447	1.80529	6.44722			6.63822
	6.76673	5.54607	0	4.62644		0	4.4638	1.18481	0			2.34483	2.14241	5.76297			6.63822
	2.94735	8.11579	4.1177	7.37906		6.76673	6.20509	1.69896	1.41864			3.22677	0	3.87086			4.26028
	0	5.05572	4.3067	3.15218		2.94735	4.3427	2.29376	8.98008			0	0	0			7.52549
	2.5599	4.04905	4.67619	6.93093		0	4.51117	4.33724	3.61824			4.86921	2.46467	2.39872			1.36177
	3.88557	2.40599	7.52301	3.01852		2.5599	4.53792	0	8.14922			2.7673	3.88671	4.53678			6.651
	0	4.48134	5.10559	6.25846		3.88557	3.20163	5.32805	3.52021			1.62683	2.4285	0			3.18534
	1.76412	0	2.94735	1.18269		0	4.33985	0.863938	9.34216			6.89259	4.47043	0			2.491
	3.57693	0.31034	4.51958	4.96409		1.76412	5.79364	3.86361	7.47241			5.18196	3.70155	8.78224			5.54432
	8.32534	4.97361	5.34282	4.43496		3.57693	1.64463	5.14771	8.42421			6.89259	0	4.58236			5.2258
	0	4.58236	2.08972	4.14785		8.32534	4.69859	4.56336	2.93483			5.18196	2.34672	5.291			3.5097
	4.6822	1.78555	3.5008	1.13969		0	4.0701	2.84733	4.4638			6.67127	3.58956	2.67544			6.08098
	1.76412	4.01703	5.3153	6.14303		4.6822	4.39963	3.91839	6.20509			5.75377	3.96886	3.1819			2.20737
	5.57026	3.65764	5.0658	0		1.76412	7.50946	6.85632	4.3427			4.46085	1.31034	3.25273			3.90352
	0	6.00413	5.40247	5.44857		5.57026	3.96932	5.77012	4.51117			3.26053	1.31034	2.76164			2.54473
	4.16216	5.80038	0	2.4991		0	0	2.74272	4.53792			4.46194	3.96886	4.27401			5.09219
	7.78559	5.21348	6.95307	3.79459		4.16216	2.60249	4.82205	3.20163			5.51775	5.26053	0			3.72792
	0.146221	5.63149	4.4727	2.47075		7.78559	4.21826	4.4247	4.33985			3.64539	3.41301	10.0469			3.72792
	0	4.85665	3.92347	5.10378		0.146221	5.43374	0	5.79364			3.61667	2.44405	6.51573			5.09219
	0	5.3	5.55367	5.27439		0	4.16135	2.71149	1.64463			4.04498	4.79251	8.20918			5.03203
	0	0	4.74237	5.67939		0	2.90046	6.54854	4.69859			7.89552	3.41301	6.97625			3.97865
	5.60595	5.68799	3.43918	4.12129		0	3.98063	4.84917	4.0701			7.31092	2.44405	2.19902			6.17626
	0	0	7.72285	5.01242		5.60595	5.8574	6.95101	4.39963			5.16979	4.84038	0.427606			3.97759
	3.555	4.51854	3.45286	5.89118		0	6.35831	3.97453	7.50946			0	3.88557	2.63266			7.0798
	0	4.18719	4.77645	3.09255		3.555	0	5.91049	3.96932			0	1.96655	0			3.97759
	1.64923	5.82621	5.11645	5.55203		0	4.77628	3.77751	0			4.57914	3.02414	2.27302			7.0798
	7.4199	5.08009	5.69785	3.44272		1.64923	5.16845	6.20333	2.60249			3.17019	1.96655	4.42537			2.47119
	2.54926	0.41864	4.774	3.36923		7.4199	2.15489	4.90513	4.21826			2.87644	3.02414	6.78869			2.82985
	4.17393	3.16672	7.49321	5.38876		2.54926	9.18847	2.14187	5.43374			7.10886	1.39232	0			2.75275
	5.1469	1.85599	0	3.28244		4.17393	5.23942	1.0635	4.16135			1.46205	2.99548	5.17659			2.24539
	5.42212	4.35755	4.56214	2.82035		5.1469	2.2859	2.56153	2.90046			2.88362	2.48671	3.79424			9.20662
	4.51328	1.31034	3.91169	3.40645		5.42212	5.08108	1.90175	3.98063			1.20059	2.98914	1.1592			5.09417
	0	2.35144	2.54267	3.32865		4.51328	1.774	6.50848	5.8574			3.71186	5.9038	2.91775			9.35668
	1.59296	7.87051	3.95358	8.65355		0	4.63188	2.72101	6.35831			0	1.12102	3.76377			0
	2.34861	6.5319	3.46031	4.25399		1.59296	9.39268	5.81489	0			1.06695	1.12102	3.40372			6.16996
	7.99167	5.47779	5.05543	3.37666		2.34861	3.10769	5.94142	4.77628			2.14948	5.9038	3.91982			3.52649
	3.28885	4.93546	4.83019	5.58195		7.99167	5.57218	3.46423	5.16845			4.63042	0	0			0
	0	0	4.78642	6.93357		3.28885	2.10992	0.647698	2.15489			5.65793	1.6009	6.37324			4.01866
	3.01197	1.74846	4.46031	4.71461		0	4.8408	0	9.18847			3.7899	0	3.55357			4.01391
	6.26772	4.8154	2.83929	5.10252		3.01197	1.85599	5.46902	5.23942			2.42761	9.36964	5.89474			6.28086
	3.63923	5.20737	6.72073	4.26479		6.26772	2.61589	4.16832	2.2859			4.59793	4.98003	0			4.49078
	0	2.37202	5.39689	3.55172		3.63923	2.95171	0	5.08108			4.03665	5.65153	4.50864			0.735522
	1.18057	3.86987	3.79805	1.1375		0	3.23828	2.88297	1.774			4.39632	5.97051	4.17818			3.07382
	6.84996	2.77189	2.33342	2.69377		1.18057	5.56448	0	4.63188			4.84975	4.74739	3.39461			2.67469
	4.30232	10.1919	6.04308	2.72538		6.84996	4.66695	5.31191	9.39268			10.0247	0	7.27082			2.67469
	3.9684	4.55152	4.63575	3.16672		4.30232	3.73299	3.39461	3.10769			3.03474	0	7.38793			3.07382
	1.99639	4.89821	5.82689	3.30597		3.9684	4.36013	8.21312	5.57218			3.5741	0	3.4069			5.08576
	5.21244	9.68068	0	4.54782		1.99639	4.75667	3.80907	2.10992			0	10.1699	3.52502			2.93326
	3.34577	3.16404	6.1347	2.22548		5.21244	3.87053	3.57612	4.8408			8.40364	6.30165	0			4.06192
	1.53439	7.90973	4.38036	4.03474		3.34577	5.95288	4.99548	1.85599			6.12174	5.43541	7.6707			5.17199
	0	3.66221	5.13463	4.46052		1.53439	3.97024	5.20268	2.61589			4.45407	3.90256	6.66881			4.0761
	7.06472	3.94173	0	3.87316		0	5.21244	4.09367	2.95171			3.79719	3.47054	4.12763			4.18124
	0.768361	4.20841	6.90268	3.27798		7.06472	2.94922	4.93577	3.23828			1.86658	4.63508	3.68126			6.55241
	6.32241	6.57188	1.38405	2.1386		0.768361	3.38727	5.01822	5.56448			0	3.24717	4.46347			1.80529
	0	9.21493	3.45418	3.90046		6.32241	0	5.32841	4.66695			4.49772	5.39906	9.23548			2.14241
	1.32	8.70739	5.31904	3.99639		0	5.15906	3.84866	3.73299			3.14812	5.39906	0			0
	2.52189	1.89271	4.9756	3.98277		1.32	3.59614	6.42268	10.9091			0.0658021	3.24717	4.83399			0
	4.81284	3.48586	5.0343	3.21205		2.52189	3.76695	4.98231	4.36013			3.34104	2.91201	6.15458			2.14241
	7.87174	4.66297	4.98747	4.54844		4.81284	3.28343	3.66827	4.75667			5.93711	5.36381	3.72247			0
	0	5.29119	6.71786	4.82375		7.87174	10.0579	3.83053	3.87053			3.60011	2.91201	3.67412			4.47681
	0	6.81254	4.01555	5.87791		0	5.68435	2.36083	3.75382			0.434739	5.36381	0			2.46467
	4.15029	4.07753	3.05311	4.64847		0	4.84197	1.63846	5.95288			4.88321	2.99488	0			3.88671
	8.72967	4.9195	2.98124	5.05369		4.15029	5.34885	4.94876	3.97024			0.434739	9.16314	6.58801			2.4285
	0	5.43596	3.14296	4.9486		8.72967	4.71626	6.12557	5.21244			4.88321	4.66164	4.26404			4.47043
	0	5.24146	7.47765	3.37063		0	1.68257	8.01333	2.94922			4.48435	2.38497	0			3.36481
	3.55049	6.09092	6.63023	0.0931094		0	5.88085	4.39346	3.38727			3.88281	3.19535	4.12171			3.70155
	1.88753	5.26804	4.78153	4.45527		3.55049	3.42313	2.85864	0			3.10573	0	2.77329			0
	2.36551	4.90737	1.39323	5.19863		1.88753	5.19022	2.89336	5.15906			3.68313	4.83238	7.23036			2.34672
	7.2202	0	3.7666	3.43607		2.36551	7.08831	5.26928	3.59614			3.18454	4.56061	4.50377			4.63227
	0.81284	6.72374	5.35556	5.50038		7.2202	1.84666	3.56478	3.76695			3.78101	5.73195	4.3755			3.58956
	5.96755	5.4626	8.80641	3.10545		0.81284	4.93782	5.28046	3.28343			6.55034	5.73195	0			3.96886
	3.60802	3.00899	3.68781	5.46183		5.96755	9.19916	3.33866	10.0579			2.96255	4.56061	5.60219			1.31034
	4.61334	5.81805	4.65821	5.64386		3.60802	2.23164	7.11058	5.68435			4.88769	1.83727	3.36036			1.31034
	0.9855	0	4.87644	0.389567		4.61334	3.80254	3.38773	4.84197			3.76889	3.74506	4.46216			3.96886
	6.20724	4.61491	0.180572	1.52105		0.9855	4.31155	4.58035	5.34885			5.51764	0.358021	3.86658			5.26053
	5.25349	5.74721	2.30548	4.17446		6.20724	8.38967	4.87463	4.71626			1.92156	5.44604	4.52189			3.96886
	0	6.81096	5.7385	5.85217		5.25349	3.71663	5.19193	1.68257			3.92584	2.61235	0			5.26053
	2.5319	6.89409	3.62994	0.619804		0	2.42044	7.25723	5.88085			5.34737	5.44604	4.74998			4.44537
	9.23196	4.57511	4.0476	5.68164		2.5319	5.94111	3.15272	3.42313			3.66789	2.61235	3.39392			4.79251
	2.86526	2.04031	3.44139	0		9.23196	8.31637	0	5.19022			3.7515	4.83264	5.76642			2.44405
	0	2.71443	4.06953	6.97181		2.86526	8.06992	7.52408	7.08831			3.91169	5.70432	7.68606			3.41301
	0	6.87558	2.2967	4.14051		0	2.36923	4.88411	1.84666			3.88882	4.20763	2.14405			2.44405
	8.18327	7.79136	3.4533	2.49057		0	4.63943	2.62137	4.93782			6.03052	6.31964	0			4.79251
	7.60417	7.03023	5.15772	5.69711		8.18327	4.1235	0	9.19916			10.1574	5.30226	3.96409			3.41301
	2.26303	4.56417	4.50864	0		7.60417	4.93829	1.63382	2.23164			3.35191	3.73733	4.68051			2.44405
	5.3479	4.22059	4.16645	3.20633		2.26303	5.61009	3.20163	3.80254			3.30816	3.4103	3.13996			4.84038
	3.62215	4.97911	3.89692	3.68182		5.3479	4.14432	4.24159	4.31155			2.69636	4.04308	4.27674			3.88557
	0	3.60605	0.975752	4.83996		3.62215	4.68014	4.46423	8.38967			0	8.66823	7.06645			1.96655
	0	3.9152	9.83875	3.18692		0	5.33163	3.44051	3.71663			4.49868	0	6.33175			3.02414
	0	4.13641	9.72373	5.13354		0	8.211	4.86295	2.42044			5.16182	4.20711	5.18369			1.96655
	0	0	6.48193	3.54308		0	7.37906	3.6013	5.94111			4.39392	3.21826	3.34341			3.02414
	2.82103	6.71959	0.861294	3.69562		0	3.15218	4.28614	8.31637			6.27491	5.61422	1.76765			1.39232
	0	5.20698	6.64309	4.81609		2.82103	6.93093	3.69451	8.06992			3.52795	9.58987	3.45461			5.12122
	0	4.56823	8.33961	3.58616		0	3.01852	5.42548	2.36923			6.42819	3.62975	1.0036			8.39421
	6.55367	4.25852	4.06408	4.0761		0	6.25846	0.450661	4.63943			5.02614	4.97682	5.60797			0
	1.08633	10.4272	4.15489	2.74631		6.55367	4.96409	4.62332	4.1235			4.49963	5.29725	4.38428			4.1286
	4.4957	4.44846	4.00899	3.97239		1.08633	4.43496	3.8702	4.93829			5.21043	0.749892	7.78892			2.99548
	1.24691	3.40054	4.2193	3.34625		4.4957	4.14785	4.50038	5.61009			1.27202	3.24539	0.290818			2.48671
	1.21826	8.81454	7.49177	5.42302		1.24691	7.19899	3.51096	4.14432			2.305	3.39255	5.01569			2.98914
	3.21101	5.05441	2.64616	0.815575		1.21826	1.13969	6.9777	4.68014			3.3188	6.42052	5.05832			5.9038
	0	2.02266	3.7556	6.16919		3.21101	5.01629	4.34767	5.33163			4.64299	2.88492	0			1.12102
	0	9.01247	7.80422	2.39598		0	6.14303	7.67327	4.62644			4.09297	3.73787	3.35262			1.12102
	2.80873	6.43951	5.93153	4.41391		0	0	5.70607	8.211			2.98914	3.67506	5.5008			5.9038
	1.71663	2.26804	8.72457	3.23215		2.80873	6.92865	3.71516	7.37906			3.48435	6.09852	2.09142			0
	5.4069	6.25977	10.3826	2.54267		1.71663	5.87709	5.34068	3.15218			3.68519	7.65893	4.60308			0
	0	7.14269	7.69228	5.07225		5.4069	8.26188	5.7977	6.93093			2.48971	4.80959	5.91751			1.6009
	6.25776	3.73733	4.25147	2.60011		0	5.44857	6.42526	3.01852			2.72865	2.37944	6.33283			1.6009
	0	7.64707	3.84733	0		6.25776	6.4183	4.89595	6.25846			0.993976	0.184809	6.78956			0
	0	6.33235	7.74223	1.82917		0	1.37481	3.98094	1.18269			2.72865	0	4.90841			9.36964
	4.75898	4.44007	5.90961	2.49399		0	3.55254	0	7.94435			0.993976	4.41976	7.09977			4.98003
	1.97575	2.66903	3.51686	0.739848		4.75898	3.79459	4.47162	4.96409			0	0	5.73164			5.65153
	4.32769	3.58135	8.38588	3.30646		1.97575	4.20085	5.75319	4.43496			6.01145	4.41976	6.43352			5.97051
	0	6.24076	4.85266	2.57208		4.32769	5.33961	4.55438	4.14785			4.97438	4.32012	1.76624			5.97051
	3.44802	5.11242	6.02967	5.46282		0	2.47075	3.70303	7.19899			0.664483	7.24998	2.4533			5.65153
	0	3.82545	6.42688	4.14486		3.44802	4.73624	3.55377	1.13969			6.62637	3.96548	4.0852			4.74739
	3.42178	0	3.28688	5.99201		0	5.10378	4.54864	5.01629			5.10371	2.80081	4.82672			0
	8.31637	2.84933	4.37597	4.34719		3.42178	4.68126	2.666	6.14303			4.12184	3.19718	4.35837			0
	0	4.47962	5.53543	4.20242		0	5.27439	4.67129	0			4.12184	4.34672	4.62156			0
	0	4.01346	4.21283	0.610385		0	4.34364	2.72973	6.92865			5.10371	3.94579	4.50896			2.15758
	0	6.03775	4.23266	4.59116		0	5.49346	4.07268	5.87709			0.953576	4.83424	0			2.67469
	0	6.83794	5.74569	4.28046		0	5.67939	4.45724	8.26188			0	4.45132	7.95951			10.1699
	0.0612002	9.16962	6.75596	5.63633		0.0612002	4.12129	5.72356	5.44857			3.57713	0	0			6.30165
	3.85033	5.14119	3.27848	5.01376		3.85033	5.01242	6.03019	6.4183			4.86443	0	3.83559			7.35576
	3.01257	2.99398	9.1481	3.43918		3.01257	5.89118	9.04198	1.37481			5.23796	5.29554	7.1381			5.43541
	4.38658	7.22715	4.38612	2.85		4.38658	4.79684	0.128733	2.4991			3.61726	6.19288	7.18153			3.90256
	0	5.06996	3.48113	1.81831		0	3.09255	2.45154	3.55254			4.78999	0	3.50335			3.47054
	5.04949	4.60861	4.34861	4.32217		5.04949	5.55203	1.12433	3.79459			3.67054	1.60011	1.44714			4.63508
	2.88492	7.53846	3.7866	5.31796		2.88492	3.44272	7.28479	4.20085			0	5.90497	2.46336			3.47054
	0	3.7261	4.2162	6.34595		0	2.63537	0	5.33961			5.28015	3.45681	2.46336			4.63508
	0	4.84816	4.63653	3.33008		0	8.09221	2.0635	2.47075			5.61147	5.46777	1.44714			0.507583
	0	4.44846	0	2.98853		0	4.96655	1.37851	4.73624			4.4334	5.2077	4.53325			3.24717
	0	6.11228	4.98914	5.01316		0	6.05752	0	5.10378			6.77694	4.32685	3.32553			5.39906
	0	4.11464	8.16979	4.56458		0	1.3599	1.3599	4.68126			0	3.27028	3.45943			5.39906
	0	8.05519	3.87349	5.13887		0	3.36923	3.36923	5.27439			9.11775	3.50186	3.3852			3.24717
	0	0	3.56316	1.26303		0	4.07952	4.07952	4.34364			4.74497	6.52	3.6096			2.91201
	0	7.7198	3.43741	5.23624		0	5.38876	5.38876	5.49346			4.72538	3.73516	4.84825			5.36381
	0	6.25355	2.11103	4.62274		0	5.83626	5.83626	5.67939			5.48811	6.10992	2.68631			2.91201
	0	5.76075	8.45041	6.64347		0	3.28244	3.28244	4.12129			3.32769	3.42134	2.69674			5.36381
	0	7.73518	2.02503	3.41729		0	2.82035	2.82035	5.01242			2.88427	4.91672	3.1435			2.99488
	0	3.16511	6.03994	5.21775		0	3.40645	3.40645	5.89118			6.39866	4.05947	0.998797			9.16314
	0	1.99518	5.04206	4.58777		0	3.32865	3.32865	4.79684			0	3.83458	1.71076			2.48242
	0	3.30889	4.56905	3.6777		0	2.44978	2.44978	3.09255			7.58923	4.55029	2.94048			4.66164
	0	1.37851	4.79649	4.21361		0	3.83491	3.83491	5.55203			3.0066	4.55029	4.08803			2.80941
	0	2.255	5.09508	3.76942		0	4.37481	4.37481	3.44272			3.35168	3.83458	3.17046			2.38497
	0	0	2.92537	4.10518		0	8.65355	8.65355	2.63537			4.20046	5.8928	5.5136			3.19535
	0	7.03416	3.16779	1.76695		0	4.25399	4.25399	8.09221			4.11714	4.90809	1.8101			0
	0	4.17632	9.80788	3.56275		0	3.9994	3.9994	4.96655			8.86098	3.74846	5.11582			4.83238
	0	7.08598	7.59181	4.12322		0	5.39438	5.39438	6.05752			11.1615	0	3.69581			0
	0	8.47339	0	4.42895		0	3.37666	3.37666	1.3599			8.52679	3.23496	9.92886			5.91081
	0	5.59375	5.00854	3.94236		0	5.58195	5.58195	3.36923			9.05663	2.27103	5.45806			0
	0	0	3.48199	0.903038		0	6.93357	6.93357	4.07952			5.99733	4.1488	3.87562			5.91081
	0	5.39598	5.42604	1.83458		0	3.03034	3.03034	5.38876			4.02827	9.70253	0			4.56061
	0	6.31294	2.19009	4.55766		0	4.71461	4.71461	5.83626			4.97491	5.33985	2.26654			5.73195
	0	6.16397	5.63981	4.06638		0	5.52753	5.52753	3.28244			1.65611	7.06799	6.11336			5.73195
	0	6.59793	6.27159	6.28201		0	7.90479	7.90479	2.82035			0.552541	2.99126	2.25952			4.56061
	0	2.0036	4.1021	3.83828		0	4.26479	4.26479	3.40645			5.76893	3.81711	4.23368			1.83727
	0	4.42828	8.3561	2.14296		0	5.03166	5.03166	3.32865			6.16064	0	4.59684			3.74506
	0	8.36757	1.72973	3.06293		0	4.90801	4.90801	2.44978			4.0027	8.33398	5.69451			6.12657
	0	8.37056	1.41864	3.32625		0	3.56275	3.56275	3.83491			5.51165	3.91966	1.55908			0.358021
	0	7.0509	3.68669	4.75364		0	3.55172	3.55172	4.37481			3.97177	4.71094	5.55438			5.44604
	0	3.11659	3.86823	5.30949		0	1.1375	1.1375	8.65355			4.53315	4.15866	4.05036			2.61235
	0	4.70136	4.3914	4.24818		0	2.69377	2.69377	4.25399			3.72865	0.690045	7.16979			5.44604
	0	6.01324	0.163499	3.69674		0	2.72538	2.72538	4.04381			3.70892	2.76765	3.43385			2.61235
	0	6.28225	7.32966	2.79563		0	3.16672	3.16672	3.9994			7.36517	2.76765	1.53605			4.83264
	0	1.44007	2.88557	6.51691		0	3.30597	3.30597	5.39438			0.758445	0.690045	0			5.70432
	0	6.49868	6.54839	6.72806		0	4.54782	4.54782	3.37666			4.57178	5.5949	5.36282			7.01981
	0	2.89271	0.675063	4.79112		0	2.22548	2.22548	5.58195			5.88097	2.98216	4.23394			4.20763
	0	0	1.34861	2.72174		0	4.03474	4.03474	6.93357			6.19078	5.35385	4.93672			6.31964
	0	5.64318	0	4.68706		0	4.46052	4.46052	3.03034			1.34483	2.12708	4.19627			9.76736
	0	4.39689	1.81694	5.66638		0	3.87316	3.87316	4.71461			4.20242	4.74909	4.45198			5.30226
	0	9.45013	4.74308	4.0635		0	3.67205	3.67205	5.10252			2.33866	7.32447	9.30758			4.04308
	0	2.9342	6.17486	4.46031		0	3.27798	3.27798	5.52753			3.58095	0.749892	2.75203			3.73733
	2.72101	4.62547	8.24837	7.65857		2.72101	2.1386	2.1386	7.90479			5.43279	2.93357	0.901752			3.73733
	0	7.09346	1.96101	4.79442		0	7.22387	7.22387	4.26479			2.59813	5.64842	0			3.4103
	10.018	5.77426	6.65148	4.59176		10.018	3.90046	3.90046	5.03166			3.45	3.38704	7.77733			4.04308
	1.68706	9.2137	8.35444	6.67007		1.68706	3.28836	3.28836	4.90801			6.04341	6.46625	2.47508			3.4103
	2.24489	4.67582	3.01673	8.27149		2.24489	3.99639	3.99639	3.56275			2.62098	4.03914	0			4.04308
	0	10.2782	0	6.71512		0	3.56763	3.56763	3.55172			2.4019	5.37764	5.09754			8.66823
	2.48971	3.79805	5.83542	4.40939		2.48971	3.03797	3.03797	1.1375			6.04774	2.61628	4.95985			0
	2.12322	5.49121	6.35749	4.67751		2.12322	3.98277	3.98277	2.69377			4.70321	8.77195	2.55213			3.04323
	9.00846	3.90945	5.09803	5.18653		9.00846	0.450661	0.450661	2.72538			5.39438	0	0.218265			4.20711
	7.60466	3.70929	0.578536	3.55254		7.60466	0		3.16672			4.44747	0	5.06566			3.21826
	0	0	4.78764	1.19954		0	0.965938	0.965938	3.30597			6.30831	0	4.89207			5.61422
	4.85748	5.52252	9.0039	0		4.85748	7.615	7.615	4.54782			5.42554	0	4.17659			9.58987
	8.30282	4.60565	3.47552	0		8.30282	3.21205	3.21205	2.22548			4.72128	3.90304	0			3.62975
	0	6.59892	1.85466	0		0	3.89077	3.89077	4.03474			4.88419	5.8475	0			4.97682
	3.16564	5.59096	2.45593	0		3.16564	4.77329	4.77329	4.46052			4.88419	4.7033	5.78437			0.749892
	3.94579	5.14377	7.12976	0		3.94579	4.54844	4.54844	3.87316			4.72128	5.47335	3.67976			5.29725
	5.58165	4.90352	0.837271	4.11853		5.58165	4.82375	4.82375	3.67205			4.31783	1.75132	2.73082			5.29725
	0	5.88842	3.44095	6.62717		0	1.54926	1.54926	3.61275			4.52388	0	3.33533			0.749892
	4.70966	8.20369	1.09761	0.834576		4.70966	5.35544	5.35544	3.27798			1.61196	8.19924	6.16088			3.24539
	1.30061	5.58376	3.59773	5.21036		1.30061	5.77021	5.77021	2.1386			0.894009	6.89332	3.90416			3.39255
	2.89077	4.33724	4.09395	2.91329		2.89077	5.87791	5.87791	7.22387			0.78101	8.06436	4.21412			6.42052
	2.70192	0	4.24919	3.30791		2.70192	4.20789	4.20789	3.90046			5.48586	1.17739	0			2.88492
	3.73299	4.25197	0	5.52095		3.73299	8.17524	8.17524	3.28836			4.57067	5.00135	2.89207			3.73787
	3.61746	1.15272	4.80959	8.40602		3.61746	4.64847	4.64847	3.99639			6.82315	5.22805	3.51958			3.67506
	7.26341	6.09114	5.17539	3.40645		7.26341	5.05369	5.05369	3.56763			0.59614	4.37851	3.97331			6.09852
	3.95327	7.52784	2.94048	6.31319		3.95327	4.9486	4.9486	3.03797			6.74153	4.47303	3.86229			7.65893
	2.94798	10.3018	3.60447	5.30755		2.94798	4.21775	4.21775	3.98277			3.10378	4.47303	3.5507			3.84866
	4.73624	0.31034	7.14442	2.12433		0	0.619804	0.619804	0.450661			5.48064	4.37851	4.27873			4.80959
	0	0	4.57934	5.13682		5.39586	3.20633	3.20633	4.29793			3.17552	3.06235	2.48929			2.63459
	5.39586	5.42738	5.92837	7.215		1.61196	5.83188	5.83188	0			3.90095	4.49559	4.8515			2.37944
	1.61196	1.03562	3.30451	2.38128		2.65764	6.86596	6.86596	0.965938			4.99925	4.00988	0			0.184809
	2.65764	0.159199	4.24691	4.71626		4.20763	3.37063	3.37063	7.615			5.18666	4.92711	4.55561			0
	4.20763	3.97575	3.03092	3.13586		4.8725	0.0931094	0.0931094	3.21205			6.17935	1.6009	7.11362			4.41976
	4.8725	4.60011	0	2.8046		0	4.45527	4.45527	3.89077			5.00787	1.57208	5.1435			0
	0	5.5042	4.44868	5.64607		4.65802	5.19863	5.19863	4.77329			5.72474	2.31034	3.22085			4.41976
	4.65802	6.0648	5.00225	2.87644		4.4865	4.74685	4.74685	4.54844			4.5738	5.33181	6.96079			4.32012
	4.4865	3.58296	6.39501	4.36411		6.44846	3.79874	3.79874	4.82375			7.72814	5.95474	8.03964			0
	6.44846	7.60787	0	3.51138		10.6393	3.43607	3.43607	1.54926			0	4.16148	2.77048			7.24998
	10.6393	1.05427	5.15704	2.57208		4.45483	7.86726	7.86726	5.35544			4.52136	4.89271	3.7429			3.96548
	4.45483	7.93192	5.12157	2.91456		0	5.50038	5.50038	5.77021			2.07838	4.40679	7.09515			2.80081
	0	4.75738	8.02353	5.70911		5.91592	3.10545	3.10545	5.87791			4.52136	5.92101	3.64942			1.59852
	5.91592	4.40463	3.84532	3.256		0.793549	6.8639	6.8639	4.20789			2.07838	4.40679	4.7971			0
	8.09221	8.33018	2.97024	1.77821		1.68855	4.41639	4.41639	8.17524			3.75578	5.92101	2.52356			0
	0.793549	3.67807	5.35109	2.39506		1.49057	5.46183	5.46183	4.64847			4.05224	1.69302	4.18362			1.59852
	1.68855	3.89012	7.06942	2.79494		2.71076	5.64386	5.64386	5.05369			5.17519	3.57914	7.39662			7.96188
	1.49057	4.54556	0	6.00809		2.12543	0.389567	0.389567	4.9486			4.20672	4.96771	5.72551			4.31312
	2.71076	3.23317	7.94085	4.16135		0	2.69153	2.69153	4.21775			3.23317	4.17712	6.19206			3.19718
	2.12543	4.10462	5.32924	4.84147		0	3.64539	3.64539	0.619804			6.3896	4.96771	5.82502			4.34672
	0	0	5.49442	0.928528		5.41504	0		3.20633			5.44471	4.17712	6.19206			8.60291
	0	0.102098	5.25726	2.67129		3.52732	1.52105	1.52105	5.83188			6.54792	3.33771	5.82502			0.0542697
	5.41504	3.52649	8.07168	2.12102		8.12233	4.39415	4.39415	6.86596			5.44471	4.46369	5.60422			4.79641
	3.52732	6.50991	0.454176	4.23113		0	4.17446	4.17446	3.37063			6.54792	3.42201	7.30456			4.79641
	8.12233	7.43224	4.56925	5.75489		4.97728	5.85217	5.85217	0.0931094			4.92774	3.42201	7.179			0.0542697
	0	0	1.5244	3.45943		2.74129	0.619804	0.619804	4.45527			4.12433	4.46369	5.74864			3.94579
	4.97728	4.91057	4.9985	3.01495		5.42694	0.102098	0.102098	5.19863			2.9855	4.80976	6.13182			4.83424
	2.74129	5.73046	3.77259	7.8358		4.80374	5.68164	5.68164	4.74685			3.67205	4.46401	3.87168			4.45132
	5.42694	8.34991	2.84866	4.95807		2.3627	0		3.79874			4.03914	3.31373	5.71781			0
	4.80374	6.44438	4.03034	6.18064		5.88313	6.97181	6.97181	3.43607			4.37539	0	2.71223			0
	2.3627	0.748461	6.61569	7.42383		0	4.14051	4.14051	7.86726			4.03914	3.33747	5.16377			0
	5.88313	6.95101	8.00171	4.09564		6.75311	2.49057	2.49057	5.50038			4.37539	0	0			9.31333
	0	4.79077	2.45681	4.20971		0	5.69711	5.69711	3.10545			3.87217	9.77938	8.44919			5.29554
	6.75311	5.99887	2.71296	1.28491		0.254997	0		6.8639			4.35085	4.3572	4.79181			2.48629
	0	9.09748	2.95233	2.09424		1.96594	3.20633	3.20633	4.41639			3.40213	3.75791	1.97942			3.32048
	0.254997	9.50645	4.03592	4.65688		2.68781	3.68182	3.68182	5.46183			3.73516	5.15171	5.66064			2.48629
	1.96594	5.85217	1.76977	5.14866		6.05456	1.28293	1.28293	5.64386			4.05441	5.15171	3.88704			3.32048
	2.68781	4.56234	7.17216	0		0	0		0.389567			3.49761	3.75791	3.22317			6.19288
	6.05456	5.38543	3.25046	3.33866		5.19745	7.81008	7.81008	2.69153			2.89789	4.07353	5.46799			4.83407
	0	0.226509	4.4688	4.27177		2.59852	5.84683	5.84683	3.64539			3.80288	0.0309246	2.91297			0
	5.19745	2.59375	5.45385	2.83929		0	4.83996	4.83996	0			4.81975	4.45823	4.87684			1.60011
	2.59852	3.96901	2.96347	3.44405		12.3915	3.18692	3.18692	1.52105			5.08115	4.44945	6.26479			5.90497
	0	6.28213	4.94517	0		2.91584	0		4.39415			7.48772	4.35179	5.66444			3.45681
	12.3915	5.92045	8.72939	4.53709		2.62683	5.48822	5.48822	4.17446			5.56341	0	4.17513			5.46777
	2.91584	5.55684	3.19797	2.93546		0	6.4143	6.4143	5.85217			1.95358	2.45637	3.32649			5.2077
	2.62683	5.41706	5.7046	3.71626		0	5.13354	5.13354	0.619804			4.83365	5.51995	0.0542697			4.32685
	0	3.69488	5.68603	4.42403		0.687061	3.54308	3.54308	0.102098			0	3.75471	8.56392			3.27028
	0	7.31738	7.93103	3.86921		6.03899	3.69562	3.69562	5.68164			5.27557	4.05644	7.47245			3.50186
	0.687061	7.11253	0.874469	3.19167		3.50335	4.81609	4.81609	0			0	1.70856	4.82968			6.52
	3.03034	8.90794	0.796321	3.51728		2.24995	3.58616	3.58616	6.97181			5.27557	3.62508	6.40304			3.73516
	6.03899	1.93734	5.75827	4.53149		0	4.0761	4.0761	4.14051			6.77411	2.34151	0.652295			3.73516
	3.50335	0	3.66297	1.40418		2.88557	2.74631	2.74631	2.49057			6.77411	2.45768	2.15597			6.52
	2.24995	4.72774	5.57188	3.82103		5.12212	3.97239	3.97239	5.69711			0	2.34151	4.99955			3.11326
	0	2.62605	6.14126	2.09085		2.18798	3.34625	3.34625	0			4.31566	2.45768	4.77505			6.10992
	2.88557	2.33247	4.60526	5.20971		1.71223	5.42302	5.42302	3.20633			1.79147	0	10.6733			3.42134
	5.12212	3.28688	8.10024	4.47552		0	4.33223	4.33223	3.68182			1.79355	4.04133	3.80357			5.91723
	2.18798	1.99035	3.69228	8.02896		0	5.85242	5.85242	1.28293			0	0	0.917113			4.91672
	1.71223	9.67806	2.59375	4.5137		0	2.59136	2.59136	0			2.62449	4.04629	3.91934			4.05947
	0	3.13038	4.94001	4.88036		6.66173	8.96347	8.96347	7.81008			3.34412	2.98914	0.917113			3.88492
	0	0	5.13381	3.88395		0	4.85931	4.85931	5.84683			6.26031	1.61824	3.80357			3.83458
	0	4.64058	4.97514	5.99782		3.0066	6.16919	6.16919	4.83996			4.16336	3.41549	3.80357			4.55029
	6.66173	3.37249	3.99035	1.44537		4.79995	2.39598	2.39598	3.18692			4.56753	3.39643	3.91934			4.55029
	0	3.12212	4.84365	1.65076		7.59303	4.41391	4.41391	0			1.07039	3.39643	6.40025			3.83458
	3.0066	6.65057	4.79563	3.56884		0	3.23215	3.23215	5.48822			2.26354	3.41549	9.06125			5.8928
	4.79995	1.26504	5.54411	7.55316		0	3.37109	3.37109	6.4143			0	5.38635	4.14893			1.39872
	7.59303	4.15354	3.88069	1.59773		0	2.54267	2.54267	5.13354			2.01911	4.06278	4.34329			4.90809
	0	3.76341	2.0852	0.41864		4.30086	3.97422	3.97422	3.54308			6.78982	3.8802	6.6505			3.74846
	0	4.94579	0.837271	4.31663		1.61824	2.03092	2.03092	3.69562			1.99639	4.64722	5.57793			0
	0	5.01748	9.61196	3.37388		2.43474	5.07225	5.07225	4.81609			4.10126	4.46956	4.69219			3.23496
	4.30086	5.81686	3.97545	5.28479		0	2.60011	2.60011	3.58616			0	4.55397	3.54453			2.27103
	1.61824	4.20268	9.36897	0		0	0		4.0761			5.89474	3.2891	5.18051			4.1488
	2.43474	2.90625	5.40497	3.72247		1.38405	1.82917	1.82917	2.74631			3.55357	3.854	6.24625			3.60427
	0	4.95404	4.39643	3.5656		6.4865	2.49399	2.49399	3.97239			4.00809	2.19849	2.42492			9.70253
	0	0	5.70016	7.05097		6.44222	0.739848	0.739848	3.34625			4.53398	4.80727	3.09142			5.33985
	1.38405	3.61667	5.75702	4.59435		3.56682	0.532733	0.532733	5.42302			4.75061	6.22879	1.1592			0
	6.4865	2.47595	6.67247	4.13148		7.89589	0.440066	0.440066	4.33223			4.40031	3.67224	5.26028			7.06799
	6.44222	4.21283	7.22561	5.1323		2.98853	3.30646	3.30646	0.815575			1.71663	1.98246	0.927264			2.99126
	3.56682	0	5.3613	7.98073		5.45746	2.57208	2.57208	5.85242			0	4.07068	3.92442			3.81711
	7.89589	3.06178	5.87472	3.91998		5.67657	6.70704	6.70704	2.59136			7.17059	4.26316	3.18613			3.81711
	2.98853	4.393	6.03562	3.82069		7.30758	4.14486	4.14486	8.96347			6.23068	3.3634	3.62371			2.99126
	5.45746	2.58405	5.29915	5.94384		0	3.28343	3.28343	4.85931			2.853	4.38416	4.61383			0
	5.67657	5.59991	4.94126	3.31518		2.4957	1.23675	1.23675	6.16919			0.981853	0	7.79767			0
	7.30758	4.81233	2.0024	3.79909		1.39872	6.61358	6.61358	2.39598			4.37446	2.78346	4.16148			8.33398
	0	4.68557	0	3.71882		0	5.99201	5.99201	4.41391			0.541019	1.4991	3.86757			3.91966
	2.4957	4.1416	2.55908	4.85732		0	7.23317	7.23317	3.23215			5.34009	4.38658	2.13258			4.71094
	1.39872	4.38405	2.21412	5.17033		0	4.34719	4.34719	3.37109			0	2.42805	6.29945			4.15866
	0	5.64971	5.35603	4.0635		0	4.20242	4.20242	2.54267			5.15495	4.76155	4.07781			0.690045
	0	2.71736	5.48918	4.43874		0	6.80817	6.80817	3.97422			3.79615	4.0045	3.79025			2.76765
	0	2.16027	4.14023	5.61216		0	6.45724	6.45724	2.03092			3.8408	5.45357	4.1631			2.76765
	0	4.66676	9.55032	3.30548		0	0.610385	0.610385	5.07225			2.5656	4.98239	6.10992			0.690045
	0	5.22612	2.73769	2.91711		0	4.59116	4.59116	2.60011			5.61098	0	4.3512			5.5949
	0	6.97246	3.85765	4.42783		0	4.28046	4.28046	0			4.99601	4.25222	3.20294			5.81147
	0	3.68295	3.42313	5.54885		0	2.73118	2.73118	1.82917			0	3.96609	5.84202			2.98216
	0	5.95373	5.88166	3.87742		0	5.63633	5.63633	2.49399			3.89789	3.96609	0			5.35385
	0	1.96347	8.91009	3.71772		0	5.01376	5.01376	0.739848			5.26429	4.25222	6.90481			2.98216
	0	3.68295	5.42883	6.53916		0	3.43918	3.43918	0.532733			2.15381	4.52774	1.93546			5.35385
	0	5.8229	0	6.26959		0	2.85	2.85	0.440066			4.95992	4.82417	5.30506			2.12708
	0	0	5.66742	3.43296		0	1.81831	1.81831	3.30646			3.60842	5.51833	5.25871			4.74909
	0	7.42892	1.73552	9.19997		0	4.32217	4.32217	2.57208			5.5127	2.65497	0.133125			0
	0	6.67002	5.09283	7.23285		0	6.34595	6.34595	5.46282			5.70381	3.26053	8.59464			4.22625
	0	3.91934	0	2.93294		0	3.48457	3.48457	6.70704			3.84298	4.46085	6.96846			7.652
	0	5.25751	5.03841	3.5472		0	6.17066	6.17066	4.14486			3.31711	8.7942	4.40554			6.64143
	0	1.42268	6.01502	3.61824		0	3.33008	3.33008	3.28343			2.79216	3.25298	4.40338			7.652
	0	1.16765	5.57703	5.44593		0	2.98853	2.98853	1.23675			4.73633	3.92679	5.34441			6.64143
	0	6.10483	2.96471	5.99609		0	5.01316	5.01316	6.61358			4.95606	4.45198	7.14629			7.32447
	0	2.57612	3.26303	3.64078		4.46183	4.56458	4.56458	5.99201			3.98216	4.45198	4.70653			0.749892
	0	3.34908	4.40871	5.81984		0	2.52774	2.52774	6.83179			5.84507	3.92679	5.20483			7.14333
	0	6.27879	4.27575	8.49447		0	5.13887	5.13887	7.23317			1.76765	4.6624	7.14187			2.93357
	4.46183	6.6585	4.15623	6.96363		0	5.83365	5.83365	4.34719			2.76518	5.51775	5.01465			5.64842
	0	4.73462	6.8859	4.10042		7.37866	5.23624	5.23624	4.20242			6.87809	3.64539	5.88219			3.38704
	0	5.16135	5.96363	7.57977		0	0		6.80817			7.71577	5.10908	6.25128			6.46625
	0	9.55279	8.49277	5.57107		3.04731	4.62274	4.62274	6.45724			4.90489	3.62313	7.11423			4.03914
	3.37866	0.0285692	4.84231	2.99337		2.92283	4.1177	4.1177	0.610385			2.37712	3.74308	4.68229			3.81592
	0	6.16014	5.80133	2.2967		5.89085	6.64347	6.64347	4.59116			4.90489	4.10056	2.43162			5.37764
	3.04731	2.46554	3.91902	4.63923		5.54617	4.3067	4.3067	4.28046			2.37712	5.56768	2.60802			2.61628
	2.92283	3.08179	6.18203	4.22239		0	4.67619	4.67619	2.73118			3.03151	5.96844	2.44316			8.77195
	5.89085	2.46815	5.09691	5.12626		4.42559	3.41729	3.41729	5.63633			4.10964	5.42883	4.06595			3.255
	5.54617	6.66959	5.4435	4.63807		2.94673	7.52301	7.52301	5.01376			4.22097	5.85616	4.15933			0
	0	4.25323	5.78276	5.42526		3.73372	4.58777	4.58777	3.43918			5.70081	4.67666	5.10608			0
	4.42559	4.72447	5.42492	4.59176		4.44228	6.21684	6.21684	4.16591			5.13011	0	0.252981			0
	2.94673	6.35085	5.55408	3.57612		0	5.10559	5.10559	2.85			0	0	4.81438			0
	3.73372	3.26053	2.95482	6.32583		0	4.21361	4.21361	1.81831			4.19114	2.88753	4.29057			0
	1.44228	9.24624	1.33724	8.29292		0	4.87283	4.87283	4.32217			7.6707	5.031	0			4.29548
	0	6.24976	1.99518	3.28934		0	3.76942	3.76942	5.31796			0	3.15947	0			3.90304
	0	4.3545	4.48671	5.69951		0	4.10518	4.10518	6.34595			2.89369	4.29131	0.434739			5.8475
	0	4.73462	4.15272	3.25952		0	2.94735	2.94735	3.48457			4.07211	1.45856	0			4.7033
	0	5.79329	6.48446	4.50229		0	6.98417	6.98417	6.17066			0	4.8301	5.08958			5.47335
	0	5.4544	6.69437	5.44626		0	3.41864	3.41864	3.33008			7.86342	4.83297	4.37678			3.07895
	0	7.11058	4.23675	6.28423		0	3.56275	3.56275	2.98853			5.53973	4.8089	4.35026			3.85283
	0	5.11326	5.6521	5.68342		0	4.12322	4.12322	5.01316			0	4.29927	0			3.07895
	0	6.39323	4.15191	3.0197		0	0.903038	0.903038	4.56458			4.46782	4.85333	2.20997			3.85283
	0	4.16108	5.27898	2.12873		0	4.51958	4.51958	2.52774			7.51425	0	0			5.05752
	0	7.64899	8.57262	9.58376		0	5.34282	5.34282	5.13887			5.4887	5.63981	1.20581			0
	0	4.53916	4.48027	1.72392		0	1.83458	1.83458	5.83365			0	1.73841	4.08009			1.75132
	0	6.98603	6.70058	5.56356		0	4.55766	4.55766	1.26303			4.03533	5.63981	5.22657			0.462925
	0	0.488858	4.47357	5.67148		0	2.08972	2.08972	5.23624			3.40826	1.73841	0			0
	0	0.422233	3.11381	5.16323		0	4.06638	4.06638	0			3.26953	5.50843	9.2796			0
	0	8.89389	8.57154	2.68631		0	6.28201	6.28201	4.62274			0	5.50843	5.82926			0
	0	5.21723	6.15704	5.31542		0	3.83828	3.83828	4.1177			5.82523	1.73841	9.2796			8.19924
	0	4.8371	5.41853	5.38693		0	2.14296	2.14296	6.64347			3.24209	3.61058	5.82926			2.84197
	0	6.98868	0.382206	2.93357		0	3.06293	3.06293	4.3067			3.51307	5.56316	3.93452			1.7261
	0	4.57854	3.69525	1.12433		0	4.75364	4.75364	4.67619			4.69404	4.44294	0.524398			6.89332
	0	4.95249	3.28639	3.60407		0	3.5008	3.5008	3.41729			5.35849	4.98307	0.749892			8.06436
	0	5.31445	3.48199	1.83996		0	5.30949	5.30949	7.52301			3.27575	4.87717	4.87504			5.28306
	0	5.35603	6.21885	4.81113		0	4.24818	4.24818	5.21775			5.30116	0.510962	1.4069			1.17739
	0	3.76341	2.33914	2.06695		0	3.69674	3.69674	4.58777			5.51538	2.69042	3.57107			7.54689
	0	3.87152	5.73091	5.42077		0	6.04738	6.04738	6.21684			2.73552	2.43829	3.37897			5.00135
	0	5.88899	4.13696	1.68855		0	5.3153	5.3153	5.10559			7.82947	2.74953	8.78229			5.22805
	0	5.74246	1.94111	6.59216		0	5.79129	5.79129	3.6777			7.20584	5.56066	3.65191			4.37851
	0	7.96191	5.01896	3.8125		0	5.0658	5.0658	4.21361			6.86503	2.74953	4.88663			4.47303
	0	2.91201	6.21464	4.47617		0	2.79563	2.79563	4.87283			0	5.56066	2.38589			4.47303
	0	0	0.31034	1.99518		0	5.40247	5.40247	3.76942			5.78035	0	4.88533			4.37851
	0	6.59051	4.74398	6.41628		0	4.66732	4.66732	4.10518			5.61265	3.70432	6.97304			3.06235
	0	1.67506	6.08123	3.91425		0	0		2.94735			5.7527	2.87644	5.96878			9.04761
	0	4.61785	3.85798	5.47422		0	6.51691	6.51691	6.98417			0	3.17019	3.75168			4.49559
	0	4.83878	3.85864	6.37301		0	6.95307	6.95307	3.41864			5.11603	4.23087	4.22458			4.00988
	0	5.35038	3.04031	3.30256		0	4.4727	4.4727	1.76695			5.96682	1.46205	3.82596			4.92711
	0	6.32361	4.30354	3.40554		0	3.92347	3.92347	3.56275			0	2.88362	3.58636			0
	0	9.04312	6.28657	5.0599		0	3.77575	3.77575	4.12322			10.3219	3.85649	3.18956			3.32313
	0	4.16377	5.61843	4.14785		0	6.72806	6.72806	4.42895			3.43918	4.55326	1.35614			1.6009
	0	1.64155	4.48714	4.2918		0	5.55367	5.55367	3.94236			2.9982	5.04978	1.57773			4.01629
	0	0	3.79459	4.24514		0	5.76403	5.76403	0.903038			9.79112	6.91119	5.54097			1.57208
	0	4.08236	5.77575	4.86311		0	4.79112	4.79112	4.51958			4.87832	3.29915	7.42804			2.31034
	0	3.20581	3.66486	4.37365		0	4.74237	4.74237	5.34282			3.33008	5.30858	1.33151			5.25619
	0	1.0024	7.86903	3.72574		0	4.68706	4.68706	1.83458			2.85433	3	2.12598			5.33181
	0	5.59703	3.9486	5.64741		0	4.1375	4.1375	4.55766			0	5.16424	0			4.76208
	0	7.37602	3.75702	4.31542		0	5.66638	5.66638	2.08972			3.52961	3.03386	5.12122			5.95474
	0	4.73335	6.06508	2.03092		0	1.97208	1.97208	4.06638			3.89627	4.24425	6.74819			6.41701
	0.450661	4.22651	5.29229	4.71608		0	4.0635	4.0635	6.28201			4.79641	4.69098	0.618239			4.16148
	0	3.33438	7.14741	3.75667		0	4.46031	4.46031	3.83828			6.01866	4.69098	2.05947			4.89271
	0	0.635367	7.6844	6.65774		0	7.72285	7.72285	2.14296			1.36177	4.24425	4.32181			4.40679
	0	6.07824	4.03416	5.09578		0	7.65857	7.65857	3.06293			2.99065	3.3978	0			5.92101
	0	7.09807	5.60318	6.83466		0	4.79442	4.79442	3.32625			5.49415	3.82273	4.28355			4.40679
	0	1.13093	5.66922	1.94611		0	3.45286	3.45286	4.75364			10.9301	3.93907	4.28355			5.92101
	0	9.3631	6.47719	3.3453		0	4.77645	4.77645	3.5008			0	3.98747	0			1.69302
	0	8.50687	2.42134	4.488		0	5.11645	5.11645	5.30949			5.16879	5.01346	6.58956			3.57914
	0	5.88011	4.63169	5.27736		0	4.59176	4.59176	4.24818			6.17456	4.53678	3.46467			4.96771
	0	2.23993	5.75515	4.89012		0	6.67007	6.67007	3.69674			4.05239	4.73426	6.70674			4.17712
	0	0.698959	5.8434	2.84264		0	5.26541	5.26541	6.04738			0	7.91873	9.6228			4.96771
	0	0	7.23987	4.58836		0	5.69785	5.69785	5.3153			3.96409	8.70855	4.71772			4.17712
	0	0	2.75132	3.93357		0	8.27149	8.27149	5.79129			4.68051	5.07682	5.21691			0
	0	0	0	6.38272		0	6.71512	6.71512	5.0658			5.45505	0	4.20359			0
	0	4.88378	3.29964	2.48199		0	4.75435	4.75435	2.79563			3.58556	2.19482	7.00175			5.67082
	0	4.15029	4.77996	4.23802		0	3.87316	3.87316	5.40247			6.73843	2.84465	0			3.33771
	0	4.24362	5.3147	5.16859		0	6.4065	6.4065	4.66732			0.719549	1.46031	3.58055			4.46369
	0	2.19114	3.7366	4.73426		0	4.40939	4.40939	0			0	5.62989	3.69321			3.42201
	0	4.29033	5.60516	3.85732		2.96901	3.86823	3.86823	6.51691			3.71699	5.79164	5.50096			3.42201
	0	7.54885	4.50483	5.52826		0	4.774	4.774	6.95307			5.19502	5.57954	4.16725			4.46369
	0	0	8.46826	5.07667		0	4.67751	4.67751	4.4727			5.93243	4.03665	4.9997			4.80976
	0	5.68201	7.0881	4.08321		0	5.18653	5.18653	3.92347			4.08548	4.39632	5.82035			4.46401
	2.96901	5.36411	8.27571	0		0	3.55254	3.55254	3.77575			6.52865	8.12853	0.00958605			3.31373
	0	8.7676	4.44228	4.20425		0	1.19954	1.19954	6.72806			2.44846	6.30107	7.04055			0
	0	9.42381	0	3.45681		0	0		5.55367			3.34341	2.6151	4.65707			8.0598
	0	3.71516	4.53854	2.6523		0	0		5.76403			1.76765	6.30107	3.73118			4.56539
	0	7.06483	5.84474	5.29192		0	0		4.79112			4.68079	2.6151	0.793549			3.33747
	0	3.95109	6.14622	3.6565		0	0		4.74237			4.29866	4.24425	6.00094			3.88248
	0	7.1299	5.41797	1.63227		0	0		2.72174			5.16068	4.44912	0			8.18372
	0	3.39278	3.47249	4.8885		0	4.11853	4.11853	4.68706			3.69339	0	4.40758			4.87258
	0	3.89498	5.56316	4.85699		0	6.62717	6.62717	4.1375			7.34098	0.146221	5.8477			0
	0	3.98337	3.64808	6.59713		0	0.834576	0.834576	5.66638			3.53667	3.03972	5.11194			4.06896
	0	4.7761	0.923466	3.93797		0	5.21036	5.21036	1.97208			3.28959	1.92853	0			9.77938
	0	4.93184	7.43137	2.60249		0	2.8101	2.8101	4.0635			8.17503	3.01525	7.47279			4.3572
	0	2.55827	7.57861	3.95946		0	4.56214	4.56214	4.46031			1.93734	5.19015	0			3.75791
	0	6.30281	3.65954	2.31131		0	3.30791	3.30791	3.43918			3.708	1.43474	5.37156			5.15171
	0	5.20033	7.70478	4.47335		0	5.52095	5.52095	7.72285			6.58806	3.29303	5.13614			5.15171
	0	6.36504	4.50314	3.77681		0	8.40602	8.40602	7.65857			5.20261	3.50271	3.56986			3.75791
	0	6.86026	7.15836	2.87709		0	3.91169	3.91169	4.79442			9.71377	4.99141	2.37342			4.07353
	0	8.30535	5.33854	1.81421		0	3.40645	3.40645	3.45286			3.57168	4.32661	7.55947			0.0309246
	0	5.04716	1.39689	0		0	6.31319	6.31319	4.77645			6.07799	4.53678	3.78938			4.45823
	0	8.26552	4.51538	2.7137		0	2.54267	2.54267	5.11645			9.03918	2.48199	9.48403			4.44945
	0	9.25865	5.67826	2.34293		0	5.30755	5.30755	4.59176			4.30512	3.05137	6.53278			7.01048
	0	4.59335	3.41188	3.74775		0	2.12433	2.12433	6.67007			3.77347	3.04294	6.16387			4.32745
	0	8.04405	5.29364	4.11742		0	5.13682	5.13682	5.26541			4.68313	5.34412	3.03063			7.01048
	0	4.44079	6.67591	4.97177		0	7.215	7.215	7.42822			4.71021	4.36621	3.47617			4.32745
	0	3.86493	9.47814	2.12763		0	3.95358	3.95358	5.69785			4.71021	3.45987	0			4.35179
	0	4.47032	5.32565	2.56722		0	2.38128	2.38128	8.27149			4.68313	0	0			0
	0	4.04709	4.92347	3.20945		0	3.46031	3.46031	6.71512			5.27302	6.03969	7.39746			5.60061
	0	8.39792	6.89049	3.26354		0	5.59076	5.59076	4.75435			4.71021	2.9982	6.74479			3.83778
	0	4.11659	0.0143553	4.54432		0	5.05543	5.05543	3.87316			5.27302	2.9982	0			7.62941
	0	4.8166	4.20163	4.04789		0	4.71626	4.71626	6.4065			4.2149	6.03969	5.08647			2.45637
	0	8.33317	6.6761	5.60259		0	3.13586	3.13586	4.40939			4.2497	4.70681	6.32784			1.69674
	0	3.98878	4.36457	1.7627		0	2.8046	2.8046	3.86823			3.69729	4.15286	4.26216			5.51995
	0	3.73118	2.49825	3.973		0	4.83019	4.83019	4.774			5.24742	5.22413	5.28151			3.79511
	0	5.4793	2.10545	3.28885		0	5.64607	5.64607	4.67751			3.57974	6.39572	3.32984			0
	0	0.785202	4.56112	1.7627		0	2.87644	2.87644	5.18653			4.84841	3.45396	2.90593			3.75471
	0	6.6533	4.99609	7.2151		0	4.78642	4.78642	7.49321			2.33676	3.14812	3.40077			4.05644
	0	3.72392	6.38336	4.19771		0	6.81775	6.81775	3.55254			5.04352	4.49772	5.80034			1.70856
	0	0	4.31034	3.02857		0	4.36411	4.36411	0			6.34823	5.30445	4.03092			3.62508
	0	3.46902	6.79281	4.39209		0	3.51138	3.51138	1.19954			6.19518	2.99095	1.21205			2.34151
	0	0	4.9814	5.92069		0	4.749	4.749	0			10.3872	3.03738	4.49559			2.45768
	0	0	4.9664	4.44626		0	0		0			5.13962	4.69293	7.67714			2.34151
	0	5.69914	9.48939	5.89085		0	2.57208	2.57208	0			0.172061	4.42134	7.48296			2.45768
	0	4.6624	5.56275	6.34849		0	9.80549	9.80549	0			0	4.68781	4.58666			0
	0	2.666	3.75524	1.59136		0	2.91456	2.91456	0			3.69674	5.0955	2.17046			1.60486
	0	4.848	5.42816	2.33533		0	3.256	3.256	4.11853			4.55295	5.98227	4.32721			4.04133
	0	6.72137	5.66609	5.06034		0	4.46031	4.46031	6.62717			4.3389	6.22439	3.50038			5.68196
	0	2.93042	5.09226	3.60051		0	1.77821	1.77821	0.834576			4.76801	5.85574	6.31249			0
	0	5.85242	6.1819	2.1592		0	2.39506	2.39506	5.21036			0.0449769	4.14418	5.44073			4.04629
	0	4.78206	5.68669	5.10797		3.24184	2.83929	2.83929	2.8101			3.46663	4.58956	0			0
	0	0	6.24012	6.02872		3.46597	6.72073	6.72073	2.91329			4.31349	1.9342	3.52314			8.5511
	0	4.33961	7.06591	3.97545		1.92093	2.79494	2.79494	4.56214			4.57198	4.58125	0.300612			2.87807
	0	4.94251	6.00884	9.37186		1.32193	5.39689	5.39689	3.30791			1.74631	4.37063	3.98778			0
	3.24184	6.22632	5.37955	2.65764		1.78381	3.79805	3.79805	5.52095			1.74631	6.17276	4.31494			3.36854
	3.46597	5.67873	6.95241	4.56763		0	6.00809	6.00809	8.40602			1.87184	5.46603	3.99413			2.98914
	1.92093	3.78694	5.00854	6.91149		2.65306	2.33342	2.33342	3.91169			4.54494	4.1177	5.36265			5.85499
	1.32193	9.16957	4.01346	6.15644		3.5244	4.16135	4.16135	3.40645			4.70284	5.26203	3.39826			4.32445
	1.78381	3.32097	6.93393	6.95462		2.86526	6.04308	6.04308	6.31319			7.13749	5.94197	7.31316			3.20451
	0	5.72356	5.21762	4.80753		3.24235	4.84147	4.84147	2.54267			3.25902	4.77259	0.404177			1.61824
	2.65306	4.85748	4.19035	3.99065		0.958533	4.63575	4.63575	5.30755			4.06982	2.13038	0.669027			3.41549
	3.5244	5.14377	4.26228	6.74837		7.15785	3.67243	3.67243	2.12433			3.22162	4.19548	5.77724			3.39643
	2.86526	5.2709	7.62471	3.0268		0	3.38635	3.38635	5.13682			3.42872	2.13038	0			3.39643
	3.24235	5.50006	2.83727	5.09508		1.47854	5.82689	5.82689	7.215			2.14622	4.19548	4.06178			3.41549
	0.958533	6.50229	5.96847	3.49953		1.91073	0.928528	0.928528	3.95358			2.74524	5.97888	4.93294			5.38635
	7.15785	9.28066	3.08576	3.19167		6.94005	2.67129	2.67129	2.38128			6.38471	3.94689	5.62858			2.87447
	0	5.52888	5.13203	3.89692		5.24615	2.12102	2.12102	3.46031			4.33211	0.331514	3.82833			4.06278
	1.47854	0.176323	5.64664	5.74255		0	0		5.59076			5.74259	3.94689	5.87238			3.8802
	1.91073	7.3746	3.63498	4.99201		4.22007	6.1347	6.1347	5.05543			5.03614	0.331514	6.96926			4.64722
	6.94005	6.39837	3.96563	5.87332		8.38163	4.38036	4.38036	4.71626			4.77584	4.37828	4.83668			2.34483
	5.24615	3.55786	4.41616	3.23777		3.8846	4.30232	4.30232	3.13586			4.40656	4.67929	2.77891			4.46956
	0	5.31783	3.74272	6.00098		4.44912	5.13463	5.13463	2.8046			3.30646	4.03034	3.8113			3.22677
	4.22007	5.81412	7.52784	5.11089		0	4.23113	4.23113	4.83019			9.27296	6.76931	0			4.55397
	8.38163	3.20477	5.72283	5.72028		0	6.21581	6.21581	5.64607			4.36072	4.84708	6.21192			3.2891
	3.8846	1.97208	3.52857	5.58105		3.95482	3.45943	3.45943	2.87644			3.08321	3.83576	2.6565			3.854
	4.44912	9.02966	5.22239	0		9.07501	3.01495	3.01495	4.78642			2.88655	3.7673	3.91265			9.43677
	0	0	4.65783	6.62191		1.26903	7.8358	7.8358	6.81775			2.02089	4.48446	3.54081			0
	0	3.14676	4.09677	0.684071		4.66164	4.95807	4.95807	4.36411			6.45168	1.47768	7.14469			2.19849
	3.95482	7.40514	2.34199	6.77255		0	6.18064	6.18064	3.51138			6.34332	5.24279	2.58336			4.86921
	9.07501	3.80047	5.40338	3.43607		0	7.42383	7.42383	4.749			4.86361	5.24279	5.3627			2.7673
	1.26903	3.54597	4.02029	2.39415		2.5656	4.09564	4.09564	0			4.90119	1.47768	6.71067			4.80727
	4.66164	4.89417	4.93342	6.17552		1.34861	4.20971	4.20971	2.57208			2.39506	4.23292	4.47681			6.22879
	0	5.83828	3.90849	4.853		0	1.37481	1.37481	9.80549			1.06695	2.92632	3.92521			3.67224
	0	6.6372	5.05456	3.5269		0	1.28491	1.28491	2.91456			5.02938	5.69734	5.24089			3.67224
	2.5656	4.40031	7.7777	3.64039		0	2.09424	2.09424	5.70911			1.41323	4.54226	3.56965			6.22879
	4.21775	3.19219	2.12102	2.44978		0	6.90268	6.90268	3.256			6.20323	1.2162	3.06293			1.62683
	1.34861	3.37944	3.488	5.76845		4.98853	4.65688	4.65688	4.46031			3.21568	3.81164	4.86005			3.38336
	0	6.78136	4.73281	2.0072		2.75203	1.38405	1.38405	1.77821			3.16886	2.59415	6.30804			1.98246
	0	4.40418	3.66297	4.07525		0	2.99216	2.99216	2.39506			2.0993	4.68435	6.37498			4.07068
	0	3.13367	5.16027	3.39048		0	3.45418	3.45418	2.83929			0	1.71003	6.30332			4.26316
	0	1.08442	4.53024	6.1507		1.29082	5.14866	5.14866	6.72073			3.50864	3.18454	4.38704			3.3634
	4.98853		3.80323	4.0057		0	4.45746	4.45746	2.79494			3.90143	3.78101	0.218265			4.38416
	2.75203		5.04148	2.37388		0	5.31904	5.31904	5.39689			3.60624	7.72395	4.55796			4.77663
	0		0	7.02148		7.36763	4.9756	4.9756	3.79805			4.64414	3.38773	2.72501			6.89259
	0		2.69525	5.78328		4.0048	4.98747	4.98747	6.00809			4.03372	3.19876	5.32379			5.18196
	1.29082		3.70929	2.38865		1.926	8.55036	8.55036	2.33342			3.59495	3.38773	6.79706			6.89259
	0		3.90721	3.491		4.24159	0		4.16135			0.829173	3.19876	4.41875			5.18196
	0		3.58095	4.16296		4.9756	3.33866	3.33866	6.04308			4.0771	8.79973	5.88338			0
	7.36763		5.16792	3.19219		3.77048	4.27177	4.27177	4.84147			3.88346	2.90464	4.39506			2.78346
	4.0048		3.23368	3.55254		3.70155	6.71786	6.71786	4.63575			4.90689	4.76279	4.14961			1.4991
	1.926		6.43718	0		2.49057	2.83929	2.83929	3.67243			4.17126	2.46249	8.21844			6.67127
	4.24159		3.6584	6.19055		3.4511	4.01555	4.01555	3.38635			3.0271	5.00495	2.84933			4.79233
	4.9756		5.45801	4.31783		2.2918	3.05311	3.05311	5.82689			2.90175	5.00495	2.54885			4.38658
	3.77048		5.1224	2.69674		4.64482	2.98124	2.98124	0.928528			3.51812	2.46249	3.5735			2.42805
	3.70155		6.67586	5.41864		0	3.44405	3.44405	2.67129			6.48757	0	5.99484			9.9576
	2.49057		4.22754	4.99367		0	3.14296	3.14296	2.12102			2.37666	0	5.80486			4.76155
	3.4511		5.35685	5.4727		0	3.73877	3.73877	0			0	5.80064	4.41301			4.0045
	2.2918		4.50356	5.5739		0	0		6.1347			4.11103	1.60565	3.93436			5.45357
	4.64482		6.55387	5.19035		4.10518	4.53709	4.53709	4.38036			5.3053	7.75189	5.7281			4.98239
	0		5.214	7.82839		5.70671	2.93546	2.93546	4.30232			3.07039	4.12502	7.01824			5.75377
	0		3.73408	4.7958		3.58616	7.47765	7.47765	5.13463			5.61304	5.11228	5.93153			0
	0		10.6527	3.57006		6.16738	6.63023	6.63023	0			6.77689	6.01395	4.91329			4.25222
	0		4.96794	4.89482		3.0368	4.78153	4.78153	4.23113			4.23483	6.4576	4.75391			3.96609
	4.10518		4.47595	4.70099		2.53439	3.71626	3.71626	5.75489			2.09142	6.37489	2.276			3.96609
	5.70671		3.07667	3.86493		5.79866	4.42403	4.42403	6.21581			4.0346	4.23853	5.20861			4.25222
	3.58616		0	5.45088		0	3.86921	3.86921	3.45943			0	4.6984	2.98033			4.52774
	6.16738		3.66638	4.81181		0	3.19167	3.19167	3.01495			3.26404	2.73949	4.22984			4.82417
	3.0368		4.24615	3.65268		0	1.39323	1.39323	7.8358			5.27947	4.6984	2.95171			5.51833
	2.53439		3.63575	3.89045		0	3.51728	3.51728	4.95807			6.08002	2.73949	6.15832			4.82417
	5.79866		0	3.6202		3.39826	4.53149	4.53149	6.18064			3.46292	4.88769	0			5.51833
	0		3.10322	5.03738		6.41487	1.40418	1.40418	7.42383			0	2.96255	4.85158			2.65497
	0		5.0018	5.44018		0	3.82103	3.82103	4.09564			7.584	4.75177	6.77534			4.46085
	0		6.30791	5.33151		0	3.7666	3.7666	4.20971			4.70984	3.05572	8.15066			3.26053
	0		5.10196	6.54252		0	2.09085	2.09085	1.37481			5.68178	7.1599	3.24894			3.26053
	3.39826		8.29939	5.4069		0	4.47552	4.47552	1.28491			0	7.1599	4.69998			4.46085
	6.41487		4.26328	5.14676		1.18692	0		2.09424			3.32697	3.05572	4.25965			8.7942
	0		4.96424	2.28983		4.35215	5.35556	5.35556	6.90268			4.54422	5.60318	1.69525			3.25298
	0		5.10462	6.1815		0	8.02896	8.02896	4.65688			2.65802	5.15279	3.45198			4.46194
	0		4.40281	3.57773		5.4112	0.600904	0.600904	1.38405			1.40508	3.60011	0			3.92679
	0		2.6997	2.55172		3.1188	4.5137	4.5137	2.99216			7.20243	7.72925	7.58168			4.45198
	1.18692		2.22136	5.06062		0.214125	4.88036	4.88036	3.45418			4.96632	5.53823	6.02311			4.45198
	4.35215		4.77979	4.73046		0	3.88395	3.88395	5.14866			5.89938	2.50631	6.06638			3.92679
	0		0	4.70598		0	5.99782	5.99782	4.45746			0.232661	5.35438	3.59276			4.6624
	5.4112		3.03328	1.85466		7.22345	8.80641	8.80641	5.31904			5.7276	0	4.80245			5.51775
	3.1188		4.92109	5.58736		0	1.44537	1.44537	4.9756			4.75507	5.07446	5.80491			3.64539
	0.214125		7.74441	1.9486		0	1.65076	1.65076	5.0343			1.8101	9.42384	0			5.51775
	0		2.79632	5.93711		0	4.65821	4.65821	4.98747			3.17046	2.86724	2.86493			3.64539
	0		4.33175	2.31421		0	3.56884	3.56884	8.55036			4.12791	5.80688	5.15536			5.10908
	7.22345		4.24082	5.21788		0	4.87644	4.87644	0			5.01287	3.31663	3.33223			3.62313
	0		4.94845	0		0	0.180572	0.180572	3.33866			4.74362	4.14649	4.34021			3.74308
	0		7.85337	0		0	7.55316	7.55316	4.27177			6.47075	3.87644	4.52722			4.10056
	0		4.59156	4.3545		0	1.22239	1.22239	6.71786			5.5552	4.89166	6.32388			5.56768
	0		8.02803	5.51275		0	0		2.83929			7.68437	4.01242	2.00899			5.96844
	0		6.59345	5.05861		0	5.7385	5.7385	4.01555			0	5.29358	4.43441			5.42883
	0		5.33319	5.34696		0	3.62994	3.62994	3.05311			3.89724	4.01242	3.75862			3.61667
	0		5.67723	6.01383		0	4.0476	4.0476	2.98124			4.74953	5.29358	7.60726			5.85616
	0		5.10755	2.3683		0	1.59773	1.59773	3.44405			4.10308	3.5221	3.81916			4.04498
	0		5.81916	0		0	5.65182	5.65182	3.14296			6.48915	10.3571	3.90817			4.67666
	0		4.33866	2.1375		0	3.44139	3.44139	3.73877			2.42761	4.58396	4.98124			4.69711
	0		5.98071	3.555		0	0.41864	0.41864	0			2.74953	3.2497	4.99488			0
	0		0	6.13921		0.471621	5.32793	5.32793	4.53709			3.44493	3.77943	4.48199			0
	0		7.20333	8.4337		0	4.31663	4.31663	2.93546			4.51549	10.8547	0.95109			2.88753
	0		4.52126	1.65688		0	5.28479	5.28479	7.47765			1.87381	3.99789	3.87938			5.031
	0		4.01376	4.74703		0	0		6.63023			0	1.32769	5.85653			3.15947
	0		8.79218	5.90841		1.66903	6.89728	6.89728	4.78153			6.27687	5.38601	3.30159			4.29131
	0.471621		0	3.92061		0	3.72247	3.72247	3.71626			6.11357	3.30159	4.40679			1.45856
	0		6.09852	3.41188		1.64463	4.06953	4.06953	4.42403			5.53843	3.30159	2.96378			4.8301
	0		3.58936	5.82018		6.30925	3.5656	3.5656	3.86921			1.02857	5.38601	2.24793			4.83297
	0		5.66837	6.4991		8.37491	9.04345	9.04345	3.19167			4.75702	0	3.41256			7.89552
	1.66903		4.4511	4.63807		4.71039	7.05097	7.05097	1.39323			4.08066	7.42995	6.69302			4.8089
	0		1.09085	3.35473		3.14731	4.59435	4.59435	3.51728			4.29487	5.71927	5.51254			7.31092
	1.64463		4.90079	4.84415		4.72137	3.4334	3.4334	4.53149			4.38601	4.33973	3.42021			4.29927
	6.30925		6.24736	3.19167		4.22085	4.13148	4.13148	1.40418			6.28018	4.98997	4.57117			4.85333
	8.37491		5.74551	3.88395		3.88264	5.1323	5.1323	3.82103			0	2.27352	5.49788			0
	4.71039		2.11103	4.96378		0	7.98073	7.98073	3.7666			4.15286	2.38911	3.05514			5.63981
	3.14731		7.40528	0		0	3.82069	3.82069	2.09085			0	2.31663	4.30876			1.73841
	4.72137		5.14948	0		0	3.4533	3.4533	5.20971			0.0817941	4.25374	1.6728			5.63981
	4.22085		3.32577	2.7456		1.84666	5.15772	5.15772	4.47552			0	4.0521	3.8366			1.73841
	3.88264		2.1188	3.58777		0	4.50864	4.50864	0			6.08785	4.44173	5.78712			5.50843
	0		4.79719	4.24489		0	4.16645	4.16645	5.35556			2.0368	6.03048	5.60462			5.50843
	0		4.53937	6.03584		0	3.89692	3.89692	8.02896			7.94083	5.24311	4.29536			1.73841
	0		3.89012	4.49633		0	9.50438	9.50438	0.600904			3.56945	4.7429	4.07468			3.61058
	1.84666		5.9756	4.96932		0	5.94384	5.94384	4.5137			7.94083	2.96378	6.47554			5.56316
	0		4.33557	3.93577		0	3.31518	3.31518	4.88036			3.56945	4.7429	0.342934			4.44294
	0		4.32457	3.69228		0	3.79909	3.79909	3.88395			0	2.96378	9.08126			4.98307
	0		9.93545	3.04323		0	0.975752	0.975752	5.99782			2.08293	2.6584	4.54226			4.87717
	0		5.36247	3.86987		0	3.71882	3.71882	8.80641			5.13682	3.27302	4.35144			5.16979
	0		7.90382	6.20548		0	9.83875	9.83875	1.44537			4.14391	4.89425	0			0.510962
	0		4.19482	5.56803		2.99639	9.72373	9.72373	1.65076			5.95144	4.89425	3.86823			2.69042
	0		5.56316	4.20216		0.99035	6.48193	6.48193	3.68781			2.23981	3.27302	4.10518			2.43829
	0		8.23502	3.77996		0.468149	4.85732	4.85732	4.65821			5.22619	3.74488	2.84063			6.6033
	0		4.05889	5.31916		0	5.17033	5.17033	3.56884			3.5743	0	3.62			2.74953
	0		4.06666	5.31082		0	4.0635	4.0635	4.87644			2.01197	3.36177	5.28176			5.56066
	2.99639		0.440066	8.48938		6.59395	0.861294	0.861294	0.180572			2.77856	6.46243	4.45987			2.74953
	0.99035		7.7362	4.71094		6.06508	4.43874	4.43874	7.55316			4.78625	4.94134	4.45987			5.56066
	0.468149		4.1998	7.21691		3.76235	5.61216	5.61216	1.22239			0	1.66978	5.28176			0
	0		4.57067	5.03254		0	3.30548	3.30548	2.30548			7.26261	2.44537	6.27811			0
	0		0.468149	5.49004		0	2.91711	2.91711	0			0	3.6313	3.58476			0
	6.59395		7.40276	2.08746		0	4.42783	4.42783	5.7385			3.27277	0.0542697	2.69042			3.70432
	6.06508		8.81354	0		0	3.04206	3.04206	3.62994			5.45132	3.25902	0			4.57914
	3.76235		7.90065	2.86592		0	5		4.0476			5.45132	3.52649	5.20991			2.87644
	0		4.75471	3.53771		0	5.54885	5.54885	1.59773			3.27277	7.39632	4.03328			3.17019
	0		5.76403	2.26604		0	5.2088	5.2088	5.65182			6.90048	4.329	3.99624			3.17019
	0		4.56702	3.78136		0	6.64309	6.64309	3.44139			4.17526	4.52116	6.12853			2.87644
	0		4.43674	3.62137		0	8.33961	8.33961	0.41864			3.87709	6.02085	4.39117			4.23087
	0		7.21658	2.86196		0	3.87742	3.87742	5.32793			0.284909	0.337235	5.08944			7.10886
	0		3.17579	2.7984		0	7.78029	7.78029	4.31663			2.9684	0.337235	5.34305			3.35567
	0		6.11145	0.539366		0	4.68145	4.68145	3.37388			7.73762	6.02085	4.3039			1.46205
	0		4.33271	7.11065		0	9.42356	9.42356	5.28479			3.69228	0	0			2.88362
	0		3.01436	5.14418		0	4.06408	4.06408	0			4.57279	3.61863	4.36259			1.46205
	0		3.29327	2.71443		0	4.15489	4.15489	6.89728			0	3.30743	0.218265			2.88362
	0		5.73453	5.23675		0	4.00899	4.00899	3.72247			6.76772	4.8444	5.93298			3.85649
	0		4.78903	5.68977		0	4.2193	4.2193	4.06953			3.60189	5.59231	6.0116			1.20059
	0		5.16886	6.79212		0	7.49177	7.49177	3.5656			2.59852	4.8444	3.67261			3.71186
	0		4.11381	4.15002		0	4.89223	4.89223	9.04345			2.36644	5.59231	3.50292			4.55326
	0		4.49846	6.40105		0	3.71772	3.71772	7.05097			7.18405	5.23509	3.38796			0
	0		5.6012	7.13419		0	2.64616	2.64616	4.59435			5.6343	6.42819	5.75239			5.04978
	0		4.28367	2.87774		0	6.53916	6.53916	3.4334			5.08123	5.02614	4.96625			6.91119
	0		7.43951	3.03914		0	6.29346	6.29346	4.13148			5.26235	5.82014	0.782409			3.29915
	0		4.70099	2		0	6.26959	6.26959	5.1323			6.9485	7.34209	0.709291			4.74766
	0		3.82171	2.27898		0	3.7556	3.7556	7.98073			3.05282	3.03914	6.56861			5.84432
	0		3.82477	3.97545		0	3.43296	3.43296	3.91998			1.41954	2.64155	4.0941			5.30858
	0		4.32121	2.52273		0	7.80422	7.80422	2.2967			4.93993	6.03012	0			3
	0		3.92853	6.12522		0	9.19997	9.19997	3.82069			0	6.9905	6.8014			5.16424
	0		3.03797	3.72101		0	7.23285	7.23285	3.4533			4.12364	1.44978	1.31518			3.03386
	0		7.60365	1.95109		0	2.93294	2.93294	5.15772			3.03386	3.46837	0			4.24425
	0		8.5701	2.55582		0	3.5472	3.5472	4.50864			6.1921	3.3308	1.93294			4.69098
	0		5.276	4.99729		0	3.61824	3.61824	4.16645			9.95823	2.55949	4.37249			4.69098
	0		7.17991	3.71553		0	5.44593	5.44593	3.89692			6.18982	5.2572	2.95047			4.24425
	0		5.15691	5.94595		0	5.99609	5.99609	9.50438			8.16769	3.547	4.32589			3.3978
	0		4.14513	1.61353		0	3.64078	3.64078	5.94384			3.6603	2.84264	4.30961			5.37978
	0		3.24742	4.22677		0	5.81984	5.81984	3.31518			6.72181	3.46967	5.90276			3.82273
	0		6.82506	5.00345		0	8.49447	8.49447	3.79909			5.48907	0	0			1.06695
	0		0.115477	4.09621		3.60842	6.96363	6.96363	0.975752			4.8403	0	5.61451			3.93907
	0		5.88003	2.79424		2.43918	5.93153	5.93153	3.71882			6.52912	3.46967	3.78694			2.14948
	0		6.16819	5.19075		0	4.10042	4.10042	9.83875			0	2.6807	4.68939			4.63042
	0		4.58356	5.17379		7.14503	8.72457	8.72457	9.72373			0	0	0			3.98747
	0		4.85067	5.65134		2.82646	7.57977	7.57977	6.48193			4.67167	5.0116	3.99111			6.28904
	0		5.20255	4.20033		3.0852	10.3826	10.3826	4.85732			3.65402	2.81523	6.74382			5.01346
	3.60842		5.98914	4.69711		4.82663	2.04148	2.04148	5.17033			2.07952	4.86716	5.43162			4.53678
	2.43918		7.79928	3.8603		8.73191	7.69228	7.69228	4.0635			2.22291	5.05326	2.69711			4.73426
	0		0	5.68538		7.08343	5.57107	5.57107	0.861294			2.33771	4.64645	0.445374			7.91873
	7.14503		3.01614	8.70853		4.75613	2.99337	2.99337	4.43874			4.51927	9.02255	5.45171			5.65793
	2.82646		6.02326	5.34483		0	2.2967	2.2967	5.61216			2.07838	4.64645	2.79632			3.7899
	3.0852		5.58246	2.75203		4.92489	4.25147	4.25147	3.30548			4.1042	5.05326	2.73913			8.70855
	4.82663		3.09705	3.73263		5.35919	4.63923	4.63923	2.91711			5.4608	0	3.19561			2.42761
	8.73191		3.8846	0		3.9152	7.48527	7.48527	4.42783			3.63846	0	0			5.07682
	7.08343		4.68911	5.88003		0	4.22239	4.22239	3.04206			7.01737	4.17752	3.99609			4.59793
	4.75613		3.485	4.57833		0	5.60427	5.60427	5			1.55336	4.73254	4.14445			0
	0		5.42279	5.42436		0	3.84733	3.84733	5.54885			2.75203	4.72	7.2497			2.19482
	4.92489		2.61667	5.68809		0	7.74223	7.74223	5.2088			0.901752	4.56356	9.20563			2.84465
	5.35919		6.65864	3.25096		4.4533	5.90961	5.90961	6.64309			6.18867	5.45834	5.27463			1.46031
	3.9152		3.5472	5.17459		0	4.63807	4.63807	8.33961			3.9397	6.21108	4.13723			5.62989
	0		3.23368	7.65693		3.75061	3.51686	3.51686	3.87742			0	3.77873	1.94798			5.79164
	0		3.50335	0		5.50536	5.42526	5.42526	7.78029			6.43907	5.90014	7.97953			5.57954
	0		4.2859	0		2.41864	7.33979	7.33979	4.68145			5.14527	0.547614	2.65076			4.03665
	0		1.31808	3.40236		1.24691	8.38588	8.38588	9.42356			5.51439	2.72792	6.85206			4.39632
	4.4533		5.91425	2.34293		2.73697	4.59176	4.59176	4.06408			5.23592	3.48435	2.0042			4.03665
	0		5.73525	5.07596		0.115477	4.85266	4.85266	4.15489			5.031	3.68519	4.84281			4.39632
	3.75061		3.84331	6.14289		2.40781	4.9375	4.9375	4.00899			0	6.35594	4.53605			4.84975
	5.50536		0	2.49228		0	6.02967	6.02967	4.2193			0	1.95358	7.53984			8.12853
	2.41864		6.09979	5.02621		0	8.29292	8.29292	7.49177			5.72651	5.1336	0			6.30107
	1.24691		7.44369	4.45066		4.27376	6.42688	6.42688	4.89223			3.7438	4.60308	3.95327			2.6151
	2.73697		7.24349	3.75916		0	5.02444	5.02444	3.71772			3.7438	5.30682	6.63297			6.30107
	0.115477		6.80284	4.85715		0	3.28934	3.28934	2.64616			5.72651	4.70635	4.54946			2.6151
	2.40781		4.50144	2.90881		0	3.28688	3.28688	6.53916			3.52482	5.75297	4.46989			4.24425
	0		3.47335	7.6231		0	5.69951	5.69951	6.29346			3.21775	7.98401	2.94642			4.44912
	0		4.65076	5.03797		0	3.25952	3.25952	6.26959			3.94095	5.06401	4.54298			0
	4.27376		6.37005	0		0	4.50229	4.50229	3.7556			3.21775	0	1.52523			0.146221
	0		3.60999	6.2661		5.04483	5.44626	5.44626	3.43296			3.94095	4.37978	5.59857			3.03972
	0		5.89974	3.03855		3.58736	6.28423	6.28423	7.80422			2.71186	4.89182	4.95582			4.00869
	0		3.35332	3.96008		4.02857	4.37597	4.37597	9.19997			3.95884	0	4.54246			7.16708
	0		7.96725	3.51728		4.70062	5.20633	5.20633	7.23285			1.8784	7.32568	0.903038			4.00869
	0		4.8598	5.69451		6.13422	5.57339	5.57339	2.93294			3.86856	7.12274	4.25336			7.16708
	0		0	4.08803		3.02029	5.68342	5.68342	3.5472			4.44989	3.05427	4.40179			1.92853
	5.04483		5.23356	9.17409		0	5.53543	5.53543	3.61824			6.66609	4.76359	4.79969			3.01525
	3.58736		1.88753	2.48629		0	4.21283	4.21283	5.44593			3.68164	3.05427	5.24628			5.19015
	4.02857		3.71663	5.43084		0	3.22136	3.22136	5.99609			3.93436	4.76359	6.93838			10.0247
	4.70062		3.22959	3.48027		0	2.12873	2.12873	3.64078			3.05832	6.06871	5.29352			1.43474
	6.13422		2.91966	2.79632		0	3.58376	3.58376	5.81984			2.20059	5.41931	5.12543			3.29303
	3.02029		5.80727	5.80055		0	6.55029	6.55029	8.49447			2.20059	3.91329	3.56478			3.50271
	0		0	4.61471		0	6.06595	6.06595	6.96363			3.05832	4.23688	4.27364			3.03474
	0		8.66124	5.81498		6.51491	5.74649	5.74649	5.93153			2.51307	5.67073	2.9542			3.5741
	0		5.15597	0.837271		7.89668	5.56356	5.56356	4.10042			4.38991	4.78999	6.09557			4.99141
	0		4.68295	6.01703		2.5025	4.23266	4.23266	8.72457			5.30262	3.61726	2.78066			4.32661
	0		4.72465	5.20919		0	7.75464	7.75464	7.57977			3.81779	4.53086	3.74075			4.53678
	0		3.20685	5.86295		8.2737	5.74569	5.74569	5.91153			0	6.82456	5.62615			2.48199
	0		4.86987	6.1244		6.59986	5.67148	5.67148	10.3826			5.1373	4.74775	4.99737			5.42122
	6.51491		7.53753	3.77118		0	5.16323	5.16323	2.04148			2.91456	4.74775	0			8.33894
	7.23317		3.82545	6.76168		0	6.75596	6.75596	7.69228			4.87152	6.82456	3.98261			0
	7.89668		7.26228	5.25802		0	2.68631	2.68631	5.57107			4.71406	4.95257	10.9339			3.05137
	2.5025		3.74739	3.58856		3.69302	9.73813	9.73813	2.99337			3.9855	4.3159	5.96828			5.34412
	0		4.38566	3.46641		4.48607	9.1481	9.1481	2.2967			0	3.20216	4.71809			3.04294
	8.2737		6.09071	3.85732		2.29474	5.31542	5.31542	4.25147			4.68575	4.72392	5.89211			3.04294
	6.59986		6.9664	2.38589		0	5.38693	5.38693	4.63923			3.07182	9.73527	7.64179			5.34412
	0		5.07482	2.38405		3.63188	4.38612	4.38612	7.48527			4.74066	3.59355	2.95233			8.40364
	0		2.86063	0.799087		0	9.31222	9.31222	4.22239			3.15623	4.00585	6.76162			4.36621
	0		3.24438	3.3084		0	3.48113	3.48113	5.60427			3.38658	7.67631	7.77259			6.12174
	3.69302		5.20828	5.87431		0	4.34861	4.34861	3.84733			4.71406	3.73263	5.86814			3.45987
	4.48607		4.30913	4.84967		5.42436	3.7866	3.7866	7.74223			5.35644	7.67631	3.74075			4.45407
	2.29474		7.18279	6.62503		0	6.18514	6.18514	5.12626			4.31167	3.73263	0.662965			3.79719
	4.16591		4.50737	4.13066		6.55454	4.2162	4.2162	5.90961			5.13996	3.53585	4.4794			0
	0		7.53021	3.01733		0.913288	2.93357	2.93357	4.63807			6.89079	4.7211	8.51695			1.86658
	3.63188		5.54946	3.80185		0.189034	4.63653	4.63653	3.51686			3.75025	3.03826	4.93923			6.03969
	0		6.29695	6.20945		1.64463	0		5.42526			2.42716	6.28549	2.18322			2.9982
	0		3.25449	0		1.0681	1.12433	1.12433	7.33979			3.75025	6.42858	4.13901			2.9982
	0		5.33605	7.24812		4.23317	3.60407	3.60407	8.38588			5.31179	3.32048	4.86699			6.03969
	5.42436		5.32805	4.52168		5.05528	4.36947	4.36947	4.59176			4.71186	4.3505	0			0
	0		4.81592	3.09705		1.68706	5.69116	5.69116	4.85266			6.91886	4.12198	3.23751			4.15286
	6.55454		4.97116	4.66524		0	4.98914	4.98914	4.9375			1.88036	0.176323	3.83929			4.70681
	0.913288		5.19048	5.60565		0.389567	8.16979	8.16979	3.57612			4.5549	5.64971	3.88704			4.70681
	0.189034		8.29464	2.15597		6.04956	3.87349	3.87349	6.32583			2.98216	2.88427	3.37226			4.15286
	1.64463		4.15677	3.2918		4.96625	1.83996	1.83996	6.02967			4.33307	3.32769	0			5.22413
	1.0681		0.863938	4.82171		4.82579	4.81113	4.81113	8.29292			4.90881	5.39626	4.55939			6.39572
	4.23317		6.20431	3.41549		4.01673	3.56316	3.56316	6.42688			5.74241	4.48854	4.77127			3.45396
	5.05528		0	6.01941		5.63991	2.06695	2.06695	5.02444			8.44298	5.01197	2.25902			3.14812
	1.68706		0	4.43718		9.96442	1.68855	1.68855	3.28934			1.04148	5.42122	3.90769			4.49772
	0		5.14771	5.22561		0	3.43741	3.43741	3.28688			0	4.26616	5.8711			4.49772
	0.389567		6.00809	5.38796		4.53377	2.11103	2.11103	5.69951			1.29964	5.42122	4.29682			3.14812
	6.04956		3.70192	5.87734		5.31808	6.59216	6.59216	3.25952			3.89627	4.26616	7.05886			0.0658021
	4.96625		1.95977	4.16242		3.01078	8.45041	8.45041	4.50229			10.6009	3.32313	4.78188			5.30445
	4.82579		2.66069	4.1127		5.65669	2.02503	2.02503	5.44626			9.5636	1.66676	3.71039			3.34104
	4.01673		6.0813	5.87938		6.36685	3.8125	3.8125	6.28423			4.83584	3.60387	6.53748			2.99095
	5.63991		2.38313	1.26103		3.07952	4.47617	4.47617	4.37597			5.6386	5.25707	4.41357			5.93711
	9.96442		4.76995	2.24286		0	5.26978	5.26978	5.20633			5.0581	3.89627	8.74964			3.03738
	0		3.53605	4.69432		0	7.6011	7.6011	5.57339			3.90432	4.4533	5.07211			3.60011
	4.53377		2.63846	3.55582		0	1.99518	1.99518	5.68342			3.03592	2.96932	4.54823			4.69293
	5.31808		6.54957	3.85533		0	6.41628	6.41628	5.53543			3.27028	4.07852	3.66846			4.42134
	3.01078		4.46489	5.25311		1.7866	6.03994	6.03994	4.21283			3.73967	4.64164	5.00218			0.434739
	5.65669		4.78293	3.97116		1.36923	5.04206	5.04206	3.22136			6.80055	2.51181	3.58616			4.88321
	6.36685		4.71663	5.42895		6.08151	3.91425	3.91425	3.0197			3.56925	2.51181	5.87115			0.434739
	3.07952		4.47832	4.95482		5.59952	4.56905	4.56905	2.12873			3.18692	4.64164	4.05846			4.88321
	0		5.54638	3.65802		5.89255	5.47422	5.47422	3.58376			2.77224	4.7251	0			4.68781
	0		4.94548	3.29866		7.25613	6.37301	6.37301	1.72392			10.4465	4.0876	0.216196			5.0955
	0		2.10992	1.09311		7.28996	3.30256	3.30256	6.55029			2.90977	8.18583	6.20591			5.98227
	0		5.58696	6.65325		0	3.98337	3.98337	6.06595			5.06257	6.19269	3.08718			6.22439
	1.7866		6.03592	3.53895		4.28096	3.40554	3.40554	5.74649			5.54272	3.86757	4.10504			5.85574
	1.36923		6.17106	2.78381		4.03063	8.93337	8.93337	5.56356			4.28021	2.88655	3.92663			4.14418
	6.08151		7.16809	5.14241		3.48929	5.37724	5.37724	4.23266			4.09381	4.87061	4.71653			4.58956
	5.59952		4.11853	6.76368		2.58976	5.0599	5.0599	7.75464			3.36387	5.85329	1.40327			4.58956
	5.89255		1.6523	2.65611		0	4.79649	4.79649	5.74569			4.65363	4.6097	9.38528			4.14418
	7.25613		3.99186	5.59355		0	5.09508	5.09508	5.67148			0	5.85329	4.4714			1.9342
	7.28996		6.0635	2.94298		0	2.92537	2.92537	5.16323			2.33342	4.6097	2.14187			4.58125
	0		7.64616	4.76306		4.17552	4.14785	4.14785	6.75596			3.60861	3.60743	5.29413			4.37063
	4.28096		3.38082	5.01614		0	4.2918	4.2918	3.27848			5.08435	4.05601	6.17309			6.17276
	4.03063		6.14581	7.20558		5.56173	4.24514	4.24514	2.68631			4.71122	1.66448	3.07724			5.46603
	3.48929		6.62088	4.23547		0	0		9.73813			3.4522	3.97131	4.97369			4.1177
	2.58976		7.62286	4.03621		10.3313	4.86311	4.86311	9.1481			7.02185	3.90817	1.51012			5.26203
	0		3.57006	3.14839		5.85624	3.16779	3.16779	5.31542			3.2918	4.00315	5.23534			5.94197
	0		0	5.42883		8.23463	4.37365	4.37365	5.38693			3.85798	3.87431	4.95257			4.77259
	0		3.78066	5.84883		3.72319	3.72574	3.72574	4.38612			0	4.00315	3.17552			4.48435
	4.17552		5.18798	7.10252		0.584963	9.80788	9.80788	9.31222			0	3.87431	3.25424			2.13038
	0		4.09057	6.76889		0	7.59181	7.59181	3.48113			7.18365	3.09789	4.38739			4.19548
	5.56173		4.98702	6.24089		8.77685	5.64741	5.64741	4.34861			2.9982	7.58923	5.26978			2.13038
	0		4.41165	4.15462		0	4.31542	4.31542	3.7866			1.06695	3.0066	5.08435			4.19548
	10.3313		4.78084	4.10042		0	2.03092	2.03092	6.18514			4.21891	4.87332	0			5.97888
	5.85624		5.74855	3.77189		0	4.71608	4.71608	4.2162			0.167786	3.0066	4.79563			3.94689
	8.23463		6.51528	0		0	3.75667	3.75667	2.93357			4.56356	4.87332	7.728			0.331514
	3.72319		7.20705	3.40599		8.93122	6.69246	6.69246	4.63653			2.8125	3.03004	4.44471			3.94689
	0.584963		4.85167	6.17765		6.62342	6.65774	6.65774	0			4.69321	6.90248	4.48177			0.331514
	0		4.94533	4.6997		6.66458	5.09578	5.09578	1.12433			3.04992	6.3818	5.02118			4.37828
	8.77685		8.89314	2.93923		0	6.12385	6.12385	3.60407			3.46358	2.48371	2.80012			4.67929
	0		5.01153	3.43029		9.11717	6.83466	6.83466	4.36947			4.18362	4.04687	7.29742			3.88281
	0		2.12873	4.01881		0	1.94611	1.94611	5.69116			4.33366	4.79398	0.827819			4.03034
	0		0	7.57483		0	3.3453	3.3453	4.98914			3.9664	3.1914	6.51741			6.76931
	0		2.96224	3.56153		0	4.488	4.488	8.16979			3.96116	4.13313	0			4.84708
	8.93122		4.43095	3.90464		0	5.27736	5.27736	3.87349			5.82676	4.65268	0.981853			3.83576
	6.62342		4.75043	2.93294		3.98914	4.89012	4.89012	1.83996			3.96116	2.47379	3.1088			3.7673
	6.66458		4.79459	4.40281		0	2.84264	2.84264	4.81113			5.82676	6.56318	5.80929			4.48446
	0		3.66448	4.09198		5.41819	4.58836	4.58836	3.56316			0	0.016734	3.97545			1.47768
	9.11717		0	2.47508		7.22927	3.93357	3.93357	2.06695			3.60031	2.80598	0			5.24279
	0		6.11686	4.72265		5.17353	6.38272	6.38272	5.42077			5.26466	5.5802	4.59056			5.24279
	0		6.19941	5.3124		5.75382	2.48199	2.48199	1.68855			5.50727	6.12695	4.98626			1.47768
	0		3.39598	4.15029		0	4.23802	4.23802	3.43741			6.58215	6.7054	6.07845			3.10573
	0		4.11103	7.30807		0	0		2.11103			3.8312	8.86098	4.51549			2.92632
	3.98914		6.38629	3.93168		3.52147	5.16859	5.16859	6.59216			5.33961	4.11714	5.67774			4.23292
	0		2.47162	3.38313		3.99398	4.73426	4.73426	8.45041			0	2.76412	5.49777			4.23292
	5.41819		3.0197	3.75382		0.861294	3.85732	3.85732	2.02503			5.80959	3.78694	4.90729			2.92632
	3.77575		5.23189	3.41097		5.65545	5.00854	5.00854	3.8125			5.97571	4.39426	7.62076			5.69734
	7.22927		3.90945	0		11.547	0		4.47617			1.89401	4.46205	4.39312			4.54226
	5.17353		4.11686	3.80392		0	5.52826	5.52826	5.26978			4.89271	4.39426	6.18316			3.68313
	5.75382		6.17033	3.3697		5.56489	5.07667	5.07667	7.6011			3.78764	4.46205	0			1.2162
	0		5.56478	4.25902		8.02662	3.48199	3.48199	1.99518			8.3524	0	7.15326			3.81164
	0		5.53771	4.83677		4.9902	5.42604	5.42604	6.41628			5.55801	0	5.76461			2.59415
	3.52147		7.50181	2.21101		0.529405	4.08321	4.08321	6.03994			3.36714	0	3.41841			4.68435
	3.99398		3.89466	7.22423		1.67054	4.20425	4.20425	5.04206			1.19325	4.40168	0			2.59415
	0.861294		4.12543	3.37712		0	5.57511	5.57511	3.91425			4.66855	5.2594	4.56509			4.68435
	5.65545		3.26053	4.20346		0	2.19009	2.19009	4.56905			2.84566	5.87344	4.50822			1.71003
	11.547		8.96045	2.20372		0	5.63981	5.63981	5.47422			3.59415	5.73683	4.38186			3.18454
	0		6.05824	7.34287		0	3.45681	3.45681	6.37301			3.59415	7.42871	3.04381			3.78101
	5.56489		6.20333	2.23164		0	6.27159	6.27159	3.30256			2.84566	5.03658	3.04381			3.18454
	8.02662		5.75141	5.87815		0	2.6523	2.6523	3.98337			0	9.72006	4.38186			3.78101
	4.9902		5.62137	3.20841		0	5.29192	5.29192	3.40554			4.7612	5.03658	4.34755			6.55034
	0.529405		4.46314	3.10713		0	8.3561	8.3561	8.93337			3.98398	9.72006	4.4019			7.72395
	1.67054		4.20607	5.01302		0	3.6565	3.6565	5.37724			4.16591	3.15974	8.31502			3.38773
	0		3.79874	2.18692		0	1.63227	1.63227	5.0599			6.99895	2.55049	4.27538			3.19876
	0		1.97697	3.85266		0	1.72973	1.72973	4.79649			4.10866	1.52607	6.76666			3.38773
	0		7.75052	4.19745		0	1.41864	1.41864	5.09508			6.34583	2.55049	5.56133			3.19876
	0		4.53833	5.4266		0	4.8885	4.8885	2.92537			2.79355	1.52607	8.81477			8.79973
	0		1.87578	7.99499		0	2.28688	2.28688	4.14785			3.09789	4.74828	4.79572			2.90464
	0		5.06192	3.96748		0	4.85699	4.85699	4.2918			3.09789	3.25927	6.03115			4.76279
	0		9.47051	3.89239		0	3.68669	3.68669	4.24514			2.79355	4.80959	4.50303			2.46249
	0		4.39071	5.58246		0	4.34554	4.34554	0			2.87611	4.97491	5.94969			5.00495
	0		4.77681	2.46815		0	6.59713	6.59713	4.86311			4.30585	1.65611	1.68107			5.00495
	0		4.03826	5.83458		0	3.86823	3.86823	3.16779			3.93042	5.10294	2.6427			2.46249
	0		3.42761	6.21322		0	3.93797	3.93797	4.37365			5.52742	6.44722	4.88362			0
	0		3.05889	5.17818		0	4.3914	4.3914	3.72574			4.11367	5.76297	5.48376			0
	0		4.50948	4.25776		0	3.64193	3.64193	9.80788			3.4363	6.33616	4.38474			9.29252
	0		1.0635	5.1095		0	0.163499	0.163499	7.59181			10.9155	6.52147	3.36714			5.80064
	0		5.20958	2.76695		0	4.91249	4.91249	5.64741			7.92314	5.35544	3.65554			1.60565
	0		4.98823	6.22638		0	7.32966	7.32966	4.31542			1.9855	7.48376	3.20945			7.75189
	0		7.05438	4.20346		0	2.60249	2.60249	2.03092			2.83693	5.67723	2.80357			4.12502
	0		4.68051	0		0	3.95946	3.95946	4.71608			3.81198	0	3.61058			5.11228
	0		4.4753	6.16732		0	2.88557	2.88557	3.75667			5.53336	0	5.63183			6.01395
	0		3.91552	3.90689		0	0		6.69246			7.20136	3.77628	3.60664			6.4576
	0		4.53128	3.6777		0	6.54839	6.54839	6.65774			5.28367	3.75685	7.18631			6.37489
	0		5.67525	2.3683		0	2.31131	2.31131	5.09578			8.88496	5.29082	5.00847			3.03328
	0		7.77419	6.23272		0	4.47335	4.47335	6.12385			3.23879	6.97886	8.29541			4.23853
	0		6.68659	2.52105		0	3.77681	3.77681	6.83466			4.20672	5.68543	4.02444			8.22075
	0		7.42327	0		0	2.87709	2.87709	1.94611			0.0680975	4.88809	5.50165			4.6984
	0		0	2.70044		0.0658021	1.81421	1.81421	3.3453			2.12708	4.39129	0			2.73949
	0		3.83592	3.19535		2.15597	0		4.488			2.80116	4.39129	6.83752			4.6984
	0		9.75018	3.70118		0	0		5.27736			0	4.88809	3.66581			2.73949
	0		1.22651	4.05282		0	0.675063	0.675063	4.89012			9.92873	1.09085	1.39415			4.88769
	0		3.21412	5.33712		0	1.34861	1.34861	2.84264			2.6641	4.90673	5.6372			2.96255
	0		2.33247	5.02754		0	2.7137	2.7137	4.58836			4.41368	5.18124	6.24482			2.96255
	0		8.54594	1.68107		0	2.34293	2.34293	3.93357			6.34778	4.81498	5.83053			4.88769
	0		3.01673	3.59813		0	3.74775	3.74775	6.38272			5.15171	4.43073	0			4.75177
	0		4.18903	1.1177		0	4.11742	4.11742	2.48199			4.53616	4.7658	4.13559			3.05572
	0.0658021		4.61412	6.87558		2.65	4.97177	4.97177	4.23802			3.31155	3.59276	3.66695			7.1599
	2.15597		5.04162	2.9994		3	1.83188	1.83188	0			4.53616	1.98853	3.41188			7.1599
	0		3.18745	2.70782		8.8782	0		5.16859			6.28528	0	0.195348			3.05572
	0		3.35802	4.19718		4.56965	2.12763	2.12763	4.73426			2.69302	1.74846	0			5.60318
	0		5.81489	2.53605		4.92948	0		3.85732			1.26504	5.53678	7.63474			5.15279
	0		3.36691	4.20763		5.75907	2.56722	2.56722	5.00854			4.4334	3.72865	2.85			3.60011
	0		9.07914	7.41515		2.39415	1.81694	1.81694	0			3.55418	4.53315	0			3.76889
	0		4.43496	4.61706		1.7034	3.20945	3.20945	5.52826			4.3883	3.95761	3.67582			5.51764
	0		4.88362	5.39129		4.5025	0.82103	0.82103	5.07667			1.51265	5.05159	4.6907			1.92156
	2.65		2.66751	4.03738		0	3.26354	3.26354	3.48199			4.52607	4.74703	3.13395			3.92584
	3		3.38681	5.60615		1.07496	10.243	10.243	5.42604			0.901752	4.29438	5.20815			7.72925
	8.8782		2.32289	1.19954		0	6.9303	6.9303	4.08321			4.77505	0.758445	4.65449			5.53823
	4.56965		1.91839	4.12102		0	4.74308	4.74308	0			4.99955	4.57178	1.5042			2.50631
	4.92948		6.20392	7.25525		0	4.21023	4.21023	4.20425			3.85233	5.41909	5.19193			5.35438
	5.75907		5.81831	3.74416		0	4.54432	4.54432	5.57511			3.35426	0	4.17925			0
	2.39415		4.62819	5.33044		0	4.04789	4.04789	2.19009			2.88753	2.50843	3.10713			5.07446
	6.4065		3.88264	4.13723		0	5.60259	5.60259	5.63981			3.90769	3.35614	4.21762			9.42384
	1.7034		5.52899	5.43129		0	1.7627	1.7627	3.45681			7.01328	3.93734	1.76765			2.86724
	4.5025		0	6.21023		0	3.973	3.973	6.27159			7.33816	2.75631	5.41616			5.34737
	0		7.97325	5.74129		0	5.145	5.145	2.6523			4.79528	5.39512	6.51307			5.80688
	1.07496		8.99113	4.23368		0	3.28885	3.28885	5.29192			2.88947	3.02414	3.57188			3.31663
	0		0	3.09029		0	6.17486	6.17486	4.1021			3.73805	4.72701	5.18976			4.14649
	0		4.68426	4.05514		0	1.7627	1.7627	8.3561			5.24571	3.02414	5.38226			3.31663
	0		3.46423	6.37168		0	8.24837	8.24837	3.6565			7.81607	4.34873	3.22162			4.14649
	0		4.21231	7.32763		0	7.2151	7.2151	1.63227			3.46467	3.68107	3.22162			3.66789
	0		4.49761	6.50165		0	4.19771	4.19771	1.72973			3.56092	3.40849	5.38226			3.87644
	0		5.39083	2.95171		0	1.96101	1.96101	1.41864			3.97131	3.68107	0.38773			4.89166
	0		6.99921	4.89012		0	3.02857	3.02857	4.8885			0	3.40849	7.39884			4.01242
	0		3.32769	3.53605		0	4.39209	4.39209	2.28688			0.854661	5.25172	4.10462			5.29358
	0		3.85798	5.60989		0	3.69488	3.69488	4.85699			0	3.99065	5.85337			4.01242
	0		5.53221	4.76518		0	6.65148	6.65148	3.68669			1.17206	3.99065	3.14568			5.29358
	0		4.92647	1.93357		0	8.35444	8.35444	4.34554			3.4794	5.25172	2.86162			3.7515
	0		3.85366	3.98337		0	5.92069	5.92069	6.59713			4.38681	0.376661	5.0066			3.5221
	0		4.0534	4.76553		0	3.01673	3.01673	3.86823			4.01926	8.76015	1.02029			10.3571
	0		0	3.29817		0	0		3.93797			0.0191088	5.01948	3.01436			4.58396
	0		3.29082	5.75471		0	4.44626	4.44626	4.3914			5.04767	3.62332	4.11991			3.2497
	0		5.52325	3.18428		0	5.89085	5.89085	3.64193			5.3342	5.05412	6.06397			3.77943
	0		5.12805	6.57046		0	6.34849	6.34849	0.163499			0	3.0321	5.9629			10.8547
	0		4.74595	5.1981		0	5.83542	5.83542	4.91249			0.522725	2.59813	5.18124			3.99789
	0		0	6.92841		0	6.35749	6.35749	7.32966			1.41684	5.43279	4.25386			3.91169
	0		6.33086	5.88907		0	5.09803	5.09803	2.60249			3.62059	4.77039	4.44372			1.32769
	0		4.68407	3.11714		0	5.42738	5.42738	3.95946			1.59694	3.45	3.22574			5.38601
	0		7.96428	6.07589		0	1.59136	1.59136	2.88557			3.28713	6.04341	0			3.30159
	0		5.53616	2.26903		0	4.38267	4.38267	0			4.59156	4.70321	0.339137			3.30159
	0		4.72447	5.5025		0	0.578536	0.578536	6.54839			4.21049	5.39438	3.60605			5.38601
	0		3.75916	6.84206		0	2.33533	2.33533	2.31131			6.87564	8.99276	6.2746			0
	0		1.58656	8.5711		0	4.85449	4.85449	4.47335			4.88191	1.58976	7.35738			7.42995
	0		4.3676	5.2838		0	5.06034	5.06034	3.77681			6.87564	2.2032	10.5612			3.88882
	0		5.03826	5.47811		0	3.60051	3.60051	2.87709			4.88191	2.26804	9.74025			5.71927
	0		3.38082	2.73335		0	2.1592	2.1592	1.81421			8.72348	4.35966	5.04148			4.33973
	0		8.36205	1.90561		5.26754	4.78764	4.78764	0			5.75159	10.0634	5.65009			4.98997
	0		4.27997	5.20841		0	9.0039	9.0039	0			0	5.37452	4.3627			2.27352
	0		2.42223	4.94751		0	6.17073	6.17073	0.675063			2.44272	4.60664	4.97659			2.38911
	0		3.84365	3.52147		0.669027	5.10797	5.10797	1.34861			4.0489	4.20828	7.53116			2.31663
	0		5.2817	3.60881		0	3.47552	3.47552	2.7137			3.48349	4.20828	0.613532			4.25374
	0		5.96671	6.13621		4.48414	6.02872	6.02872	2.34293			3.92442	4.60664	4.64193			4.0521
	0		0	5.41492		9.30573	3.97545	3.97545	3.74775			3.18613	0	3.8766			4.44173
	0		0	3.24286		2.94985	9.37186	9.37186	4.11742			4.56163	3.98246	6.04162			6.03048
	0		0	6.86055		9.36277	2.65764	2.65764	4.97177			5.67629	4.96116	7.26987			5.24311
	0		0	0		5.13203	4.18771	4.18771	1.83188			5.77118	7.22689	3.03328			4.7429
	5.26754		3.4651	6.95803		5.02133	4.56763	4.56763	0			7.16621	4.96116	0			2.96378
	0		6.10098	2.05889		0.115477	1.85466	1.85466	2.12763			4.79485	7.22689	0			4.7429
	0		2.88297	3.90913		0	4.38244	4.38244	0			0.799087	3.60723	4.28873			2.96378
	0.669027		3.305	3.24641		0	6.91149	6.91149	2.56722			4.3308	4.73733	3.84382			2.6584
	0		5.70607	5.19561		0	6.15644	6.15644	1.81694			5.57122	4.73733	5.13148			4.16377
	4.48414		4.82188	3.82545		0	6.95462	6.95462	3.20945			4.26366	3.60723	3.79008			4.11714
	9.30573		5.27885	4.23343		0	4.80753	4.80753	0.82103			5.57122	1.50504	1.10434			6.03052
	2.94985		3.26354	3.30694		0	3.99065	3.99065	3.26354			4.26366	3.57833	3.9814			3.27302
	9.36277		5.00929	4.7241		1.11991	2.45593	2.45593	10.243			0	3.07496	1.82511			4.89425
	5.13203		6.03855	5.43407		0	6.74837	6.74837	6.9303			0	5.40531	5.18316			4.89425
	5.02133		6.2211	4.37504		0	3.0268	3.0268	4.74308			10.6034	5.03026	3.81455			3.27302
	0.115477		2.9573	5.28639		1.88101	7.12976	7.12976	4.05137			4.1631	5.40531	4.30901			3.35191
	0		5.75871	6.62727		8.57659	5.09508	5.09508	4.21023			6.10992	5.03026	1.54679			10.1574
	0		5.58065	7.1214		0	3.49953	3.49953	4.54432			2.96131	0	7.06715			10.1574
	0		4.43962	3.45681		0	0.837271	0.837271	4.04789			3.20971	0	4.26978			3.35191
	0		5.80529	2.75132		4.42537	3.89692	3.89692	5.60259			0	4.30256	4.25764			3.74488
	0		4.02503	6.53781		4.31276	3.63382	3.63382	4.03034			3.54205	6.08704	7.21053			0
	0		4.01941	4.7696		4.60565	3.44095	3.44095	1.7627			0	3.1819	0			3.36177
	1.11991		3.37759	2.91201		3.81044	1.09761	1.09761	3.973			3.63227	2.67544	0			3.45132
	0		4.46967	5.45494		0	5.74255	5.74255	5.145			3.24919	2.76164	0			6.46243
	0		5.58616	3.47032		6.442	3.59773	3.59773	4.41368			3.51096	3.25273	7.99852			4.94134
	1.88101		0.59136	3.56682		0.226509	4.72174	4.72174	3.28885			2.8846	3.58996	4.74569			3.30816
	8.57659		4.59256	4.34554		0	5.87332	5.87332	6.17486			2.90561	4.186	4.79355			1.66978
	0		4.99548	1.5737		4.02118	3.23777	3.23777	1.7627			2.11103	6.37941	4.90769			2.44537
	0		4.60229	2.78869		4.84649	6.00098	6.00098	8.24837			2.53024	3.37527	2.41188			3.6313
	4.42537		8.38703	3.01614		1.37109	5.11089	5.11089	7.2151			1.73335	3.66107	5.16812			0.0542697
	4.31276		9.7625	8.0993		5.37736	4.09395	4.09395	4.19771			6.29988	2.76695	4.13969			3.25902
	4.60565		5.20268	6.14765		0	5.72028	5.72028	1.96101			2.87053	6.3228	6.72876			3.52649
	3.81044		4.84382	3.97361		0	5.58105	5.58105	3.02857			6.90833	3.17552	5.25077			4.329
	0		3.36551	2.22136		0	4.24919	4.24919	4.39209			3.62195	3.90095	7.07532			7.39632
	6.442		4.09367	6.01153		3.70671	0		3.69488			2.74989	4.99925	5.95668			7.39632
	0.226509		3.93703	6.01896		3.23726	0		6.65148			6.93397	5.18666	5.98766			4.329
	0		4.75221	6.83373		1.27501	6.62191	6.62191	8.35444			6.03727	0	3.23598			4.52116
	4.02118		1.8784	4.2211		0	0.684071	0.684071	5.92069			5.53195	0	3.79978			6.02085
	4.84649		3.57693	3.42403		0	6.77255	6.77255	3.01673			0	2.8413	4.48553			0.337235
	1.37109		5.36702	5.08732		0	4.80959	4.80959	0			1.48714	5.28361	4.67967			0.337235
	5.37736		4.51665	2.90175		0	3.43607	3.43607	4.44626			6.38416	6.82506	3.6711			6.02085
	0		7.83361	5.24425		0	2.39415	2.39415	5.89085			4.48156	0.354264	4.96224			2.69636
	6.81775		4.6777	4.15326		0	4.17552	4.17552	6.34849			4.22097	7.54116	3.58115			0
	0		5.95443	6.90797		0	4.853	4.853	5.83542			4.22097	3.66581	1.9279			0
	0		1.90304	4.32601		4.13038	3.5269	3.5269	6.35749			4.48156	7.70797	5.2162			0
	3.70671		4.25147	5.62225		0	3.64039	3.64039	5.09803			0	6.32631	3.89514			3.61863
	3.23726		7.02411	5.0658		0	5.17539	5.17539	5.42738			0	3.19061	4.70413			5.16182
	1.27501		5.82197	6.49857		0	2.44978	2.44978	1.59136			7.88748	4.83002	4.26529			4.49868
	0		4.28071	5.06494		0	5.76845	5.76845	4.38267			0.675063	7.72814	4.57279			4.49868
	0		6.44084	4.80804		1.94611	2.0072	2.0072	0.578536			2.50123	4.5738	3.46467			5.16182
	0		8.98303	5.10462		3.55049	4.07525	4.07525	2.33533			2.95791	3.94595	4.72201			3.30743
	0		5.32841	2.51686		0	3.63537	3.63537	4.85449			6.09233	3.35026	0			4.39392
	0		7.69497	5.45615		0	3.39048	3.39048	5.06034			7.50871	3.35026	4.01763			6.27491
	0		2.55745	3.29817		1.10434	4.38957	4.38957	3.60051			6.03221	3.94595	4.4238			3.52795
	0		3.02326	3.71845		0	5.07082	5.07082	2.1592			0	1.6096	3.29793			4.8444
	4.13038		3.26853	6.44581		4.47617	6.1507	6.1507	4.78764			0.0473057	4.25197	0			5.59231
	0		4.72046	4.53211		3.76377	4.0057	4.0057	9.0039			0	4.25197	6.93664			4.8444
	0		4.98793	1.33533		0	2.37388	2.37388	6.17073			3.96748	1.6096	4.08831			5.59231
	0		3.10154	3.69377		1.99759	1.02148	1.02148	5.10797			0	2.42582	5.93731			5.23509
	0		5.19259	4.85449		0	2.94048	2.94048	3.47552			4.43107	6.35415	3.20841			6.42819
	1.94611		4.85083	4.38612		0	3.60447	3.60447	6.02872			6.96473	3.959	4.9275			5.02614
	3.55049		4.94361	6.10371		5.38428	5.78328	5.78328	3.97545			9.06106	4.32924	4.43807			6.42819
	0		4.98231	3.13641		0	7.14442	7.14442	9.37186			3.73895	4.89514	2.22702			5.02614
	0		5.22445	3.40327		0	2.38865	2.38865	2.65764			6.09202	4.11894	2.50504			5.82014
	1.10434		2.12212	3.96162		0	3.491	3.491	4.18771			3.15543	5.51575	0			3.51159
	0		2.49825	6.76867		0	4.57934	4.57934	4.56763			6.11155	2.91807	8.06608			3.36153
	4.47617		2.93168	4.92473		0	4.16296	4.16296	1.85466			3.98611	4.35544	1.16886			7.34209
	3.76377		5.50959	4.9514		0	3.19219	3.19219	4.38244			3.51391	4.55949	8.8812			3.03914
	0		6.51212	6.6314		0	3.55254	3.55254	6.91149			6.08923	0	4.03195			2.64155
	1.99759		6.35221	5.28947		2.32673	5.92837	5.92837	6.15644			6.73769	6.47819	2.852			6.03012
	0		4.22239	4.7932		0	3.30451	3.30451	6.95462			4.67186	6.47819	5.35485			6.9905
	0		7.83597	3.75275		1.63227	0		4.80753			4.67186	0	5.55832			1.44978
	5.38428		3.31228	4.2459		0.184809	6.19055	6.19055	3.99065			6.73769	4.24869	6.56066			3.46837
	0		3.70007	3.18163		0	4.31783	4.31783	2.45593			2.50843	0	3.45088			3.3308
	0		4.5042	3.06465		0	2.69674	2.69674	6.74837			0	5.85437	4.85366			2.55949
	0		3.99639	5.93868		1.41323	5.41864	5.41864	3.0268			4.11783	3.9397	4.1964			5.2572
	0		3.38128	3.03738		3.69116	4.99367	4.99367	7.12976			4.00375	2.82816	0.762703			3.547
	0		0	6.5033		0	5.4727	5.4727	5.09508			9.49858	2.82816	3.89174			2.84264
	0		4.07439	4.44912		0	5.5739	5.5739	3.49953			0.562344	3.9397	5.96182			3.46967
	0		2.42671	5.71003		0	4.24691	4.24691	0.837271			6.69421	3.49783	3.58777			0
	2.32673		7.85985	4.85864		0	3.03092	3.03092	3.19167			5.32763	5.37921	5.96182			0
	0		3.19061	3.99548		4.75631	5.19035	5.19035	3.89692			4.23688	5.22721	3.58777			3.46967
	1.63227		4.47487	6.68855		1.20581	0		3.63382			4.15677	2.56803	4.88891			2.6807
	0.184809		6.12942	4.83221		0	7.82839	7.82839	3.44095			0	5.22721	3.27302			0
	0		5.33414	3.93042		0	4.7958	4.7958	1.09761			5.07888	2.56803	6.01294			1.45242
	0		6.12557	5.20568		0	3.57006	3.57006	5.74255			3.49378	3.47054	0.261029			5.2276
	1.41323		7.01629	6.72828		0	4.44868	4.44868	3.59773			0.337235	10.8549	2.75239			4.49963
	3.69116		5.8334	4.96963		0	4.89482	4.89482	4.72174			0	1.69302	3.06724			5.0116
	0		9.9842	3.27153		0	5.00225	5.00225	4.99201			3.49378	6.3896	5.04067			5.21043
	0		1.95606	7.16051		5.08987	4.70099	4.70099	5.87332			0.337235	3.23317	5.58676			1.27202
	0		6.28996	3.94298		0	3.86493	3.86493	3.23777			2.45198	4.45899	5.23125			2.305
	0		9.14929	4.52628		2.12212	5.45088	5.45088	6.00098			4.34353	3.72283	1.60249			3.3188
	4.75631		7.31073	0.910733		0	4.81181	4.81181	5.11089			5.61422	0	5.29725			2.81523
	1.20581		6.99201	2.28787		1.14405	3.65268	3.65268	4.09395			2.52982	4.82443	4.96717			4.64299
	0		5.13052	6.53045		2.09085	9.53697	9.53697	5.72028			3.92204	3.16805	5.63575			4.86716
	0		5.98391	1.20581		0	4.37388	4.37388	5.58105			3.28959	4.82443	5.01003			5.05326
	0		3.02798	7.21836		0	3.34009	3.34009	4.24919			5.57899	3.16805	7.48772			4.64645
	0		3.51686	1.82646		0	6.39501	6.39501	2.61117			5.29756	6.00693	3.76783			9.02255
	0		9.20932	4.34056		0	3.89045	3.89045	0			4.54061	4.7045	2.75738			4.64645
	0		6.19627	3.79563		7.59026	2.74846	2.74846	0			5.63701	5.28442	5.12433			5.05326
	5.08987		8.01333	5.8793		8.9976	3.6202	3.6202	6.62191			5.34991	4.21723	6.40919			4.09297
	0		2.73552	4.4675		4.3829	5.15704	5.15704	0.684071			7.70299	4.52189	6.06634			0
	2.12212		5.54143	2.74201		0.0795203	5.97055	5.97055	6.77255			3.55316	7.12278	5.21587			0
	3.67243		6.33902	5.35003		0	3.89239	3.89239	4.80959			6.5529	6.09796	3.15408			4.17752
	0		4.39346	2.48199		0.931053	5.44018	5.44018	3.43607			0	3.03122	2.46292			2.98914
	1.14405		4.84214	5.52189		6.54453	5.33151	5.33151	2.39415			5.28343	0.427606	6.71452			4.73254
	3.38635		7.6212	2.24387		0	4.90545	4.90545	4.17552			0	2.19902	0			4.72
	2.09085		8.00094	4.97774		0	5.12157	5.12157	4.853			1.44361	9.10488	2.58576			4.56356
	0		2.77751	4.59932		3.42044	6.54252	6.54252	3.5269			4.62556	3.79546	4.49036			5.45834
	0		5.75871	5.72529		1.50758	5.4069	5.4069	3.64039			4.5657	4.18798	4.83466			6.21108
	0		6.87463	6.77426		0	5.14676	5.14676	5.17539			4.256	4.98618	3.62838			3.77873
	0		3.79736	3.04498		0	2.28983	2.28983	2.44978			3.89239	6.36066	4.53657			5.90014
	7.59026		0	5.63353		0	6.13265	6.13265	5.76845			6.04538	4.58506	4.53657			0.547614
	8.9976		0	3.78938		0	6.1815	6.1815	2.0072			5.4982	2.9855	3.62838			2.72792
	4.3829		4.69859	6.49228		5.71287	3.84532	3.84532	4.07525			5.69632	3.67205	0			3.48435
	0.0795203		4.78328	1.89659		2.94048	3.57773	3.57773	3.63537			7.1835	4.35085	4.59902			3.68519
	0		4.67261	3.40599		3.90464	5.99058	5.99058	3.39048			6.63525	3.87217	4.59912			3.48435
	0.931053		4.49868	4.84833		0	2.97024	2.97024	4.38957			6.46665	4.29878	6.79112			3.68519
	6.54453		3.23624	6.11624		0	2.55172	2.55172	5.07082			4.84574	8.01459	7.54275			2.48971
	0		2.40781	3.16242		4.49292	5.35109	5.35109	6.1507			0.937344	8.80197	4.03914			2.72865
	0		3.56478	4.7034		2.41864	5.41177	5.41177	4.0057			5.32235	4.15191	3.45418			0.993976
	3.42044		2.95047	6.45998		2.76553	5.06062	5.06062	2.37388			2.50462	2.26853	4.23522			2.72865
	1.50758		6.39792	3.90464		0.102098	5.54607	5.54607	1.02148			4.93302	2.58576	3.38151			0.993976
	0		2.33247	6.40633		3.73805	4.73046	4.73046	2.94048			0	4.01167	4.6428			0
	0		5.38968	5.9756		5.68893	7.06942	7.06942	3.60447			2.51391	5.87266	4.75346			6.35594
	0		4.40236	4.58876		1.08859	4.70598	4.70598	5.78328			4.70533	1.72973	5.61279			1.95358
	0		6.00158	1.9386		4.21749	0		7.14442			6.0987	4.32205	9.84903			5.1336
	5.71287		1.44361	6.14411		3.34151	8.11579	8.11579	2.38865			6.57551	4.32205	5.09894			4.60308
	2.94048		5.28046	6.67318		4.58896	5.05572	5.05572	3.491			6.17063	1.72973	1.1592			5.30682
	3.90464		4.55684	4.95776		0	1.85466	1.85466	4.57934			3.56295	0	4.58546			6.01145
	0		1.03562	5.90038		5.52513	5.58736	5.58736	4.16296			3.56295	1.82307	3.32313			4.97438
	0		4.56986	5.70938		5.73841	1.9486	1.9486	3.19219			6.17063	0	5.11145			4.70635
	4.49292		2.85997	6.02444		6.5421	7.94085	7.94085	3.55254			4.55582	4.52784	7.04651			0.0071955
	2.41864		4.76889	4.01138		10.7563	5.93711	5.93711	5.92837			4.71104	5.16316	3.13175			5.75297
	2.76553		3.33866	4.73895		3.21723	2.31421	2.31421	3.30451			0	8.24878	1.90304			7.98401
	0.102098		2.47595	3.38174		3.22959	5.21788	5.21788	0			5.48543	3.7137	5.93962			5.06401
	3.73805		6.82854	8.11286		3.80873	0		6.19055			4.4579	5.81528	1.79563			0.664483
	5.68893		1.42403	2.55908		0	0		4.31783			4.16926	2.26303	4.99669			6.62637
	1.08859		2.55663	6.79524		0	4.3545	4.3545	2.69674			4.16926	6.31593	4.20398			0
	4.21749		3.19167	4.51874		0	4.04905	4.04905	5.41864			4.4579	3.92394	2.77505			4.37978
	3.34151		4.23087	4.59991		0	5.32924	5.32924	4.99367			6.24824	8.10833	0.808728			5.10371
	4.58896		3.52815	3.0869		6.01547	5.51275	5.51275	5.4727			3.93515	3.79926	3.80099			4.12184
	0		3.40826	4.18745		1.70487	5.05861	5.05861	5.5739			1.01436	4.34507	0			4.12184
	5.52513		8.92881	4.3159		4.06724	5.34696	5.34696	4.24691			4.66145	6.78869	3.53065			5.10371
	5.73841		3.63537	5.3799		4.41459	6.01383	6.01383	3.03092			3.82596	0	3.56112			0.953576
	6.5421		7.91241	3.97331		0	2.3683	2.3683	5.19035			3.58636	5.17659	2.9855			4.89182
	10.7563		4.6984	3.75382		5.66846	0		0			5.08179	3.79424	7.20596			0
	3.21723		5.14459	2.7348		0	2.1375	2.1375	7.82839			1.21101	0.333424	7.28897			0
	3.22959		4.96871	4.003		0	2.40599	2.40599	4.7958			0	5.45872	4.88793			3.57713
	3.80873		5.38071	3.23879		0	3.555	3.555	3.57006			4.97812	4.5347	3.65096			7.32568
	0		7.55773	4.31711		2.19535	6.13921	6.13921	4.44868			4.22522	8.94266	7.3741			7.12274
	0		3.26903	6.0905		3.43962	8.4337	8.4337	4.89482			4.09128	2.59296	3.95931			3.05427
	0		4.39415	2.99277		2.82917	5.49442	5.49442	5.00225			4.35861	0	5.12763			4.76359
	0		6.35632	1.72538		7.47735	4.48134	4.48134	4.70099			0	4.57803	4.83382			3.05427
	6.01547		3.41007	2.53854		5.84741	1.65688	1.65688	3.86493			5.70984	6.64362	5.35679			4.76359
	1.70487		5.21943	3.68557		0	0		5.45088			2.03797	5.67153	4.64261			4.86443
	4.06724		8.53526	2.78869		3.90304	4.74703	4.74703	4.81181			8.38156	3.99699	4.24577			6.06871
	4.41459		6.39031	5.91097		0.572081	5.90841	5.90841	3.65268			7.29875	5.69766	5.22644			5.41931
	3.73877		4.37759	4.49484		8.79196	3.92061	3.92061	9.53697			4.06322	2.66638	3.02089			5.23796
	0		4.60763	5.97392		3.73985	3.41188	3.41188	4.37388			4.37585	5.11416	0			3.91329
	5.66846		3.13969	2.0658		0	5.82018	5.82018	3.34009			4.71818	3.60209	0			4.23688
	0		4.80047	3.98611		3.84231	6.4991	6.4991	6.39501			3.45352	3.07125	0			5.67073
	0		7.1169	4.69079		0	4.63807	4.63807	0			4.59634	0	0			3.61726
	0		6.35913	5.16068		0	5.25726	5.25726	3.89045			3.89627	0	0			4.78999
	2.19535		1.07724	5.58376		3.88753	3.35473	3.35473	2.74846			4.10964	2.30061	2.98884			4.78999
	3.43962		4.02	4.07724		3.13586	0.31034	0.31034	3.6202			0	1.4285	4.03034			3.61726
	2.82917		4.21671	3.62488		6.51349	4.84415	4.84415	5.03738			4.37909	4.98193	3.37897			3.67054
	7.47735		6.56158	3.61157		5.45066	8.07168	8.07168	5.15704			4.13573	4.4544	5.70067			4.53086
	5.84741		4.08009	6.49868		3.23419	3.19167	3.19167	5.97055			9.36492	5.07753	1.62916			0
	0		4.58035	3.58215		7.96796	3.88395	3.88395	3.89239			4.14554	0	3.04934			6.82456
	3.90304		7.16762	4.75809		2.40236	4.97361	4.97361	5.44018			0	0	4.88541			4.74775
	0.572081		3.8748	4.02798		7.9421	4.96378	4.96378	5.33151			5.89429	4.55131	3.04934			4.74775
	8.79196		4.57168	3.51517		0	0.454176	0.454176	4.90545			4.40384	3.0012	4.88541			6.82456
	3.73985		4.37921	6.68622		0	4.56925	4.56925	5.12157			6.31569	4.57067	5.44763			6.03819
	0		6.12853	5.47746		0	0		6.54252			5.46238	4.57067	8.86966			5.28015
	3.84231		5.19193	2.65306		1.666	0		5.4069			6.11499	3.0012	5.29841			4.95257
	0		4.63614	7.0154		3.13203	4.9985	4.9985	5.14676			0	5.07339	3.49804			4.3159
	0		4.59694	3.79632		2.21723	2.7456	2.7456	2.28983			2.79494	6.9005	4.50409			3.20216
	0		0	2.64386		4.71955	5.30816	5.30816	6.13265			4.28021	0				5.61147
	3.88753		7.08208	6.71982		2.0761	3.58777	3.58777	6.1815			4.28021	2.52147				4.72392
	3.13586		6.96039	7.22731		4.70616	4.58236	4.58236	8.02353			2.79494	5.84729				9.73527
	6.51349		3.15272	2.41143		5.64587	4.24489	4.24489	3.84532			3.24286	2.52147				3.59355
	5.45066		3.28737	3.53439		6.00323	3.77259	3.77259	3.57773			4.61618	5.84729				4.00585
	3.23419		5.77654	3.24742		5.08916	6.03584	6.03584	5.99058			3.34932	4.43051				4.4334
	7.96796		1.91711	6.25001		0	4.49633	4.49633	2.97024			0	5.95834				6.77694
	2.40236		5.00195	3.63421		2.53688	4.96932	4.96932	2.55172			2.43385	4.43051				7.67631
	7.9421		7.16792	4.17685		2.72901	3.93577	3.93577	5.35109			4.70229	5.95834				3.73263
	0		0	6.26115		0	2.84866	2.84866	5.41177			5.26522	5.69474				7.67631
	0		3.27947	4.17153		0	4.03034	4.03034	5.06062			4.02901	3.81694				3.73263
	0		0	4.44471		0	3.69228	3.69228	5.54607			5.15617	5.14037				3.53585
	1.666		3.73913	5.16296		0	3.04323	3.04323	4.73046			3.0321	8.54578				4.7211
	3.13203		1.01197	8.34682		0	3.86987	3.86987	7.06942			2.74739	1.71296				3.03826
	2.21723		2.76341	6.37249		0.678072	6.20548	6.20548	4.70598			1.25197	5.04999				6.28549
	4.71955		0	3.48714		3.69451	5.56803	5.56803	0			4.93279	5.30712				0
	2.0761		7.98704	5.17419		3.10042	4.20216	4.20216	8.11579			2.40871	2.61392				6.42858
	4.70616		4.09986	4.60664		0	3.77996	3.77996	5.05572			4.81464	4.82324				9.11775
	5.64587		6.41718	3.77926		5.9024	6.61569	6.61569	1.85466			1.12433	4.1021				3.32048
	6.00323		5.20646	3.80632		0	8.00171	8.00171	5.58736			8.64206	3.91169				4.3505
	5.08916		6.18963	6.37851		0.133125	5.31916	5.31916	1.9486			2.04031	8.2947				4.74497
	0		0	6.86563		2.90881	7.78555	7.78555	7.94085			6.41622	3.91169				4.72538
	2.53688		8.42865	5.4095		0.572081	5.31082	5.31082	5.93711			4.62361	8.2947				4.12198
	2.72901		4.52147	4.84599		0	2.45681	2.45681	2.31421			4.31167	4.97101				0
	0		0.488858	7.95817		0	4.01703	4.01703	5.21788			5.4379	4.70966				5.70298
	0		5.02916	4.67506		0	2.71296	2.71296	0			1.85732	3.79129				0.176323
	0		0	4.70782		0	2.95233	2.95233	0			2.67694	7.66808				5.64971
	0		3.42582	4.36551		3.04381	4.03592	4.03592	4.3545			4.82324	4.42772				5.48811
	0		2.01792	3.97392		0	4.26978	4.26978	4.04905			3.82985	7.04594				3.32769
	0.678072		0	2.30743		0	1.76977	1.76977	5.32924			3.02266	4.42883				2.88427
	3.69451		5.13819	2.04148		6.99635	7.17216	7.17216	5.51275			0	3.20529				2.88427
	3.10042		5.26816	4.88003		8.05799	8.48938	8.48938	5.05861			7.49001	4.72828				3.32769
	0		1.70782	1.33914		2.78799	3.25046	3.25046	5.34696			3.7221	4.65611				5.39626
	5.9024		6.03511	3.04498		0	4.71094	4.71094	6.01383			6.02029	7.03452				4.48854
	0		1.11548	5.30998		0	4.4688	4.4688	2.3683			0	7.03452				5.01197
	0.133125		5.61353	3.67469		0	5.45385	5.45385	0			6.15299	4.65611				5.42122
	2.90881		2.88817	5.15475		0	7.21691	7.21691	2.1375			3.88606	5.19882				4.26616
	0.572081		8.79907	2.73046		0	5.03254	5.03254	2.40599			4.81856	5.54417				5.42122
	0		4.92711	4.34696		2.12873	3.65764	3.65764	3.555			0	2.52231				4.26616
	0		5.8312	4.62195		0	5.49004	5.49004	6.13921			9.79829	2.52231				6.39866
	0		2.62605	2.69079		0	2.08746	2.08746	8.4337			4.40008	5.14981				3.32313
	0		4.13175	4.6837		0	6.00413	6.00413	5.49442			2.96532	5.54417				1.66676
	3.04381		3.99216	4.94813		0	0		4.48134			3.76765	5.54417				3.60387
	0		4.36224	2.3627		0	2.86592	2.86592	1.65688			3.66088	5.14981				5.25707
	0		5.09705	9.20951		0	3.53771	3.53771	0			4.12942	5.37284				3.89627
	6.99635		7.11166	4.13449		0	2.26604	2.26604	4.74703			5.24717	0.536053				4.4533
	8.05799		4.24159	4.88688		0	3.78136	3.78136	5.90841			5.21994	0				2.96932
	2.78799		5.59086	4.73949		0	3.62137	3.62137	3.92061			0	4.4192				0
	5.32793		4.57511	2.46467		0	2.86196	2.86196	3.41188			4.708	4.36165				0
	0		4.29768	6.06444		0	2.7984	2.7984	5.82018			0.420437	8.07656				4.07852
	0		4.92188	4.92473		0	0.539366	0.539366	6.4991			1.69896	3.45505				4.64164
	0		5.73408	3.78311		0	5.80038	5.80038	4.63807			5.86958	4.08151				2.51181
	0		3.36691	1.9684		0	2.96347	2.96347	5.25726			7.03573	7.73053				2.51181
	0		4.51202	2.22651		0	4.94517	4.94517	3.35473			0	4.75061				4.64164
	2.12873		4.46423	3.51433		0	7.11065	7.11065	0.31034			8.53738	4.40031				4.7251
	0		3.59455	0.958533		0	5.14418	5.14418	4.84415			6.01506	0.115477				4.0876
	0		2.54185	2.45242		0	8.72939	8.72939	8.07168			0	3.75489				8.18583
	0		4.5552	3.62644		0	3.19797	3.19797	3.19167			5.71717	2.38543				6.19269
	0		0.910733	2.41864		0	5.23675	5.23675	3.88395			0	5.31856				3.86757
	0		5.24311	5.81335		0	5.68977	5.68977	4.97361			2.46989	5.07831				2.88655
	0		9.07909	2.59455		0	5.21348	5.21348	4.96378			5.11214	0				4.87061
	0		3.44051	5.28479		0	5.7046	5.7046	0.454176			4.33605	3.32169				4.87061
	0		4.07239	5.03914		0	5.68603	5.68603	4.56925			5.48473	5.64688				2.88655
	0		6.07952	7.45872		0	5.63149	5.63149	1.5244			3.92093	5.05253				5.85329
	0		2.91456	3.35285		0	6.79212	6.79212	0			3.21516	4.27215				4.6097
	0		0	4.42134		0	4.15002	4.15002	0			3.21516	0.0635029				5.85329
	0		6.69479	5.81796		0	6.40105	6.40105	4.9985			3.92093	7.1216				4.6097
	0		0	6.46194		0	7.13419	7.13419	2.7456			3.98732	2.59176				3.60743
	0		6.73349	5.07496		0	7.93103	7.93103	5.30816			4.57642	0				4.05601
	0		3.02916	0		0	2.87774	2.87774	3.58777			4.97529	0.280956				1.66448
	0		4.34955	4.93389		0	0.874469	0.874469	4.58236			4.47681	5.15495				1.85931
	0		4.47422	2.58736		0	3.03914	3.03914	4.24489			6.62851	3.79615				3.97131
	0		4.86295	3.39963		0	2		3.77259			4.0808	3.70745				6.63856
	0		0.267036	2.0048		0	0.796321	0.796321	6.03584			3.66865	3.67657				3.90817
	0		2.74129	0.47854		0	5.75827	5.75827	4.49633			4.29413	7.72523				4.00315
	0		4.32409	4.28021		0	7.87357	7.87357	4.96932			0.318076	6.56975				3.87431
	0		7.50035	5.33569		0	5.3	5.3	3.93577			0.656878	4.38094				4.00315
	0		3.44493	3.36504		0	2.27898	2.27898	2.84866			5.49506	2.00959				3.87431
	0		3.6565	4.3188		0	3.97545	3.97545	4.03034			5.28854	3.41594				3.09789
	0		7.78725	5.35262		0	0		3.69228			5.41611	11.071				7.58923
	0		3.95946	4.52063		0	2.52273	2.52273	3.04323			7.77832	2.80495				3.0066
	0		5.95784	2.91902		0	3.66297	3.66297	3.86987			7.15622	4.23419				7.58923
	0		7.75116	5.96655		0	6.56438	6.56438	6.20548			1.78241	7.80829				3.0066
	0		4.13477	6.28959		0	6.12522	6.12522	5.56803			4.74837	11.4113				4.87332
	0		2.95853	1.81421		0	3.72101	3.72101	4.20216			5.30712	0.849332				3.0066
	0		7.80204	2.94236		0	5.57188	5.57188	3.77996			3.90497	3.77083				4.87332
	0		8.23217	4.28442		0	4.60526	4.60526	6.61569			0	5.22265				3.03004
	0		3.50292	2.79008		0	1.95109	1.95109	8.00171			5.36854	4.13737				0.00240249
	0		5.8584	4.77259		0	4.99729	4.99729	5.31916			0	5.22265				3.35168
	0		3.14839	4.03621		0	3.71553	3.71553	7.78555			0	4.13737				6.90248
	0		3.60644	5.18415		0	5.94595	5.94595	5.31082			4.10894	5.30348				0
	0		3.6013	2.87644		0	5.5222	5.5222	2.45681			7.09975	4.14418				6.3818
	0		5.69572	2.31034		0	5.68799	5.68799	4.01703			0.870529	2.8748				5.01018
	0		4.08888	3.73191		0	0		2.71296			1.63072	5.86253				2.48371
	0		7.24866	4.94517		0	1.61353	1.61353	2.95233			5.15266	3.98596				4.04687
	0		3.21101	4.2149		0	4.22677	4.22677	4.03592			0.816941	5.21004				4.79398
	0		5.5042	3.29572		0	8.10024	8.10024	4.26978			2.46205	5.21004				3.1914
	0		5.91839	5.07682		4.0365	5.00345	5.00345	1.76977			5.37005	3.98596				4.13313
	0		1.26303	5.75791		1.1021	4.51854	4.51854	7.17216			3.87889	0				4.65268
	0		4.41841	2.70635		4.0365	4.09621	4.09621	8.48938			5.37005	3.83761				2.47379
	0		6.70224	5.76968		6.71452	3.69228	3.69228	3.25046			3.87889	0				6.56318
	0		6.031	0		4.14921	2.79424	2.79424	4.71094			1.47681	2.79147				0.016734
	0		4.65592	5.46521		0.635367	2.59375	2.59375	4.4688			5.58536	2.15381				2.80598
	0		1.92853	3.44095		3.04498	4.94001	4.94001	5.45385			4.19718	4.95992				5.5802
	0		3.65191	2.50674		0	5.19075	5.19075	7.21691			5.58536	4.72347				4.20046
	0		4.1643	3.71186		0	4.18719	4.18719	5.03254			4.19718	5.10797				6.12695
	0		7.3535	3.0635		0	5.17379	5.17379	3.65764			1.63846	8.10291				6.7054
	0		9.12252	2.64923		0	5.65134	5.65134	5.49004			4.31482	0				8.86098
	0		2.81967	4.27898		8.21173	4.20033	4.20033	2.08746			3.0024	4.9305				4.11714
	0		2.30159	2.98124		8.81455	8.3159	8.3159	6.00413			0	5.55013				4.11714
	0		6.48425	4.79459		0.0749621	4.69711	4.69711	0			2.96224	7.01653				8.86098
	0		4.62332	4.89676		2.18269	5.13381	5.13381	2.86592			5.78964	6.71262				11.1615
	0		3.75951	4.55827		0	5.82621	5.82621	3.53771			4.80787	5.74886				2.76412
	4.0365		3.8403	4.255		5.08704	3.8603	3.8603	2.26604			7.30047	0				3.78694
	1.1021		0	3.05543		3.59773	5.68538	5.68538	3.78136			3.8953	2.75382				4.39426
	4.0365		6.04075	4.84449		7.28525	4.97514	4.97514	3.62137			1.33533	8.55032				4.46205
	6.71452		2.48199	3.4807		4.77523	8.70853	8.70853	2.86196			4.1534	4.49463				4.39426
	4.14921		2.43296	5.34447		0	5.34483	5.34483	2.7984			4.77145	4.61657				4.46205
	0.635367		4.06781	3.63653		2.36737	3.73263	3.73263	0.539366			3.96563	5.73755				0
	3.04498		0	3.69228		6.75685	3.99035	3.99035	5.80038			4.23611	0				0
	0		3.8702	6.0282		3.16564	5.08009	5.08009	2.96347			3.36083	4.71452				0
	0		3.28934	5.18626		0	0		4.94517			7.18321	4.88281				4.40168
	0		0.172061	5.42705		5.046	5.88003	5.88003	7.11065			2.99095	10.2369				4.09015
	0		7.72701	3.38128		0	4.79563	4.79563	5.14418			4.60031	3.88232				8.52679
	8.21173		6.82778	2.5244		5.70782	4.57833	4.57833	8.72939			4.51202	3.14568				5.2594
	8.81455		2.7852	1.69748		5.85557	0.41864	0.41864	3.19797			3.28367	3.14568				9.05663
	0.0749621		4.11631	2.78311		6.59872	5.42436	5.42436	2.71443			4.66524	3.88232				5.87344
	2.18269		2.50335	2.95482		1.05658	5.68809	5.68809	5.23675			0	1.87381				6.19833
	0		4.91009	3.59495		4.06666	3.25096	3.25096	5.68977			6.10538	3.81318				5.73683
	5.08704		3.54514	4.61471		3.49399	5.54411	5.54411	5.21348			5.88171	5.30524				7.42871
	3.59773		6.04469	3.53812		5.54257	3.88069	3.88069	5.7046			3.91313	5.30524				5.99733
	4.77523		5.24945	6.05072		0	2.0852	2.0852	5.68603			2.58777	3.81318				4.02827
	0		4.89934	0.0749621		1.20163	5.17459	5.17459	5.63149			1.72538	0				5.03658
	2.36737		4.08151	3.23624		0	7.65693	7.65693	6.79212			4.35403	5.71049				9.72006
	6.75685		3.76871	5.78066		0	0		4.15002			9.21763	0				5.03658
	3.16564		1.54267	6.14003		1.80323	0		6.40105			3.02886	5.71049				9.72006
	0		2.11214	2.96409		5.96563	0.837271	0.837271	7.13419			4.94431	0				4.58856
	5.046		5.09438	6.07696		5.7507	3.40236	3.40236	7.93103			7.92981	1.76765				3.15974
	0		5.37376	3.63227		0	2.34293	2.34293	2.87774			4.48661	2.76518				2.55049
	5.70782		7.90799	5.28971		3.45724	9.61196	9.61196	0.874469			3.59016	4.53781				1.52607
	5.85557		6.27146	0.970854		6.71621	3.97545	3.97545	3.03914			6.64664	3.38911				2.55049
	6.59872		7.67327	4.58135		5.48166	5.07596	5.07596	2			2.2859	4.08718				1.52607
	1.05658		4.02945	3.68032		6.16598	9.36897	9.36897	0.796321			4.74183	4.99299				3.19718
	4.06666		2.96286	5.6678		1.81558	6.14289	6.14289	5.75827			6.05579	6.27037				4.74828
	3.49399		2.80529	1.74989		6.64097	2.49228	2.49228	7.87357			6.05579	5.28516				3.25927
	5.54257		2.86921	4.88769		8.73826	5.02621	5.02621	5.3			4.74183	0				4.80959
	0		7.13021	5.60259		0	4.45066	4.45066	2.27898			4.20176	0.0795203				3.15758
	1.20163		4.26028	5.92608		3.60288	3.75916	3.75916	3.97545			3.51749	4.25977				4.97491
	0		3.59016	3.52482		3.85665	4.39643	4.39643	0			4.85524	3.27526				1.65611
	0		3.82103	2.96655		1.45768	5.70016	5.70016	2.52273			4.44615	3.96085				4.97491
	1.80323		5.95575	4.69246		0	3.16672	3.16672	3.66297			4.61559	4.41526				1.65611
	5.96563		7.39957	4.48586		5.50906	5.75702	5.75702	6.56438			0.531069	5.09859				0.552541
	5.7507		0.393233	4.72774		8.70598	4.85715	4.85715	6.12522			3.21231	5.09859				3.06034
	0		5.31119	1.4974		0	2.90881	2.90881	3.72101			5.73962	4.41526				4.67374
	3.45724		1.86526	4.92869		4.42358	6.67247	6.67247	5.57188			5.59146	3.30864				5.10294
	6.71621		1.55254	4.60466		3.973	7.22561	7.22561	6.14126			4.56712	3.30134				6.44722
	5.48166		3.95544	3.49697		1.69153	5.3613	5.3613	4.60526			6.5216	3.30864				5.76297
	6.16598		5.41774	3.65038		4.31252	1.85599	1.85599	1.95109			3.52482	3.30134				6.44722
	1.81558		4.70099	5.60792		3.41007	7.6231	7.6231	2.55582			4.18177	5.78577				5.76297
	6.64097		3.5373	3.53771		0	5.03797	5.03797	4.99729			0.741287	0				6.33616
	8.73826		6.94533	5.25323		0	5.87472	5.87472	3.71553			5.87032	1.7137				6.52147
	0		8.3143	3.21671		5.82579	4.53647	4.53647	5.94595			2.85133	1.26504				5.76893
	3.60288		3.77294	4.5739		4.75827	0		5.5222			3.92442	2.81387				5.35544
	3.85665		0	3.57531		1.81694	6.2661	6.2661	5.68799			0.830526	5.37156				7.48376
	1.45768		3.26754	4.63188		0.214125	6.03562	6.03562	0			4.98717	1.66221				3.87086
	0		3.24641	6.8813		0.197446	5.29915	5.29915	1.61353			4.09761	2.0006				5.67723
	5.50906		5.95497	3.86559		2.53688	3.03855	3.03855	4.22677			3.7366	8.30848				6.16064
	8.70598		5.71058	3.84566		4.2945	3.96008	3.96008	8.10024			5.23662	3.71443				0
	0		5.28232	4.12102		4.98292	3.51728	3.51728	5.00345			2.36784	3.71443				0
	4.42358		5.65812	2.05658		5.15664	5.69451	5.69451	4.51854			0	8.30848				3.77628
	3.973		9.23005	8.12731		0	4.35755	4.35755	4.09621			3.55806	3.01376				3.75685
	1.69153		5.14337	5.56692		0	4.08803	4.08803	3.69228			3.84566	0				5.29082
	4.31252		6.51249	3.94985		0	9.17409	9.17409	2.79424			6.40497	4.91217				6.97886
	3.41007		3.90175	4.28885		0	1.31034	1.31034	2.59375			2.77575	2.86096				5.68543
	0		6.22869	4.35708		3.29964	2.48629	2.48629	4.94001			0.141869	7.38185				4.88809
	0		7.33943	4.45352		5.94353	5.43084	5.43084	5.19075			2.06408	4.31566				4.39129
	5.82579		7.07443	5.3914		2.20893	4.94126	4.94126	4.18719			3.46292	0				4.39129
	4.75827		2.42582	1.15489		8.52487	2.0024	2.0024	5.17379			3.63614	3.24742				4.88809
	1.81694		5.30512	7.71663		6.20627	0		5.65134			5.11506	4.70975				0
	0.214125		5.1596	5.2149		6.12171	2.35144	2.35144	4.20033			3.15462	3.43541				1.09085
	0.197446		5.19692	3.79805		0	2.55908	2.55908	8.3159			5.68117	4.69116				4.90673
	2.53688		5.47746	3.33724		0	3.48027	3.48027	4.69711			3.77259	2.48199				5.18124
	4.2945		3.03504	3.83559		0.799087	2.79632	2.79632	5.13381			4.00809	4.03694				4.81498
	4.98292		3.81387	2.93923		6.70353	5.80055	5.80055	5.82621			4.33056	0				4.43073
	5.15664		4.60189	5.45746		5.36795	2.21412	2.21412	3.8603			4.41459	0				4.7658
	0		5.47725	2.52857		2.62527	5.35603	5.35603	5.68538			5.97827	4.03694				3.59276
	0		4.60269	3.45943		0	4.61471	4.61471	4.97514			1.88232	4.9877				4.0027
	0		3.03914	5.1811		3.6603	5.81498	5.81498	8.70853			4.3852	4.46826				5.51165
	0		5.06537	3.2193		0	5.48918	5.48918	5.34483			3.02178	3.52523				1.98853
	3.29964		3.33295	6.10273		3.09873	7.87051	7.87051	2.75203			5.61956	4.12763				0
	5.94353		4.90384	6.90617		6.48682	4.14023	4.14023	3.73263			4.54514	6.66881				3.97177
	2.20893		8.50687	4.64232		4.82392	9.55032	9.55032	3.99035			5.65821	3.32625				1.74846
	8.52487		8.00955	3.16618		0	6.5319	6.5319	5.08009			0	4.42503				5.53678
	6.20627		5.16135	2.55418		0	5.20919	5.20919	0			0	0				4.53315
	6.12171		7.8408	4.86691		4.55868	5.86295	5.86295	4.84365			4.41188	0				3.72865
	0		4.27153	5.2032		7.13175	2.73769	2.73769	5.88003			6.04614	4.13805				3.72865
	0		4.32457	2.55582		5.26354	3.77118	3.77118	4.79563			3.73913	3.20346				4.53315
	0.799087		6.85329	4.21387		3.66789	6.76168	6.76168	4.57833			5.04396	4.13805				3.95761
	6.70353		3.71406	3.77996		7.72651	5.47779	5.47779	0.41864			2.91297	3.20346				5.05159
	5.36795		6.33319	4.69135		2.9982	5.25802	5.25802	5.42436			0	3.43563				4.74703
	2.62527		3.74129	4.40758		0	4.93546	4.93546	5.68809			0	0.59773				3.70892
	0		3.52607	5.73534		0	3.58856	3.58856	3.25096			3.42783	2.92315				7.36517
	3.6603		1.97575	2.78171		0	4.42089	4.42089	5.54411			2.7438	5.84511				4.29438
	0		9.64971	3.14513		0	0		3.88069			7.52444	4.21516				2.39872
	3.09873		8.52278	5.52565		3.45724	3.46641	3.46641	2.0852			3.74326	0				0.758445
	6.48682		5.38693	4.64366		0	6.26203	6.26203	5.17459			6.59031	0				4.57178
	4.82392		1.13969	4.38036		0.804604	1.74846	1.74846	7.65693			3.99684	0				0.758445
	0		0	5.44316		0	4.8154	4.8154	0			3.90705	3.79926				4.57178
	0		4.78066	3.51937		1.3296	3.85732	3.85732	0			5.37214	3.73372				4.53678
	4.55868		5.95528	2.33056		0	2.38589	2.38589	0.837271			3.97453	3.73372				5.41909
	7.13175		5.75319	1.99518		0	3.85765	3.85765	3.40236			3.01703	3.79926				0
	5.26354		7.21752	3.46597		0	2.38405	2.38405	2.34293			5.06946	2.60328				2.50843
	3.66789		5.71434	6.44581		0.890122	0.799087	0.799087	9.61196			4.05615	6.84854				3.35614
	7.72651		3.31421	3.41819		0.102098	5.20737	5.20737	3.97545			5.32319	2.60328				5.88097
	2.9982		1.17419	4.39232		5.62068	3.3084	3.3084	5.07596			3.34507	6.84854				6.19078
	0		3.9785	4.99684		1.71809	6.47811	6.47811	9.36897			0	0				1.34483
	0		0	6.01182		5.72329	5.88166	5.88166	6.14289			1.12653	1.55008				3.93734
	0		4.42783	2.71076		9.18417	8.91009	8.91009	2.49228			3.38244	5.49788				2.75631
	0		6.16752	6.10161		0	5.87431	5.87431	5.02621			4.21179	0				5.39512
	3.45724		5.06924	2.82985		6.30396	4.84967	4.84967	5.40497			0	1.97514				3.02414
	0		5.40735	4.18481		6.10699	6.62503	6.62503	4.45066			3.47184	7.65671				4.72701
	0.804604		2.04031	5.48435		2.80323	4.13066	4.13066	3.75916			3.62858	6.43671				3.02414
	0		3.85433	5.00405		3.61549	3.01733	3.01733	4.39643			3.50695	3.02562				4.34873
	1.3296		4.86592	2.7866		0	3.80185	3.80185	5.70016			6.36819	0				3.68107
	0		4.61373	5.81053		0.687061	5.42883	5.42883	3.16672			8.39572	2.91775				3.40849
	0		4.64847	4.43296		0	6.20945	6.20945	5.75702			0.382206	5.6574				3.68107
	0		4.09901	3.93326		0	0		4.85715			5.17299	4.46347				3.40849
	0.890122		4.6521	3.12488		0	0		2.90881			3.73118	9.23548				5.25172
	0.102098		7.85468	3.6603		0	7.24812	7.24812	6.67247			3.91823	0				3.99065
	5.02444		6.8154	7.30235		2.65764	4.52168	4.52168	7.22561			10.3543	7.24677				3.99065
	5.62068		6.17146	5.07425		7.41639	3.09705	3.09705	5.3613			3.77733	5.15049				5.25172
	1.71809		4.12598	6.62882		0	4.66524	4.66524	1.85599			2.89692	7.06517				0.376661
	5.72329		5.50547	1.97208		0	5.66742	5.66742	7.6231			2.78555	4.31771				8.76015
	9.18417		6.2899	8.30022		0	5.60565	5.60565	5.03797			2.07496	7.06517				5.01948
	0		6.63246	7.80178		2.04731	2.15597	2.15597	5.87472			7.93548	4.31771				4.20242
	6.30396		5.19797	0.946107		5.09663	3.2918	3.2918	4.53647			4.26216	0				3.62332
	6.10699		6.52842	3		2.30354	2.37202	2.37202	0			6.18276	4.46782				2.33866
	2.80323		4.86888	2.49484		0.286881	4.82171	4.82171	6.2661			5.63454	7.51425				5.05412
	3.61549		7.1813	4.94158		7.88038	1.73552	1.73552	6.03562			3.93105	4.25121				3.0321
	0		3.55786	5.18481		6.54643	9.42819	9.42819	5.29915			4.04701	6.13354				3.58095
	0.687061		6.44444	2.23777		1.26303	5.09283	5.09283	3.03855			4.32733	2.88166				0
	6.06595		5.13586	1.0612		0	3.41549	3.41549	3.96008			3.46597	3.849				0
	0		4.89627	2.21723		8.88294	6.01941	6.01941	3.51728			8.1558	0				2.59813
	0		0	5.63285		8.90016	4.43718	4.43718	5.69451			2.89304	4.6984				5.43279
	0		8.681	4.90079		8.95536	5.22561	5.22561	4.35755			4.48005	2.70118				5.43279
	0		3.55786	3.95822		7.01703	0		4.08803			6.4887	3.72955				2.59813
	2.65764		5.17699	2.12212		0	3.86987	3.86987	9.17409			0.842644	6.47727				4.77039
	7.41639		6.25172	4.20346		6.74412	5.03841	5.03841	1.31034			4.83053	3.72955				3.45
	0		5.83466	5.79216		6.13778	2.77189	2.77189	2.48629			0	6.47727				6.04341
	0		3.66145	3.05369		0	5.38796	5.38796	5.43084			3.60011	4.7666				3.45
	0		5.95474	3.7627		2.5319	5.87734	5.87734	4.94126			4.89595	4.98033				6.04341
	2.04731		7.43688	3.42671		3.40281	4.16242	4.16242	2.0024			6.70729	5.70856				2.62098
	5.09663		3.04089	4.19061		0	6.01502	6.01502	0			7.03368	5.70856				2.4019
	2.30354		6.66387	1.85067		3.75845	4.1127	4.1127	2.35144			3.83693	4.98033				6.04774
	0.286881		3.00779	4.30621		3.79563	5.57703	5.57703	2.55908			4.72192	4.5008				8.78224
	7.88038		6.46063	4.3084		0	5.87938	5.87938	3.48027			4.72583	3.63033				4.70321
	6.54643		3.75489	3.973		0	2.96471	2.96471	2.79632			6.32936	4.5008				5.39438
	1.26303		5.4651	7.04363		0	3.26303	3.26303	5.80055			3.64616	3.63033				4.70321
	0		4.07068	4.97223		0	4.40871	4.40871	2.21412			2.58416	3.93404				5.39438
	8.88294		0	5.15164		0	0		5.35603			2.50758	1.44007				4.44747
	8.90016		4.86823	4.63033		0	1.26103	1.26103	4.61471			0	1.82035				8.99276
	7.01703		4.53024	3.0761		0	2.24286	2.24286	5.81498			4.70016	4.22754				1.58976
	0		4.41233	4.94408		0	10.1919	10.1919	5.48918			3.38612	3.45921				2.2032
	6.74412		6.6711	1.83996		0	1.23266	1.23266	0.837271			6.24764	3.40826				6.30831
	6.13778		4.64635	4.77926		0	4.69432	4.69432	6.01703			0.799087	3.26953				2.26804
	0		6.01644	5.23496		0	3.55582	3.55582	7.87051			6.24764	4.67845				5.42554
	2.5319		6.00345	7.87666		0	6.0468	6.0468	4.14023			0.799087	4.14921				4.58236
	3.40281		9.32674	5.21968		0	3.85533	3.85533	9.55032			5.16189	4.24679				4.72128
	0		2.47681	3.58777		0	4.27575	4.27575	6.5319			4.04221	0				4.88419
	3.75845		4.5601	0.31034		0	5.25311	5.25311	5.20919			4.11714	6.02621				4.88419
	3.79563		3.95451	4.8413		0	3.97116	3.97116	5.86295			1.40327	3.96655				4.72128
	0		5.9404	3.47032		0	5.42895	5.42895	6.1244			3.30889	6.13131				4.35966
	0		4.54761	4.01941		0	4.95482	4.95482	2.73769			3.41684	8.94461				4.31783
	0		4.1021	4.92458		0	4.55152	4.55152	3.77118			6.1021	5.57874				10.0634
	0		4.64463	5.71982		0	3.65802	3.65802	6.76168			3.92188	2.3296				5.37452
	0		5.87693	4.06494		0	4.89821	4.89821	5.47779			1.13313	3.5735				4.52388
	0		4.78973	4.47681		0	3.29866	3.29866	5.25802			4.21335	0				1.61196
	0		10.2116	4.10042		0	1.09311	1.09311	4.93546			9.02459	3.22136				4.60664
	0		7.35409	3.97697		0	4.15623	4.15623	3.58856			2.1811	7.65066				4.20828
	0		6.03019	4.04643		0	6.65325	6.65325	4.42089			0	1.06235				4.20828
	0		7.78564	4.40826		0	3.53895	3.53895	0			4.28256	5.32319				4.60664
	0		4.17233	2.55582		0	2.78381	2.78381	3.46641			0	4.37423				5.291
	0		5.23164	0		0	9.68068	9.68068	6.26203			3.91265	0				0
	0		6.12791	0		0	5.14241	5.14241	1.74846			3.54081	0				0.894009
	0		0	0		0	6.76368	6.76368	4.8154			8.94167	3.72647				3.98246
	0		2.76624	0		0	2.65611	2.65611	3.85732			2.43962	3.51307				0.78101
	0		3.71918	0		0	8.62724	8.62724	2.38589			5.35008	3.24209				4.96116
	0		6.99503	5.64885		0	5.59355	5.59355	3.85765			0	0				7.22689
	0		9.04198	2.276		0	6.8859	6.8859	2.38405			4.81207	4.83331				4.96116
	0		4.03181	4.79684		0	2.94298	2.94298	0.799087			3.2301	3.82307				7.22689
	0		2.47335	6.61917		0	5.96363	5.96363	3.42313			3.5137	3.06293				3.60723
	0		2.80185	5.17712		0	4.76306	4.76306	5.20737			5.8434	6.65821				4.73733
	0		0	6.81762		0	5.01614	5.01614	3.3084			6.05318	4.12171				4.73733
	0		5.71937	3.28145		0	7.20558	7.20558	6.47811			6.04159	2.77329				3.60723
	0		4.24514	5.05528		0	8.49277	8.49277	5.88166			7.86853	5.02385				1.50504
	0		5.05528	3.45374		0	4.84231	4.84231	8.91009			7.83436	0				3.57833
	0		5.82587	3.14078		0	4.03621	4.03621	5.87431			6.40976	5.88191				3.07496
	0		6.12997	5.19522		0	3.14839	3.14839	4.84967			0	5.53968				5.40531
	0		2.45154	4.76783		0	5.42883	5.42883	6.62503			3.69803	9.39108				5.03026
	0		7.74338	4.06982		0	5.84883	5.84883	4.13066			3.57551	5.59236				5.40531
	0		2.93923	6.9148		0.475085	3.16404	3.16404	3.01733			1.62137	2.66978				5.03026
	0		8.96286	5.25437		0	6.76889	6.76889	3.80185			3.19613	4.3552				0
	0		6.2604	6.65888		0	6.24089	6.24089	5.42883			3.29793	4.01108				0
	0		8.91472	4.04818		0	7.90973	7.90973	6.20945			3.47292	5.95586				5.48586
	0		1.12433	4.65973		0	5.80133	5.80133	0			3.49442	5.43984				4.30256
	0		3.89498	3.305		4.83441	4.15462	4.15462	0			4.97009	8.55085				6.08704
	0		6.8379	7.28516		3.32048	3.77189	3.77189	7.24812			6.96505	6.06889				2.67544
	0		0	3.38451		0	0		4.52168			4.4044	3.29793				3.1819
	0		2.64232	5.25965		4.67299	3.40599	3.40599	3.09705			6.93072	4.68098				3.1819
	0		0.963474	4.30451		0	3.91902	3.91902	4.66524			5.75609	4.24539				2.67544
	0		0	4.43118		0	6.17765	6.17765	5.66742			3.37434	4.853				4.57067
	0		2.15704	3.89885		3.89789	4.6997	4.6997	5.60565			3.38796	4.54504				2.76164
	0		5.18573	3.52356		4.13832	2.93923	2.93923	2.15597			4.83458	6.98128				3.25273
	0		5.40099	4.41097		10.3945	5.70708	5.70708	3.2918			5.76885	6.17099				3.25273
	0		3.26754	2.21723		4.61039	3.43029	3.43029	2.37202			4.9245	5.67798				2.76164
	0		5.17019	6.92497		0	4.01881	4.01881	4.82171			4.90985	6.17099				3.58996
	0.475085		7.14013	5.23445		3.43385	7.57483	7.57483	1.73552			2.07439	5.67798				4.186
	0		5.12598	5.61814		2.81079	5.09691	5.09691	9.42819			3.97254	5.60219				6.82315
	0		3.72538	4.26579		1.98185	5.4435	5.4435	5.09283			4.69219	3.36036				6.37941
	0		4.63556	4.75845		3.4019	3.56153	3.56153	3.41549			0	3.19061				3.37527
	0		4.71918	3.89466		2.43118	2.93294	2.93294	6.01941			4.34637	4.3492				4.27401
	4.83441		0	4.94689		2.92029	1.36364	1.36364	4.43718			1.63769	3.85732				3.66107
	3.32048		1.25096	2.44095		0	5.78276	5.78276	5.22561			5.75769	6.14592				0.59614
	0		4.96162	5.76704		0	5.42492	5.42492	0			1.55582	5.97964				2.76695
	4.67299		4.56742	3.69302		0	4.40281	4.40281	3.86987			4.57339	7.86035				6.74153
	0		2.53024	3.96255		0	3.66221	3.66221	5.03841			7.07246	2.4807				3.10378
	0		7.18676	0		0	4.09198	4.09198	2.77189			7.07246	6.51181				6.3228
	3.89789		3.3084	0		5.50006	2.47508	2.47508	5.38796			4.57339	5.02901				5.48064
	4.13832		5.27836	3.57329		7.15745	4.72265	4.72265	5.87734			6.11187	6.51181				0
	10.3945		4.22419	3.49356		3.30889	5.3124	5.3124	4.16242			6.59626	5.02901				3.17552
	4.61039		5.36679	8.92545		0.619804	5.55408	5.55408	6.01502			10.3179	7.36823				3.90095
	0		3.11714	4.19745		5.43774	3.94173	3.94173	4.1127			3.99684	4.64049				3.17552
	3.43385		2.64309	6.38013		3.97667	4.20841	4.20841	5.57703			5.7339	0				3.90095
	2.81079		3.67882	3.81626		6.17918	2.95482	2.95482	5.87938			6.39669	4.37909				4.99925
	1.98185		5.24565	5.78921		5.58256	4.15029	4.15029	2.96471			2.69191	3.90849				5.18666
	3.4019		7.2465	5.05832		7.51396	1.33724	1.33724	3.26303			6.73845	4.37909				4.99925
	2.43118		5.26216	6.9032		1.73263	7.30807	7.30807	4.40871			4.04089	3.90849				5.18666
	2.92029		5.23942	5.4457		0	3.93168	3.93168	0			7.8451	5.10964				0
	0		6.50489	3.96594		0	4.04876	4.04876	1.26103			7.69519	5.0006				0
	0		5.51286	3.97911		0	3.38313	3.38313	2.24286			4.64068	3.31494				2.8413
	0		2.67356	4.58636		0	3.75382	3.75382	10.1919			0.197446	5.72178				5.28361
	0		6.29848	2.78799		0	6.57188	6.57188	1.23266			5.15684	9.18884				6.82506
	0		2.79909	5.3505		10.4438	3.41097	3.41097	4.69432			0.0191088	2.93074				6.17935
	5.50006		4.48306	4.92979		4.97591	9.21493	9.21493	3.55582			2.66827	0.729734				0.354264
	7.15745		5.24235	6.66102		2.33533	0		6.0468			0.851999	3.98641				7.54116
	3.30889		7.59803	3.98337		0	3.80392	3.80392	3.85533			4.2211	1.35896				5.00787
	0.619804			6.6343		0	1.99518	1.99518	4.27575			6.85808	6.76814				3.66581
	5.43774			6.82778		2.80667	4.48671	4.48671	5.25311			5.51958	7.20296				7.70797
	5.26978			1.08179		3.59335	8.70739	8.70739	3.97116			7.97342	0				10.0469
	3.97667			4.38313		0	3.3697	3.3697	5.42895			3.15489	4.22831				6.32631
	6.17918			3.50504		5.5471	4.15272	4.15272	4.95482			3.88264	4.20529				3.19061
	5.58256			4.98611		0	4.25902	4.25902	4.55152			1.9386	9.25387				5.72474
	7.51396			5.80761		0	4.83677	4.83677	3.65802			3.65382	3.06062				4.83002
	1.73263			4.92758		0	2.21101	2.21101	4.89821			5.05326	4.66628				7.72814
	0			5.45099		0	7.22423	7.22423	3.29866			1.59136	4.66628				4.5738
	0			5.04658		0	6.69437	6.69437	1.09311			3.41841	3.06062				4.5738
	0			4.57733		2.55336	1.89271	1.89271	4.15623			3.67374	4.87832				7.72814
	0			5.62029		0	4.23675	4.23675	6.65325			0	9.79112				0
	0			4.85449		1.52273	5.6521	5.6521	3.53895			7.14563	6.30907				3.94595
	10.4438			2.62215		3.67431	3.37712	3.37712	2.78381			1.89336	5.35191				3.35026
	4.97591			4.69004		0	4.20346	4.20346	9.68068			2.59016	3.33008				3.35026
	2.33533			5.52899		7.24365	2.20372	2.20372	5.14241			6.07632	2.85433				3.94595
	0			3.43874		7.55395	4.15191	4.15191	6.76368			5.95996	4.7635				1.6096
	0			4.81044		0	5.27898	5.27898	2.65611			0	1.36364				4.25197
	2.80667			6.28854		0	7.34287	7.34287	8.62724			7.18345	1.36364				4.25197
	3.59335			3.37944		0	2.23164	2.23164	5.59355			0.588165	4.7635				1.6096
	0			3.38865		0	8.57262	8.57262	6.8859			3.93105	4.42526				4.52136
	5.5471			3.75631		8.38641	5.87815	5.87815	2.94298			5.76115	5.76642				2.07838
	0			5.78223		6.09536	3.20841	3.20841	5.96363			6.75558	3.39392				4.52136
	0			4.00749		0	4.48027	4.48027	4.76306			4.89377	3.58175				2.07838
	0			3.8285		0	6.70058	6.70058	5.01614			7.40762	5.24025				3.75578
	0			3.27302		0	3.10713	3.10713	7.20558			2.96993	3.51328				6.51573
	0			3.83592		4.14486	3.48586	3.48586	8.49277			0	3.54679				2.42582
	2.55336			5.58516		0	4.47357	4.47357	4.23547			6.92017	4.96455				8.20918
	0			7.81677		0	5.01302	5.01302	4.84231			8.29963	5.57864				6.35415
	1.52273			3.18692		0	3.11381	3.11381	4.03621			2.84197	7.25397				3.959
	3.67431			4.73209		0	8.57154	8.57154	3.14839			3.90529	3.1435				4.32924
	0			4.4822		0	6.15704	6.15704	5.42883			3.90497	3.1435				4.05224
	7.24365			4.84449		0	5.41853	5.41853	5.84883			4.27376	7.25397				4.89514
	7.55395			2.17313		0	2.18692	2.18692	3.16404			2.66486	1.32385				4.11894
	0			5.11173		0	0.382206	0.382206	7.10252			4.49751	4.51728				5.51575
	0			3.32		0	3.85266	3.85266	6.76889			4.24843	0				5.17519
	0			6.76695		0	4.66297	4.66297	6.24089			3.74775	1.47249				2.91807
	0			3.20425		0	4.19745	4.19745	7.90973			5.55454	6.16387				4.35544
	8.38641			0.512648		0	3.69525	3.69525	5.80133			3.0018	0				4.55949
	6.09536			6.05166		0	3.28639	3.28639	4.15462			5.2854	4.95334				0
	0			4.75435		0	5.4266	5.4266	4.10042			3.56092	7.58225				6.47819
	0			6.20242		0	3.99398	3.99398	3.77189			4.21412	5.32175				6.47819
	0			4.91041		0	3.48199	3.48199	0			8.61066	1.34009				0
	4.14486			4.09761		0	7.99499	7.99499	3.40599			3.68669	6.16815				4.24869
	0			1.45418		0	3.96748	3.96748	3.91902			0.559084	1.34009				4.20672
	0			2.98732		0	3.89239	3.89239	6.18203			5.54854	4.5739				0
	0			6.8395		0	5.58246	5.58246	6.17765			2.92347	6.16815				5.85437
	0			8.21174		0	6.21885	6.21885	4.6997			4.2594	6.16815				3.9397
	0			5.48435		0	2.46815	2.46815	2.93923			4.75025	4.5739				2.82816
	0			8.33906		0	5.83458	5.83458	5.70708			7.11958	2.75239				2.82816
	0			4.30475		0	6.21322	6.21322	3.43029			8.93798	9.70488				3.9397
	0			5.34127		0	2.33914	2.33914	4.01881			4.72919	4.57319				3.49783
	0			2.68182		0	5.73091	5.73091	7.57483			3.77329	4.85524				5.37921
	0			3.0054		0	4.13696	4.13696	5.09691			0	4.64405				5.22721
	0			3.66183		0	5.17818	5.17818	5.4435			0.473354	4.16095				2.56803
	0			3.87053		0	4.25776	4.25776	3.56153			2.72937	0				5.22721
	0			2.98611		0	5.1095	5.1095	3.90464			5.68234	0				2.56803
	0			9.41003		0	2.76695	2.76695	2.93294			4.44394	0				3.47054
	0			3.71516		6.86005	6.22638	6.22638	1.36364			6.01283	0				10.8549
	0			4.58536		6.89837	5.03269	5.03269	5.78276			5.4644	4.63981				1.69302
	0			1.04031		2.4069	5.01896	5.01896	5.42492			3.7977	3.91998				6.3896
	0			2.73408		0.834576	4.20346	4.20346	4.40281			6.14992	6.62812				3.23317
	0			2.47162		0	6.16732	6.16732	3.66221			5.57894	3.76465				3.23317
	0			2.24082		0	6.21464	6.21464	4.09198			3.86757	4.71489				6.3896
	0			2.68631		0	3.90689	3.90689	2.47508			4.14486	5.73322				6.97625
	0			2.89982		0	5.29119	5.29119	4.72265			4.55479	4.2162				4.45899
	0			2.01555		0	3.6777	3.6777	5.3124			4.07353	6.54946				3.72283
	0			3.98277		1.00959	6.81254	6.81254	5.55408			6.66351	4.15879				0
	0			4.28021		0	2.3683	2.3683	3.94173			4.4974	6.16494				4.82443
	0			4.55541		0	4.07753	4.07753	4.20841			3.64847	2.94048				3.16805
	0			6.72955		1.02385	3.06867	3.06867	2.95482			1.58816	5.45505				4.82443
	0			3.82001		0	6.23272	6.23272	4.15029			2.35802	3.58556				3.16805
	0			7.07642		2.75275	2.52105	2.52105	1.33724			4.40088	0				6.00693
	0			1.83592		0	0		7.30807			0.881012	2.25651				4.7045
	0			6.7339		0	4.9195	4.9195	3.93168			4.6017	3.71699				5.28442
	0			4.08094		0	0.31034	0.31034	4.04876			5.92339	5.19502				5.44471
	6.86005			5.5347		0	4.74398	4.74398	3.38313			2.10657	4.54463				6.54792
	6.89837			6.87754		3.29376	6.08123	6.08123	3.75382			4.88036	0				5.44471
	2.4069			1.98307		3.6694	3.85798	3.85798	6.57188			3.82035	6.34338				6.54792
	0.834576			3.50292		3.88557	5.43596	5.43596	3.41097			3.96116	5.3715				4.21723
	0			5.94361		5.11131	3.85864	3.85864	9.21493			2.94455	0.250962				4.52189
	0			4.6015		7.08679	2.70044	2.70044	0			5.90977	5.0039				7.12278
	0			3.32912		0.578536	3.19535	3.19535	3.80392			3.31276	0				6.09796
	0			1.18481		0	3.70118	3.70118	1.99518			4.68426	2.37712				3.03122
	0			3.55131		0	3.04031	3.04031	4.48671			1.57531	4.08888				2.19902
	1.00959			5.05253		2.1188	4.05282	4.05282	8.70739			5.3156	3.50822				0.427606
	0			2.73335		0.918386	3.06178	3.06178	3.3697			4.58205	4.60031				0.427606
	0			5.22368		2.60881	5.33712	5.33712	4.15272			4.58205	0.697477				2.19902
	1.02385			2.64155		0.584963	5.02754	5.02754	4.25902			5.3156	0				4.92774
	0			0		2.60407	4.30354	4.30354	4.83677			1.70708	3.71644				4.12433
	2.75275			7.24558		0	6.28657	6.28657	2.21101			6.60977	5.71392				9.10488
	0			4.13285		0	5.24146	5.24146	6.48446			3.28442	5.71392				3.79546
	0			4.02207		0	4.48714	4.48714	7.22423			5.02096	3.71644				4.18798
	0			4.85616		0	1.68107	1.68107	6.69437			7.01065	2.67167				4.98618
	0			1.69896		2.20268	3.79459	3.79459	1.89271			5.51717	5.24044				6.36066
	3.29376			2.29376		0.793549	5.77575	5.77575	4.23675			5.30961	3.36387				2.63266
	3.6694			1.41864		8.70864	3.59813	3.59813	5.6521			8.68793	3.78241				4.58506
	3.88557			3.65421		0	1.1177	1.1177	3.37712			4.87176	0				2.9855
	5.57511			4.66695		0	3.66486	3.66486	4.20346			2.74918	5.75047				3.67205
	5.11131			3.848		2.57208	6.87558	6.87558	2.20372			4.87176	6.5735				2.9855
	7.08679			0		0	4.97392	4.97392	4.15191			2.74918	5.69205				3.67205
	0.578536			4.42716		0	2.9994	2.9994	5.27898			5.41244	2.58976				4.03914
	0			6.07068		0	6.09092	6.09092	7.34287			2.47508	1.02148				4.37539
	0			6.14731		1.38589	2.70782	2.70782	2.23164			5.43918	7.34098				4.03914
	2.1188			3.77435		2.74129	4.19718	4.19718	8.57262			4.76102	3.69339				4.37539
	0.918386			2.52105		1.81831	5.26804	5.26804	5.87815			2.67845	0				3.87217
	2.60881			7.15667		3.42984	7.86903	7.86903	3.20841			2.19272	3.28959				4.35085
	0.584963			4.95249		5.94009	4.90737	4.90737	4.48027			3.4544	3.53667				4.35085
	2.60407			3.62527		0.992768	2.53605	2.53605	6.70058			3.12873	3.58175				3.87217
	0			2.41954		0	4.20763	4.20763	3.10713			3.31976	3.71608				4.29878
	0			3.75096		0	3.9486	3.9486	3.48586			6.35482	5.23949				8.01459
	0			6.13785		0	3.75702	3.75702	4.47357			3.99201	5.95965				8.80197
	0			6.28139		0	6.06508	6.06508	5.01302			4.54628	2.82612				3.40213
	2.20268			3.45593		0	7.41515	7.41515	3.11381			2.21153	6.6544				4.15191
	0.793549			3.77681		7.13839	4.61706	4.61706	8.57154			4.2088	9.24601				2.26853
	8.70864			5.55694		3.12598	5.39129	5.39129	6.15704			4.2088	4.77435				3.73516
	0			6.07603		1.5025	4.03738	4.03738	5.41853			2.21153	4.37458				2.58576
	0			4.33509		0	5.29229	5.29229	2.18692			6.45245	5.66481				0
	2.57208			3.66524		0	5.60615	5.60615	0.382206			4.95567	0				4.05441
	0			4.64212		3.8015	1.19954	1.19954	3.85266			4.52722	4.69951				4.01167
	0			5.38578		0	7.14741	7.14741	4.66297			6.32388	3.96008				5.87266
	0			3.50758		0	4.12102	4.12102	4.19745			4.7251	4.88419				1.72973
	1.38589			5.92331		0	7.25525	7.25525	3.69525			0	3.25071				4.32205
	2.74129			0.918386		3.88069	7.6844	7.6844	3.28639			2.59375	3.38428				4.32205
	1.81831			3.38128		7.00274	4.03416	4.03416	5.4266			2.65038	7.2314				1.72973
	3.42984			4.17632		4.05601	0		3.99398			3.67845	4.1386				0
	5.94009			6.24508		3.2032	3.74416	3.74416	3.48199			4.13504	0				1.82307
	0.992768			5.82697		3.13696	5.33044	5.33044	7.99499			6.36845	5.02385				2.27302
	0			1.95977		5.02857	4.13723	4.13723	3.96748			3.62	4.08803				0
	0			5.56925		0	5.66922	5.66922	3.89239			3.32145	3.57168				4.52784
	0			2.69228		0	6.47719	6.47719	5.58246			5.1809	6.07799				5.16316
	0			5.00195		0.443607	5.43129	5.43129	6.21885			5.61304	0				3.49761
	0			3.12818		0	2.42134	2.42134	2.46815			4.18362	2.26303				8.24878
	7.13839			3.41233		0	4.63169	4.63169	5.83458			7.10075	4.30512				3.7137
	3.12598			0.823749		1.32193	6.21023	6.21023	6.21322			5.83243	9.03918				4.42537
	1.5025			3.86361		0	5.75515	5.75515	2.33914			2.75596	5.09466				5.81528
	0			0		4.4822	5.74129	5.74129	5.73091			4.28009	3.08972				2.89789
	0			5.35003		0	4.23368	4.23368	4.13696			5.38169	1.39689				2.26303
	3.8015			1.05195		0	3.09029	3.09029	1.94111			0.62605	0				6.31593
	0			6.04286		0	4.05514	4.05514	5.17818			6.57642	3.18666				3.80288
	0			4.77171		0	5.8434	5.8434	4.25776			4.30755	3.33151				3.92394
	0			2.40781		3.56884	6.37168	6.37168	5.1095			2.0018	4.31082				8.10833
	3.88069			0.842644		0	7.23987	7.23987	2.76695			0.661446	3.94501				3.79926
	7.00274			4.81523		0	7.32763	7.32763	6.22638			2.72538	0				4.81975
	4.05601			2.84866		0	6.50165	6.50165	5.03269			3.06206	2.05774				4.34507
	3.2032			4.65535		2.93797	2.95171	2.95171	5.01896			6.28059	0				6.78869
	3.13696			4.56336		4.32265	2.75132	2.75132	4.20346			4.23534	2.05774				0
	5.02857			2.84733		5.22895	6.72374	6.72374	0			4.96855	0				6.78869
	0			7.17871		3.1088	5.4626	5.4626	6.16732			3.40259	1.69674				0
	0			3.65535		0	0		6.21464			4.71727	2.41999				5.17659
	0.443607			0		0	3.00899	3.00899	3.90689			7.07062	3.63362				3.79424
	0			6.89914		2.33438	4.89012	4.89012	5.29119			3.96563	2.91041				5.17659
	0			0		0	3.29964	3.29964	3.6777			7.07062	4.46369				3.79424
	1.32193			3.90111		0	3.53605	3.53605	6.81254			2.84398	5.92446				0.333424
	0			5.49633		0	5.60989	5.60989	2.3683			1.1943	4.14717				5.08115
	4.4822			3.29376		0	4.77996	4.77996	4.07753			4.65821	4.59823				5.45872
	0			3.91839		0	5.3147	5.3147	3.06867			0	2.52732				4.5347
	0			5.16698		0	4.76518	4.76518	6.23272			2.14839	4.2497				8.94266
	0			2.27302		0	1.93357	1.93357	2.52105			4.41797	4.2149				1.1592
	0			9.26773		0	3.7366	3.7366	0			3.90817	4.38865				2.59296
	3.56884			4.14078		0	3.98337	3.98337	4.9195			4.98124	2.854				0
	0			2.42671		0	5.60516	5.60516	0.31034			1.62059	2.25852				4.57803
	0			7.70386		0	4.76553	4.76553	4.74398			3.87709	3.31663				6.64362
	0			2.8646		0	4.50483	4.50483	6.08123			4.34672	3.13941				5.67153
	2.93797			5.24717		5.96732	3.29817	3.29817	3.85798			5.43707	1.46641				3.99699
	4.32265			4.38635		0	5.75471	5.75471	5.43596			3.89336	5.96659				5.69766
	5.22895			2.17099		6.18606	8.46826	8.46826	3.85864			2.75061	5.05832				2.66638
	3.1088			3.57572		0	7.0881	7.0881	2.70044			4.21801	5.01569				7.48772
	0			3.51054		0	5.81805	5.81805	3.19535			10.8257	7.97223				5.11416
	0			4.44383		0	3.18428	3.18428	3.70118			7.10969	3.22856				3.60209
	2.33438			5.82171		0	6.57046	6.57046	3.04031			3.9486	5.27165				3.07125
	0			4.09621		0	5.1981	5.1981	4.05282			7.04581	4.64203				0
	0			4.98003		0	8.27571	8.27571	3.06178			8.51649	0				5.56341
	0			2.97636		0	6.92841	6.92841	5.33712			0	0				0
	0			4.86641		0	3.11714	3.11714	5.02754			6.41898	0				2.30061
	0			2.0321		1.85732	6.07589	6.07589	4.30354			5.70566	0				1.95358
	0			4.99095		0	4.44228	4.44228	6.28657			0	4.88305				1.4285
	0			5.36725		0	2.26903	2.26903	5.24146			3.66164	2.99277				4.83365
	0			8.56106		0	5.5025	5.5025	5.61843			0	0				0
	0			8.41552		1.93985	0		4.48714			5.41239	0				5.27557
	0			8.19956		1.16564	4.53854	4.53854	1.68107			4.25537	0.21205				0
	0			5.29352		5.77917	6.84206	6.84206	3.79459			5.5043	0				5.27557
	0			3.64463		7.38684	8.5711	8.5711	5.77575			4.42403	0				6.77411
	5.96732			3.36317		0.759866	5.84474	5.84474	3.59813			6.19866	0				6.77411
	0			8.552		0	5.2838	5.2838	1.1177			0.263034	0				0
	6.18606			2.46641		0	5.47811	5.47811	3.66486			3.05514	0				4.31566
	0			4.44626		0	2.73335	2.73335	6.87558			5.49788	5.2047				4.98193
	0			6.13559		0	0		4.97392			6.33068	5.5008				4.4544
	0			5.71498		0	1.90561	1.90561	2.9994			4.13532	3.35262				1.79147
	0			6.85632		0	4.61491	4.61491	6.09092			6.15441	6.93558				5.07753
	0			5.30171		0	6.14622	6.14622	2.70782			4.28713	2.93734				0
	0			5.69933		0	5.41797	5.41797	4.19718			1.99759	6.93558				0
	0			6.77943		1.22445	3.47249	3.47249	5.26804			4.75604	2.93734				1.79355
	0			4.06206		0	5.20841	5.20841	7.86903			4.89498	4.37226				4.55131
	0			4.1592		0.47854	4.94751	4.94751	4.90737			3.48392	0				3.0012
	1.85732			4.5739		3.98429	3.52147	3.52147	2.53605			3.92695	1.08633				4.57067
	0			3.9782		7.11006	5.74721	5.74721	4.20763			3.78503	1.08633				4.57067
	0			3.41999		4.14731	6.81096	6.81096	3.9486			7.56628	0				3.0012
	0			6.53626		7.29707	3.60881	3.60881	3.75702			1.6096	6.08382				5.07339
	1.93985			4.80941		0.920928	6.13621	6.13621	6.06508			0.863938	4.3389				6.9005
	1.16564			0		4.3762	5.41492	5.41492	7.41515			3.14432	4.76801				0
	5.77917			5.86987		0	5.56316	5.56316	4.61706			4.2301	1.68182				0
	7.38684			2.68407		6.06149	3.24286	3.24286	5.39129			3.66884	3.8679				2.52147
	0.759866			5.77012		5.02355	3.64808	3.64808	4.03738			7.47237	3.24184				5.84729
	0			2.93985		5.22946	0.923466	0.923466	5.29229			5.0018	5.74317				2.52147
	0			5.79476		0	7.43137	7.43137	5.60615			1.08406	3.85649				5.84729
	0			4.01406		3.2193	7.57861	7.57861	1.19954			3.79303	0.850666				4.43051
	0			4.83002		0	4.57511	4.57511	7.14741			6.26059	3.5269				5.95834
	0			3.21205		2.02975	6.86055	6.86055	4.12102			3.79303	6.02802				4.43051
	0			3.08972		8.94141	3.65954	3.65954	7.25525			6.26059	7.8136				5.95834
	0			5.89231		0	0		7.6844			6.19591	5.91751				2.62449
	0			6.77624		0	6.95803	6.95803	4.03416			4.37805	4.60308				5.69474
	1.22445			7.48746		0	7.70478	7.70478	0			6.07043	0				2.91775
	0			3.19692		6.64923	2.05889	2.05889	5.60318			3.16538	0.673556				3.81694
	0.47854			5.46456		3.8603	3.24641	3.24641	3.74416			4.29976	0				5.14037
	3.98429			3.67732		4.9573	5.19561	5.19561	5.33044			2.40372	1.54267				8.54578
	7.11006			2.0012		0	3.82545	3.82545	4.13723			6.33316	5.5529				1.71296
	4.14731			6.03122		2.93985	7.35138	7.35138	5.66922			4.25399	3.81984				3.76377
	7.29707			5.43263		0	4.50314	4.50314	6.47719			4.04104	6.65275				5.04999
	0.920928			3.0048		3.52063	4.23343	4.23343	5.43129			4.41007	4.06982				3.34412
	4.3762			4.31856		0	3.30694	3.30694	2.42134			3.37573	3.22162				6.26031
	0			4.76129		0	4.7241	4.7241	4.63169			7.8192	4.08576				5.30712
	6.06149			1.48371		0	5.43407	5.43407	6.21023			4.21801	5.19849				4.16336
	5.02355			5.74147		0	7.15836	7.15836	5.75515			7.25723	0.706346				4.56753
	5.22946			4.92156		6.54602	5.33854	5.33854	5.74129			5.61824	0				2.61392
	0			3.60368		8.94525	1.39689	1.39689	4.23368			5.1532	3.1819				4.82324
	4.21023			0		6.31288	2.04031	2.04031	3.09029			4.73037	4.15326				3.40372
	3.2193			7.42545		6.14085	5.28639	5.28639	4.05514			0	1.87184				1.07039
	0			4.1007		0	6.62727	6.62727	5.8434			4.90641	2.47075				2.26354
	2.02975			6.05405		0	4.51538	4.51538	6.37168			4.96124	2.98702				4.1021
	8.94141			3.87086		0	7.1214	7.1214	7.23987			3.75507	0				0
	0			3.11548		0	3.34908	3.34908	7.32763			2.35285	5.27693				3.91169
	0			3.3084		0	3.45681	3.45681	6.50165			1.854	6.01922				8.2947
	0			4.43363		0	6.53781	6.53781	2.95171			5.20991	0				3.91169
	6.64923			6.27873		0	2.71443	2.71443	2.75132			4.03328	0				8.2947
	3.8603			2.16993		0	5.67826	5.67826	6.72374			5.87852	6.07421				2.01911
	4.9573			3.42716		0	3.41188	3.41188	5.4626			6.12495	6.05394				4.97101
	0			4.06149		0	5.29364	5.29364	0			6.48749	5.44901				4.70966
	2.93985			3.58376		0	6.67591	6.67591	3.00899			3.76217	3.13395				3.79129
	0			6.15387		0	9.47814	9.47814	4.89012			3.83356	4.55612				6.78982
	3.52063			4.0009		0	5.32565	5.32565	3.29964			2.05021	2.96255				3.91982
	0			4.9817		0	4.92347	4.92347	3.53605			3.96578	0				7.66808
	0			4.51874		0	6.89049	6.89049	5.60989			5.34305	4.52293				4.42772
	0			6.48263		0	4.7696	4.7696	4.77996			5.18077	5.29321				7.04594
	0			4.82205		0	0.0143553	0.0143553	5.3147			2.67732	2.27997				4.42883
	6.54602			4.4247		0	2.91201	2.91201	4.76518			0	4.31482				3.20529
	8.94525			4.89077		0	5.45494	5.45494	1.93357			0	0				4.72828
	6.31288			3.67506		0.197446	3.47032	3.47032	3.7366			2.67431	4.45516				4.65611
	6.14085			3.09761		0	6.87558	6.87558	3.98337			3.51538	5.13196				7.03452
	0			3.84499		0	7.79136	7.79136	5.60516			0	3.4285				7.03452
	0			4.73408		0	3.56682	3.56682	4.76553			6.82506	4.66742				4.65611
	0			4.86476		0	4.34554	4.34554	4.50483			4.05412	7.31756				5.19882
	0			5.41684		0	1.5737	1.5737	3.29817			5.51712	5.74124				5.54417
	0			5.09901		0	4.20163	4.20163	5.75471			4.69757	6.89225				2.52231
	0			3.32625		0	3.01614	3.01614	8.46826			1.92916	4.87521				2.52231
	0			7.47205		0	6.6761	6.6761	7.0881			2.10825	7.18246				5.14981
	0			6.01048		0	8.0993	8.0993	5.81805			2.4285	4.58436				5.54417
	0			0		0	6.14765	6.14765	3.18428			5.10497	4.33973				5.54417
	0			6.21179		0	3.97361	3.97361	6.57046			5.10497	6.09694				5.14981
	0			1.20581		0	2.22136	2.22136	5.1981			3.22239	3.33151				5.37284
	0			2.83727		0	7.03023	7.03023	8.27571			2.4285	2.57854				0.536053
	0			3.81762		0	6.01896	6.01896	6.92841			0.0379679	3.33151				0
	0			6.08144		0	4.36457	4.36457	5.88907			5.43185	2.57854				0
	0			3.48328		0	6.83373	6.83373	3.11714			5.6614	7.70082				1.99639
	0			2.87316		0	4.2211	4.2211	6.07589			8.48975	4.0271				6.37324
	0			2.81967		0	3.42403	3.42403	4.44228			4.20698	4.37828				4.4192
	0			0.318076		0	5.08732	5.08732	2.26903			0	3.2459				4.36165
	0			4.80753		0	2.90175	2.90175	5.5025			3.48693	4.19915				8.07656
	0.197446			2.89724		0	5.24425	5.24425	0			3.58256	3.79233				4.10126
	0			4.13532		0	2.49825	2.49825	4.53854			0	4.38347				3.45505
	0			2.71149		0	4.56417	4.56417	6.84206			4.94103	5.03621				0
	0			1.43652		0	4.15326	4.15326	8.5711			2.61235	4.05543				3.55357
	0			4.95047		0	6.90797	6.90797	5.84474			4.0924	2.72247				5.89474
	0			6.57415		0	4.32601	4.32601	5.2838			7.22395	9.7757				5.89474
	0			5.18521		0	5.62225	5.62225	5.47811			5.82158	4.08944				3.55357
	0			8.89635		0	2.10545	2.10545	2.73335			6.43193	5.31415				4.00809
	0			3.01555		0	5.0658	5.0658	0			5.29529	2.88655				4.08151
	0			6.54854		0	6.49857	6.49857	1.90561			2.27153	3.08321				0
	0			4.56336		0	5.06494	5.06494	4.61491			3.93985	0.829173				4.53398
	0			5.84766		0	4.80804	4.80804	6.14622			5.52466	3.97529				7.73053
	0			4.84917		0	5.10462	5.10462	5.41797			1.95171	6.34332				4.75061
	0			4.43118		0	4.22059	4.22059	3.47249			3.89126	4.86361				4.40031
	0			5.67666		0	4.56112	4.56112	5.20841			4.08094	0				4.75061
	0			3.88525		0	7.59026	7.59026	4.94751			2.43607	4.59733				4.40031
	0			6.04985		0	4.99609	4.99609	3.52147			5.74613	0				1.71663
	0			3.1592		0	2.51686	2.51686	5.74721			6.16021	1.89142				0.115477
	0			4.83137		0	6.38336	6.38336	6.81096			2.77083	4.59733				3.75489
	0			3.41864		0.0519521	5.45615	5.45615	3.60881			6.5735	0				0
	0			2.93168		0	4.31034	4.31034	6.13621			3.91089	1.89142				7.17059
	0			4.77628		0	6.79281	6.79281	5.41492			2.67845	7.08553				2.38543
	0			3.17579		0	4.97911	4.97911	5.56316			3.15893	3.18903				6.23068
	0			5.46674		0	4.9814	4.9814	3.24286			7.80367	4.62488				5.31856
	0			6.31518		0	3.29817	3.29817	3.64808			1.97759	8.09124				4.50864
	0			3.97453		0	3.71845	3.71845	0.923466			3.79164	4.15866				5.07831
	0			6.39757		0	6.44581	6.44581	7.43137			6.86565	0.24894				0
	0			3.13914		0	1.33533	1.33533	7.57861			0	6.14119				3.32169
	0			5.91049		0	3.60605	3.60605	4.57511			2.7137	7.31957				5.64688
	0			7.1821		0	3.69377	3.69377	6.86055			0	3.52252				2.853
	0			3.95637		0	4.85449	4.85449	3.65954			0	5.99379				5.05253
	0			2.20372		0	6.10371	6.10371	0			5.02584	3.52252				0.981853
	0			3.9222		0	3.13641	3.13641	6.95803			3.84382	5.99379				4.37446
	0			4.88509		0	4.9664	4.9664	7.70478			4.24324	4.90119				0.541019
	0			3.77751		0	3.40327	3.40327	2.05889			0	2.39506				5.34009
	0			7.14275		0	9.48939	9.48939	3.90913			2.47162	0.914565				4.17818
	0			3.51686		0	5.56275	5.56275	3.24641			5.56306	3.06551				4.27215
	0			3.80529		0	3.9152	3.9152	5.19561			4.52701	3.48886				0.0635029
	0			6.81634		0	3.96162	3.96162	3.82545			4.52701	3.63169				7.1216
	0			4.26679		0	3.75524	3.75524	7.35138			5.57939	4.0852				2.59176
	0.0519521			3.555		4.97911	6.76867	6.76867	4.50314			2.47162	4.82672				0
	0			5.21075		2.69004	4.92473	4.92473	4.23343			2.16189	3.63614				0.280956
	0			3.51223		4.0027	4.9514	4.9514	3.30694			5.95354	10.7651				0
	0			2.59534		0	6.6314	6.6314	4.7241			3.81609	3.90448				5.15495
	0			3.98033		2.89012	5.42816	5.42816	5.43407			4.44515	3.41819				3.79615
	0			4.61608		3.20059	5.28947	5.28947	7.15836			6.71301	4.55387				5.15495
	0			3.44581		2.81216	5.66609	5.66609	5.33854			4.19692	4.17925				3.79615
	0			5.35285		6.01629	4.7932	4.7932	4.37504			0.407806	3.10434				3.8408
	0			5.2301		0	5.09226	5.09226	1.39689			0.265037	5.41757				2.5656
	0			6.62994		0.172061	6.1819	6.1819	2.04031			1.54185	2.78311				3.70745
	0			3.3914		0	5.68669	5.68669	5.28639			3.94001	4.25058				3.67657
	0			3.96748		4.40054	3.75275	3.75275	6.62727			0.650765	5.25342				7.72523
	0			2.96532		3.97147	4.2459	4.2459	4.51538			3.1323	7.03681				3.39461
	0			4.46902		0	3.18163	3.18163	7.1214			4.49452	2.93105				7.27082
	0			4.82086		6.91237	3.06465	3.06465	3.34908			3.5739	5.57435				7.38793
	0			3.73624		3.1635	5.93868	5.93868	3.45681			5.20887	6.01755				6.56975
	0			4.40781		1.01436	3.03738	3.03738	2.75132			2.67016	3.36737				4.38094
	0			6.71955		0	6.5033	6.5033	6.53781			5.20887	0				2.00959
	0			2.40418		2.66069	6.24012	6.24012	2.71443			2.67016	3.30037				3.41594
	0			2.80804		5.17805	7.06591	7.06591	5.67826			0.359896	4.25285				11.071
	0			4.90913		2.42223	6.00884	6.00884	3.41188			3.58456	0				2.80495
	4.97911			4.58316		0.31034	5.37955	5.37955	5.29364			3.61058	4.77303				4.23419
	2.69004			6.66434		6.07788	4.44912	4.44912	6.67591			4.90448	6.04731				7.80829
	4.0027			0		2.93797	5.71003	5.71003	9.47814			0	0				5.61098
	0			4.52502		0	4.85864	4.85864	5.32565			6.1136	1.72756				11.4113
	2.89012			4.57168		9.92569	3.99548	3.99548	4.92347			2.7984	7.36374				4.99601
	3.20059			3.13422		9.42984	6.95241	6.95241	6.89049			2.50462	4.95443				3.4069
	2.81216			1.42761		7.66472	5.00854	5.00854	4.7696			6.58716	0.509274				3.52502
	6.01629			5.9985		2.63382	4.01346	4.01346	0.0143553			4.24932	3.61078				0.849332
	0			5.73561		0	6.68855	6.68855	2.91201			2.17792	2.34388				3.77083
	0.172061			3.36036		0	4.83221	4.83221	5.45494			4.31119	3.61078				5.22265
	0			2.97024		0	3.93042	3.93042	3.47032			3.13285	2.34388				4.13737
	4.40054			1.04963		7.60565	5.20568	5.20568	6.87558			4.33688	2.79978				5.22265
	3.97147			5.39495		4.42738	6.72828	6.72828	7.79136			3.0534	2.08633				4.13737
	0			4.12928		0	4.96963	4.96963	3.56682			4.4701	6.1809				5.30348
	6.91237			3.22651		6.61137	3.27153	3.27153	4.34554			3.10518	4.20359				4.14418
	3.1635			5.61039		6.27848	7.16051	7.16051	1.5737			5.34092	3.982				2.8748
	1.01436			4.26178		4.31349	4.13641	4.13641	4.20163			5.34092	0.655352				5.86253
	0			3.97024		4.64309	6.93393	6.93393	2.78869			3.10518	4.50896				0
	2.66069			5.63904		0	3.94298	3.94298	3.01614			3.36714	4.62156				3.98596
	5.17805			3.88003		6.59847	4.52628	4.52628	6.6761			7.31382	4.40701				5.21004
	2.42223			4.06867		4.67957	0		8.0993			5.88044	4.56102				5.21004
	0.31034			5.02665		0	5.21762	5.21762	6.14765			5.70828	4.03372				3.98596
	6.07788			4.90513		0.0840643	4.19035	4.19035	3.97361			5.39111	4.64414				0
	2.93797			4.15785		6.44692	4.26228	4.26228	2.22136			2.45286	6.47287				3.83761
	0			4.60466		0	2.28787	2.28787	7.03023			0.602489	2.64309				0
	9.92569			4.67318		0	6.53045	6.53045	6.01153			4.9036	3.82018				3.89789
	9.42984			3.97085		1.90175	1.20581	1.20581	6.01896			0	3.82018				5.26429
	7.66472			6.77452		1.80185	6.71959	6.71959	4.36457			0.922198	2.64309				2.79147
	2.63382			5.21244		0	3.5737	3.5737	6.83373			4.99201	3.13559				0
	4.18771			0.858644		0	7.21836	7.21836	4.2211			5.83331	6.94817				2.15381
	0			4.94423		0	5.20698	5.20698	3.42403			5.42447	5.94353				4.95992
	0			3.17579		0	1.82646	1.82646	5.08732			5.03965	6.33506				2.15381
	0			2.14187		0	4.34056	4.34056	2.90175			4.62078	4.20854				4.95992
	7.60565			4.8646		0	4.56823	4.56823	5.24425			6.1244	3.12956				4.72347
	4.42738			3.27153		0	3.79563	3.79563	2.49825			5.69859	3.10601				3.60842
	0			5.64626		0	5.8793	5.8793	4.56417			4.60565	7.18153				5.10797
	6.61137			3.96131		0	4.4675	4.4675	4.15326			4.74488	3.50335				8.10291
	6.27848			3.89012		0	4.25852	4.25852	6.90797			3.93593	1.26303				5.5127
	4.31349			4.70745		0	2.74201	2.74201	4.32601			2.94735	0				0
	4.64309			2.56153		0	5.35003	5.35003	5.62225			6.2846	6.63534				4.9305
	0			4.63169		1.82782	2.48199	2.48199	2.10545			3.61941	2.81318				5.55013
	6.59847			3.45943		5.57016	5.52189	5.52189	5.0658			3.19561	3.83845				7.01653
	4.67957			3.39917		6.34222	2.24387	2.24387	6.33831			2.73913	6.95633				5.70381
	0			4.72774		1.38589	4.97774	4.97774	6.49857			4.06924	3.83845				3.84298
	0.0840643			2.38405		3.36644	10.4272	10.4272	5.06494			3.46227	6.95633				3.31711
	6.44692			4.82765		6.0568	4.59932	4.59932	4.80804			7.76325	7.18059				6.71262
	0			4.37643		0.913288	7.62471	7.62471	5.10462			8.38117	0				2.79216
	0			3.5472		2.45418	2.83727	2.83727	4.22059			0	6.06519				5.74886
	1.90175			6.50848		5.01644	4.44846	4.44846	4.56112			4.7952	5.92343				0
	1.80185			0		7.0091	5.72529	5.72529	7.59026			3.74757	6.06519				2.75382
	0			2.65611		6.90071	6.77426	6.77426	4.99609			6.7901	5.92343				8.55032
	0			5.22972		4.81813	3.04498	3.04498	2.51686			9.96118	5.21581				4.49463
	0			6.26379		3.60249	3.40054	3.40054	6.38336			4.63469	4.36294				4.61657
	0			2.72101		1.0048	5.63353	5.63353	5.45615			5.03584	4.84088				4.73633
	0			6.00817		3.85499	3.78938	3.78938	4.31034			5.851	4.84088				5.73755
	0			1.926		0	6.49228	6.49228	6.79281			3.80374	4.36294				0
	0			2.98853		5.34613	5.96847	5.96847	4.97911			6.16484	4.18732				4.95606
	0			4.44648		5.44294	1.89659	1.89659	4.9814			5.73787	5.94509				4.71452
	0			5.11866		3.54061	3.08576	3.08576	3.29817			3.42716	0				3.98216
	0			0.581753		5.91512	8.81454	8.81454	3.71845			4.48714	3.99473				4.88281
	0			2.84398		0	3.40599	3.40599	6.44581			5.17925	5.28971				10.2369
	0			5.2956		1.36364	4.84833	4.84833	4.53211			2.56844	5.54448				5.84507
	1.82782			5.32865		11.4535	6.11624	6.11624	1.33533			2.28787	3.04527				3.88232
	5.57016			4.60506		0	3.16242	3.16242	3.60605			3.81984	5.39398				3.14568
	4.72174			5.20724		5.14948	4.7034	4.7034	3.69377			4.54946	4.28046				3.14568
	6.34222			3.9982		0	6.45998	6.45998	4.85449			4.46989	6.48757				3.88232
	1.38589			3.55786		2.8679	3.90464	3.90464	4.38612			3.15164	3.51812				1.87381
	3.36644			4.75898		0	6.40633	6.40633	6.10371			3.03885	4.95528				3.81318
	6.0568			8.08865		3.488	5.9756	5.9756	3.13641			4.37747	3.17339				5.30524
	0.913288			5.8065		0	4.58876	4.58876	4.9664			3.53439	4.95528				5.30524
	2.45418			5.80924		5.69562	1.9386	1.9386	3.40327			5.17652	3.17339				3.81318
	5.01644			6.26103		5.56539	6.14411	6.14411	9.48939			3.02029	3.45943				0
	7.0091			8.7159		7.19055	6.67318	6.67318	5.56275			3.10713	3.32553				5.71049
	6.90071			4.49463		6.66496	4.95776	4.95776	3.9152			6.15032	2.74775				0
	4.81813			6.92192		3.6837	4.43829	4.43829	3.96162			8.8143	6.65043				5.71049
	3.60249			5.28639		3.43162	5.90038	5.90038	3.75524			4.68332	1.82917				0
	1.0048			5.94142		0	5.70938	5.70938	6.76867			2.86063	3.70136				1.76765
	3.85499			4.72774		0	6.02444	6.02444	4.92473			0	2.89239				2.76518
	0			4.51958		0	4.01138	4.01138	4.9514			3.70136	4.08208				1.76765
	5.34613			4.44095		4.80924	4.73895	4.73895	6.6314			2.80667	2.26454				2.76518
	5.44294			1.90945		5.80796	3.38174	3.38174	5.42816			4.46978	1.20789				6.87809
	3.54061			5.23522		0	4.70099	4.70099	5.28947			2.68182	3.97193				4.53781
	5.91512			5.94103		0	5.64664	5.64664	5.66609			0.896595	5.61304				3.38911
	0			5.51138		0	3.63498	3.63498	4.7932			4.05181	6.77689				4.08718
	1.36364			5.15974		0	8.11286	8.11286	5.09226			5.10322	3.59674				7.71577
	11.4535			5.02532		0	3.96563	3.96563	6.1819			0.346721	1.14948				4.99299
	0			2.74272		0.111031	2.55908	2.55908	5.68669			5.35073	4.49164				6.27037
	5.14948			5.00854		0	6.79524	6.79524	3.75275			6.96855	4.49164				5.28516
	0			0		0	4.51874	4.51874	4.2459			4.11866	1.14948				0
	2.8679			2.23471		2.27302	4.59991	4.59991	3.18163			4.97453	3.83525				0.0795203
	0			7.73516		0	2.02266	2.02266	3.06465			0.499102	4.62264				4.25977
	3.488			3.78415		6.57117	3.0869	3.0869	5.93868			7.76318	4.63827				4.90489
	0			3.85366		3.79667	4.41616	4.41616	3.03738			3.09817	7.03551				2.37712
	5.69562			7.77816		0	4.18745	4.18745	6.5033			3.79649	5.84076				4.90489
	5.56539			4.85233		0	4.3159	4.3159	6.24012			4.72356	1.62449				2.37712
	7.19055			4.46445		3.75809	3.74272	3.74272	7.06591			5.0365	5.84076				3.03151
	6.66496			6.61486		0	7.52784	7.52784	6.00884			8.72763	1.62449				3.27526
	3.6837			3.73913		0	5.72283	5.72283	5.37955			3.30548	2.46162				3.96085
	3.43162			8.37014		0	9.01247	9.01247	4.44912			7.62544	5.0072				4.10964
	0			4.02296		0	3.52857	3.52857	5.71003			6.78749	2.39278				4.41526
	0			2.9855		0	5.3799	5.3799	4.85864			0	0.0119726				5.09859
	0			4.41188		0	5.6776	5.6776	3.99548			4.34944	5.78564				5.09859
	4.80924			5.71094		0	3.97331	3.97331	6.95241			3.09029	5.19843				4.41526
	5.80796			4.19797		0	5.22239	5.22239	5.00854			6.09554	5.34347				3.30864
	0			3.84933		0	3.75382	3.75382	4.01346			3.76783	3.30232				3.30134
	0			5.35896		0	2.7348	2.7348	6.68855			4.49697	0				3.30864
	0			4.09733		5.59515	4.003	4.003	4.83221			4.27364	3.48285				3.30134
	0			3.29131		6.32247	4.65783	4.65783	3.93042			2.9542	3.90977				5.78577
	0			3.74989		0	3.23879	3.23879	5.20568			2.64731	1.30061				0
	0.111031			1.93231		0	4.31711	4.31711	6.72828			2.79181	0.883621				4.22097
	0			5.07753		0	4.80529	4.80529	4.96963			5.35761	6.12495				1.7137
	0			0		0	6.0905	6.0905	3.27153			4.29082	3.72937				1.26504
	2.27302			0		0	2.99277	2.99277	7.16051			4.10741	5.23048				5.70081
	0			4.22625		0	4.09677	4.09677	4.13641			4.55653	9.47243				2.81387
	6.57117			4.17099		6.45965	1.72538	1.72538	6.93393			3.5025	2.18851				5.37156
	3.79667			5.76013		7.59525	6.43951	6.43951	3.94298			4.23228	0				1.66221
	0			0.647698		4.2193	2.34199	2.34199	4.52628			6.76155	6.68372				2.0006
	0			5.57561		0	2.53854	2.53854	0			2.97667	3.87086				8.30848
	3.75809			2.54267		8.17637	5.40338	5.40338	0.910733			7.23191	0				3.71443
	0			5.89069		0	4.02029	4.02029	5.21762			4.09367	0				3.71443
	0			2.6728		0	3.68557	3.68557	4.19035			5.52826	4.84825				8.30848
	0			4.32529		0	0.882317	0.882317	4.26228			4.88321	2.68631				5.13011
	0			4.58796		0	5.96878	5.96878	2.28787			3.20006	4.63237				3.01376
	0			4.86608		0	2.78869	2.78869	6.53045			0.108803	5.46363				0
	0			3.9364		0	4.93342	4.93342	1.20581			4.22175	5.20118				4.19114
	0			0		0	5.91097	5.91097	6.71959			2.09142	4.68145				0
	0			4.71425		0	2.26804	2.26804	3.5737			8.07311	0				4.07211
	0			0.748461		0	3.90849	3.90849	7.21836			3.70099	0				4.91217
	0			4.76818		0	4.49484	4.49484	5.20698			4.2002	4.52628				7.6707
	5.59515			2.95915		0	6.25977	6.25977	1.82646			10.5735	7.08633				0
	6.32247			4.61216		0	8.65418	8.65418	4.34056			4.00255	1.83188				0
	0			6.35044		0	5.05456	5.05456	4.56823			4.36317	8.30243				7.6707
	0			4.8608		0	5.97392	5.97392	3.79563			6.83415	9.56134				2.86096
	0			6.56077		0	2.0658	2.0658	5.8793			3.97193	3.87496				7.38185
	0			2.36177		0	7.7777	7.7777	4.4675			2.22548	5.44896				4.31566
	0			5.46902		0	2.12102	2.12102	4.25852			4.84925	0				0
	0			7.74781		0	3.98611	3.98611	2.74201			4.95482	0				2.89369
	6.45965			4.31058		0	3.488	3.488	5.35003			7.40738	7.584				3.24742
	7.59525			4.58996		0	4.73281	4.73281	2.48199			2.36364	4.70984				4.07211
	4.2193			5.37874		0.363638	3.66297	3.66297	5.52189			3.59016	5.89611				4.70975
	0			0		0	5.16027	5.16027	2.24387			4.56519	1.7627				3.43541
	8.17637			2.41864		0	4.53024	4.53024	4.97774			4.56519	4.18309				4.69116
	0			6.47752		2.30354	5.16068	5.16068	10.4272			3.59016	2.94048				2.48199
	0			4.16832		10.2986	5.58376	5.58376	4.59932			4.60792	1.71076				4.03694
	0			0		0.180572	7.14269	7.14269	7.62471			3.69302	5.68178				0
	0			4.79736		8.36717	3.73733	3.73733	2.83727			4.85375	0				0
	0			2.30451		2.32097	4.07724	4.07724	4.44846			0	2.32721				4.03694
	0			3.90977		0	3.62488	3.62488	5.72529			5.20802	7.28602				4.9877
	0			0		4.38382	3.61157	3.61157	6.77426			4.02133	2.32721				4.46826
	0			3.42178		0	3.80323	3.80323	3.04498			8.92717	7.28602				3.52523
	0			4.88248		0	7.66225	7.66225	3.40054			5.84582	6.96638				6.66881
	0			3.41549		0.762703	3.58215	3.58215	5.63353			0.461179	2.89595				4.12763
	0			7.18279		2.02975	4.75809	4.75809	3.78938			1.64923	5.85819				4.12763
	0			3.99729		0	4.02798	4.02798	6.49228			4.4511	4.38382				6.66881
	0			3.99669		4.04672	5.04148	5.04148	5.96847			2.8125	3.79095				3.32625
	0			4.09085		0	3.51517	3.51517	1.89659			5.26547	6.65234				4.42503
[truncated: 11,266 more rows]

## Sheet: Figure 3e
bin	CG	CHG	CHH			bin	LTR-CG	LTR-CHG	LTR-CHH	nonLTR-CG	nonLTR-CHG	nonLTR-CHH
1	1.80422	0.168765	1.49359			1	2.06499	0.280233	1.33015	1.67741	0.157657	0.911447
2	1.80267	0.168852	1.47539			2	2.12265	0.181737	1.51748	1.4203	0.11947	0.895088
3	1.93344	0.18933	1.5378			3	2.38307	0.28606	1.4554	0.888242	0.1018	0.861631
4	1.85278	0.213527	1.53926			4	2.13997	0.203368	1.69313	1.35012	0.084737	0.866422
5	1.89551	0.187074	1.55755			5	2.2107	0.206823	1.697	1.13031	0.118796	0.853378
6	1.7875	0.201976	1.49342			6	1.99937	0.201462	1.57226	0.930637	0.090924	0.922513
7	1.96759	0.184603	1.55133			7	1.39686	0.189468	1.46023	1.02603	0.165848	0.955789
8	1.87749	0.203252	1.53412			8	1.9465	0.201408	1.48345	1.29445	0.115302	0.852195
9	2.06887	0.227174	1.52605			9	2.08787	0.196052	1.55286	1.04429	0.158793	0.982498
10	1.94949	0.187927	1.62601			10	2.0636	0.230173	1.63817	1.42364	0.214441	0.950869
11	1.87399	0.184424	1.55938			11	1.97538	0.185466	1.48939	1.00498	0.117374	0.930598
12	1.94682	0.220618	1.59559			12	2.16067	0.198593	1.5744	1.22026	0.141367	0.977484
13	1.79077	0.20616	1.58995			13	2.01286	0.228748	1.49797	0.830217	0.163251	0.978305
14	1.73201	0.217285	1.70842			14	2.26401	0.193274	1.54892	1.70998	0.135317	0.973561
15	1.85062	0.182986	1.58691			15	2.37067	0.187541	1.78898	0.924022	0.200544	0.959854
16	1.79976	0.238065	1.64044			16	2.11331	0.157006	1.64684	1.36525	0.130098	0.976217
17	1.76996	0.193772	1.60462			17	2.05848	0.156894	1.60458	1.08484	0.166573	1.03819
18	1.76894	0.224378	1.67436			18	1.72521	0.172701	1.41686	1.20593	0.169336	1.07226
19	1.72109	0.222184	1.64453			19	1.77433	0.212001	1.61156	1.49712	0.176482	1.11582
20	1.76445	0.190023	1.65872			20	2.15845	0.20493	1.775	0.90033	0.106002	0.897626
21	1.67904	0.224574	1.71064			21	1.87371	0.22663	1.61662	0.754889	0.154691	0.828471
22	1.73935	0.23386	1.62928			22	1.88139	0.140163	1.7497	1.21821	0.174268	1.04858
23	1.49663	0.212375	1.66372			23	1.90504	0.218921	1.81291	1.14456	0.133731	1.01471
24	1.4867	0.212734	1.62819			24	1.73015	0.170699	1.47099	0.956039	0.087814	1.11336
25	1.59778	0.211672	1.68065			25	2.00089	0.194825	1.54194	1.15884	0.158566	1.08218
26	1.55054	0.236948	1.68972			26	1.65822	0.256045	1.62714	1.18916	0.202794	1.02419
27	1.38411	0.212665	1.70072			27	2.09259	0.243593	1.56082	1.11516	0.148739	0.913402
28	1.50303	0.190001	1.70055			28	2.29658	0.19544	1.63647	1.05964	0.217514	0.963302
29	1.56438	0.223297	1.74316			29	1.70446	0.202767	1.53655	1.09734	0.142419	0.912264
30	1.73784	0.214025	1.68651			30	2.86153	0.249609	1.70827	1.2039	0.181831	0.902939
31	2.05236	0.213878	1.72411			31	3.31069	0.226796	1.46647	1.37173	0.137295	0.75157
32	1.33431	0.161339	1.60917			32	2.82596	0.217712	1.13212	1.75313	0.271902	0.880172
33	1.54786	0.189558	1.56298			33	3.01533	0.260526	1.53382	1.49652	0.147029	1.11523
34	1.62136	0.198426	1.55381			34	3.91892	0.407255	1.52608	2.034	0.187406	0.751264
35	1.78473	0.178515	1.47132			35	4.49434	0.14478	1.65909	2.58062	0.199534	0.927704
36	1.89766	0.195828	1.55699			36	3.97486	0.249682	1.47976	2.26113	0.189717	0.930939
37	1.89161	0.19844	1.42323			37	3.07401	0.138948	1.51592	1.73857	0.230938	0.814587
38	1.88881	0.176194	1.42253			38	2.67076	0.249115	2.4348	2.43395	0.23641	0.666617
39	2.10842	0.201136	1.37857			39	2.98798	0.152096	1.76151	2.02383	0.104695	0.784639
40	2.02967	0.199382	1.35821			40	2.62166	0.128332	1.43526	1.76777	0.16146	1.01421
41	2.03659	0.155937	1.3966			41	3.06079	0.335363	1.65293	2.30414	0.159919	1.14813
42	2.14469	0.203132	1.45132			42	3.00113	0.305694	1.24828	1.93899	0.179323	0.71911
43	2.16482	0.206793	1.46358			43	1.94307	0.192305	1.15161	1.89491	0.165171	0.516251
44	2.07511	0.264374	1.56905			44	3.63643	0.24616	1.66791	2.39176	0.110284	0.625021
45	1.9528	0.203531	1.59359			45	3.24471	0.289086	1.3691	2.44096	0.086891	0.581309
46	1.85258	0.209215	1.47559			46	2.79206	0.146585	1.65072	2.32178	0.077848	0.697965
47	1.99572	0.221438	1.48349			47	3.68279	0.157244	1.65397	2.19265	0.115578	0.658757
48	1.96264	0.192785	1.42529			48	1.98353	0.282605	1.50999	1.83252	0.115421	0.705843
49	2.05576	0.209262	1.43111			49	3.52018	0.193494	1.52497	1.94744	0.203652	0.70419
50	2.05705	0.210329	1.45101			50	2.70391	0.238291	1.39062	1.89281	0.068121	0.589511
51	2.0132	0.211943	1.46151			51	3.33436	0.144246	1.5951	1.6112	0.247652	0.702843
52	2.02843	0.188589	1.40148			52	2.60039	0.139226	1.54165	1.86731	0.09491	0.506374
53	1.86718	0.22084	1.45182			53	2.6565	0.210156	1.51659	2.08158	0.121823	0.686607
54	1.90117	0.183528	1.50968			54	2.59179	0.189217	1.26718	1.84725	0.135071	0.727471
55	1.89591	0.178725	1.45253			55	3.99431	0.221835	1.969	1.92414	0.274286	1.08837
56	1.81385	0.191133	1.48544			56	3.22289	0.121975	2.06615	2.25689	0.171241	0.74046
57	1.49108	0.200209	1.50022			57	3.53742	0.23585	1.68022	2.14418	0.349718	1.23681
58	1.62123	0.195245	1.50562			58	2.76428	0.198069	1.45335	2.12	0.1264	0.88074
59	1.29041	0.148146	1.55438			59	2.70334	0.183858	1.09161	1.77384	0.110871	0.781704
60	1.85926	0.217006	1.73762			60	3.15599	0.168048	1.84809	1.16463	0.139491	0.848851
61	1.87929	0.223933	1.73256			61	3.10452	0.278659	1.69486	1.40793	0.159057	0.870151
62	1.41628	0.213659	1.58162			62	2.46505	0.274212	1.74911	1.27789	0.132265	0.821572
63	1.37115	0.191193	1.73068			63	2.32546	0.173383	1.68596	0.869559	0.116687	0.878094
64	1.32764	0.187289	1.7037			64	2.21715	0.194295	1.73799	0.984338	0.13333	0.931013
65	1.39142	0.210149	1.69614			65	1.85454	0.202076	1.72948	0.958708	0.169127	1.05113
66	1.61161	0.225446	1.69058			66	2.17789	0.225105	1.80214	1.18915	0.095174	0.95923
67	1.53439	0.197782	1.68478			67	2.33295	0.22206	1.73385	1.12116	0.145223	1.03611
68	1.50146	0.203564	1.61624			68	2.35033	0.220818	1.78113	1.09057	0.127074	0.90835
69	1.59625	0.220923	1.57059			69	2.38626	0.283525	1.84808	1.33315	0.167822	0.950234
70	1.56125	0.202794	1.65618			70	2.01775	0.198865	1.63402	1.50897	0.109186	1.03566
71	1.58778	0.194473	1.6175			71	2.05959	0.193761	1.71809	1.25361	0.116858	0.931817
72	1.70205	0.186348	1.61999			72	2.06466	0.246962	1.69136	1.09375	0.184353	0.966221
73	1.68842	0.208081	1.58051			73	1.99346	0.268622	1.78676	1.1037	0.114311	0.992076
74	1.83659	0.196159	1.60985			74	2.24336	0.294694	1.7955	1.8098	0.123329	0.985889
75	2.04213	0.219734	1.6154			75	2.16059	0.28871	1.77121	1.14866	0.118398	0.99993
76	1.84958	0.209461	1.68868			76	2.02501	0.163933	1.77104	1.32263	0.111622	0.861816
77	1.81	0.212428	1.61756			77	1.97838	0.249855	1.85352	1.30281	0.218356	0.891767
78	1.74332	0.214158	1.57035			78	1.75906	0.26452	1.67412	1.13895	0.112311	0.818221
79	1.82701	0.204626	1.56056			79	1.93907	0.289117	1.80721	1.55249	0.13457	1.07279
80	1.94451	0.212923	1.6282			80	1.80313	0.186723	1.62974	0.991808	0.14264	0.802937
81	1.96087	0.239685	1.56127			81	2.35477	0.248232	1.83239	1.29228	0.192043	0.835614
82	1.78224	0.208138	1.4944			82	2.04325	0.282498	1.80554	1.05915	0.140222	0.827168
83	1.83772	0.206339	1.61294			83	1.78779	0.206622	1.85237	1.27015	0.189886	0.960406
84	1.84649	0.199012	1.54783			84	1.56867	0.17733	1.95932	1.40504	0.230322	0.964091
85	1.76003	0.235468	1.56195			85	1.91472	0.214435	1.67443	0.946761	0.099878	0.902188
86	2.03435	0.231982	1.59295			86	2.07864	0.182172	1.63181	1.32629	0.126312	0.879655
87	1.99895	0.171849	1.52303			87	2.16144	0.238353	1.70381	0.945632	0.152299	0.662618
88	1.87001	0.193048	1.48432			88	1.6966	0.195312	1.58762	1.32695	0.176325	1.13252
89	1.80419	0.200751	1.54084			89	1.61984	0.209489	1.67504	0.940253	0.172963	1.06961
90	1.88437	0.185568	1.57629			90	1.81084	0.247268	1.98192	1.18827	0.110452	0.900555

[truncated: 43 more sheets: Figure 3f, Figure 4a, Figure 4c, Figure 4e, Figure 4f, Figure 5a, Figure 5c, Figure 5d, Figure 5e, Figure 6b, Figure6c, Figure 6f, Figure 6h, Figure 6i, Figure 6m, Supp Figure 3b, Supp Figure 3c, Supp Figure 4, Supp Figure 5, Supp Figure 6a …]
